# Supplementary material for: An evolutionary path to altered cofactor specificity in a metalloenzyme
Source: Nat Commun. 2020 Jun 1;11:2738. doi: 10.1038/s41467-020-16478-0 (PMC7264356; doi:10.1038/s41467-020-16478-0)
Supplement: Supplementary file 4 — Supplementary Data 1 [file 41467_2020_16478_MOESM4_ESM.zip]

Archive with 13 entries (12 files):
- SOD_full_alignment_mafft.txt
- __MACOSX/
- __MACOSX/._SOD_full_alignment_mafft.txt
- SOD_tree_RAXML_WAG.tre
- __MACOSX/._SOD_tree_RAXML_WAG.tre
- SOD_trimmed_alignment_mafft_trimal.txt
- __MACOSX/._SOD_trimmed_alignment_mafft_trimal.txt
- Staphylococcus_species_tree_alignemnt_mafft_trimal.txt
- __MACOSX/._Staphylococcus_species_tree_alignemnt_mafft_trimal.txt
- Staphylococcus_species_tree_IQtree_LG_F_R3.tre
- __MACOSX/._Staphylococcus_species_tree_IQtree_LG_F_R3.tre
- Supplementary Data 1 Legend.docx
- __MACOSX/._Supplementary Data 1 Legend.docx
