# Supplementary material for: An evolutionary path to altered cofactor specificity in a metalloenzyme
Source: Nat Commun. 2020 Jun 1;11:2738. doi: 10.1038/s41467-020-16478-0 (PMC7264356; doi:10.1038/s41467-020-16478-0)
Supplement: Supplementary file 4 — Supplementary Data 1 [file 41467_2020_16478_MOESM4_ESM.zip › SOD_full_alignment_mafft.txt]

>YP_498694_1[Bacteria_Firmicutes_Bacilli_Bacillales_Staphylococcaceae_Staphylococcus_aureus_NCTC8325]
---MAFKLPNLP-Y--------AYDALEP-Y-ID-QRTMEFHHD-------KHHN-----
---------T-YVTK---------LN-ATV---------E-----------G------T-
--E-------L-E---------H------------Q--S----L--A-----------DM
----I------A-N---L--------DKV-P---------EA-------------M----
RMSV--RNNGG-----------------------------------G-------------
HF-NHS-LFWEIL----S-----P------N----------------S------------
--------E----E-----------------K------------G-GVI----DDIKAQ-
-W--------G------TLDEFK-------------------------------------
------NEF-ANKA------------T--TLF---------------G-S------GW--
----TWLV-----------V--N-----------------------------D----G--
--K------L-EIVTTPNQDN---P-------L----T--------E-------------
--------------------------------------------------G---K-----
T-------PILLFD--------------------VWEHAYY-----------LKYQN---
KRP---------DYMT-----------AFW-NIVNW---KKVDELYQAAK-
>WP_000874681_1[Bacteria_Firmicutes_Bacilli_Bacillales_Staphylococcaceae_Staphylococcus_aureus_MU50]
---MAFKLPNLP-Y--------AYDALEP-Y-ID-QRTMEFHHD-------KHHN-----
---------T-YVTK---------LN-ATV---------E-----------G------T-
--E-------L-E---------H------------Q--S----L--A-----------DM
----I------A-N---L--------DKV-P---------EA-------------M----
RMSV--RNNGG-----------------------------------G-------------
HF-NHS-LFWEIL----S-----P------N----------------S------------
--------E----E-----------------K------------G-GVI----DDIKAQ-
-W--------G------TLDEFK-------------------------------------
------NEF-ANKA------------T--TLF---------------G-S------GW--
----TWLV-----------V--N-----------------------------D----G--
--K------L-EIVTTPNQDN---P-------L----T--------E-------------
--------------------------------------------------G---K-----
T-------PILLFD--------------------VWEHAYY-----------LKYQN---
KRP---------DYMT-----------AFW-NIVNW---KKVDELYQAAK-
>WP_000874681_1[Bacteria_Firmicutes_Bacilli_Bacillales_Staphylococcaceae_Staphylococcus_aureus_COL]
---MAFKLPNLP-Y--------AYDALEP-Y-ID-QRTMEFHHD-------KHHN-----
---------T-YVTK---------LN-ATV---------E-----------G------T-
--E-------L-E---------H------------Q--S----L--A-----------DM
----I------A-N---L--------DKV-P---------EA-------------M----
RMSV--RNNGG-----------------------------------G-------------
HF-NHS-LFWEIL----S-----P------N----------------S------------
--------E----E-----------------K------------G-GVI----DDIKAQ-
-W--------G------TLDEFK-------------------------------------
------NEF-ANKA------------T--TLF---------------G-S------GW--
----TWLV-----------V--N-----------------------------D----G--
--K------L-EIVTTPNQDN---P-------L----T--------E-------------
--------------------------------------------------G---K-----
T-------PILLFD--------------------VWEHAYY-----------LKYQN---
KRP---------DYMT-----------AFW-NIVNW---KKVDELYQAAK-
>WP_000874680_1[Bacteria_Firmicutes_Bacilli_Bacillales_Staphylococcaceae_Staphylococcus_argenteus_MSHR1132]
---MAFKLPNLP-Y--------AYDALEP-Y-ID-QRTMEFHHD-------KHHN-----
---------T-YVTK---------LN-ATV---------E-----------G------T-
--D-------L-E---------H------------Q--S----L--A-----------DM
----I------A-N---L--------DKV-P---------EA-------------M----
RMSV--RNNGG-----------------------------------G-------------
HF-NHS-LFWEIL----S-----P------N----------------S------------
--------E----E-----------------K------------G-GVI----DDIKAQ-
-W--------G------TLDEFK-------------------------------------
------TEF-ANKA------------T--TLF---------------G-S------GW--
----TWLV-----------V--N-----------------------------N----G--
--K------L-EIVTTPNQDN---P-------L----T--------E-------------
--------------------------------------------------G---K-----
T-------PILLFD--------------------VWEHAYY-----------LKYQN---
KRP---------DYMS-----------AFW-NIVNW---EKVDELYQAAK-
>WP_002465016_1[Bacteria_Firmicutes_Bacilli_Bacillales_Staphylococcaceae_Staphylococcus_simiae_NCTC3000]
---MAFELPKLP-Y--------AYDALEP-H-ID-KQTMEIHHD-------KHHN-----
---------T-YVTK---------LN-AAV---------E-----------G------T-
--D-------L-E---------S------------K--S----I--E-----------EI
----V------A-N---L--------DSV-P---------SD-------------I----
QTAV--RNNGG-----------------------------------G-------------
HL-NHS-LFWEML----S-----P------N----------------S------------
--------E----E-----------------K------------G-TVV----EKIKEQ-
-W--------G------SLDEFK-------------------------------------
------KEF-ADKA------------A--ARF---------------G-S------GW--
----AWLV-----------V--N-----------------------------N----G--
--N------L-EIVTTPNQDN---P-------L----T--------E-------------
--------------------------------------------------G---K-----
T-------PILGLD--------------------VWEHAYY-----------LKYQN---
KRP---------DYIS-----------AFW-NVVNW---EKVDELYNAAK-
>WP_002449767_1[Bacteria_Firmicutes_Bacilli_Bacillales_Staphylococcaceae_Staphylococcus_hominis_K1]
---MAFELPNLP-Y--------AADALEP-H-ID-KETMEIHHD-------KHHN-----
---------T-YVTK---------LN-SAV---------E-----------G------T-
--D-------L-E---------S------------K--S----I--E-----------EI
----V------A-N---L--------DSV-P---------EN-------------I----
QTAV--RNNGG-----------------------------------G-------------
HL-NHS-LFWELL----T-----P------N----------------S------------
--------E----E-----------------K------------G-TVV----DKIKEQ-
-W--------G------SLDEFK-------------------------------------
------KEF-ADKA------------A--ARF---------------G-S------GW--
----AWLV-----------V--N-----------------------------N----G--
--K------L-EIVTTPNQDN---P-------I----T--------E-------------
--------------------------------------------------G---K-----
T-------PILGLD--------------------VWEHAYY-----------LKYQN---
KRP---------DYIS-----------AFW-NVVNW---EKVDELYNAA--
>WP_016931111_1[Bacteria_Firmicutes_Bacilli_Bacillales_Staphylococcaceae_Staphylococcus_haemolyticus_JCSC1435]
---MAFELPNLP-Y--------ATDALEP-H-ID-KQTMEIHHD-------KHHN-----
---------T-YVTK---------LN-SAV---------E-----------G------T-
--D-------L-E---------S------------K--S----I--E-----------EI
----V------A-N---L--------DSV-P---------ED-------------I----
QTAV--RNNGG-----------------------------------G-------------
HL-NHS-LFWELL----T-----P------N----------------S------------
--------E----E-----------------K------------G-TVV----DKIKEQ-
-W--------G------SLDEFK-------------------------------------
------KEF-ADKA------------A--ARF---------------G-S------GW--
----AWLV-----------V--N-----------------------------N----G--
--Q------L-EIVTTPNQDN---P-------L----T--------E-------------
--------------------------------------------------G---K-----
T-------PILGLD--------------------VWEHAYY-----------LKYQN---
KRP---------DYIS-----------AFW-NVVNW---EKVDELYNATK-
>WP_011303014_1[Bacteria_Firmicutes_Bacilli_Bacillales_Staphylococcaceae_Staphylococcus_saprophyticus_ATCC15305]
---MAFELPNLP-Y--------GFDALEP-H-ID-KQTMEIHHD-------KHHN-----
---------T-YVTK---------LN-AAV---------E-----------G------T-
--D-------L-E---------S------------K--S----I--E-----------EI
----V------A-N---L--------DSV-P---------EN-------------I----
QTAV--RNNGG-----------------------------------G-------------
HL-NHS-LFWELL----T-----P------N----------------S------------
--------E----E-----------------K------------G-TVV----DKIKEQ-
-W--------G------SLDAFK-------------------------------------
------EEF-ADKA------------A--ARF---------------G-S------GW--
----AWLV-----------V--N-----------------------------N----G--
--N------L-EIVTTPNQDN---P-------L----T--------E-------------
--------------------------------------------------G---K-----
T-------PILGLD--------------------VWEHAYY-----------LKYQN---
KRP---------DYIS-----------AFW-NVVNW---EKVDELYNAAK-
>NP_764795_1[Bacteria_Firmicutes_Bacilli_Bacillales_Staphylococcaceae_Staphylococcus_epidermidis_ATCC12228]
---MAFELPNLP-Y--------AYDALEP-H-ID-KQTMEIHHD-------KHHN-----
---------T-YVTK---------LN-SAV---------E-----------G------T-
--D-------L-E---------A------------K--S----I--E-----------EI
----V------A-N---L--------DSV-P---------SN-------------I----
QTAV--RNNGG-----------------------------------G-------------
HL-NHS-LFWELL----S-----P------N----------------S------------
--------E----E-----------------K------------G-EVV----DKIKEQ-
-W--------G------SLDEFK-------------------------------------
------KEF-ADKA------------A--ARF---------------G-S------GW--
----AWLV-----------V--N-----------------------------N----G--
--Q------L-EIVTTPNQDN---P-------I----T--------E-------------
--------------------------------------------------G---K-----
T-------PILGLD--------------------VWEHAYY-----------LKYQN---
KRP---------DYIN-----------AFW-NVVNW---EKVNELYNATK-
>WP_014613806_1[Bacteria_Firmicutes_Bacilli_Bacillales_Staphylococcaceae_Staphylococcus_pseudintermedius_NA45]
---MAFELPKLP-Y--------SYDALEP-H-ID-KETMEIHHS-------KHHN-----
---------T-YVTK---------LN-AAV---------E-----------G------T-
--E-------F-E---------N------------K--S----L--E-----------DL
----I------A-N---L--------DSV-P---------EN-------------L----
RTAV--RNNGG-----------------------------------G-------------
HL-NHS-IYWQIL----A-----P------N----------------S------------
--------E----E-----------------K------------G-EVV----DKIKEQ-
-W--------G------SLDEFK-------------------------------------
------SEF-ADKA------------A--GRF---------------G-S------GW--
----AWLV-----------V--N-----------------------------N----G--
--K------L-EIVTTANQDS---P-------L----T--------D-------------
--------------------------------------------------G---L-----
T-------PILALD--------------------VWEHAYY-----------LKFQN---
KRP---------DYIS-----------TFW-NVVNW---EKVDELYKAAK-
>WP_000863553_1[Bacteria_Firmicutes_Bacilli_Bacillales_Staphylococcaceae_Staphylococcus_argenteus_MSHR1132]
---MAFELPKLP-Y--------AFDALEP-H-FD-KETMEIHHD-------RHHN-----
---------T-YVTK---------LN-AAV---------E-----------G------T-
--D-------L-E---------S------------K--S----I--E-----------EI
----V------A-N---L--------DSV-P---------AD-------------I----
QTAV--RNNGG-----------------------------------G-------------
HL-NHS-LFWELL----S-----P------N----------------S------------
--------E----E-----------------K------------G-TVV----EKIKEQ-
-W--------G------SLDEFK-------------------------------------
------KEF-ADKA------------A--ARF---------------G-S------GW--
----AWLV-----------V--N-----------------------------N----G--
--Q------L-EIVTTPNQDN---P-------L----T--------E-------------
--------------------------------------------------G---K-----
T-------PILGLD--------------------VWEHAYY-----------LKYQN---
KRP---------DYIG-----------AFW-NVVNW---EKVDELYNATK-
>YP_500165_1[Bacteria_Firmicutes_Bacilli_Bacillales_Staphylococcaceae_Staphylococcus_aureus_NCTC8325]
---MAFELPKLP-Y--------AFDALEP-H-FD-KETMEIHHD-------RHHN-----
---------T-YVTK---------LN-AAV---------E-----------G------T-
--D-------L-E---------S------------K--S----I--E-----------EI
----V------A-N---L--------DSV-P---------AN-------------I----
QTAV--RNNGG-----------------------------------G-------------
HL-NHS-LFWELL----S-----P------N----------------S------------
--------E----E-----------------K------------G-TVV----EKIKEQ-
-W--------G------SLEEFK-------------------------------------
------KEF-ADKA------------A--ARF---------------G-S------GW--
----AWLV-----------V--N-----------------------------N----G--
--Q------L-EIVTTPNQDN---P-------L----T--------E-------------
--------------------------------------------------G---K-----
T-------PILGLD--------------------VWEHAYY-----------LKYQN---
KRP---------DYIG-----------AFW-NVVNW---EKVDELYNATK-
>WP_000863556_1[Bacteria_Firmicutes_Bacilli_Bacillales_Staphylococcaceae_Staphylococcus_aureus_MU50]
---MAFELPKLP-Y--------AFDALEP-H-FD-KETMEIHHD-------RHHN-----
---------T-YVTK---------LN-AAV---------E-----------G------T-
--D-------L-E---------S------------K--S----I--E-----------EI
----V------A-N---L--------DSV-P---------AN-------------I----
QTAV--RNNGG-----------------------------------G-------------
HL-NHS-LFWELL----S-----P------N----------------S------------
--------E----E-----------------K------------G-TVV----EKIKEQ-
-W--------G------SLEEFK-------------------------------------
------KEF-ADKA------------A--ARF---------------G-S------GW--
----AWLV-----------V--N-----------------------------N----G--
--Q------L-EIVTTPNQDN---P-------L----T--------E-------------
--------------------------------------------------G---K-----
T-------PILGLD--------------------VWEHAYY-----------LKYQN---
KRP---------DYIG-----------AFW-NVVNW---EKVDELYNATK-
>WP_000863556_1[Bacteria_Firmicutes_Bacilli_Bacillales_Staphylococcaceae_Staphylococcus_aureus_COL]
---MAFELPKLP-Y--------AFDALEP-H-FD-KETMEIHHD-------RHHN-----
---------T-YVTK---------LN-AAV---------E-----------G------T-
--D-------L-E---------S------------K--S----I--E-----------EI
----V------A-N---L--------DSV-P---------AN-------------I----
QTAV--RNNGG-----------------------------------G-------------
HL-NHS-LFWELL----S-----P------N----------------S------------
--------E----E-----------------K------------G-TVV----EKIKEQ-
-W--------G------SLEEFK-------------------------------------
------KEF-ADKA------------A--ARF---------------G-S------GW--
----AWLV-----------V--N-----------------------------N----G--
--Q------L-EIVTTPNQDN---P-------L----T--------E-------------
--------------------------------------------------G---K-----
T-------PILGLD--------------------VWEHAYY-----------LKYQN---
KRP---------DYIG-----------AFW-NVVNW---EKVDELYNATK-
>WP_002481048_1[Bacteria_Firmicutes_Bacilli_Bacillales_Staphylococcaceae_Staphylococcus_simulans_FDA_ARGOS_383]
---MAFELPNLP-Y--------EFDALEP-H-ID-KETMEIHHD-------KHHN-----
---------T-YVTK---------LN-AAI---------E-----------G------T-
--D-------L-E---------N------------K--S----I--E-----------EI
----V------A-N---L--------DSV-P---------SD-------------I----
QTAV--RNNGG-----------------------------------G-------------
HL-NHS-LFWQIL----S-----P------N----------------S------------
--------E----E-----------------K------------G-TVV----DKIKEQ-
-W--------G------SLDEFK-------------------------------------
------DEF-AKKA------------A--GQF---------------G-S------GW--
----AWLV-----------V--D-----------------------K-----D----G--
--K------L-EIVTTANQDN---P-------I----T--------E-------------
--------------------------------------------------G---K-----
T-------PILGLD--------------------VWEHAYY-----------LKYQN---
KRP---------DYIN-----------AFW-NVVNW---EKVDELYNAA--
>WP_059107285_1[Bacteria_Firmicutes_Bacilli_Bacillales_Staphylococcaceae_Staphylococcus_auricularis]
---MAFELPNLP-Y--------DFDALEP-Y-ID-KETMEIHHD-------KHHN-----
---------T-YVTK---------LN-SAV---------E-----------G------T-
--D-------L-E---------N------------K--S----I--E-----------EI
----V------A-N---L--------DSV-P---------ED-------------I----
QTAV--RNNGG-----------------------------------G-------------
HL-NHS-LFWELL----T-----P------N----------------S------------
--------E----E-----------------K------------G-TVV----DKIKEQ-
-W--------G------SLDDFK-------------------------------------
------KEF-ADAA------------A--ARF---------------G-S------GW--
----GWLV-----------V--N-----------------------A-----E----G--
--K------L-EITTTPNQDN---P-------I----T--------E-------------
--------------------------------------------------G---K-----
T-------PILGID--------------------VWEHAYY-----------LKYQN---
KRP---------EYIE-----------NFW-NVVNW---EKVDELYQAAQ-
>WP_060551133_1[Bacteria_Firmicutes_Bacilli_Bacillales_Staphylococcaceae_Staphylococcus_agnetis_908]
---MAFELPKLP-Y--------GYDALEP-H-ID-KETMEIHHS-------KHHN-----
---------T-YVTK---------LN-DAV---------K-----------G------T-
--E-------L-E---------N------------K--S----I--E-----------EL
----I------A-N---V--------DQL-P---------ED-------------K----
KTAV--RNNGG-----------------------------------G-------------
HF-NHS-LFWQFL----S-----P------E----------------A------------
--------E----E-----------------K------------G-EVV----DKIKEQ-
-W--------G------SLDAFK-------------------------------------
------KEF-SDKA------------A--ARF---------------G-S------GW--
----AWLV-----------V--N-----------------------------N----G--
--Q------L-EIVTTANQDS---P-------L----S--------E-------------
--------------------------------------------------G---K-----
A-------PILALD--------------------VWEHAYY-----------LKYQN---
KRP---------DYIS-----------TFW-NVVNW---EKVDEFYAAAK-
>WP_046790184_1[Bacteria_Firmicutes_Bacilli_Bacillales_Staphylococcaceae_Salinicoccus_halodurans_H3B36]
---MAFELPELP-Y--------AYDALEP-H-FD-KETMEIHHS-------KHHN-----
---------T-YVTK---------LN-DAV---------Q-----------G------T-
--D-------L-E---------S------------K--S----I--E-----------EI
----I------K-N---L--------DSV-P---------ED-------------K----
KTAV--RNNGG-----------------------------------G-------------
HL-NHS-LFWKLL----T-----P------D----------------A------------
--------K----E-----------V-----S------------G-EVK----DAIESK-
-F--------G------SIDEFK-------------------------------------
------EKF-EAAG------------A--ARF---------------G-S------GW--
----AWLV-----------V--N-----------------------------N----G--
--E------L-EIVSTPNQDN---P-------V----S--------E-------------
--------------------------------------------------G---K-----
T-------PILGVD--------------------VWEHAYY-----------LKYQN---
KRP---------EYLK-----------AFW-NVVNW---DKVNELYSNAK-
>WP_092594535_1[Bacteria_Firmicutes_Bacilli_Bacillales_Staphylococcaceae_Jeotgalicoccus_halophilus]
---MAFELPKLP-Y--------AYDALEP-H-ID-KETMEIHHS-------KHHN-----
---------T-YVTK---------LN-DAV---------K-----------G------T-
--D-------L-E---------S------------K--S----I--E-----------EI
----V------K-N---L--------DAV-P---------EN-------------I----
KTAV--RNNGG-----------------------------------G-------------
HL-NHS-LFWELL----S-----P------E----------------Q------------
--------K----E-----------L-----S------------G-ELK----EAIESA-
-F--------G------SVDKFK-------------------------------------
------EEF-EAAA------------A--GRF---------------G-S------GW--
----AWLV-----------V--N-----------------------------N----G--
--A------L-EITSTPNQDN---P-------V----S--------E-------------
--------------------------------------------------G---K-----
T-------PVFGVD--------------------VWEHAYY-----------LKYQN---
KRP---------EYLS-----------AIW-NVVNW---DKVNELYQTAK-
>WP_012657105_1[Bacteria_Firmicutes_Bacilli_Bacillales_Staphylococcaceae_Macrococcus_caseolyticus_IMD0819]
---MAFELPKLE-Y--------AYDALEP-H-ID-KETMEIHHT-------KHHN-----
---------T-YVTK---------LN-DAV---------A-----------G------T-
--E-------F-E---------N------------V--S----I--E-----------DL
----M------K-R---I--------DEV-P---------AD-------------K----
KTAV--VNNGG-----------------------------------G-------------
HY-NHS-LFWTLL----A-----P------G----------------K------------
--------E----A-----------------K------------G-EVV----DAIESK-
-F--------G------SLDAFK-------------------------------------
------QEF-ADAA------------A--GRF---------------G-S------GW--
----AWLV-----------V--N-----------------------------N----G--
--E------L-EVTSTPNQEN---P-------L----M--------E-------------
--------------------------------------------------G---K-----
T-------PILGLD--------------------VWEHAYY-----------LNYQN---
KRP---------DYIA-----------AFW-NVVNW---DKVNELYLSAK-
>WP_016998592_1[Bacteria_Firmicutes_Bacilli_Bacillales_Staphylococcaceae_Staphylococcus_lentus_050AP]
---MAFELPKLP-Y--------AYDALEP-H-ID-KETMEIHHT-------KHHN-----
---------T-YVTK---------LN-DAV---------K-----------G------T-
--D-------L-E---------S------------K--S----I--E-----------DI
----I------K-N---L--------NSV-P---------DD-------------I----
RTAV--QNNGG-----------------------------------G-------------
HY-NHS-LFWEML----T-----P------N----------------A------------
--------S----E-----------P-----S------------G-EVV----DAISST-
-F--------G------SLDKFK-------------------------------------
------EEF-AAAA------------A--GRF---------------G-S------GW--
----AWLV-----------V--D-----------------------------N----G--
--E------L-SIVSTPNQDN---P-------L----S--------E-------------
--------------------------------------------------G---K-----
I-------PVLGLD--------------------VWEHAYY-----------LKYQN---
KRP---------DYIS-----------AFW-NVVNW---DKVNELYQAAK-
>WP_016910890_1[Bacteria_Firmicutes_Bacilli_Bacillales_Staphylococcaceae_Staphylococcus_vitulinus_F1028]
---MAFELPKLP-Y--------AYDALEP-H-ID-KETMEIHHT-------KHHN-----
---------T-YVTK---------LN-DAV---------K-----------G------T-
--D-------L-E---------S------------K--S----I--E-----------DI
----I------K-N---L--------NSV-P---------EN-------------I----
RTAV--QNNGG-----------------------------------G-------------
HY-NHS-LFWELL----T-----P------N----------------A------------
--------S----E-----------P-----S------------G-EVV----DAISST-
-F--------G------SLDKFK-------------------------------------
------EEF-AAAA------------A--GRF---------------G-S------GW--
----AWLV-----------V--D-----------------------------N----G--
--E------L-AIVSTPNQDN---P-------I----S--------E-------------
--------------------------------------------------G---K-----
L-------PVLGLD--------------------VWEHAYY-----------LNYQN---
RRP---------DYIN-----------AFW-NVVNW---DKVNELYQAAK-
>WP_093216990_1[Bacteria_Firmicutes_Bacilli_Bacillales_Bacillaceae_Sediminibacillus_albus]
-----FELPELP-Y--------AYDALEP-H-ID-KETMNIHHT-------KHHN-----
---------T-YVTK---------LN-GAI---------E-----------G-N----S-
--N-------L-E---------S------------K--S----L--E-----------QL
----L------A-D---L--------DSV-P---------AD-------------I----
RTAV--RNNGG-----------------------------------G-------------
HA-NHS-LFWTIL----S-----P------N-------G--------G------------
--------G----E-----------P-----S------------G-ELA----DKIKAK-
-F--------G------SFDKFK-------------------------------------
------EEF-GSAA------------T--GRF---------------G-S------GW--
----AWLV-----------V--N-----------------------------N----G--
--E------I-EITSTPNQDS---P-------V----M--------E-------------
--------------------------------------------------G---K-----
T-------PILGLD--------------------VWEHAYY-----------LKYQN---
KRP---------DYVS-----------AFW-NVVNW---DEVAKRYEAAK-
>WP_093135059_1[Bacteria_Firmicutes_Bacilli_Bacillales_Bacillaceae_Salinibacillus_kushneri]
-----FELPELP-Y--------AYDALEP-H-ID-KETMNIHHT-------KHHN-----
---------T-YVTK---------LN-GAL---------E-----------G-H----A-
--D-------L-Q---------D------------K--S----L--E-----------DL
----L------G-N---L--------DAV-P---------EN-------------I----
RTAV--RNNGG-----------------------------------G-------------
HA-NHS-LFWTVL----S-----P------N-------G--------G------------
--------G----E-----------P-----K------------G-EVA----EKINAK-
-F--------G------SFDKFK-------------------------------------
------EEF-KAAA------------T--GRF---------------G-S------GW--
----AWLV-----------V--N-----------------------------N----G--
--D------V-EITSTPNQDT---P-------L----M--------E-------------
--------------------------------------------------G---K-----
T-------PILGLD--------------------VWEHAYY-----------LKYQN---
KRP---------DYIA-----------AFW-NVVNW---DEVEKRYQSAK-
>WP_078356541_1[Bacteria_Firmicutes_Bacilli_Bacillales_Staphylococcaceae_Staphylococcus_fleuretti]
---MAFELPKLP-Y--------AYDALEP-H-ID-KETMEIHHT-------KHHN-----
---------T-YVTK---------LN-DAV---------K-----------G------T-
--D-------L-E---------S------------K--S----I--E-----------DI
----V------K-N---L--------NSV-P---------DD-------------I----
RTAV--QNNGG-----------------------------------G-------------
HY-NHS-LFWELL----T-----P------N----------------A------------
--------S----E-----------P-----S------------G-EVV----DAISST-
-F--------G------SLDKFK-------------------------------------
------EEF-AAAA------------A--GRF---------------G-S------GW--
----AWLV-----------V--D-----------------------------N----G--
--E------L-AIVSTPNQDN---P-------I----S--------E-------------
--------------------------------------------------G---K-----
L-------PVLGLD--------------------VWEHAYY-----------LNYQN---
RRP---------DYIN-----------AFW-NVVNW---DKVNELYQAAK-
>WP_092051193_1[Bacteria_Firmicutes_Bacilli_Bacillales_Planococcaceae_Bhargavaea_ginsengi]
---MAFKLPELP-Y--------AYDALEP-S-ID-KETMEIHHT-------KHHN-----
---------T-YVTN---------LN-AAV---------E-----------G------T-
--D-------L-A---------E------------K--S----I--E-----------DV
----L------R-N---F--------DSV-P---------EE-------------K----
KTAV--RNNGG-----------------------------------G-------------
HA-NHS-LFWQIL----S-----P------N-------G--------G------------
--------G----Q-----------P-----S------------G-ALA----EAIDKK-
-F--------G------SFDKFK-------------------------------------
------EEF-ETAA------------K--GRF---------------G-S------GW--
----AWLV-----------V--N-----------------------------N----G--
--E------V-EVTSTPNQDS---P-------L----M--------E-------------
--------------------------------------------------G---K-----
T-------PVLGLD--------------------VWEHAYY-----------LKYQN---
RRP---------EYAS-----------AFW-NVVNW---EEVSKRYEEAK-
>WP_020154026_1[Bacteria_Firmicutes_Bacilli_Bacillales_Bacillaceae_Caldibacillus_debilisDSM16016]
---MAFQLPALP-Y--------AYDALEP-Y-ID-KETMNIHHT-------KHHN-----
---------T-YVTN---------LN-SAL---------E-----------G-H----P-
--E-------L-L---------N------------K--S----V--E-----------EL
----I------Q-N---L--------DQV-P---------ES-------------I----
RTAV--RNNGG-----------------------------------G-------------
HA-NHS-LFWQIL----S-----P------N-------G--------G------------
--------G----E-----------P-----T------------G-ELR----EAIEKK-
-F--------G------SFTAFK-------------------------------------
------DEF-TKAA------------T--GRF---------------G-S------GW--
----AWLV-----------V--N-----------------------------N----G--
--E------L-EVLSTPNQDN---P-------L----M--------E-------------
--------------------------------------------------G---K-----
T-------PILGLD--------------------VWEHAYY-----------LKYQN---
RRP---------EYIA-----------AFW-NIVNW---DEVAKRYQQAK-
>WP_091473486_1[Bacteria_Firmicutes_Bacilli_Bacillales_Staphylococcaceae_Aliicoccus_persicus]
---MAFELPNLP-Y--------AYDALEP-H-FD-KETMEIHHS-------KHHN-----
---------T-YVTK---------LN-DAV---------S-----------G------T-
--E-------Y-E---------N------------K--S----L--E-----------DL
----V------K-G---Y--------KDL-P---------SD-------------I----
QTAV--RNNGG-----------------------------------G-------------
HY-NHS-FFWEVL----S-----P------E----------------Q------------
--------N----E-----------L-----S------------G-ELK----DAIDAK-
-F--------G------SVDRFK-------------------------------------
------EEF-EAAG------------A--ARF---------------G-S------GW--
----AWLV-----------L--N-----------------------------N----G--
--E------L-EVVSTPNQDN---P-------V----T--------D-------------
--------------------------------------------------G---Q-----
T-------PLLGVD--------------------VWEHAYY-----------LKYQN---
KRP---------EYLK-----------AFW-NVVNW---DKVTEIYNANK-
>WP_003249146_1[Bacteria_Firmicutes_Bacilli_Bacillales_Bacillaceae_Parageobacillus_thermoglucosidasiusC56YS93]
---MAFELPQLP-Y--------AYDALEP-Y-ID-KETMNIHHT-------KHHN-----
---------T-YVTN---------LN-AAL---------E-----------G-H----A-
--D-------L-Q---------N------------K--S----L--E-----------EL
----L------S-N---L--------EAL-P---------ES-------------I----
RTAV--RNNGG-----------------------------------G-------------
HA-NHS-LFWTIL----S-----P------N-------G--------G------------
--------G----E-----------P-----T------------G-ELA----EAINKK-
-F--------G------SFAAFK-------------------------------------
------EEF-TKAA------------T--TRF---------------G-S------GW--
----AWLV-----------V--N-----------------------------N----G--
--E------L-EVTSTPNQDS---P-------L----M--------E-------------
--------------------------------------------------G---K-----
T-------PILGLD--------------------VWEHAYY-----------LKYQN---
RRP---------EYIA-----------AFW-NIVNW---DEVAKRYSEAK-
>WP_076757729_1[Bacteria_Firmicutes_Bacilli_Bacillales_Bacillaceae_Edaphobacillus_lindanitolerans]
---MAFKLPELP-Y--------AYDALEP-H-ID-KETMEIHHT-------KHHN-----
---------T-YVTN---------LN-AAV---------E-----------G------T-
--D-------L-A---------D------------K--S----I--E-----------EV
----L------R-N---F--------DSV-P---------EE-------------K----
KTAV--RNNGG-----------------------------------G-------------
HA-NHS-LFWQLL----S-----P------N-------G--------G------------
--------G----E-----------P-----A------------G-ELA----EAISKK-
-F--------G------SFDKFK-------------------------------------
------EEF-ETAA------------K--GRF---------------G-S------GW--
----AWLV-----------V--N-----------------------------N----G--
--D------I-EVVSTANQDS---P-------L----M--------E-------------
--------------------------------------------------G---K-----
T-------PILGLD--------------------VWEHAYY-----------LKYQN---
RRP---------EYAA-----------AFW-NVVNW---DEVAKRYEEAK-
>WP_015009871_1[Bacteria_Firmicutes_Bacilli_Bacillales_Bacillaceae_Amphibacillus_xylanusNBRC15112]
-----FELPELP-Y--------AYDALEP-H-ID-QETMSIHHT-------RHHN-----
---------T-YVAN---------LN-GAL---------E-----------G-R----S-
--E-------L-Q---------D------------K--S----L--E-----------EL
----L------A-N---I--------DNL-P---------KE-------------I----
QTAV--RNNGG-----------------------------------G-------------
HA-NHS-LFWKLM----S-----P------N-------G--------G------------
--------G----S-----------P-----Q------------G-SLA----EAIDAK-
-F--------G------SFDKFK-------------------------------------
------EEF-AAAA------------T--GRF---------------G-S------GW--
----AWLV-----------V--D-----------------------------N----G--
--E------L-AITSTPNQDT---P-------L----M--------E-------------
--------------------------------------------------G---K-----
T-------PILGID--------------------VWEHAYY-----------LKYQN---
KRP---------DYIS-----------AFW-NVVDW---DKVAELYQEAK-
>WP_062198632_1[Bacteria_Firmicutes_Bacilli_Bacillales_Bacillaceae_Massilibacterium_senegalense]
------ELPKLP-Y--------AYDALEP-H-ID-ARTMEIHHT-------KHHN-----
---------T-YVTK---------LN-EAI---------A-----------G-N----S-
--E-------L-E---------A------------K--S----L--E-----------EL
----L------T-N---L--------DAV-P---------EA-------------A----
RTAV--RNNGG-----------------------------------G-------------
HF-NHT-LFWEIM----A-----P------N-------A--------G------------
--------G----A-----------P-----T------------G-ELA----EAITKA-
-F--------G------SFDAFK-------------------------------------
------EQF-SAAA------------A--GRF---------------G-S------GW--
----AWLV-----------V--N-----------------------------N----G--
--A------L-EVTSTPNQDT---P-------I----S--------E-------------
--------------------------------------------------G---K-----
T-------PILGLD--------------------VWEHAYY-----------LKFQN---
KRP---------DYIA-----------AFW-NVVNW---DEVAKRYAQAK-
>WP_058307436_1[Bacteria_Firmicutes_Bacilli_Bacillales_Bacillaceae_Gracilibacillus_massiliensis]
-----FTLPELP-Y--------GYDALEP-H-ID-KETMNIHHT-------KHHN-----
---------T-YVTK---------LN-AAL---------E-----------G-H----D-
--D-------L-A---------N------------K--S----I--E-----------DI
----L------A-N---L--------DSV-P---------EN-------------I----
RTAV--RNNGG-----------------------------------G-------------
HA-NHS-LFWTLL----S-----P------N-------G--------G------------
--------G----E-----------P-----S------------G-ELA----DQINST-
-F--------G------SFDKFK-------------------------------------
------EDF-AAAG------------A--GRF---------------G-S------GW--
----AWLV-----------V--N-----------------------------N----G--
--K------L-EITSTPNQDT---P-------I----S--------E-------------
--------------------------------------------------G---K-----
A-------PILGLD--------------------VWEHAYY-----------LKYQN---
KRP---------DYIA-----------AFW-NVVDW---DKVASLYNDAK-
>WP_039233833_1[Bacteria_Firmicutes_Bacilli_Bacillales_Bacillaceae_Quasibacillus_thermotoleransMTCC8252]
---MAFQLPELP-Y--------AYDALEP-H-ID-KETMNIHHT-------KHHN-----
---------T-YVTK---------LN-DAL---------Q-----------G-Q----D-
--E-------L-A---------N------------K--S----V--E-----------EV
----I------A-N---L--------DAV-P---------ES-------------I----
RTAV--RNNGG-----------------------------------G-------------
HA-NHS-LFWQLL----S-----P------N-------G--------G------------
--------G----E-----------P-----T------------G-ALA----DAISSK-
-F--------G------SFDKFK-------------------------------------
------DEF-AAAA------------A--GRF---------------G-S------GW--
----AWLV-----------V--N-----------------------------N----G--
--E------L-EVTSTPNQDS---P-------I----M--------E-------------
--------------------------------------------------G---K-----
T-------PVLGLD--------------------VWEHAYY-----------LNYQN---
RRP---------DYIN-----------AFW-NVVNW---DEVAKRYDQAK-
>WP_094942067_1[Bacteria_Firmicutes_Bacilli_Bacillales_Planococcaceae_Tetzosporium_hominisVT49]
---MAFELPKLP-Y--------EYDALEP-H-ID-KETMNIHHT-------KHHN-----
---------T-YITN---------VN-NAL---------E-----------G-H----S-
--D-------L-S---------S------------K--S----V--E-----------EL
----I------S-N---L--------DAV-P---------ED-------------I----
RTAV--RNNGG-----------------------------------G-------------
HA-NHS-LFWEIL----S-----P------N-------G--------G------------
--------G----Q-----------P-----T------------G-ALA----EAIDSK-
-F--------G------SFDAFK-------------------------------------
------EEF-AKAA------------T--TRF---------------G-S------GW--
----AWLS-----------V--A-----------------------------N----G--
--E------V-EVSSTPNQDS---P-------L----M--------E-------------
--------------------------------------------------G---K-----
T-------PILGLD--------------------VWEHAYY-----------LNYQN---
RRP---------DYIT-----------SFW-NVVNW---DEVSKRYEAAK-
>WP_068442946_1[Bacteria_Firmicutes_Bacilli_Bacillales_Bacillaceae_Lentibacillus_amyloliquefaciens]
-----FELPELP-Y--------AYDALEP-T-ID-KETMNIHHT-------KHHN-----
---------T-YVTK---------LN-AAI---------E-----------G-K----A-
--D-------L-E---------S------------K--S----L--E-----------DL
----V------G-N---L--------DAV-P---------ED-------------I----
RTAV--RNNGG-----------------------------------G-------------
HA-NHS-LFWKVM----S-----P------N-------G--------G------------
--------G----E-----------P-----S------------G-ELA----DKINNK-
-F--------G------SFDKFK-------------------------------------
------EEF-ETAA------------K--GRF---------------G-S------GW--
----AWLV-----------V--N-----------------------------N----G--
--E------I-EITDTPNQDT---P-------L----M--------E-------------
--------------------------------------------------G---K-----
T-------PILGLD--------------------VWEHAYY-----------LKYQN---
KRP---------EYVA-----------AFW-NVVNW---DQVAKNYEEAK-
>WP_077615635_1[Bacteria_Firmicutes_Bacilli_Bacillales_Sporolactobacillaceae_Caenibacillus_caldisaponilyticus]
---MAYQLPELP-Y--------AYNALEP-Y-ID-EQTMRIHHD-------KHHG-----
---------T-YVSK---------LN-EAL---------K-----------G-H----D-
--D-------L-A---------S------------K--S----I--E-----------DL
----V------S-D---L--------NAV-P---------EN-------------I----
RTAV--RNNGG-----------------------------------G-------------
HV-NHS-LFWQIM----S-----P------N-------G--------G------------
--------G----E-----------P-----S------------G-AVA----DAIKAK-
-F--------G------SFADFK-------------------------------------
------KQF-SDAA------------A--GRF---------------G-S------GW--
----AWLV-----------V--N-----------------------------N----G--
--E------L-EITSTPNQDS---P-------Y----M--------E-------------
--------------------------------------------------G---K-----
T-------PILGLD--------------------VWEHAYY-----------LKYQN---
RRP---------EYIE-----------AFF-NVINW---DEVNKRYEAAK-
>WP_004889507_1[Bacteria_Firmicutes_Bacilli_Bacillales_Bacillaceae_Anoxybacillus_flavithermus]
---MAFELPQLP-Y--------AYDALEP-H-ID-KETMNIHHT-------KHHN-----
---------A-YVTN---------LN-AAL---------E-----------G-H----P-
--E-------L-Q---------S------------K--T----I--E-----------EL
----M------A-N---L--------NEV-P---------EN-------------I----
RTAV--RNNGG-----------------------------------G-------------
HA-NHS-LFWTIL----S-----P------N-------G--------G------------
--------G----E-----------P-----T------------G-ELA----EAINNT-
-F--------G------SFEKFK-------------------------------------
------EEF-SKAA------------A--TRF---------------G-S------GW--
----AWLV-----------V--H-----------------------------N----G--
--Q------L-EVTSTPNQDT---P-------L----M--------E-------------
--------------------------------------------------G---K-----
T-------PILGLD--------------------VWEHAYY-----------LKYQN---
RRP---------DYIS-----------AFW-NVVNW---DEVAKRYAAAK-
>WP_048600260_1[Bacteria_Firmicutes_Bacilli_Bacillales_Bacillaceae_Rubeoparvulum_massiliense]
---MTFQLPDLP-Y--------AFDALEP-H-ID-AKTMEIHHD-------KHHA-----
---------T-YVNN---------LN-KAI---------E-----------G------T-
--D-------L-G---------N------------Q--S----I--E-----------EL
----V------A-N---L--------NQV-P---------EA-------------I----
RTAV--RNNGG-----------------------------------G-------------
HA-NHS-LFWTVL----S-----P------T-------G--------G------------
--------G----E-----------P-----I------------G-DLK----AAIEKE-
-F--------G------SFAKFQ-------------------------------------
------ELF-ANAA------------A--SRF---------------G-S------GW--
----AWLV-----------V--A-----------------------------N----G--
--K------L-EVMSTANQDS---P-------L----T--------E-------------
--------------------------------------------------G---K-----
T-------PILGLD--------------------VWEHAYY-----------LKFQN---
RRP---------EYIS-----------AYW-NVVNW---DEVARRYAAAK-
>WP_052651770_1[Bacteria_Firmicutes_Bacilli_Bacillales_Planococcaceae_Planococcus_massiliensis]
---MAYELPELP-Y--------AYDALEP-H-ID-KETMNIHHT-------KHHN-----
---------T-YVTN---------VN-AAL---------E-----------G-H----E-
--D-------L-A---------S------------K--S----I--E-----------EL
----I------S-D---L--------NAV-P---------ED-------------I----
RTAV--RNNGG-----------------------------------G-------------
HA-NHS-LFWQLL----T-----P------N-------G--------T------------
--------G----A-----------P-----S------------G-ALA----EAIDAK-
-F--------G------SFDEFK-------------------------------------
------TKF-ENAG------------K--TRF---------------G-S------GW--
----AWLA-----------V--S-----------------------------N----G--
--E------L-EVTSTPNQDS---P-------L----M--------E-------------
--------------------------------------------------G---K-----
T-------PILGVD--------------------VWEHAYY-----------LKYQN---
KRP---------DYLA-----------AFW-NVVNW---DEVSKRYEAAK-
>WP_029100620_1[Bacteria_Firmicutes_Bacilli_Bacillales_Bacillaceae_Aeribacillus_pallidus]
---MAHQLPELP-Y--------AYNALEP-H-ID-AQTMEIHHG-------RHHA-----
---------T-YVNN---------LN-AAL---------E-----------G-H----A-
--D-------L-Q---------S------------K--S----V--E-----------EL
----I------S-N---L--------DAL-P---------ES-------------I----
RTAV--RNNGG-----------------------------------G-------------
HA-NHT-LFWQIM----S-----P------N-------G--------G------------
--------G----A-----------P-----S------------G-ALA----DAINAA-
-F--------G------SFDNFK-------------------------------------
------AEF-TKAA------------T--TRF---------------G-S------GW--
----AWLV-----------V--D-----------------------------G----G--
--K------L-AITSTPNQDS---P-------I----M--------E-------------
--------------------------------------------------G---K-----
T-------PILGLD--------------------VWEHAYY-----------LKYQN---
KRP---------DYIN-----------AFW-NVVNW---DEVSKRFEAAK-
>WP_100352442_1[Bacteria_Firmicutes_Bacilli_Bacillales_Planococcaceae_Chryseomicrobium_excrementiET03]
---MAFELPKLP-Y--------EYDALEP-H-ID-KETMNIHHT-------KHHN-----
---------T-YITN---------VN-NAL---------E-----------G-H----S-
--D-------L-S---------S------------K--S----V--E-----------EL
----I------S-N---L--------DAV-P---------ED-------------I----
RTAV--RNNGG-----------------------------------G-------------
HA-NHS-LFWEIL----S-----P------N-------G--------G------------
--------G----Q-----------P-----T------------G-ALA----EAIDSK-
-F--------G------SFDAFK-------------------------------------
------EEF-AKAA------------T--TRF---------------G-S------GW--
----AWLS-----------V--A-----------------------------N----G--
--E------L-EVSSTPNQDS---P-------L----M--------E-------------
--------------------------------------------------G---K-----
T-------PLLGLD--------------------VWEHAYY-----------LNYQN---
RRP---------DYIS-----------SFW-NVVNW---DEVSKRYEAAK-
>NP_390381_3[Bacteria_Firmicutes_Bacilli_Bacillales_Bacillaceae_Bacillus_subtilis]
---MAYELPELP-Y--------AYDALEP-H-ID-KETMTIHHT-------KHHN-----
---------T-YVTN---------LN-KAV---------E-----------G-N----T-
--A-------L-A---------N------------K--S----V--E-----------EL
----V------A-D---L--------DSV-P---------EN-------------I----
RTAV--RNNGG-----------------------------------G-------------
HA-NHK-LFWTLL----S-----P------N-------G--------G------------
--------G----E-----------P-----T------------G-ALA----EEINSV-
-F--------G------SFDKFK-------------------------------------
------EQF-AAAA------------A--GRF---------------G-S------GW--
----AWLV-----------V--N-----------------------------N----G--
--K------L-EITSTPNQDS---P-------L----S--------E-------------
--------------------------------------------------G---K-----
T-------PILGLD--------------------VWEHAYY-----------LNYQN---
RRP---------DYIS-----------AFW-NVVNW---DEVARLYSEAK-
>WP_010303286_1[Bacteria_Firmicutes_Bacilli_Bacillales_Planococcaceae_Kurthia_senegalensis]
---MAFELPNLP-Y--------AFDALEP-H-ID-ARTMEIHHD-------KHHN-----
---------T-YVQG---------LN-AAL---------E-----------G-K----S-
--E-------F-D---------G------------K--T----V--E-----------EI
----I------A-N---L--------DAV-P---------ED-------------V----
RTAV--RNNGG-----------------------------------G-------------
HA-NHS-LFWTLL----T-----A------D-------G--------K------------
--------G----A-----------P-----E------------G-ELA----AAIDAK-
-F--------G------SFDAFK-------------------------------------
------EQF-ANAA------------K--TRF---------------G-S------GW--
----AWLS-----------V--V-----------------------------N----G--
--E------L-EISSTANQDS---P-------I----M--------E-------------
--------------------------------------------------G---K-----
T-------PILGLD--------------------VWEHAYY-----------LNYQN---
VRP---------NYIA-----------AFW-NVVNW---DKVAELYAAAK-
>WP_050180865_1[Bacteria_Firmicutes_Bacilli_Bacillales_Bacillaceae_Domibacillus_robiginosus]
---MAFELPQLP-Y--------AYDALEP-H-ID-KETMNIHHT-------KHHN-----
---------T-YVTN---------LN-AAL---------E-----------G-N----E-
--E-------L-L---------S------------K--S----V--E-----------EV
----I------A-N---L--------DAV-P---------ES-------------A----
RTAV--RNNGG-----------------------------------G-------------
HA-NHS-LFWQLL----S-----P------N-------G--------G------------
--------G----A-----------P-----T------------G-KLA----EAIDAK-
-F--------G------SFDAFK-------------------------------------
------EEF-AKAG------------A--TRF---------------G-S------GW--
----AWLS-----------V--A-----------------------------N----G--
--E------L-DLSSTPNQDS---P-------I----M--------E-------------
--------------------------------------------------G---K-----
T-------PILGLD--------------------VWEHAYY-----------LNYQN---
RRP---------DYIA-----------AFW-NVVNW---DEVSKRYEAA--
>WP_047984123_1[Bacteria_Firmicutes_Bacilli_Bacillales_Bacillaceae_Ornithinibacillus_californiensis]
-----FELPELP-Y--------AYDALEP-H-VD-KETMNIHHT-------KHHN-----
---------T-YVTN---------LN-AAL---------E-----------G-Q----A-
--D-------L-A---------G------------K--S----L--E-----------EL
----V------S-N---L--------DAL-P---------EN-------------I----
RTAV--RNNGG-----------------------------------G-------------
HA-NHS-LFWKVL----S-----P------N-------G--------G------------
--------G----E-----------P-----T------------G-ELA----EKINAK-
-F--------G------SLDKFK-------------------------------------
------EEF-GNAA------------K--GRF---------------G-S------GW--
----AWLV-----------V--N-----------------------------N----G--
--E------L-EVTSTPNQDS---P-------L----M--------E-------------
--------------------------------------------------G---K-----
T-------PILGLD--------------------VWEHAYY-----------LNYQN---
RRP---------DYIS-----------AFW-NVVNW---DEVAKNLNEAK-
>WP_013173244_1[Bacteria_Firmicutes_Bacilli_Bacillales_Sporolactobacillaceae_Bacillus_selenitireducensMLS10]
---MAFTLPELP-Y--------AHNALEP-H-ID-EETMKIHHG-------KHHN-----
---------T-YVTK---------LN-DAI---------S-----------G-H----A-
--D-------L-E---------S------------K--S----I--E-----------DL
----V------K-N---L--------NSL-P---------DS-------------V----
KGPV--RNNGG-----------------------------------G-------------
HL-NHT-MFWTLM----S-----P------N-------G--------G------------
--------G----A-----------P-----T------------G-DVA----AAIDEA-
-F--------G------SFDKFK-------------------------------------
------EEF-KNAA------------L--TRF---------------G-S------GW--
----AWLV-----------V--N-----------------------------N----G--
--K------L-EVTSTPNQDN---P-------I----T--------D-------------
--------------------------------------------------G---K-----
T-------PILGVD--------------------VWEHAYY-----------LKYQN---
KRP---------DYVD-----------AFF-NVVNW---DKVNELYKDAK-
>WP_040955307_1[Bacteria_Firmicutes_Bacilli_Bacillales_Bacillaceae_Virgibacillus_halodenitrificans]
-----FELPELP-Y--------AYDALEP-T-ID-KETMNIHHT-------KHHN-----
---------T-YVTK---------LN-GAL---------E-----------G-H----E-
--D-------L-K---------N------------K--S----L--N-----------DL
----I------S-N---L--------DAV-P---------EN-------------I----
RTAV--RNNGG-----------------------------------G-------------
HA-NHS-LFWKLM----S-----P------N-------G--------G------------
--------G----K-----------P-----T------------G-EVA----DKINDK-
-Y--------G------SFEKFQ-------------------------------------
------EEF-AAAA------------A--GRF---------------G-S------GW--
----AWLV-----------V--N-----------------------------N----G--
--E------I-EIMSTPNQDN---P-------L----M--------E-------------
--------------------------------------------------G---K-----
K-------PILGLD--------------------VWEHAYY-----------LKYQN---
KRP---------DYIS-----------AFW-NVVNW---DEVEKNYNEAK-
>WP_066786543_1[Bacteria_Firmicutes_Bacilli_Bacillales_Planococcaceae_Rummeliibacillus_stabekisii]
---MAFELPNLP-Y--------AFDALEP-H-ID-AKTMEIHHD-------KHHN-----
---------T-YVTG---------LN-DAL---------S-----------G-K----S-
--E-------F-E---------G------------K--S----V--E-----------EI
----I------A-N---L--------DSV-P---------ED-------------V----
RTAV--RNNGG-----------------------------------G-------------
HA-NHS-LFWQLL----S-----A------N-------G--------G------------
--------G----E-----------P-----T------------G-ALK----EAIDAK-
-F--------G------SLDAFK-------------------------------------
------EKF-AAAA------------K--TRF---------------G-S------GW--
----AWLV-----------L--S-----------------------------N----G--
--E------L-EIMSTPNQDS---P-------I----M--------E-------------
--------------------------------------------------G---K-----
T-------PLLGLD--------------------VWEHAYY-----------LNYQN---
RRP---------DYIS-----------AFW-NVVNW---DKVAELYKSAK-
>WP_016838971_1[Bacteria_Firmicutes_Bacilli_Bacillales_Planococcaceae_Ureibacillus_thermosphaericusThermoBF]
---MAFELPKLP-Y--------AYDALEP-H-ID-AQTMEIHHT-------RHHN-----
---------T-YVTN---------LN-AAV---------E-----------G------T-
--E-------Y-A---------D------------K--D----L--I-----------EL
----I------S-N---I--------NAL-P---------AD-------------K----
QTAV--RNNGG-----------------------------------G-------------
HA-NHS-LFWEIL----T-----P------G-------G--------S------------
--------K----T-----------P-----T------------G-ELA----SAIDAK-
-F--------G------SFDAFK-------------------------------------
------EEF-AKAA------------A--GRF---------------G-S------GW--
----AWLV-----------V--D-----------------------------N----G--
--E------L-KITSTPNQDS---P-------Y----M--------E-------------
--------------------------------------------------G---Q-----
T-------PILGLD--------------------VWEHAYY-----------LKYQN---
RRP---------DYIA-----------AFW-NVVNW---DVVAEKYAAAK-
>WP_028783226_1[Bacteria_Firmicutes_Bacilli_Bacillales_Bacillaceae_Thalassobacillus_devoransMSP14]
-----FELPELP-Y--------AYDALEP-H-ID-KETMNIHHT-------KHHN-----
---------T-YVTK---------LN-NAL---------E-----------G-H----A-
--D-------L-E---------S------------K--S----L--D-----------DL
----V------G-N---L--------DAV-P---------ED-------------I----
RTAV--RNNGG-----------------------------------G-------------
HV-NHS-LFWQIM----S-----P------N-------G--------G------------
--------G----E-----------P-----S------------G-DLA----NAINEK-
-F--------G------SFEQFK-------------------------------------
------EEF-ENVA------------K--GRF---------------G-S------GW--
----AWLV-----------V--N-----------------------------N----G--
--N------I-ELMDTINQDS---P-------I----M--------E-------------
--------------------------------------------------G---K-----
T-------PILGLD--------------------VWEHAYY-----------LKYQN---
KRP---------DYAK-----------AFW-NVVNW---EEVSKRYQDAK-
>WP_053413784_1[Bacteria_Firmicutes_Bacilli_Bacillales_Bacillaceae_Geobacillus_stearothermophilus10]
---MPFELPALP-Y--------AYDALEP-H-ID-KETMNIHHT-------KHHN-----
---------T-YVTN---------LN-AAL---------E-----------G-H----A-
--D-------L-Q---------N------------K--S----L--E-----------EL
----L------S-N---L--------EAL-P---------ES-------------I----
RTAV--RNNGG-----------------------------------G-------------
HA-NHS-LFWTIL----S-----P------N-------G--------G------------
--------G----E-----------P-----T------------G-ELA----EAINQK-
-F--------G------SFAAFK-------------------------------------
------DEF-SKAA------------A--GRF---------------G-S------GW--
----AWLV-----------V--N-----------------------------N----G--
--E------L-EITSTPNQDS---P-------I----M--------E-------------
--------------------------------------------------G---K-----
T-------PILGLD--------------------VWEHAYY-----------LKYQN---
RRP---------EYIA-----------AFW-NIVNW---DEVAKRYSEAK-
>WP_047393339_1[Bacteria_Firmicutes_Bacilli_Lactobacillales_Carnobacteriaceae_Pisciglobus_halotolerans]
---MAYELPALP-Y--------AYDALEP-H-ID-EETMKFHHD-------KHHA-----
---------T-YVEK---------TN-GAL---------E-----------K-H----P-
--E-------L-A---------D------------K--S----I--E-----------EL
----V------A-D---L--------ASV-P---------ED-------------I----
RTVI--RNNGG-----------------------------------G-------------
HA-NHS-FFWEIL----S-----P------N-------G--------G------------
--------G----E-----------P-----T------------G-ALK----EDIAST-
-F--------G------SFDKFK-------------------------------------
------EEF-AAAG------------A--GQF---------------G-S------GW--
----AWLV-----------V--N-----------------------------N----G--
--K------L-EITSTPNQDS---P-------L----T--------D-------------
--------------------------------------------------G---K-----
T-------PILGVD--------------------VWEHAYY-----------LKYQN---
KRA---------AYLD-----------AFW-NVVNW---DEVAKRYEAAK-
>WP_093072393_1[Bacteria_Firmicutes_Bacilli_Bacillales_Bacillaceae_Salisediminibacterium_haloalkalitolerans]
---MAFTLPDLP-Y--------AHDALTP-H-ID-EETMKIHHG-------KHHN-----
---------T-YVTK---------LN-DAI---------S-----------G-H----G-
--E-------L-E---------S------------K--S----I--D-----------EL
----V------R-D---L--------DQV-P---------ES-------------I----
RTAV--RNNGG-----------------------------------G-------------
HL-NHT-MFWQLM----S-----P------A-------G--------G------------
--------G----Q-----------P-----T------------G-ELA----DAINSA-
-F--------G------SFESFK-------------------------------------
------EEF-KNAA------------L--GRF---------------G-S------GW--
----AWLV-----------V--N-----------------------------N----G--
--K------L-EITSTPNQDN---P-------I----T--------E-------------
--------------------------------------------------G---K-----
T-------PILGID--------------------VWEHAYY-----------LKYQN---
RRP---------DYVD-----------AFF-NVINW---DEVAKRYAEAK-
>NP_846724_1[Bacteria_Firmicutes_Bacilli_Bacillales_Bacillaceae_Bacillus_anthracis]
------ELPNLP-Y--------AYDALEP-H-FD-KETMNIHHT-------KHHN-----
---------T-YITN---------LN-AAL---------E-----------G-H----A-
--E-------L-A---------D------------K--S----V--E-----------EL
----V------A-N---L--------NEV-P---------EA-------------I----
RTAV--RNNGG-----------------------------------G-------------
HA-NHT-FFWTIL----S-----P------N-------G--------G------------
--------G----Q-----------P-----V------------G-ELA----TAIEAK-
-F--------G------SFDAFK-------------------------------------
------EEF-AKAG------------A--TRF---------------G-S------GW--
----AWLV-----------V--N-----------------------------N----G--
--E------L-EVTSTPNQDS---P-------L----T--------E-------------
--------------------------------------------------G---K-----
T-------PVIGLD--------------------VWEHAYY-----------LNYQN---
RRP---------DYIG-----------AFW-NVVDW---NAAEKRYQEAK-
>WP_106341642_1[Bacteria_Firmicutes_Bacilli_Bacillales_Thermoactinomycetaceae_Laceyella_sediminisRHA1]
-----FELLALP-Y--------AFDALEP-H-ID-AQTMEIHHD-------RHHA-----
---------T-YVNN---------LN-AAL---------E-----------G-V------
--E-------V-S---------A------------T--S----V--E-----------AL
----I------S-N---L--------DAL-P---------EN-------------V----
RTAV--RNNGG-----------------------------------G-------------
HA-NHS-LFWEIL----S-----P------N-------G--------G------------
--------G----E-----------P-----T------------G-EVA----QAIKDT-
-F--------G------DFDSFK-------------------------------------
------KQF-TDAA------------T--KRF---------------G-S------GW--
----AWLV-----------V--K-----------------------------D----G--
--K------L-AVTSTPNQDS---P-------L----M--------E-------------
--------------------------------------------------G---A-----
T-------PILGLD--------------------VWEHAYY-----------LKYQN---
KRP---------AYIE-----------AFW-NVVNW---EEVNKRYLAAR-
>WP_073154046_1[Bacteria_Firmicutes_Bacilli_Bacillales_Thermoactinomycetaceae_Seinonella_peptonophila]
-----YELPALP-Y--------AFDALEP-H-ID-ALTMEIHHD-------RHHG-----
---------T-YVSN---------LN-AAL---------E-----------G-H----A-
--D-------L-S---------D------------L--S----I--E-----------EL
----I------S-D---L--------NRV-P---------ES-------------I----
RTAV--RNNGG-----------------------------------G-------------
HA-NHS-LFWKLL----S-----P------N-------G--------G------------
--------G----A-----------P-----T------------G-EVA----KAIDEA-
-F--------G------SFDQFK-------------------------------------
------AAF-ADAA------------T--KRF---------------G-S------GW--
----AWLI-----------V--D-----------------------------Q----G--
--K------L-AITSTPNQDN---P-------L----M--------E-------------
--------------------------------------------------G---K-----
T-------PILGLD--------------------VWEHAYY-----------LHYQN---
KRP---------DYIN-----------AFW-NVVNW---DEVNRLYAAAK-
>WP_027725014_1[Bacteria_Firmicutes_Bacilli_Bacillales_Sporolactobacillaceae_Tuberibacillus_calidusDSM17572]
---MGYQLPDLP-Y--------AYNALEP-H-ID-EQTMRIHHD-------KHHG-----
---------T-YVSK---------VN-AAL---------E-----------G-H----A-
--D-------L-A---------S------------K--S----I--E-----------DL
----L------K-D---I--------NSV-P---------EN-------------I----
RTAV--RNNGG-----------------------------------G-------------
HA-NHS-LFWQIL----S-----P------N-------G--------G------------
--------G----E-----------P-----T------------G-AIA----EAINAK-
-F--------G------SFENFK-------------------------------------
------KAF-SDAA------------A--NRF---------------G-S------GW--
----AWLV-----------V--N-----------------------------N----G--
--E------L-EVTSTPNQDS---P-------Y----M--------E-------------
--------------------------------------------------G---K-----
T-------PILGLD--------------------VWEHAYY-----------LKYQN---
RRP---------EYIE-----------AFF-NVINW---DEVNKRYEAAK-
>WP_090794546_1[Bacteria_Firmicutes_Bacilli_Bacillales_Bacillaceae_Pelagirhabdus_alkalitolerans]
-----FELPELP-Y--------AYDALEP-Y-ID-KETMNIHHT-------KHHN-----
---------T-YVTK---------LN-AAL---------E-----------G-H----S-
--D-------L-Q---------D------------K--S----L--D-----------EL
----L------S-D---L--------DAL-P---------KD-------------I----
QTAV--RNNGG-----------------------------------G-------------
HA-NHS-LFWTLL----S-----P------N-------G--------G------------
--------G----E-----------P-----S------------G-DIA----KAIDQK-
-F--------G------SFDAFK-------------------------------------
------DEF-KTAA------------T--GRF---------------G-S------GW--
----AWLI-----------V--D-----------------------------N----G--
--D------I-AITSTPNQDT---P-------V----M--------D-------------
--------------------------------------------------G---K-----
T-------PILGLD--------------------VWEHAYY-----------LKYQN---
KRP---------DYIE-----------AFW-NVVDW---NKVNELYNQAK-
>WP_038186848_1[Bacteria_Firmicutes_Bacilli_Bacillales_Planococcaceae_Viridibacillus_arvi]
---MAFELPKLP-Y--------AYDALEP-H-ID-ATTMEIHHT-------KHHN-----
---------T-YVQG---------IN-AAL---------E-----------G-K----S-
--E-------F-E---------G------------K--S----V--E-----------EI
----I------A-N---L--------DAV-P---------EE-------------I----
RTAV--RNHGG-----------------------------------G-------------
HS-NHS-LFWESL----A-----A------N-------A--------G------------
--------G----A-----------P-----T------------G-ELA----AAIDAK-
-F--------G------SFDAFK-------------------------------------
------EQF-DNAA------------K--TRF---------------G-S------GW--
----AWLS-----------V--A-----------------------------N----G--
--E------L-EISSTPNQDS---P-------I----M--------E-------------
--------------------------------------------------G---K-----
T-------PLLGLD--------------------VWEHAYY-----------LNYQN---
RRP---------DYIG-----------AFW-NVVNW---DKVAERFAAAK-
>WP_084246106_1[Bacteria_Firmicutes_Bacilli_Bacillales_Planococcaceae_Planomicrobium_okeanokoites]
---MAYELPELP-Y--------AYDALEP-H-ID-KETMNIHHT-------KHHN-----
---------T-YVTN---------VN-AAL---------E-----------G-H----D-
--D-------L-S---------S------------K--S----V--E-----------EL
----I------S-D---L--------NAV-P---------ED-------------I----
RTAV--RNNGG-----------------------------------G-------------
HA-NHS-LFWQLL----T-----P------N-------G--------T------------
--------G----A-----------P-----S------------G-ALA----EAIDSK-
-F--------G------SFDEFK-------------------------------------
------TKF-ENAG------------K--TRF---------------G-S------GW--
----AWLT-----------V--S-----------------------------N----G--
--E------L-EVTSTANQDS---P-------L----M--------D-------------
--------------------------------------------------G---K-----
T-------PILGVD--------------------VWEHAYY-----------LKYQN---
KRP---------DYLA-----------AFW-NVVNW---DEVSKRYEAAK-
>WP_078577062_1[Bacteria_Firmicutes_Bacilli_Bacillales_Bacillaceae_Salipaludibacillus_agaradhaerens]
---MAFSLPELP-Y--------AHDALQP-H-ID-QETMEIHHG-------KHHN-----
---------T-YVTK---------LN-GAL---------E-----------G-H----S-
--N-------L-A---------S------------K--S----L--E-----------DL
----L------A-N---I--------ETL-P---------ES-------------I----
RGAV--RNNGG-----------------------------------G-------------
HY-NHT-FFWKIM----S-----P------D-------G--------G------------
--------G----T-----------P-----T------------G-ELA----EAITST-
-F--------G------SFEAFK-------------------------------------
------EEF-KNAA------------L--NRF---------------G-S------GW--
----AWLV-----------V--N-----------------------------N----G--
--K------L-EITSTPNQDN---P-------I----M--------E-------------
--------------------------------------------------G---K-----
T-------AILGVD--------------------VWEHAYY-----------LKYQN---
KRP---------DYVE-----------AFF-NVINW---DEVAKHYSEAK-
>WP_040949598_1[Bacteria_Firmicutes_Bacilli_Bacillales_Paenibacillaceae_Gorillibacterium_massiliense]
---MAHTLPALP-Y--------SKDALEP-H-ID-ALTMEIHHD-------RHHA-----
---------T-YVNN---------LN-AAL---------E-----------S-A----P-
--E-------L-Q---------N------------K--S----V--E-----------SL
----I------A-D---L--------NSV-P---------EG-------------I----
RTAV--RNNGG-----------------------------------G-------------
HA-NHS-LFWEVI----G-----P------N-------G--------G------------
--------G----E-----------P-----K------------G-ALA----SAIDSE-
-L--------G------GFAKFK-------------------------------------
------EDF-AKAA------------T--TRF---------------G-S------GW--
----AWLS-----------V--------------------------K-----D----G--
--K------L-SVTSTPNQDS---P-------L----M--------E-------------
--------------------------------------------------G---A-----
T-------PILGLD--------------------VWEHAYY-----------LKYQN---
KRP---------DYIA-----------AFW-NVVNW---DEVGKRYEAAK-
>WP_028778186_1[Bacteria_Firmicutes_Bacilli_Bacillales_Thermoactinomycetaceae_Shimazuella_kribbensisDSM45090]
-----YELPALP-Y--------AFNALEP-H-ID-ALTMEIHHD-------RHHA-----
---------T-YVNN---------LN-AAL---------E-----------G-Q------
--D-------V-A---------E------------Q--S----I--E-----------EL
----V------A-N---L--------DKL-P---------EG-------------I----
RTAV--RNNGG-----------------------------------G-------------
HA-NHS-FFWQIL----S-----P------N-------G--------G------------
--------G----A-----------P-----T------------G-EIA----KAINDT-
-F--------G------SFDELK-------------------------------------
------AKF-ADAA------------V--KRF---------------G-S------GW--
----AWLV-----------V--K-----------------------------D----G--
--K------L-EVTSTANQDS---P-------L----T--------D-------------
--------------------------------------------------G---A-----
T-------PVLGLD--------------------VWEHAYY-----------LNYQN---
KRP---------DYIG-----------AFW-NVVDW---DEVNKRYQAAK-
>WP_089852832_1[Bacteria_Firmicutes_Bacilli_Bacillales_Bacillaceae_Halolactibacillus_miurensis]
-----FELPELP-Y--------AYDALEP-H-ID-KETMNIHHT-------KHHN-----
---------G-YVTK---------LN-AAL---------E-----------G-H----S-
--A-------F-D---------D------------L--T----V--E-----------EI
----L------A-D---L--------NKV-P---------ED-------------I----
RTAV--RNNGG-----------------------------------G-------------
HA-NHS-LFWTVL----G-----K------D-------G--------A------------
--------K----E-----------P-----V------------G-DLK----QAIDGT-
-F--------G------SFDAFK-------------------------------------
------ETF-ANTA------------A--TRF---------------G-S------GW--
----AWLV-----------V--S-----------------------------D----G--
--K------L-EVLSTPNQDS---P-------I----S--------D-------------
--------------------------------------------------G---K-----
T-------PILGID--------------------VWEHAYY-----------LNYQN---
RRP---------DYID-----------AFW-NVVNW---DKVEEYYQAAK-
>WP_012295184_1[Bacteria_Firmicutes_Bacilli_Bacillales_Bacillaceae_Lysinibacillus_sphaericus]
---MAYELPQLT-Y--------AYDALEP-H-ID-AKTMEIHHS-------KHHN-----
---------T-YVTN---------LN-AAV---------E-----------G------T-
--E-------F-A---------E------------K--D----I--N-----------DL
----I------A-N---L--------DAL-P---------AD-------------K----
QTAV--RNNGG-----------------------------------G-------------
HA-NHT-LFWEVI----A-----P------G-------G--------S------------
--------N----T-----------P-----V------------G-EVA----KAIDAK-
-F--------G------SFDAFK-------------------------------------
------EEF-AKAA------------T--TRF---------------G-S------GW--
----AWLI-----------V--D-----------------------------G----D--
--S------V-AVTSTPNQDS---P-------V----M--------E-------------
--------------------------------------------------G---K-----
K-------PILGLD--------------------VWEHAYY-----------LNYQN---
RRP---------DYIG-----------AFW-NVVNW---DVVEAKFQAAK-
>WP_079476823_1[Bacteria_Firmicutes_Bacilli_Bacillales_Bacillaceae_Marinococcus_halophilus]
------QLPDLP-Y--------APNALEP-H-ID-EQTMNIHHD-------KHHN-----
---------T-YVTK---------LN-SAL---------E-----------N-H----S-
--D-------L-Q---------N------------K--S----V--D-----------EL
----I------S-D---L--------NAV-P---------ED-------------I----
RTAV--RNNGG-----------------------------------G-------------
HS-NHS-IFWKLL----S-----P------N-------G--------G------------
--------G----E-----------P-----T------------G-EVA----DAIKSK-
-W--------G------SFDKFK-------------------------------------
------EEF-GATA------------T--GRF---------------G-S------GW--
----AWLV-----------L--N-----------------------------N----G--
--E------L-ELMDTLNQDS---P-------V----M--------E-------------
--------------------------------------------------G---K-----
T-------PLLGLD--------------------VWEHAYY-----------LKYQN---
RRP---------DYVA-----------AFW-NVVNW---DEVEKNYQEAK-
>WP_068128303_1[Bacteria_Firmicutes_Bacilli_Bacillales_Staphylococcaceae_Nosocomiicoccus_massiliensis]
---MAFELPELD-Y--------AYDALEP-T-ID-KETMEIHYS-------RHHN-----
---------T-YVTN---------LN-NAV---------E-----------G------T-
--E-------F-E---------N------------K--S----L--E-----------EL
----V------K-D---I--------DSL-P---------ED-------------I----
RTAV--RNNGG-----------------------------------G-------------
HY-NHS-LFWQLL----T-----P------E----------------Q------------
--------K----D-----------V-----P------------A-ELK----EAIEDK-
-F--------G------SLDSFK-------------------------------------
------EKF-EAAA------------A--GRF---------------G-S------GW--
----AWLV-----------V--G-----------------------------N----D--
--G------L-EIISTPNQDN---P-------L----M--------E-------------
--------------------------------------------------D---K-----
T-------PVFGVD--------------------VWEHAYY-----------LKYQN---
KRP---------EYLG-----------AIW-NVVNW---EKVNELYQEAK-
>WP_071388734_1[Bacteria_Firmicutes_Bacilli_Bacillales_Bacillaceae_Anaerobacillus_alkalidiazotrophicus]
-----FTLPELP-Y--------SFDALTP-H-ID-EETMKIHHG-------RHHN-----
---------T-YVTN---------LN-NAL---------E-----------G-H----A-
--E-------L-A---------D------------K--S----L--E-----------EL
----I------S-D---L--------DAL-P---------EA-------------I----
RTAV--RNNGG-----------------------------------G-------------
HA-NHS-LFWEVM----S-----P------N-------G--------G------------
--------G----E-----------P-----T------------G-ELA----NAITDA-
-F--------G------SFDAFK-------------------------------------
------EEF-AKAA------------T--TRF---------------G-S------GW--
----AWLI-----------V--D-----------------------------N----G--
--K------V-AVTSTPNQDT---P-------I----M--------D-------------
--------------------------------------------------G---K-----
T-------PILGLD--------------------VWEHAYY-----------LNYQN---
KRP---------DYIS-----------AFW-NVVNW---DEVSKRYSAAK-
>WP_008408572_1[Bacteria_Firmicutes_Bacilli_Bacillales_Planococcaceae_Solibacillus_silvestris]
---MAFKLPELT-Y--------AYDALEP-H-ID-AKTMEIHHS-------KHHN-----
---------T-YVTN---------LN-AAV---------E-----------G------T-
--E-------Y-A---------D------------K--D----I--N-----------EL
----I------A-N---I--------DAL-P---------AD-------------K----
QTAV--RNNGG-----------------------------------G-------------
HA-NHT-LFWELI----A-----P------G-------G--------S------------
--------N----T-----------P-----V------------G-EVA----AAIDAK-
-F--------G------SFDAFK-------------------------------------
------EEF-AKAA------------T--TRF---------------G-S------GW--
----AWLI-----------V--D-----------------------------G----D--
--G------V-AVTSTPNQDS---P-------V----M--------E-------------
--------------------------------------------------G---K-----
T-------PILGLD--------------------VWEHAYY-----------LNYQN---
RRP---------DYIG-----------AFW-NVVNW---DVVEAKFQAAK-
>WP_017185827_1[Bacteria_Firmicutes_Bacilli_Bacillales_Bacillaceae_Alkalibacillus_haloalkaliphilusC5]
-----FELPELP-Y--------AYDALEP-H-ID-QETMNIHHT-------KHHN-----
---------T-YVTK---------LN-AAL---------E-----------G-H----A-
--D-------L-Q---------D------------K--S----L--E-----------EL
----L------Q-N---L--------DSL-P---------SD-------------I----
QTAV--RNNGG-----------------------------------G-------------
HA-NHT-LFWSIL----S-----P------N-------G--------G------------
--------G----E-----------P-----T------------G-ELA----DKIKEA-
-F--------G------SFDQFK-------------------------------------
------EDF-AAAG------------A--GRF---------------G-S------GW--
----AWLV-----------V--K-----------------------------N----G--
--N------L-EITSTPNQDT---P-------V----M--------E-------------
--------------------------------------------------G---I-----
T-------PILGLD--------------------VWEHAYY-----------LKYQN---
RRP---------DYIN-----------AFW-NVVNW---DEVSKRYEEAK-
>NP_814247_1[Bacteria_Firmicutes_Bacilli_Lactobacillales_Enterococcaceae_Enterococcus_faecalisV583]
---MTYTLPELP-Y--------AYDALEP-Y-ID-VETMHLHHD-------KHHN-----
---------T-YVTN---------LN-AAI---------E-----------K-H----P-
--E-------L-G---------E------------K--S----V--E-----------NL
----I------S-D---M--------NAI-P---------ED-------------I----
RTAV--RNNGG-----------------------------------G-------------
HA-NHT-FFWEIM----A-----P------N-------A--------G------------
--------G----Q-----------P-----T------------G-AIK----EAIDET-
-F--------G------SFDEMK-------------------------------------
------AAF-KTAA------------T--GRF---------------G-S------GW--
----AWLV-----------V--N-----------------------------N----G--
--K------L-EITSTPNQDS---P-------L----M--------D-------------
--------------------------------------------------G---Q-----
T-------PVLGLD--------------------VWEHAYY-----------LKYKN---
VRP---------DYIE-----------AFW-NVVNW---DKVNELFAAAK-
>PIN85177_1[Candidatus_Diapherotrites_CG11bigfilrev82114020379_ARCHAEA_DPANN_Diapherotrites]
---MTFELPKLP-Y--------AYNALEP-Y-ID-EQTMMIHHD-------KHHA-----
---------G-YVAK---------LN-AAF---------E-----------G-H----K-
--E-------L-Q---------K------------K--S----I--N-----------EI
----L------A-D---L--------NKV-P---------EQ-------------I----
RTAV--RNNGG-----------------------------------G-------------
HA-NHS-LFWEMM----G-----A------K-------G--------E------------
--------G----M-----------P-----T------------G-EIA----KAIDSA-
-F--------G------SFDEFK-------------------------------------
------KKF-SDAA------------A--TRF---------------G-S------GW--
----AWLV-----------V--T-----------------------------S----K--
--G------L-EITSTPNQDT---P-------L----S--------E-------------
--------------------------------------------------G---K-----
T-------PVLALD--------------------VWEHAYY-----------LKYQN---
KRP---------DYIE-----------AFF-KVINW---EKVNELFKEAR-
>WP_026245220_1[Bacteria_Spirochaetes_Alkalispirochaeta_alkalica_DSM8900]
---MAFQTPALP-Y--------AYNALEP-H-ID-ETTMTIHHD-------KHHV-----
---------A-YTTK---------LN-AAV---------E-----------G------T-
--E-------Y-A---------S------------W--S----A--E-----------DL
----V------A-R---L--------GEL-P---------EK-------------I----
RGAV--RNNGG-----------------------------------G-------------
HV-NHN-LFWTIL----A-----P------G-------A--------G------------
--------G----A-----------P-----S------------G-SVA----EAITRT-
-F--------G------SFEAFK-------------------------------------
------ESF-ANAA------------A--TRF---------------G-S------GW--
----AWLV-----------V--N-----------------------G-----A----G--
--E------L-EVTSTPNQDS---P-------L----T--------E-------------
--------------------------------------------------G---K-----
T-------PILGLD--------------------VWEHAYY-----------LKYQN---
RRP---------DYIE-----------AFF-SVINW---DQVEKNYQAAR-
>WP_007505000_1[Bacteria_Firmicutes_Bacilli_Bacillales_Bacillaceae_Caldalkalibacillus_thermarum]
------ELPALP-Y--------PADALEP-H-ID-AQTMEIHHG-------RHHQ-----
---------T-YVNK---------LN-EAL---------E-----------G-H----P-
--E-------L-Q---------E------------K--S----V--E-----------DL
----I------K-N---L--------DAV-P---------ES-------------I----
RTAV--RNNGG-----------------------------------G-------------
HA-NHT-LFWQIM----S-----P------N-------G--------G------------
--------G----E-----------P-----T------------G-ELA----EAINKK-
-F--------G------SFEKFK-------------------------------------
------EEF-TQAA------------L--NRF---------------G-S------GW--
----AWLV-----------V--N-----------------------------N----G--
--E------L-EVTSTPNQDN---P-------L----M--------E-------------
--------------------------------------------------G---K-----
T-------PILGVD--------------------VWEHAYY-----------LKYQN---
KRP---------DYVK-----------AFF-NVINW---DEVAKRYQAAK-
>WP_091776420_1[Bacteria_Firmicutes_Bacilli_Bacillales_Bacillaceae_Piscibacillus_halophilusDSM21633]
-----FELPELP-Y--------AYDALEP-H-ID-KETMNIHHT-------KHHN-----
---------T-YVTK---------LN-AAL---------E-----------G-H----A-
--D-------L-Q---------D------------K--S----L--E-----------EL
----L------G-N---L--------DSL-P---------SD-------------I----
QTAV--RNNGG-----------------------------------G-------------
HA-NHS-LFWTVL----S-----P------N-------G--------G------------
--------G----A-----------P-----T------------G-ELA----DKINQT-
-F--------G------SFDEFK-------------------------------------
------EKF-GAAA------------T--GRF---------------G-S------GW--
----AWLV-----------V--K-----------------------------N----G--
--D------L-EITSTPNQDT---P-------L----M--------E-------------
--------------------------------------------------G---V-----
T-------PILGLD--------------------VWEHAYY-----------LKYQN---
KRP---------DYVA-----------AFW-NVVNW---DEVAKRYEEAK-
>WP_091834223_1[Bacteria_Firmicutes_Bacilli_Bacillales_Thermoactinomycetaceae_Marininema_halotolerans]
-----FELPALP-Y--------STDALEP-H-ID-AQTMEIHHG-------RHHK-----
---------T-YVDK---------LN-AAL---------E-----------G-H----V-
--E-------L-Q---------S------------K--N----I--N-----------DL
----V------A-N---L--------DQV-P---------ES-------------I----
RTAV--RNNGG-----------------------------------G-------------
HA-NHS-LFWEIM----S-----P------N-------G--------G------------
--------G----E-----------P-----T------------G-DLA----TAINDT-
-F--------G------SFDSFK-------------------------------------
------EKF-ANEG------------V--GRF---------------G-S------GW--
----AWLI-----------V--K-----------------------N-----D----G--
--S------L-AITNTLNQDN---P-------Q----T--------D-------------
--------------------------------------------------G---H-----
T-------PILGLD--------------------VWEHAYY-----------LKYQN---
KRP---------DYIN-----------AFW-NVVNW---DEVNKRYQAAK-
>WP_054969268_1[Bacteria_Firmicutes_Bacilli_Bacillales_Alicyclobacillaceae_Alicyclobacillus_ferrooxydans]
---MAHVLPQLP-Y--------AANALEP-H-ID-ETTMNIHHG-------RHHQ-----
---------T-YVNN---------LN-AAL---------E-----------G-H----A-
--D-------L-E---------A------------K--S----I--E-----------DL
----L------R-S---I--------DSV-P---------ES-------------I----
RTAV--RNNGG-----------------------------------G-------------
HA-NHS-LFWEVL----S-----P------N-------G--------G------------
--------G----Q-----------P-----T------------G-ALA----DAINST-
-F--------G------SFDQFK-------------------------------------
------ELF-GKAA------------T--TRF---------------G-S------GW--
----AWLA-----------V--D-----------------------------N----G--
--K------L-EVFSTANQDS---P-------Y----M--------D-------------
--------------------------------------------------G---K-----
T-------PILGLD--------------------VWEHAYY-----------LKYQN---
KRP---------DYIS-----------AFW-NVVNW---AEVSKRYEAAK-
>WP_021624857_1[Bacteria_Firmicutes_Bacilli_Bacillales_Paenibacillaceae_Aneurinibacillus_aneurinilyticus]
-----FELPALP-Y--------SFDALEP-H-ID-AQTMEIHHD-------RHHA-----
---------T-YVNN---------LN-AAL---------E-----------G-Q----A-
--E-------L-A---------D------------K--N----I--E-----------DL
----M------R-N---I--------NSV-P---------EN-------------I----
RTAV--RNNGG-----------------------------------G-------------
HY-NHS-LFWEIM----S-----P------N-------G--------G------------
--------G----E-----------P-----T------------G-DVA----TAINES-
-F--------G------SFDKLK-------------------------------------
------EEF-AKAA------------A--TRF---------------G-S------GW--
----AWVI-----------V--D-----------------------------N----G--
--K------L-AITSTPNQDN---P-------L----M--------E-------------
--------------------------------------------------G---K-----
T-------PILGLD--------------------VWEHAYY-----------LKYQN---
KRP---------DYIS-----------AWW-NTVNW---DAVNKRFNEAK-
>WP_044642141_1[Bacteria_Firmicutes_Bacilli_Bacillales_Thermoactinomycetaceae_Risungbinella_massiliensis]
-----YELPALP-Y--------GFDALEP-H-VD-ALTMEIHHD-------RHHA-----
---------T-YVNN---------LN-AAL---------E-----------G-R----D-
--E-------L-S---------S------------K--S----I--E-----------EL
----I------S-N---L--------DAV-P---------ES-------------I----
RTAV--QNNGG-----------------------------------G-------------
HA-NHS-LFWEIL----S-----P------N-------G--------G------------
--------G----A-----------P-----T------------G-ELA----DAINTT-
-F--------G------SFEDFQ-------------------------------------
------GLF-ADAA------------T--KRF---------------G-S------GW--
----AWLV-----------V--Q-----------------------------D----G--
--K------L-AVTSTPNQDS---P-------L----M--------V-------------
--------------------------------------------------G---A-----
T-------PILGLD--------------------VWEHAYY-----------LNYQN---
KRP---------DYIK-----------AFW-NVVNW---DEVNKRYQAAK-
>WP_090563767_1[Bacteria_Firmicutes_Bacilli_Bacillales_Planococcaceae_Paenisporosarcina_quisquiliarum]
---MAYELPELP-Y--------AYDALEP-H-ID-KETMNIHHT-------KHHN-----
---------T-YVTN---------VN-NAL---------A-----------D-Y----S-
--D-------L-Q---------G------------K--S----V--E-----------EL
----I------A-N---L--------DAV-P---------EA-------------I----
RTAV--RNNGG-----------------------------------G-------------
HA-NHS-LFWQIL----S-----P------N-------G--------G------------
--------G----N-----------P-----T------------G-ELA----TAIDAK-
-F--------G------SFDAFK-------------------------------------
------EEF-AKAA------------T--TRF---------------G-S------GW--
----AWLS-----------V--A-----------------------------N----G--
--E------I-EVSSTANQDS---P-------I----M--------E-------------
--------------------------------------------------G---K-----
T-------PLLGLD--------------------VWEHAYY-----------LNYQN---
RRP---------DYIG-----------SFW-NVVNW---DEVSKRFAAAK-
>WP_090395788_1[Bacteria_Firmicutes_Bacilli_Bacillales_Bacillaceae_Natribacillus_halophilus]
-----YELPDLP-Y--------AADALEP-H-ID-EQTMNIHHG-------KHHN-----
---------T-YVTK---------LN-DAL---------S-----------G-H----D-
--E-------L-A---------N------------Q--S----V--E-----------DL
----V------T-N---L--------DKV-P---------EN-------------I----
RTAV--RNNGG-----------------------------------G-------------
HA-NHK-LFWTIL----S-----P------N-------G--------G------------
--------G----K-----------P-----S------------G-NLL----SAIENK-
-W--------G------SFDQFQ-------------------------------------
------EEF-TNAA------------L--GRF---------------G-S------GW--
----AWLV-----------V--D-----------------------------N----G--
--N------L-MIQDTLNQDS---P-------L----T--------E-------------
--------------------------------------------------G---R-----
T-------PVLGID--------------------VWEHAYY-----------LKYQN---
RRP---------EYVQ-----------AFW-NIVNW---PEVERRYEEAK-
>WP_041059338_1[Bacteria_Firmicutes_Bacilli_Bacillales_Planococcaceae_Jeotgalibacillus_campisalis]
---MGYTLPELP-Y--------SYDALEP-H-FD-KETMNIHHT-------KHHN-----
---------T-YVTK---------LN-DAL---------E-----------G-H----S-
--D-------I-Q---------A------------K--T----I--D-----------EL
----M------I-D---L--------NTV-P---------ES-------------V----
KTAV--RNNGG-----------------------------------G-------------
HA-NHS-FFWKIL----S-----P------N-------G--------G------------
--------G----E-----------P-----S------------G-QLA----SAINEK-
-F--------G------SFEKFK-------------------------------------
------EEF-AAAG------------A--GRF---------------G-S------GW--
----AWLV-----------V--N-----------------------------N----G--
--Q------L-EITSTPNQDS---P-------L----T--------E-------------
--------------------------------------------------G---K-----
T-------PIVGLD--------------------VWEHAYY-----------LKYQN---
KRP---------DYIN-----------AFW-NVVDW---NAVEKLYVAAK-
>WP_012684750_1[Bacteria_Firmicutes_Bacilli_Bacillales_Paenibacillaceae_Brevibacillus_brevisNBRC100599]
---MAHQLPALP-Y--------AHNALEP-H-ID-AQTMEIHHG-------RHHA-----
---------T-YVNN---------LN-AAL---------E-----------A-H----A-
--D-------L-Q---------G------------K--S----I--E-----------EL
----I------S-N---L--------DAL-P---------ES-------------I----
RTAV--RNNGG-----------------------------------G-------------
HA-NHT-LFWEIM----S-----P------N-------G--------G------------
--------G----A-----------P-----T------------G-ELA----DAINAA-
-F--------G------SFDNFK-------------------------------------
------AEF-AKAA------------T--TRF---------------G-S------GW--
----AWLT-----------A--E-----------------------------G----G--
--K------V-AISSTPNQDS---P-------I----M--------E-------------
--------------------------------------------------G---K-----
T-------PILGLD--------------------VWEHAYY-----------LNYQN---
KRP---------DYIG-----------AFW-NVVNW---DEVSKRFAAAK-
>WP_028125051_1[Bacteria_Firmicutes_Bacilli_Lactobacillales_Aerococcaceae_Eremococcus_coleocolaDSM15696]
---MAFELPELP-Y--------AYDALEP-V-ID-EETMKLHHD-------KHHN-----
---------T-YVTK---------LN-DAI---------K-----------G------T-
--D-------L-E---------S------------K--S----I--E-----------EI
----I------A-N---L--------NDV-P---------EK-------------I----
RTAV--RNNGG-----------------------------------G-------------
HL-NHT-LFWDEM---QA-----P------S---D------------N------------
--------N----E-----------V-----P------------A-DLL----KKIEAD-
-F--------G------SFEDFK-------------------------------------
------KEF-KAAA------------T--GQF---------------G-S------GW--
----AWL------------V--D-----------------------N-----N----G--
--K------F-EVVGTPNQDN---P-------I----T--------D-------------
--------------------------------------------------G---K-----
K-------PLLGLD--------------------VWEHAYY-----------LKYRN---
VRP---------DYVD-----------AFW-KVVNW---DVVAE-------
>WP_106342125_1[Bacteria_Firmicutes_Bacilli_Bacillales_Thermoactinomycetaceae_Laceyella_sediminisRHA1]
-----FEQPALP-Y--------AFDALEP-H-ID-AQTMEIHHD-------RHHA-----
---------T-YVNN---------LN-AAL---------E-----------G-V------
--E-------V-S---------A------------T--S----V--E-----------AL
----I------S-D---L--------NAL-P---------EN-------------V----
RTAV--RNNGG-----------------------------------G-------------
HA-NHS-LFWEIL----S-----P------N-------G--------G------------
--------G----E-----------P-----T------------G-EVA----QAIADT-
-F--------G------GFDNFK-------------------------------------
------KQF-TDAA------------A--KRF---------------G-S------GW--
----AWLV-----------V--K-----------------------------D----G--
--K------L-AVTSTPNQDS---P-------L----M--------E-------------
--------------------------------------------------G---A-----
T-------PILGLD--------------------VWEHAYY-----------LKYQN---
KRP---------AYIE-----------AFW-NVVNW---DEVNRRYLAAR-
>WP_033102390_1[Bacteria_Firmicutes_Bacilli_Bacillales_Thermoactinomycetaceae_Thermoactinomyces_daqus]
-----YELPALP-Y--------AFNALEP-H-ID-AQTMEIHHD-------RHHA-----
---------T-YVNN---------LN-AAI---------E-----------G-Q------
--N-------V-G---------E------------K--T----V--E-----------EL
----I------S-N---L--------NAL-P---------ES-------------I----
RTAV--RNNGG-----------------------------------G-------------
HA-NHS-LFWQIL----S-----P------N-------G--------G------------
--------G----Q-----------P-----T------------G-EVA----KAIDET-
-F--------G------SFDAFK-------------------------------------
------EKF-ADAA------------A--KRF---------------G-S------GW--
----AWLV-----------V--K-----------------------------D----G--
--K------L-EILSTPNQDN---P-------L----M--------D-------------
--------------------------------------------------G---S----G
T-------PILGLD--------------------VWEHAYY-----------LKYQN---
KRP---------EYIK-----------AFW-NVVNW---EEVNKRFLAAR-
>WP_066396201_1[Bacteria_Firmicutes_Bacilli_Bacillales_Bacillaceae_Fictibacillus_phosphorivorans]
-----FELPALP-Y--------ETSALEP-H-ID-KETMEIHHG-------RHHK-----
---------T-YVDN---------LN-AAL---------E-----------G-Q----A-
--E-------F-E---------N------------K--T----L--E-----------DI
----L------T-N---L--------DAL-P---------QS-------------I----
QNAV--RNNGG-----------------------------------G-------------
HA-NHS-LFWEVI----A-----P------G-------G--------A------------
--------N----T-----------P-----S------------G-ELA----EKINNK-
-F--------G------SLDAFK-------------------------------------
------EEF-ANAG------------K--TRF---------------G-S------GW--
----AWLV-----------V--N-----------------------------N----G--
--E------L-EVTSTPNQDT---P-------V----M--------E-------------
--------------------------------------------------G---K-----
T-------PILGLD--------------------VWEHAYY-----------LKYQN---
KRP---------DYIS-----------AFW-NVVNW---DEVEKRYNEAK-
>WP_006678635_1[Bacteria_Firmicutes_Bacilli_Bacillales_Paenibacillaceae_Paenibacillus_dendritiformisC454]
---MAHQLPALP-Y--------ANNALEP-H-ID-ETTMMIHHD-------RHHN-----
---------T-YVTN---------LN-AAL---------E-----------S-A----P-
--E-------L-Q---------S------------K--S----V--E-----------EL
----I------S-D---L--------NSV-P---------ES-------------I----
RTAV--RNNGG-----------------------------------G-------------
HA-NHS-LFWETI----G-----P------N-------G--------G------------
--------G----Q-----------P-----S------------G-KLA----EAIDKE-
-L--------G------GFDKFK-------------------------------------
------EDF-AKAA------------T--TRF---------------G-S------GW--
----AWLA-----------V--D-----------------------K-----D----G--
--K------L-SVSSTPNQDS---P-------L----M--------E-------------
--------------------------------------------------G---K-----
T-------PLLGLD--------------------VWEHAYY-----------LKYQN---
KRP---------DYIA-----------AFW-NVVNW---PAVEKKYEAA--
>WP_089964369_1[Bacteria_Firmicutes_Bacilli_Bacillales_Thermoactinomycetaceae_Lihuaxuella_thermophilaDSM46701]
-----YELPALP-Y--------EFNALEP-H-ID-ALTMEIHHD-------RHHA-----
---------T-YVNN---------LN-AAL---------E-----------G-H------
--D-------V-G---------E------------K--T----I--E-----------EL
----I------S-N---L--------DAL-P---------ES-------------I----
RTAV--RNNGG-----------------------------------G-------------
HA-NHS-LFWQIL----S-----P------N-------G--------G------------
--------G----A-----------P-----T------------G-EVA----AAINET-
-F--------G------SFEKFK-------------------------------------
------EQF-SDAA------------V--KRF---------------G-S------GW--
----AWLV-----------V--K-----------------------------D----G--
--K------L-AVTSTPNQDN---P-------L----M--------E-------------
--------------------------------------------------G---A-----
T-------PILGLD--------------------VWEHAYY-----------LKYQN---
KRP---------EYIK-----------AFW-NVVNW---EEVNKRYLAAR-
>PIN95651_1[CG10_big_fil_rev_8_21_14_0_10_Pacearchaeota_31_9_curated]
---MTFTLPKLG-Y--------EYSALEP-Y-ID-AKTMEIHYT-------KHHQ-----
---------A-YVDK---------LN-AAV---------K-----------G------T-
--K-------Y-E---------K------------Q--E----L--K-----------ET
----L------S-D---V--------DSL-P---------EK-------------I----
RNAI--INHGG-----------------------------------G-------------
HA-NHS-LFWEIL----S-----PN-----H-------GKS------K------------
--------K----K-----------P-----S------------E-KLL----SDVEDS-
-F--------G------SFDEFK-------------------------------------
------KKF-SDAA------------L--GRF---------------G-S------GW--
----AWLV-----------V--N-----------------------------D----G--
--E------L-EVISTPNQDS---P-------L----M--------D-------------
--------------------------------------------------N---K-----
I-------PILCID--------------------IWEHAYY-----------LKYQN---
KRA---------DYIE-----------AFW-NIVNW---SKVEELYLSA--
>WP_018923760_1[Bacteria_Firmicutes_Bacilli_Bacillales_Bacillaceae_Salsuginibacillus_kocuriiDSM18087]
-----YELPELP-Y--------AANALEP-H-ID-EETMNIHHG-------KHHN-----
---------T-YVTK---------LN-AAL---------E-----------G-H----D-
--E-------L-A---------S------------K--S----V--E-----------EL
----I------S-D---L--------DKV-P---------EN-------------I----
RTAV--RNNGG-----------------------------------G-------------
HA-NHK-LFWTIL----S-----P------E-------G--------G------------
--------G----E-----------P-----T------------G-EVA----DAINSK-
-F--------G------SFEKFQ-------------------------------------
------EEF-KNTA------------L--ARF---------------G-S------GW--
----AWLV-----------V--N-----------------------------N----G--
--N------L-EIQDTLNQDS---P-------L----S--------E-------------
--------------------------------------------------G---K-----
T-------PILGVD--------------------VWEHAYY-----------LKYQN---
RRP---------EYVD-----------AFW-NVVNW---EEVNRRFNEAK-
>WP_040948784_1[Bacteria_Firmicutes_Bacilli_Bacillales_Paenibacillaceae_Gorillibacterium_massiliense]
---MSHQLPALP-Y--------EKNALEP-H-ID-ALTMEIHHD-------RHHA-----
---------T-YVNN---------LN-AAL---------E-----------N-A----P-
--E-------L-Q---------G------------K--S----V--E-----------AL
----I------A-D---L--------NSV-P---------EG-------------I----
RTAV--RNNGG-----------------------------------G-------------
HA-NHS-LFWEVI----G-----P------N-------G--------G------------
--------G----E-----------P-----T------------G-ALA----SAIDSE-
-L--------G------GLAKFK-------------------------------------
------EDF-AKAA------------T--TRF---------------G-S------GW--
----AWLS-----------V--------------------------K-----D----G--
--K------L-SVTSTPNQDS---P-------L----M--------E-------------
--------------------------------------------------G---A-----
T-------PILGLD--------------------VWEHAYY-----------LKYQN---
KRP---------DYIA-----------AFW-SVVNW---DEVGKRYEAAK-
>NP_833986_1[Bacteria_Firmicutes_Bacilli_Bacillales_Bacillaceae_Bacillus_cereusATCC14579]
-----------P-Y--------AYDALEP-H-FD-KETMNIHHT-------KHHN-----
---------T-YITN---------LN-AAL---------E-----------G-H----A-
--E-------L-A---------D------------K--S----V--E-----------EL
----V------A-N---L--------NEV-P---------EA-------------I----
RTAV--RNNGG-----------------------------------G-------------
HA-NHT-FFWTIL----S-----P------N-------G--------G------------
--------G----Q-----------P-----V------------G-ELA----TAIEAK-
-F--------G------SFDAFK-------------------------------------
------EEF-AKAG------------A--TRF---------------G-S------GW--
----AWLV-----------V--N-----------------------------N----G--
--E------L-EVTSTPNQDS---P-------L----T--------E-------------
--------------------------------------------------G---K-----
T-------PVIGLD--------------------VWEHAYY-----------LNYQN---
RRP---------DYIG-----------AFW-NVVDW---NAAEKRYQEAK-
>WP_077718948_1[Bacteria_Firmicutes_Bacilli_Bacillales_Thermoactinomycetaceae_Novibacillus_thermophilus]
------ELPALP-Y--------DYNALEP-Y-ID-EQTMRIHHG-------KHHA-----
---------T-YVDK---------LN-AAL---------E-----------G-Q----A-
--A-------L-A---------E------------K--S----V--N-----------DL
----L------A-S---L--------DSV-P---------ES-------------I----
RTAV--RNNGG-----------------------------------G-------------
HS-NHT-LFWQIL----S-----P------N-------G--------G------------
--------G----E-----------P-----S------------G-ALA----DAINST-
-F--------G------SFDKFK-------------------------------------
------EEF-AAQA------------A--GRF---------------G-S------GW--
----AWLI-----------V--D-----------------------K-----D----G--
--K------L-AVTSTPNQDT---P-------V----M--------D-------------
--------------------------------------------------G---N-----
T-------PILGLD--------------------VWEHAYY-----------LKYQN---
RRP---------EYIN-----------AFW-NVVNW---DEVAKRFDAAK-
>WP_076489503_1[Bacteria_Spirochaetes_Alkalispirochaeta_americana]
---MAFETPALP-Y--------AYNALEP-H-ID-EMTMKIHHD-------KHHV-----
---------A-YTTK---------LN-AAV---------E-----------G------T-
--D-------Y-A---------S------------W--S----A--E-----------DL
----V------T-R---L--------GEL-P---------EN-------------I----
RGAV--RNNGG-----------------------------------G-------------
HV-NHN-LFWTVL----A-----P------G-------A--------G------------
--------G----A-----------P-----S------------G-AVA----GAITEA-
-F--------G------SFEAFR-------------------------------------
------EKF-ANAA------------A--TRF---------------G-S------GW--
----AWLV-----------V--N-----------------------A-----A----G--
--A------L-EVTSTPNQDS---P-------L----T--------E-------------
--------------------------------------------------G---K-----
T-------PILGLD--------------------VWEHAYY-----------LTYQN---
RRP---------DYIE-----------AFF-NVVNW---DQVEKNYQAAR-
>WP_006789238_1[Bacteria_Firmicutes_Negativicutes_Veillonellales_Anaeroglobus_geminatusF0357]
---MAYTLPDLP-Y--------SYAALEP-Y-ID-EETMHYHHD-------KHHQ-----
---------T-YVTN---------LN-GAI---------E-----------K-H----P-
--E-------L-F---------S------------K--T----V--E-----------EL
----I------S-D---L--------NAV-P---------ED-------------I----
RTAV--RNNGG-----------------------------------G-------------
HA-NHS-LFWKIM----G-----P------D-------G--------G------------
--------K----I-----------------S------------G-PVA----DAVTEA-
-F--------G------SVEEFQ-------------------------------------
------KLF-AQAA------------V--SRF---------------G-S------GW--
----AWLV-----------V--N-----------------------------K----G--
--K------L-EILSTANQDS---P-------L----S--------E-------------
--------------------------------------------------G---K-----
K-------PILALD--------------------VWEHAYY-----------LKYKN---
ARA---------DYIS-----------AFW-NVVNW---KEVNNYFEAAK-
>WP_087456977_1[Bacteria_Firmicutes_Bacilli_Bacillales_Alicyclobacillaceae_Tumebacillus_avium]
---MAYQLPALP-Y--------ANDALEP-H-FD-AMTMEIHHD-------RHHA-----
---------T-YVNN---------VN-AAL---------E-----------G-H----D-
--D-------L-A---------S------------K--S----I--E-----------EL
----I------S-N---L--------DAV-P---------EN-------------I----
RTAV--RNNGG-----------------------------------G-------------
HA-NHS-LFWEIL----S-----P------N-------G--------G------------
--------G----A-----------P-----T------------G-EIA----DAINAA-
-F--------G------SYDNFK-------------------------------------
------AEF-TKAA------------T--TRF---------------G-S------GW--
----AWLI-----------V--D-----------------------------G----G--
--K------V-AITTTEYQDN---P-------L----M--------Q-------------
--------------------------------------------------G---K-----
T-------PILGLD--------------------VWEHAYY-----------LKFQN---
KRP---------DYIA-----------AFF-NLINW---DEVNKRFATAK-
>WP_014124974_1[Bacteria_Firmicutes_Bacilli_Lactobacillales_Enterococcaceae_Tetragenococcus_halophilusNBRC12172]
---MAYTLPDLP-Y--------AYDALEP-Y-FD-EETMHLHHD-------KHHN-----
---------T-YVNN---------LN-AAI---------E-----------K-H----P-
--E-------L-G---------E------------K--S----V--E-----------DL
----V------A-D---L--------KNV-P---------ED-------------I----
YTAV--RNNGG-----------------------------------G-------------
HA-NHA-FFWKIL----S-----P------D-------G--------G------------
--------G----E-----------P-----T------------G-ALG----NAIDKE-
-F--------G------SFDSFK-------------------------------------
------DEF-KTAA------------T--GRF---------------G-S------GW--
----AWLV-----------L--D-----------------------------N----G--
--K------L-KITSTPNQDS---P-------L----T--------D-------------
--------------------------------------------------G---Q-----
T-------PVLGLD--------------------VWEHAYY-----------LKYKN---
VRP---------DYIA-----------AFW-HIVNW---DQANKNYEAAK-
>WP_091233478_1[Bacteria_Firmicutes_Bacilli_Bacillales_Paenibacillaceae_Fontibacillus_panacisegetis]
---MAHELPALP-Y--------PANALEP-Y-ID-EQTMNIHHD-------RHHN-----
---------T-YVTN---------LN-TAL---------E-----------Q-A----P-
--E-------L-Q---------N------------K--S----V--E-----------EL
----I------S-D---L--------NSI-P---------ES-------------I----
RTAV--RNNGG-----------------------------------G-------------
HA-NHS-LFWKII----N-----P------K-------G--------G------------
--------G----T-----------P-----S------------G-SLA----HAIDTE-
-L--------G------GFDKFK-------------------------------------
------EDF-AKAA------------A--SRF---------------G-S------GW--
----AWLV-----------V--G-----------------------K-----D----G--
--R------L-SVTSTPNQDN---P-------L----S--------E-------------
--------------------------------------------------G---L-----
T-------PILGLD--------------------VWEHAYY-----------LKYQN---
KRP---------DYIA-----------AFW-NIVNW---DEVNKRYEAAK-
>WP_096270598_1[Bacteria_Firmicutes_Bacilli_Bacillales_Bacillaceae_Paucisalibacillus_globulus]
---MAYQLPELP-Y--------AYDALEP-H-FD-KETMNIHHT-------KHHN-----
---------T-YVTK---------LN-AAL---------E-----------G-N----A-
--D-------L-Q---------A------------K--S----I--E-----------DL
----V------S-N---L--------DAV-P---------EN-------------I----
RTAV--RNNGG-----------------------------------G-------------
HA-NHS-LFWKVL----S-----P------N-------G--------G------------
--------G----E-----------P-----T------------G-ELA----EKINAK-
-F--------G------SLDKFK-------------------------------------
------EEF-AAAA------------A--GRF---------------G-S------GW--
----AWLV-----------L--N-----------------------------N----G--
--E------L-EVTSTPNQDT---P-------L----M--------E-------------
--------------------------------------------------G---K-----
T-------PLLGLD--------------------VWEHAYY-----------LNYQN---
RRP---------DYIS-----------AFW-NVVNW---DEVAKNLSEAK-
>WP_018130327_1[Bacteria_Firmicutes_Bacilli_Bacillales_Alicyclobacillaceae_Effusibacillus_pohliaeDSM22757]
---MAHQLPALP-Y--------DKAALEP-H-ID-AQTMEIHHG-------RHHA-----
---------T-YVNN---------LN-AAL---------E-----------G-H----P-
--D-------L-Q---------E------------K--S----I--E-----------DL
----L------R-N---I--------NSV-P---------EN-------------I----
RTAV--RNNGG-----------------------------------G-------------
HH-NHS-LFWQIL----S-----P------N-------G--------G------------
--------G----Q-----------P-----T------------G-AVA----DAINSK-
-F--------G------SFDKFK-------------------------------------
------EEF-TKAA------------T--TRF---------------G-S------GW--
----AWLV-----------V--D-----------------------Q-----N----G--
--E------L-QVYSTANQDS---P-------L----M--------D-------------
--------------------------------------------------G---H-----
T-------PILGLD--------------------VWEHAYY-----------LKYQN---
KRP---------DYIN-----------AFW-NIVNW---DEVNKRYQAAR-
>WP_067210203_1[Bacteria_Firmicutes_Bacilli_Bacillales_Planococcaceae_Sporosarcina_psychrophila]
---MTYKLPELP-Y--------AYDALEP-H-FD-KETMNIHHT-------KHHN-----
---------A-YVTN---------LN-NAL---------E-----------G-N----E-
--E-------L-L---------N------------K--S----I--E-----------EL
----I------A-N---L--------DAV-P---------ES-------------K----
RTAV--RNNGG-----------------------------------G-------------
HA-NHS-LFWELL----S-----A------E-------G--------G------------
--------G----N-----------P-----S------------G-ALA----EAIDNK-
-F--------G------SFDAFK-------------------------------------
------EEF-AKAG------------A--TRF---------------G-S------GW--
----AWLV-----------L--N-----------------------------G----G--
--E------L-EIMSTPNQDS---P-------I----M--------E-------------
--------------------------------------------------G---K-----
T-------PLLGLD--------------------VWEHAYY-----------LNYQN---
RRP---------DYIS-----------AFW-NVVNW---DEVAKRF-----
>OGY31022_1[Candidatus_Andersenbacteria_bacterium_RIFCSPHIGHO2_01_FULL_46_36]
---MSHTLPKLA-Y--------AYDALEP-Y-ID-AKTMEIHHT-------KHHQ-----
---------A-YIDK---------LN-AAL---------E-----------K-Y----P-
--E-------L-A---------E------------K--S----A--E-----------DL
----L------T-N---L--------EAI-P---------ED-------------I----
RTAV--RNHGG-----------------------------------G-------------
HA-NHS-MFWTVM----S-----P------N-------A--------G------------
--------G----E-----------P-----K------------G-EVL----DAITQS-
-F--------G------SLEDFK-------------------------------------
------KTF-ADAA------------T--GRF---------------G-S------GW--
----VWLV-----------K--H-----------------------------G----E--
--K------L-EIMSTANQDS---P-------L----S--------E-------------
--------------------------------------------------G---K-----
T-------PILGLD--------------------VWEHAYY-----------LKYQS---
KRP---------DYVT-----------AFW-NVVNW---EEVTRRYLA---
>WP_054695730_1[Bacteria_Proteobacteria_deltaepsilon_subdivisions_Deltaproteobacteria_Desulfobacterales_Desulfobacteraceae_Desulfosarcina_variabilis_JCM12296]
---MNHTLPELP-Y--------AYDALEP-Y-FD-ARTMEIHHT-------KHHQ-----
---------T-YVDK---------LN-AAI---------K-----------D-Q----P-
--G-------L-E---------N------------K--S----A--E-----------AL
----L------K-N---L--------DAV-P---------ES-------------I----
RTAV--RNHGG-----------------------------------G-------------
HV-NHS-FWWPML----K-----K------D-----------------------------
--------V----A-----------L-----A------------G-PIA----DAIGQQ-
-F--------G------GFDKFK-------------------------------------
------ETF-SSAA------------G--LLF---------------G-S------GW--
----TWLV-----------L--D-----------------------Q----------G--
--K------L-TIVATPNQDN---P-------I----S--------Q-------------
--------------------------------------------------G---K-----
T-------PILGID--------------------VWEHAYY-----------LKYQN---
RRP---------DYIN-----------AFF-NVINW---ERVNEVYTAA--
>WP_036818780_1[Bacteria_Firmicutes_Bacilli_Bacillales_Bacillaceae_Pontibacillus_yanchengensisY32]
-----FELPELP-Y--------AYDALEP-H-ID-KETMNIHHT-------KHHN-----
---------G-YVTK---------LN-NAL---------E-----------G-H----A-
--D-------L-Q---------D------------K--S----L--E-----------QL
----L------G-D---L--------DAV-P---------ED-------------I----
RTAV--RRNGG-----------------------------------G-------------
HA-NHT-LFWTIM----S-----P------N-------G--------G------------
--------G----E-----------P-----S------------G-ELA----DKINAK-
-F--------G------SFDEFK-------------------------------------
------DTF-TKTA------------L--GRF---------------G-S------GW--
----AWLV-----------V--N-----------------------------N----G--
--E------L-EVMDTLNQDS---P-------I----M--------E-------------
--------------------------------------------------G---K-----
T-------PIFGLD--------------------VWEHAYY-----------LNYQN---
RRP---------DYVS-----------AFW-NVVNW---DEVERRYNEAK-
>WP_034550406_1[Bacteria_Firmicutes_Bacilli_Lactobacillales_Carnobacteriaceae_Carnobacterium_funditumDSM5970]
---MAYELPELP-Y--------AYDGLVP-T-ID-EETMHLHHD-------KHHN-----
---------A-YVTN---------LN-KAV---------E-----------K-Y----P-
--E-------L-A---------K------------K--S----I--E-----------EL
----I------S-D---L--------NAV-P---------ED-------------I----
RTAV--RNNGG-----------------------------------G-------------
HV-NHS-FFWKIL----S-----P------N-------G--------K------------
--------S----E-----------P-----T------------G-KLK----EDIEST-
-F--------G------SLDKFK-------------------------------------
------EEF-AASG------------A--GRF---------------G-S------GW--
----AWLV-----------L--D-----------------------------E----N--
--K------L-VITSTPNQDS---P-------L----S--------E-------------
--------------------------------------------------G---K-----
T-------PILGLD--------------------VWEHAYY-----------LNYKN---
VRP---------DYIK-----------AFW-NVVNW---DEAAKNYAAAK-
>WP_066542370_1[Bacteria_Firmicutes_Bacilli_Bacillales_Planococcaceae_Caryophanon_tenue]
---MAFEVKPLS-Y--------AYDALEP-H-ID-AKTMEIHHS-------KHHA-----
---------T-YVTN---------LN-GAV---------E-----------G------T-
--E-------F-A---------D------------K--D----I--N-----------EL
----I------A-N---L--------DAL-P---------AD-------------K----
QTAV--RNNGG-----------------------------------G-------------
HA-NHT-LFWEVI----A-----P------G-------G--------S------------
--------N----T-----------P-----V------------G-EVA----AAIDAK-
-F--------G------SFDAFK-------------------------------------
------EEF-AKAA------------T--TRF---------------G-S------GW--
----AWLI-----------V--D-----------------------------G----D--
--G------V-AVTSTPNQDS---P-------V----M--------E-------------
--------------------------------------------------G---K-----
T-------PVLGLD--------------------VWEHAYY-----------LNYQN---
RRP---------DYIG-----------AFW-NVVNW---DVVEAKFQAAK-
>WP_018978412_1[Bacteria_Firmicutes_Bacilli_Bacillales_Paenibacillaceae_Saccharibacillus_kuerlensisDSM22868]
---MAFELPALP-Y--------SNDALEP-H-ID-AQTMEIHHD-------RHHN-----
---------T-YVTN---------LN-NAL---------E-----------S-A----P-
--E-------L-Q---------S------------K--S----L--E-----------EL
----I------A-N---L--------DSV-P---------ES-------------I----
RTAV--RNNGG-----------------------------------G-------------
HH-NHS-LFWTVI----G-----P------N-------G--------G------------
--------G----N-----------P-----S------------G-ALA----EAIDSE-
-L--------G------GFDKFK-------------------------------------
------EDF-NKAA------------T--TRF---------------G-S------GW--
----AWLV-----------V--G-----------------------K-----D----G--
--K------L-AVTSTPNQDS---P-------I----M--------E-------------
--------------------------------------------------G---L-----
T-------PILGLD--------------------VWEHSYY-----------LKYQN---
KRP---------DYIA-----------AFW-NVINW---DEVSKRYEAAK-
>WP_093335327_1[Bacteria_Firmicutes_Bacilli_Bacillales_Bacillaceae_Salibacterium_halotolerans]
------QLPELP-Y--------AFDALEP-H-ID-EETMKIHHG-------KHHN-----
---------T-YVTK---------LN-GAL---------E-----------G-H----D-
--D-------L-A---------D------------K--D----V--N-----------EL
----I------S-D---L--------NAL-P---------DS-------------I----
RTAV--RNNGG-----------------------------------G-------------
HS-NHT-LFWQIL----S-----P------N-------G--------G------------
--------G----E-----------P-----E------------G-ELA----DAIKSK-
-W--------G------SFDGFQ-------------------------------------
------EEF-KNTA------------L--GRF---------------G-S------GW--
----AWLV-----------V--N-----------------------------N----G--
--E------L-AVQNTLNQDS---P-------I----M--------E-------------
--------------------------------------------------G---K-----
T-------PILGID--------------------VWEHAYY-----------LKYQN---
RRP---------EYVD-----------AFW-NLVNW---NEVAKRYKEAK-
>WP_094263492_1[Bacteria_Firmicutes_Bacilli_Bacillales_Thermoactinomycetaceae_Paludifilum_halophilumDSM102817]
------ELPALP-Y--------ATDALEP-H-ID-AQTMDIHHG-------RHHK-----
---------T-YVDK---------LN-AAL---------E-----------G-K----A-
--E-------L-Q---------S------------K--S----V--E-----------DL
----V------A-N---L--------DQV-P---------ED-------------I----
RTAV--RNNGG-----------------------------------G-------------
HL-NHS-LFWQIM----S-----P------N-------G--------G------------
--------G----K-----------P-----T------------G-ELA----GAIDET-
-F--------G------SFEKFQ-------------------------------------
------EEF-ANTA------------A--GRF---------------G-S------GW--
----AWLV-----------V--K-----------------------N-----D----G--
--N------L-AVVNTLNQDN---P-------V----S--------D-------------
--------------------------------------------------G---H-----
T-------PILGLD--------------------VWEHAYY-----------LKYQN---
KRP---------EYIK-----------AWW-NVVNW---DEVNKRYQQAK-
>WP_002651333_1[Bacteria_Planctomycetes_Planctomycetia_Planctomycetales_Planctomycetaceae_Blastopirellula_marina_SH_106T_DSM_3645]
---MAYTLPELP-Y--------AYDALEP-S-ID-AKTMEIHHT-------KHHQ-----
---------A-YITK---------VN-DAI---------K-----------G------T-
--A-------L-E---------S------------K--T----I--E-----------EL
----V------S-D---L--------SAV-P---------EN-------------V----
RGAV--RNNGG-----------------------------------G-------------
HA-NHS-LFWTIM----K-----P------N-------G--------G------------
--------G----A-----------P-----T------------G-ALA----AAIDAE-
-L--------G------GFEKFK-------------------------------------
------EDF-SKAA------------A--TRF---------------G-S------GW--
----AWLS-----------V--D-----------------------------G----G--
--K------L-LVESTPNQDT---P-------L----M--------E-------------
--------------------------------------------------G---R-----
T-------PILGLD--------------------VWEHAYY-----------LNYQN---
RRP---------DYVS-----------AFF-NVINW---DEVSKLYAAA--
>WP_092570317_1[Bacteria_Firmicutes_Bacilli_Lactobacillales_Aerococcaceae_Ignavigranum_ruoffiae]
---MTFKLPDLP-Y--------AYDALEP-V-ID-AETMKLHHD-------KHHN-----
---------T-YVEN---------LN-KAV---------E-----------G------T-
--E-------F-A---------D------------K--S----I--E-----------DL
----V------A-H---L--------DQV-P---------ED-------------I----
QTAV--RNNGG-----------------------------------G-------------
HL-NHS-FFWETL---VS-----P------S---S------------Q------------
--------K----E-----------M-----P------------K-ELE----DKLVDA-
-F--------G------SVDAFK-------------------------------------
------EKF-EAAG------------K--GQF---------------G-S------GW--
----AWL------------V--D-----------------------N-----Q----G--
--T------L-EVVSTPNQDN---P-------I----S--------E-------------
--------------------------------------------------G---K-----
T-------PLLGVD--------------------VWEHAYY-----------LKYQN---
RRP---------EYLK-----------AFW-DVVDW---DKV---------
>NP_464964_1[Bacteria_Firmicutes_Bacilli_Bacillales_Listeriaceae_Listeria_monocytogenesEGDe]
---MTYELPKLP-Y--------TYDALEP-N-FD-KETMEIHYT-------KHHN-----
---------T-YVTK---------LN-EAV---------A-----------G-H----P-
--E-------L-A---------S------------K--S----A--E-----------EL
----V------T-N---L--------DSV-P---------ED-------------I----
RGAV--RNHGG-----------------------------------G-------------
HA-NHT-LFWSIL----S-----P------N-------G--------G------------
--------G----A-----------P-----T------------G-NLK----AAIESE-
-F--------G------TFDEFK-------------------------------------
------EKF-NAAA------------A--ARF---------------G-S------GW--
----AWLV-----------V--N-----------------------------D----G--
--K------L-EIVSTANQDS---P-------L----S--------D-------------
--------------------------------------------------G---K-----
T-------PVLGLD--------------------VWEHAYY-----------LKFQN---
RRP---------EYIE-----------TFW-NVINW---DEANKRFDAAK-
>WP_077140156_1[Bacteria_Firmicutes_Bacilli_Bacillales_Staphylococcaceae_Auricoccus_indicus]
---MAFELPKLQ-Y--------DYNALEP-T-ID-AKTMEIHHT-------KHHQ-----
---------G-YVDK---------AN-AAL---------E-----------G------T-
--E-------F-A---------D------------K--S----V--E-----------EV
----L------Q-N---I--------DSI-P---------SD-------------K----
KTAV--TNNAG-----------------------------------G-------------
HA-NHS-LFWSIM----T-----PG----------------------G------------
--------S----E-----------L-----T------------G-ELK----EAIEAK-
-F--------G------SVDEFK-------------------------------------
------TKF-EEAA------------K--TRF---------------G-S------GW--
----AWLV-----------V--N-----------------------------N----G--
--E------L-EVTSTPNQDS---P-------L----M--------E-------------
--------------------------------------------------G---K-----
T-------PILGLD--------------------VWEHAYY-----------LNYQN---
KRP---------EYVS-----------SFW-NVVDF---NKVSELYSQAK-
>WP_075572628_1[Bacteria_Firmicutes_Negativicutes_Veillonellales_Colibacter_massiliensis]
---MAYTLPDLP-Y--------AYAALEP-Y-ID-EETMHYHHD-------KHHN-----
---------T-YVTN---------LN-GAV---------E-----------K-H----P-
--E-------L-F---------A------------K--T----A--E-----------EL
----V------A-D---L--------NAV-P---------ED-------------I----
RTAV--RNNGG-----------------------------------G-------------
HA-NHT-FFWNIM----S-----P------D-------G--------G------------
--------K----L-----------------C------------G-SVE----DAINTA-
-F--------G------STAEFQ-------------------------------------
------KLF-TQAA------------T--SRF---------------G-S------GW--
----AWLV-----------V--N-----------------------------K----G--
--K------L-EVMSTANQDS---P-------L----S--------E-------------
--------------------------------------------------G---K-----
T-------PILGLD--------------------VWEHAYY-----------LKYKN---
ARA---------AYID-----------AFW-NVVNW---KQVNEHFEKAK-
>WP_080146548_1[Bacteria_Firmicutes_Bacilli_Lactobacillales_Carnobacteriaceae_Marinilactibacillus_piezotolerans]
---MAYTLPELP-Y--------AYDALTP-H-ID-EETMRIHHD-------KHHA-----
---------A-YVTK---------VN-AAL---------E-----------N-H----P-
--E-------L-A---------E------------L--S----I--E-----------EL
----M------Q-K---L--------DSV-P---------ED-------------I----
KTAV--QNNGG-----------------------------------G-------------
HA-NHS-LFWEVL----S-----P------N-------G--------G------------
--------G----Q-----------P-----S------------G-SLA----DAISES-
-F--------G------SFEDFK-------------------------------------
------EKF-SATG------------A--GRF---------------G-S------GW--
----AWLV-----------V--S-----------------------------D----G--
--Q------L-EVIDTLNQDS---P-------L----S--------L-------------
--------------------------------------------------G---K-----
T-------PILGLD--------------------VWEHAYY-----------LNYQN---
KRP---------DYIS-----------AFW-NVVNW---DEVVKRYEAAK-
>WP_070787184_1[Bacteria_Firmicutes_Bacilli_Lactobacillales_Streptococcaceae_Floricoccus_penangensis]
---MAFTLPELP-Y--------AYDALEP-F-FD-VETMHLHHD-------KHHQ-----
---------T-YITN---------LN-AAL---------E-----------K-H----P-
--E-------L-K---------V------------E--S----A--E-----------DL
----V------K-D---L--------DAV-P---------ED-------------I----
RTAV--RNNGG-----------------------------------G-------------
HV-NHS-FFWEIL----A-----P------N-------A--------G------------
--------G----P-----------A-----T------------A-EIA----DAINES-
-F--------G------SFEAFK-------------------------------------
------EEF-KTAA------------T--GRF---------------G-S------GW--
----AWLV-----------V--D-----------------------K-----D----G--
--K------L-QVVSTANQDS---P-------L----S--------D-------------
--------------------------------------------------G---L-----
T-------PVLGLD--------------------VWEHAYY-----------LKYHN---
VRP---------DYIA-----------AFF-ELVNW---DKVNELYAAAK-
>WP_012913101_1[Bacteria_Planctomycetes_Planctomycetia_Planctomycetales_Planctomycetaceae_Pirellula_staleyi_DSM_6068]
---MAFTLPALP-Y--------ATNALEP-Y-ID-AKTMEIHHT-------KHHQ-----
---------A-YITN---------AN-NAL---------A-----------G------S-
--E-------L-E---------S------------L--S----V--E-----------AL
----I------A-D---L--------SKV-P---------EN-------------I----
RATV--RNNAG-----------------------------------G-------------
HA-NHS-LFWTIL----G-----P------G-------A--------G------------
--------G----T-----------P-----S------------G-ELG----DAITST-
-F--------G------SFDTFK-------------------------------------
------EAF-AKAG------------A--TRF---------------G-S------GW--
----AWLS-----------V--S-----------------------------G----G--
--K------L-IVESTPNQDS---P-------I----M--------E-------------
--------------------------------------------------G---R-----
T-------PILGLD--------------------VWEHAYY-----------LNYQN---
RRP---------DYIA-----------AFW-NIVNW---NEVARRFAAAK-
>WP_091227674_1[Bacteria_Firmicutes_Bacilli_Bacillales_Paenibacillaceae_Fontibacillus_panacisegetis]
---MAHQLPALP-Y--------ANNALEP-H-ID-ETTMMIHHD-------RHHN-----
---------T-YVTN---------LN-AAL---------E-----------S-A----P-
--E-------L-Q---------S------------K--S----V--E-----------EL
----I------A-N---L--------DNV-P---------ES-------------I----
RTAV--RNNGG-----------------------------------G-------------
HA-NHS-LFWETI----G-----P------D-------G--------G------------
--------G----Q-----------P-----S------------G-KLA----DAINNE-
-L--------G------GFDKFK-------------------------------------
------EDF-SKAA------------T--TRF---------------G-S------GW--
----AFLT-----------V--D-----------------------A-----N----G--
--K------L-SVYSLPNQDS---P-------I----M--------E-------------
--------------------------------------------------G---K-----
T-------PILGLD--------------------VWEHAYY-----------LKYQN---
KRP---------DYIA-----------AFF-NVVNW---SEVEKRYEAA--
>WP_005397654_1[Bacteria_Firmicutes_Tissierellia_Helcococcus_kunziiATCC51366]
---MKFELPKLP-Y--------AFDALEP-H-ID-AKTMEIHHD-------KHHA-----
---------T-YVNK---------LN-DAL---------E-----------G-H----E-
--D-------L-Q---------D------------K--T----L--E-----------EL
----I------S-D---I--------DAL-P---------SD-------------I----
QTAV--RNNGG-----------------------------------G-------------
HA-NHS-FFWEGL----C-----ND----------------------G------------
--------C----E-----------P-----Q------------G-NLK----EAIEKK-
-F--------G------SIDEFK-------------------------------------
------DEF-SKAA------------A--GRF---------------G-S------GW--
----AWLV-----------L--N-----------------------------N----G--
--E------L-EIISTPNQDS---P-------L----M--------E-------------
--------------------------------------------------V---K-----
T-------PIIGLD--------------------VWEHAYY-----------LKYQN---
KRP---------EYIK-----------AFF-NVLNW---EKAEERFNEAK-
>WP_022796445_1[Bacteria_Firmicutes_Bacilli_Lactobacillales_EnterococcaceaeBavariicoccus_seileriDSM19936]
---MSYTLPDLP-Y--------AYDALEP-V-ID-EETMHLHHD-------KHHN-----
---------T-YVTN---------LN-KAL---------E-----------S-H----P-
--E-------L-G---------E------------Q--P----I--E-----------SL
----V------A-H---L--------NEV-P---------ED-------------I----
KTAV--RNNGG-----------------------------------G-------------
HA-NHS-FFWTIL---QA-----PV-----D-------G--------Q------------
--------N----L-----------P-----T------------G-AVF----EAIEST-
-F--------G------SFDDFK-------------------------------------
------KEF-AQSA------------T--GRF---------------G-S------GW--
----AWLV-----------V--S-----------------------------D----G--
--K------L-EIVSTPNQDS---P-------L----T--------D-------------
--------------------------------------------------G---K-----
T-------PILGLD--------------------VWEHAYY-----------LTYKN---
ARP---------KYIE-----------AFW-GIVNW---DEVARRYTEA--
>WP_093228365_1[Bacteria_Firmicutes_Bacilli_Bacillales_Thermoactinomycetaceae_Thermoflavimicrobium_dichotomicumDSM44778]
------ELPALP-Y--------AKDALEP-H-ID-ALTMEIHHG-------RHHA-----
---------T-YVNN---------LN-AAL---------E-----------G-H----A-
--E-------L-A---------E------------K--T----V--E-----------EL
----I------S-N---L--------DQV-P---------ES-------------I----
RTAV--RNNGG-----------------------------------G-------------
HA-NHT-LFWQIL----S-----P------N-------G--------G------------
--------G----E-----------P-----T------------G-ELA----AAINET-
-F--------G------SFEKFK-------------------------------------
------EQF-TDAA------------V--KRF---------------G-S------GW--
----AWLV-----------Y--K-----------------------------D----G--
--K------L-AVTSTPNQDS---P-------L----M--------E-------------
--------------------------------------------------G---A-----
T-------PLLGLD--------------------VWEHAYY-----------LKYQN---
KRP---------DYIK-----------AFW-NIVNW---EEVNKRYLQAR-
>WP_091587189_1[Bacteria_Firmicutes_Bacilli_Bacillales_Bacillaceae_Terribacillus_saccharophilus]
------QLPELP-Y--------APNALEP-H-ID-EETMKIHHG-------KHHN-----
---------T-YVTK---------LN-TAL---------E-----------G-Q----D-
--E-------L-A---------A------------K--D----V--N-----------EL
----I------S-D---L--------NSL-P---------DS-------------I----
RTAV--RNNGG-----------------------------------G-------------
HS-NHT-LFWQIL----S-----P------N-------G--------G------------
--------G----E-----------P-----G------------G-ELG----DAINSK-
-W--------G------SLDKFK-------------------------------------
------EEF-KNTA------------L--GRF---------------G-S------GW--
----AWLV-----------V--N-----------------------------N----G--
--E------L-EIQDTLNQDS---P-------I----M--------E-------------
--------------------------------------------------G---K-----
T-------PILGID--------------------VWEHAYY-----------LKYQN---
RRP---------DYVE-----------AFW-NVVNW---DEVSKRYSEAK-
>WP_091587189_1[Bacteria_Firmicutes_Bacilli_Bacillales_Bacillaceae_Alteribacillus_bidgolensis]
------QLPELP-Y--------APNALEP-H-ID-EETMKIHHG-------KHHN-----
---------T-YVTK---------LN-TAL---------E-----------G-Q----D-
--E-------L-A---------A------------K--D----V--N-----------EL
----I------S-D---L--------NSL-P---------DS-------------I----
RTAV--RNNGG-----------------------------------G-------------
HS-NHT-LFWQIL----S-----P------N-------G--------G------------
--------G----E-----------P-----G------------G-ELG----DAINSK-
-W--------G------SLDKFK-------------------------------------
------EEF-KNTA------------L--GRF---------------G-S------GW--
----AWLV-----------V--N-----------------------------N----G--
--E------L-EIQDTLNQDS---P-------I----M--------E-------------
--------------------------------------------------G---K-----
T-------PILGID--------------------VWEHAYY-----------LKYQN---
RRP---------DYVE-----------AFW-NVVNW---DEVSKRYSEAK-
>WP_091530771_1[Bacteria_Firmicutes_Bacilli_Lactobacillales_Carnobacteriaceae_Alkalibacterium_subtropicum]
---MPYTLPDLP-Y--------AYDALEP-T-ID-EETMHLHHD-------KHHA-----
---------G-YVTK---------TN-KAL---------E-----------N-N----P-
--E-------L-A---------E------------L--S----I--E-----------DL
----M------K-K---L--------DSV-P---------ED-------------I----
KTAV--RNNGG-----------------------------------G-------------
HA-NHS-LFWEIL----S-----P------N-------G--------G------------
--------G----E-----------P-----T------------G-ELA----DAIKET-
-F--------G------DFESFK-------------------------------------
------EKF-NAAA------------T--GRF---------------G-S------GW--
----AWLV-----------V--S-----------------------------D----G--
--K------L-EVMNTLNQDS---P-------Y----S--------E-------------
--------------------------------------------------G---K-----
T-------PILGLD--------------------VWEHAYY-----------LNYQN---
KRP---------EYVK-----------AFW-NVVNW---DEVSKRYSNAK-
>PIQ76910_1[CG11_big_fil_rev_8_21_14_0_20_Peregrinibacteria_49_14_curated]
---MPYTLQSLP-Y--------AYDALEP-H-ID-ARTMEIHHT-------KHHQ-----
---------G-YITK---------VN-AAL---------E-----------G------T-
--E-------W-E---------G------------K--P----I--E-----------EV
----I------M-N---L--------SAI-P---------ED-------------K----
RVAV--QNNGG-----------------------------------G-------------
HA-NHS-LFWSVL----S-----P------E-------G--------G------------
--------G----E-----------P-----T------------G-ELA----DAMAKS-
-F--------G------SFSDFQ-------------------------------------
------EAF-GAVA------------A--GRF---------------G-S------GW--
----AWLL-----------V--S-----------------------------G----G--
--D------L-HIESTANQDS---P-------L----S--------E-------------
--------------------------------------------------G---K-----
T-------PILGLD--------------------VWEHAYY-----------LHYQN---
RRP---------DYIT-----------AFW-NVVNW---EEVQRRYRAAR-
>WP_086951591_1[Bacteria_Firmicutes_Bacilli_Lactobacillales_EnterococcaceaeVagococcus_fluvialis_bH819]
---MTYTLPELP-Y--------AYDALEP-H-ID-ELTMKLHHD-------KHHN-----
---------T-YVTN---------LN-AAI---------D-----------K-H----S-
--E-------L-G---------S------------K--S----V--E-----------EL
----V------S-N---L--------NEL-P---------ED-------------I----
RMAV--RNNGG-----------------------------------G-------------
HA-NHT-FFWEIM----A-----A------N-------A--------G------------
--------G----E-----------P-----T------------G-AIK----GAIESA-
-F--------G------NYEDFK-------------------------------------
------AAF-TAAA------------L--GRF---------------G-S------GW--
----AWLV-----------D--N-----------------------------D----G--
--K------L-EIMSTPNQDS---P-------L----S--------E-------------
--------------------------------------------------G---K-----
T-------PLLGLD--------------------VWEHAYY-----------KKYSN---
VRP---------DYIK-----------AFF-NVINW---DEVNKRYAAVK-
>OGM28745_1[Candidatus_Woesebacteria_bacterium_RIFCSPHIGHO2_01_FULL_41_10]
---MAFELPELS-Y--------DYGALEP-H-ID-RRTMEIHHD-------KHHA-----
---------G-YVAK---------LN-EAL---------E-----------G-HD-----
--E-------L-L---------G------------K--S----I--E-----------EI
----L------R-D---L--------NNV-P---------ED-------------I----
RTAV--RNNGG-----------------------------------G-------------
HA-NHT-LFWEIM----G-----P------D---------------VG------------
--------G----E-----------P-----T------------G-ELM----DAIKNQ-
-W--------N------SLDFFK-------------------------------------
------DEF-TKTA------------V--NRF---------------G-S------GW--
----TWLV--------------S-----------------------S-----N----G--
--K------L-EVTSTANQDN---P-------L----S--------E-------------
--------------------------------------------------G---K-----
N-------PILGLD--------------------VWEHAYY-----------LNYQN---
RRA---------DYIE-----------AWW-NVVNW---QSVAKIFSNTK-
>WP_013773433_1[Bacteria_Firmicutes_Bacilli_Lactobacillales_Enterococcaceae_Melissococcus_plutoniusATCC35311]
---MTYILPDLP-Y--------AYDALEP-Y-ID-TETMHLHHD-------KHHN-----
---------T-YVTK---------LN-EAI---------E-----------K-H----P-
--E-------L-G---------N------------Q--S----V--E-----------EL
----I------T-N---M--------NAI-P---------ED-------------I----
RLAV--RNNGG-----------------------------------G-------------
HV-NHS-FFWKVM----G-----P------N-------A--------G------------
--------G----E-----------P-----T------------G-AVK----EAINQT-
-F--------G------SFEKMK-------------------------------------
------EQF-NAAA------------A--SRF---------------G-S------GW--
----AWLV-----------V--D-----------------------K-----N----K--
--K------L-SILSTANQDS---P-------L----M--------E-------------
--------------------------------------------------G---K-----
T-------PILGLD--------------------VWEHAYY-----------LKYKN---
VRP---------DYIA-----------AFW-NVVNW---EQVNRNYEAAE-
>OGX36641_1[Bacteria_WOR2_RIFCSPHIGHO2_02_FULL_WOR_2_52_10]
---MAHTLPNLG-Y--------AHDALEP-Y-ID-AQTMEIHHG-------KHHA-----
---------A-YVSK---------LN-EAI---------Q-----------G-N----A-
--A-------L-E---------A------------K--S----I--E-----------EL
----I------A-N---I--------SSV-P---------EK-------------I----
RTAV--RNHGG-----------------------------------G-------------
HY-NHS-LFWKWI----G-----P------K-------A--------G------------
--------G----K-----------P-----S------------G-ELA----DAITKD-
-F--------G------SFDAFK-------------------------------------
------QQF-SNAA------------A--TRF---------------G-S------GW--
----AWLT-----------I--S-----------------------------K----G--
--K------L-CVCSTPNQDN---P-------V----M--------D-------------
-------------------------------V-AE--------------CR---G-----
T-------PILGLD--------------------VWEHAYY-----------LKYQN---
RRP---------DYIA-----------AFW-NIINW---SAVTKLYKAA--
>WP_089747253_1[Bacteria_Firmicutes_Bacilli_Lactobacillales_Carnobacteriaceae_Granulicatella_balaenopterae]
---MTYTLPKLP-Y--------AYDALTP-Y-ID-EMTMTIHHT-------KHHN-----
---------G-YVAN---------LN-AAI---------E-----------K-Y----P-
--E-------L-F---------E------------K--T----A--E-----------EL
----V------T-D---L--------QAV-P---------ED-------------I----
RGAV--RNNGG-----------------------------------G-------------
HV-NHS-LFWQVL----S-----P------N-------G--------G------------
--------G----E-----------P-----T------------G-ELK----GRIDET-
-F--------G------SFEAFK-------------------------------------
------EQF-STAA------------K--TRF---------------G-S------GW--
----AWLV-----------M--N-----------------------------N----G--
--E------L-EVMSTPNQDS---P-------L----S--------V-------------
--------------------------------------------------G---K-----
T-------PILALD--------------------VWEHAYY-----------LNYQN---
RRP---------DYVT-----------AFW-NVVNW---EEVEKRYNKVK-
>PIR55476_1[CG10_big_fil_rev_8_21_14_0_10_Peregrinibacteria_36_19_curated]
---MMFQLPQLP-Y--------SYDALEP-H-ID-AKTMEIHHT-------KHHA-----
---------A-YTNK---------LN-EAL---------E-----------G------S-
--E-------Y-A---------A------------K--S----I--E-----------EL
----L------T-N---L--------SSL-P---------AN-------------I----
QTAV--RNHGG-----------------------------------G-------------
FY-NHN-MFWEIL----S-----P------T-------G--------G------------
--------G----L-----------P-----E------------G-ELL----NAINTK-
-F--------G------SFETFK-------------------------------------
------EQF-SAAA------------A--TRF---------------G-S------GW--
----AWLV-----------L--N-----------------------------N----G--
--E------L-EIVSTANQDC---P-------L----S--------E-------------
--------------------------------------------------G---K-----
T-------PIMGLD--------------------VWEHAYY-----------LNYQN---
RRP---------DYIS-----------AFW-NVINW---EKVAEKFNSLK-
>OGJ12627_1[Candidatus_Pacearchaeota_archaeon_RBG_16_35_8]
---MMFNLPSLP-Y--------AYNSLEP-Y-ID-EQTMRIHHT-------KHHQ-----
---------A-YVDK---------LN-AAL---------E-----------N-A----P-
--Q-------L-Q---------K------------M--T----A--E-----------NL
----I------K-N---I--------NKV-P---------EA-------------I----
RTQI--RNHGG-----------------------------------G-------------
HL-NHS-FFWKIL----R-----K------E-----------------------------
--------V----E-----------P-----I------------G-EIL----EAIEEK-
-Y--------G------SFDKFK-------------------------------------
------EQF-KEAC------------L--TLF---------------G-S------GW--
----VWLV-----------V--N-----------------------A----------R--
--R-----GL-EIVKSPNQDN---P-------L----S--------D-------------
--------------------------------------------------G---K-----
T-------PILGID--------------------LWEHAYY-----------LKYQN---
KRA---------DYVE-----------AFF-NVIDW---EKVNEFYVGA--
>WP_076525452_1[Bacteria_Firmicutes_Bacilli_Bacillales_Thermoactinomycetaceae_Kroppenstedtia_eburneaDSM45196]
-----YELPALP-Y--------ASDALEP-H-FD-KETMEIHHG-------RHHK-----
---------T-YVDK---------LN-GAL---------E-----------G-QA---A-
--A-------L-Q---------E------------M--S----V--E-----------DL
----M------K-N---I--------DQV-P---------ES-------------I----
RTAV--RNNGG-----------------------------------G-------------
HA-NHS-LFWKIL----S-----P------N-------G--------G------------
--------G----Q-----------P-----T------------G-ELA----TAIDSA-
-F--------G------SFEKFK-------------------------------------
------EEF-TNAA------------V--GRF---------------G-S------GW--
----AWLV-----------L--G-----------------------K-----D----G--
--S------L-AITSTPNQDS---P-------L----M--------E-------------
--------------------------------------------------G---L-----
Q-------PILGLD--------------------VWEHAYY-----------LKYQN---
KRP---------DYIK-----------AFW-NVVNW---DEVGKRYEEAK-
>WP_014643770_1[Bacteria_Firmicutes_Bacilli_Bacillales_Bacillaceae_Halobacillus_halophilusDSM2266]
-----FELPELP-Y--------AYDALEP-T-ID-KETMNIHHT-------KHHN-----
---------T-YVTK---------LN-NAL---------E-----------G-H----A-
--D-------L-Q---------D------------K--S----L--E-----------EL
----L-----AN-N---L--------AAV-P---------ED-------------I----
RTPV--RRNGG-----------------------------------G-------------
HA-NHS-LFWTIM----S-----P------N-------G--------G------------
--------G----E-----------P-----T------------G-DLA----TAINDT-
-F--------G------SLDQFK-------------------------------------
------EKF-ETTA------------K--GRF---------------G-S------GW--
----AWLV-----------V--N-----------------------------N----G--
--S------L-EVIDTLNQDS---P-------I----M--------E-------------
--------------------------------------------------G---K-----
T-------PILGLD--------------------VWEHAYY-----------LNYQN---
RRP---------DYAA-----------AFW-NVVNW---DEVAKRYDAAK-
>OIO81069_1[CG1_02_SUB10_Pacearchaeota_32_132_curated]
---MAFELPKLP-Y--------VFNALEP-S-ID-AKTMEIHHN-------KHHA-----
---------G-YVAK---------LN-AAL---------E-----------K-Y----P-
--K-------L-Q---------E------------K--S----F--E-----------EL
----L-----AD-N---L--------VIV-P---------EE-------------I----
KTAV--RNNGG-----------------------------------G-------------
HA-NHS-LFWQVM----C-----P------V-------GE-------S------------
--------G----N-----------P-----S------------E-ELM----EAMKGA-
-F--------G------SFDEFK-------------------------------------
------KQF-SDVA------------S--SRF---------------G-S------GW--
----AWLI-----------V--N-----------------------------N----G--
--K------L-EIISTANQDS---P-------I----M--------Q-------------
--------------------------------------------------G---K-----
K-------PILGLD--------------------VWEHAYY-----------LHYQN---
KRP---------DYIS-----------AFW-NIVNW---NKVSELFSS---
>WP_093856098_1[Bacteria_Firmicutes_Bacilli_Bacillales_Bacillaceae_Tenuibacillus_multivorans]
-----FELPELP-Y--------AYDALEP-H-ID-KETMNIHHT-------KHHN-----
---------T-YVTK---------LN-AAL---------E-----------G-H----S-
--D-------L-Q---------D------------K--S----L--E-----------EL
----V------G-N---L--------DAL-P---------SD-------------I----
QTAV--RNNGG-----------------------------------G-------------
HV-NHS-LFWTIL----S-----P------N-------G--------G------------
--------G----N-----------P-----T------------G-ELA----DKINEA-
-F--------G------SFDEFK-------------------------------------
------EKF-AAAA------------A--GRF---------------G-S------GW--
----AWLV-----------V--K-----------------------------N----G--
--N------L-EITSTPNQDT---P-------L----M--------E-------------
--------------------------------------------------G---V-----
T-------PILGLD--------------------VWEHAYY-----------LKYQN---
RRP---------DYIS-----------AFW-NVVNW---DEVAKRYEEAK-
>WP_015255855_1[Bacteria_Firmicutes_Bacilli_Bacillales_Paenibacillaceae_Thermobacillus_compostiKWC4]
---MAHQLPPLP-Y--------PTNALEP-H-ID-ATTMEIHHG-------RHHN-----
---------T-YVTN---------LN-AAL---------E-----------S-A----P-
--E-------L-Q---------S------------K--S----V--E-----------EL
----I------S-N---L--------NAV-P---------ES-------------I----
RTAV--RNNGG-----------------------------------G-------------
HA-NHS-LFWTTL----S-----P------N-------G--------G------------
--------G----A-----------P-----T------------G-ALA----AAIDSE-
-L--------G------GFEKFK-------------------------------------
------EDF-TKAA------------T--TRF---------------G-S------GW--
----AWLA-----------V--S-----------------------P-----E----G--
--K------L-KVYSLPNQDS---P-------L----M--------E-------------
--------------------------------------------------G---D-----
T-------PILGLD--------------------VWEHAYY-----------LKYQN---
KRP---------DYIA-----------AFW-NIVNW---DEVGKRYEAA--
>WP_012788735_1[Bacteria_BacteroidetesChlorobi_group_Bacteroidetes_Sphingobacteriia_Sphingobacteriales_Chitinophagaceae_Chitinophaga_pinensis_DSM_2588]
---MAFTLPSLP-Y--------AHDALEP-H-ID-KLTMEIHHG-------KHHQ-----
---------A-YVDN---------LN-KAI---------A-----------G------T-
--E-------N-E---------N------------K--S----L--E-----------EL
----V------A-S---A--------GKI-S---------P-------------------
--AV--RNNGG-----------------------------------G-------------
HW-NHS-FFWKVI----G-----P------N-------A--------G------------
--------G----E-----------P-----T------------G-ALA----DAIKST-
-F--------G------SFEEFK-------------------------------------
------EKF-ANAG------------A--TRF---------------G-S------GW--
----AWLI-----------V--------------------------K-----D----G--
--K------L-EITSTPNQDN---P-------L----M--------D-------------
-------------------------------V-AE-V------------KG---T-----
--------PVLGID--------------------VWEHAYY-----------LKYQN---
RRP---------EYLK-----------AFW-SVVNW---SEVAKNYEAAK-
>PJF21363_1[Bacteria_Chloroflexi_Candidatus_ThermofonsiaClade2_JP1_20]
---------DLP-Y--------AFNALEP-H-ID-ARTMEIHHD-------KHHA-----
---------G-YTNN---------LN-NAI---------A-----------G------T-
--E-------W-E---------N------------K--S----I--E-----------EI
----L------A-N---L--------NAI-P---------EE-------------K----
RTAV--RNNGG-----------------------------------G-------------
YA-NHC-LFWEIM----S-----P------N-------G--------G------------
--------G----Q-----------P-----T------------G-ELA----DAINAA-
-F--------G------SFDAFK-------------------------------------
------EAF-SKAA------------A--TQF---------------G-S------GW--
----AWLV-----------V--D-----------------------------N----G--
--K------L-TVTSTPNQDT---P-------L----M--------E-------------
--------------------------------------------------G---K-----
T-------PILGLD--------------------VWEHAYY-----------LNYQN---
RRA---------DYIA-----------AFF-NVIDW---NKVAEKFAAAK-
>OIO42061_1[CG1_02_FULL_Pacearchaeota_35_32_curated]
-----FELPDLP-F--------SYNALEP-Y-ID-AKTMEIHHD-------KHHA-----
---------G-YVKK---------LN-AAL---------E-----------A------L-
--E-------I-----------D------------K--D----I--N-----------KL
----L------K-N---I--------DSI-P---------EE-------------K----
RQAI--INNGG-----------------------------------G-------------
HA-NHS-LFWQIL-----------------K-------K--------D------------
--------V----E-----------I-----S------------G-KIK----EAIDRD-
-F--------G------SFEDFK-------------------------------------
------KKF-SDAA------------V--SRF---------------G-S------GW--
----AWLV-----------V--D-----------------------------N----D--
--K------L-EVMSTANQDS---P-------V----M--------S-------------
--------------------------------------------------G---K-----
I-------PILGLD--------------------VWEHAYY-----------LKYQN---
KRP---------EYIV-----------AFW-NVVNW---DKVNELYEKA--
>WP_027092924_1[Bacteria_Firmicutes_Bacilli_Bacillales_Paenibacillaceae_Cohnella_thermotoleransDSM17683]
---MAHVLPPLP-Y--------PNNALEP-H-ID-ALTMEIHHD-------RHHN-----
---------T-YVTN---------LN-KAL---------E-----------S-A----P-
--E-------L-A---------D------------K--S----V--E-----------AL
----I------A-D---L--------NAV-P---------ES-------------I----
RTAV--RNNGG-----------------------------------G-------------
HA-NHS-LFWEVI----G-----P------N-------G--------G------------
--------G----A-----------P-----K------------G-ALA----AAIDSE-
-L--------G------GFEKFK-------------------------------------
------ETF-TAAA------------T--TRF---------------G-S------GW--
----AWLA-----------L--G-----------------------K-----D----G--
--K------L-KVYSLPNQDS---P-------I----M--------E-------------
--------------------------------------------------G---D-----
T-------PLLGLD--------------------VWEHAYY-----------LKYQN---
KRP---------DYIS-----------AFW-NVVNW---DKVGALYDAAK-
>OGC76866_1[Bacteria_Zixibacteria_RBG_16_Zixibacteria_50_21]
---MPHTLPALP-Y--------PYDALEP-N-FD-AQTMTIHHT-------KHHQ-----
---------T-YVDK---------LN-AAL---------E-----------G-Q----A-
--E-------L-Q---------K------------K--T----V--E-----------EL
----L------M-N---L--------NAV-L---------EN-------------I----
RTPV--RNHGG-----------------------------------G-------------
HF-NHS-FWWPML----K-----K------D-----------------------------
--------V----A-----------P-----K------------G-DIV----KAIESK-
-F--------T------SLDKFK-------------------------------------
------ELF-STAA------------A--NLF---------------G-S------GW--
----AWLV-----------V--S-----------------------A----------G--
--Q------L-EIVGTPNQDN---P-------L----S--------Q-------------
--------------------------------------------------G---K-----
K-------PVLGVD--------------------VWEHAYY-----------LKYQN---
RRP---------EYLK-----------AFW-NVVNW---DKVNEYYLAAK-
>WP_075939041_1[Bacteria_Firmicutes_Negativicutes_Veillonellales_Negativicoccus_massiliensis]
---MAFTLPELP-Y--------AYDALEP-V-ID-KETMQFHHD-------KHHD-----
---------T-YVNN---------LN-KAL---------E-----------K-A----P-
--E-------W-A---------A------------K--D----I--E-----------EI
----V------A-D---W--------EKA-P---------EA-------------V----
RQAI--RNNGG-----------------------------------G-------------
HY-NHS-LFWQ-M---MA-----P------V---K------------D------------
--------S----K-----------L-----E------------G-AIQ----EQIEKD-
-F--------G------SFDAFK-------------------------------------
------KEF-GAAA------------T--GRF---------------G-S------GW--
----AWL------------V--W-----------------------N-----G----E--
--K------L-AVVSTPNQDN---P-------L----A--------D-------------
--------------------------------------------------G---Q-----
K-------PLLGID--------------------VWEHAYY-----------LKYQN---
KRA---------DYVD-----------NFF-KVINW---KFVNELFAAAK-
>WP_013455100_1[Bacteria_BacteroidetesChlorobi_group_Bacteroidetes_Cytophagia_Cytophagales_Flammeovirgaceae_Marivirga_tractuosa_DSM_4126]
---MAFELPALP-Y--------AKDALEP-H-ID-AKTMEIHHG-------KHHN-----
---------G-YVTK---------LN-GAV---------E-----------G------T-
--D-------M-E---------G------------K--S----L--E-----------EL
----L------K-----N--------NSD-N---------K-------------------
--AV--RNNGG-----------------------------------G-------------
HY-NHS-LFWTVM----S-----P------D-------G--------G------------
--------G----E-----------P-----S------------G-ALA----DAINAA-
-Y--------G------SFDKFK-------------------------------------
------EEF-SNAA------------A--TRF---------------G-S------GW--
----AWLC-----------V--H-----------------------S-----G----G--
--K------V-EVCSSPNQDN---P-------I----M--------P-------------
-------------------------------N-VG-C------------GG---T-----
--------PILGLD--------------------VWEHAYY-----------LNYQN---
RRP---------DYIS-----------AFF-NVINW---DEVSKRYEAGK-
>WP_036094125_1[Bacteria_Firmicutes_Bacilli_Bacillales_Listeriaceae_Listeria_newyorkensis]
---MTYELPKLA-Y--------TYDALEP-N-FD-KETMEIHYS-------KHHQ-----
---------T-YVTK---------LN-DAL---------K-----------G-H----D-
--D-------L-A---------A------------K--S----I--E-----------DL
----V------A-D---L--------NSV-P---------EN-------------I----
RTAV--RNNGG-----------------------------------G-------------
HA-NHT-FFWEIL----S-----P------Q-------G--------G------------
--------G----E-----------P-----T------------G-ALA----DAINAT-
-F--------G------SFEEFK-------------------------------------
------TKF-ADSG------------V--ARF---------------G-S------GW--
----AWLV-----------V--K-----------------------------D----G--
--K------L-SIISTANQDS---P-------L----T--------E-------------
--------------------------------------------------G---Y-----
T-------PVIGLD--------------------VWEHAYY-----------LKFQN---
VRP---------EYIK-----------TFW-NVVDW---NKAGENFAAAK-
>WP_014373363_1[Bacteria_BacteroidetesChlorobi_group_Bacteroidetes_Sphingobacteriia_Sphingobacteriales_Saprospiraceae_Saprospira_grandis_Lewin]
---MAFELPKLP-Y--------AHDALEP-H-ID-ARTMEIHHG-------KHHA-----
---------G-YTNK---------LN-AAI---------V-----------G------T-
--D-------L-E---------G------------K--S----I--E-----------DI
----L------A-N---V--------SAA-G---------A-------------------
--GV--RNNGG-----------------------------------G-------------
FY-NHS-LFWSVM----S-----P------N-------G--------G------------
--------G----E-----------P-----T------------G-EVA----EAIKAA-
-F--------G------DYETFK-------------------------------------
------DKF-AAAA------------K--TRF---------------G-S------GW--
----AWLC-----------V--------------------------K-----D----G--
--K------L-EVCSTPNQDN---P-------L----M--------D-------------
-------------------------------VDTAGC------------KG---T-----
--------PILGLD--------------------VWEHAYY-----------LNYQN---
RRP---------DYVE-----------AFF-NVINW---EEVNKRYAAAK-
>WP_008586162_1[Bacteria_BacteroidetesChlorobi_group_Bacteroidetes_Sphingobacteriia_Sphingobacteriales_Chitinophagaceae_Niabella_soli_JS13_8_DSM_19437]
---MAFTLPALP-Y--------AFDALEP-H-ID-KETMEIHHD-------RHHK-----
---------A-YVDN---------LN-KAV---------E-----------G------T-
--E-------N-A---------T------------K--S----L--D-----------EL
----V------K-N---A--------GSI-S---------A-------------------
--AV--RNNGG-----------------------------------G-------------
HW-NHS-FFWEIL----G-----P------N-------G--------G------------
--------G----A-----------P-----S------------G-KLA----DAINAT-
-F--------G------SLDGLK-------------------------------------
------EKV-NTAG------------A--TRF---------------G-S------GW--
----AWLI-----------V--------------------------K-----D----G--
--K------L-EVTSTPNQDN---P-------L----M--------D-------------
-------------------------------V-AE-V------------KG---T-----
--------PILGVD--------------------VWEHAYY-----------LKYQN---
KRP---------DYLK-----------AFW-NAVNW---KKVEELFEAA--
>WP_087030611_1[Bacteria_Firmicutes_Bacilli_Lactobacillales_Carnobacteriaceae_Trichococcus_palustris]
---MAFILPELP-Y--------AYDALLP-H-ID-VETMHLHHD-------KHHN-----
---------T-YVAN---------VN-AAL---------E-----------K-H----P-
--E-------L-A---------E------------K--T----V--E-----------EL
----L------T-D---L--------DGV-P---------ED-------------I----
RTAV--RNNGG-----------------------------------G-------------
HA-NHS-LFWTVL----A-----P------N-------A--------G------------
--------G----E-----------P-----T------------G-AVK----AAIDEA-
-F--------G------SFDALK-------------------------------------
------EKF-NAAA------------L--GRF---------------G-S------GW--
----AWLV-----------V--A-----------------------------D----G--
--K------L-EVTSTPNQDS---P-------I----S--------E-------------
--------------------------------------------------G---K-----
T-------PILGLD--------------------VWEHAYY-----------LNYKN---
VRA---------DYIK-----------AFW-NLVNW---DEVNRRFEAAK-
>WP_020614684_1[Bacteria_Spirochaetes_Sediminispirochaeta_bajacaliforniensis_DSM16054]
---MSFITPDLP-Y--------AYDALEP-Y-ID-ERTMRIHHD-------KHHE-----
---------G-YTAK---------LN-NAV---------E-----------G------T-
--E-------Y-A---------S------------K--S----I--E-----------EL
----L------A-G---L--------DAL-P---------EN-------------I----
RTGV--RNNGG-----------------------------------G-------------
HY-NHS-LFWKVM----G-----P------K-------G--------G------------
--------G----R-----------P-----D------------G-ALA----EKIDSS-
-F--------G------GFDVFI-------------------------------------
------SEF-SAAA------------A--SRF---------------G-S------GW--
----AWLA-----------L--D-----------------------A-----K----G--
--S------L-VVLSTANQDN---P-------V----T--------Q-------------
--------------------------------------------------G---L-----
V-------PILGLD--------------------VWEHAYY-----------LKYQN---
RRP---------EYIE-----------SFF-KVINW---PKVAELYKAA--
>WP_014019782_1[Bacteria_BacteroidetesChlorobi_group_Bacteroidetes_Cytophagia_Cytophagales_Cyclobacteriaceae_Cyclobacterium_marinum_DSM_745]
---MAFELPSLP-Y--------ETNALEP-N-ID-AKTMEIHHG-------KHHN-----
---------A-YVTK---------LN-DAI---------K-----------G------T-
--D-------L-E---------S------------K--S----I--E-----------EL
----M------E-N---V--------SSA-P---------A-------------------
--GV--RNNGG-----------------------------------G-------------
HY-NHS-LFWTIL----S-----P------N-------G--------G------------
--------G----A-----------P-----S------------G-DLA----AAIDAK-
-F--------G------SFDKFK-------------------------------------
------EEF-ANAA------------A--TRF---------------G-S------GW--
----AWLS-----------V--------------------------S-----N----G--
--E------L-VVSSTPNQDN---P-------V----M--------D-------------
-------------------------------I-AE-T------------KG---T-----
--------PILGLD--------------------VWEHAYY-----------LNYQN---
RRP---------DYIS-----------AFW-NVVNW---DEVAKRYAAAK-
>WP_123490447_1[Bacteria_Acidobacteria_Acidobacteriales_Acidobacteriaceae_Granulicella_spGAS466]
---MAYELPPLP-Y--------DYAALEP-Y-ID-EATMKLHHD-------KHHQ-----
---------T-YVTN---------LN-GAV---------E-----------K-H----P-
--E-------L-G---------K------------K--S----P--E-----------EL
----V------A-D---L--------ASV-P---------ED-------------V----
RTVV--RNNGG-----------------------------------G-------------
HV-NHT-MFWQIM----K-----P------K-------G--------G------------
--------G----D-----------P-----T------------G-AIA----DQIKAD-
-F--------G------AFEDFK-------------------------------------
------KQF-NETT------------A--KQF---------------G-S------GW--
----GWLV-----------F--------------------------E-----G----G--
--K------L-KIVTTPNQDN---P-------L----S--------Q-------------
--------------------------------------------------G---H-----
Y-------PILGND--------------------VWEHAYY-----------LKYQN---
KRP---------DYLA-----------AWW-NVVNW---DEVNKRFATAK-
>WP_108025755_1[Bacteria_Firmicutes_Bacilli_Bacillales_Thermoactinomycetaceae_Melghirimyces_profundicolusDSM45787]
------ELPELP-Y--------SADALEP-H-ID-ARTMEIHHG-------RHHK-----
---------T-YVDK---------LN-AAL---------E-----------G-N----T-
--A-------L-Q---------D------------K--S----I--E-----------DL
----L------R-N---I--------DQV-P---------EN-------------I----
RTAV--RNNGG-----------------------------------G-------------
HA-NHT-LFWQIM----S-----P------N-------G--------G------------
--------G----Q-----------P-----T------------G-DLA----TAINDT-
-F--------G------SFEKFQ-------------------------------------
------EEF-TNAA------------V--GRF---------------G-S------GW--
----AWLI-----------V--K-----------------------N-----D----G--
--S------L-AVINTLNQDS---P-------Y----M--------E-------------
--------------------------------------------------G---H-----
T-------PILGLD--------------------VWEHAYY-----------LKYQN---
KRP---------EYIK-----------AWW-NVVNW---DEVNKRYQEAK-
>WP_028064318_1[Bacteria_Actinobacteria_Actinobacteria_Rubrobacteridae_Solirubrobacterales_Solirubrobacteraceae_Solirubrobacter_soli_DSM_22325]
---MAFEVPPLP-Y--------DYAALEP-H-ID-EATMRVHHD-------KHHQ-----
---------A-YVDK---------AN-AAL---------E-----------G------T-
--E-------F-A---------D------------S--S----I--E-----------EI
----L------K-N---L--------DAL-P---------AD-------------K----
QKAV--RNNGG-----------------------------------G-------------
HY-NHS-LFWEFL----S-----P------D-------G--------G------------
--------G----A-----------P-----D------------G-ALA----EAINGA-
-F--------G------SFDEFK-------------------------------------
------AKF-KDAG------------V--NQF---------------G-S------GW--
----AWLVH-------------------------------------------D---GS--
--G------L-KVTSTANQDS---P-------L----S--------A-------------
--------------------------------------------------G---E-----
T-------PLLGAD--------------------VWEHAYY-----------LKYQN---
KRP---------DYLD-----------AFW-NVVNW---GKVAELYAA---
>WP_011195179_1[Bacteria_Firmicutes_Clostridia_Clostridiales_Symbiobacteriaceae_Symbiobacterium_thermophilum_IAM14863]
---MAFQLPALP-Y--------PTNALEP-Y-ID-AQTMEIHHG-------KHHA-----
---------A-YVNN---------LN-AAL---------E-----------G-H----P-
--E-------L-Q---------S------------K--S----I--E-----------EL
----L------R-G---I--------DSV-P---------ES-------------I----
RTAV--RNNGG-----------------------------------G-------------
HA-NHT-LYWEIM----T-----P------G-------G--------A------------
--------K----E-----------P-----G------------G-ELA----EAINAA-
-F--------G------SFQNFK-------------------------------------
------DEF-AKAG------------A--GRF---------------G-S------GW--
----AWLV-----------V--T-----------------------K-----D----G--
--K------L-AVYSTANQDS---P-------L----M--------Q-------------
--------------------------------------------------G---D-----
T-------PILGMD--------------------VWEHAYY-----------LKYQN---
RRP---------EYIQ-----------AFM-NVINW---DKVAERYAAAR-
>WP_116823677_1[Bacteria_BacteroidetesChlorobi_group_Bacteroidetes_Flavobacteriia_Flavobacteriales_Flavobacteriaceae_Olleya_aquimaris]
---MAFELPKLK-Y--------AYDALEP-N-ID-ARTMEIHHS-------KHHN-----
---------G-YTTK---------LN-GAI---------E-----------G------T-
--D-------L-E---------G------------K--S----I--E-----------DI
----L------A-N---L--------DMN-N---------M-------------------
--AV--RNNGG-----------------------------------G-------------
FY-NHS-LFWEVM----N-----P------E-------D--------K------------
--------G----R-----------L-----S------------G-DLK----DAIEAA-
-Y--------G------SFDAFK-------------------------------------
------DAF-SKAA------------A--TQF---------------G-S------GW--
----AWLC-----------V--H-----------------------K-----G----G--
--K------V-EVCSTPNQDN---P-------L----M--------P-------------
---------------------------------GVSC------------EG---T-----
--------PILGLD--------------------VWEHAYY-----------LNYQN---
RRP---------DYIE-----------AFF-NVINW---NEVEKRYADAK-
>WP_075724104_1[Bacteria_Firmicutes_Tissierellia_Tissierella_creatinophilaDSM6911]
---MTFKLPELD-Y--------AYDALEP-Y-ID-AKTMEIHHT-------KHHQ-----
---------A-YINN---------AN-NAL---------E-----------G-H----E-
--K-------L-Q---------D------------M--D----V--K-----------EL
----L------E-K---L--------DEV-P---------KE-------------I----
RTAV--RNNAG-----------------------------------G-------------
HY-NHS-IFWKIM----S-----P------N-------G--------G------------
--------G----K-----------P-----D------------G-ELS----KRIEED-
-L--------G------GFEKFK-------------------------------------
------EEF-NKAA------------T--TRF---------------G-S------GW--
----AWLV-----------L--E-----------------------------N----G--
--K------L-SVMSTPNQDS---P-------V----S--------E-------------
--------------------------------------------------G---K-----
F-------PLMGLD--------------------VWEHAYY-----------LKYQN---
KRP---------DYIE-----------AFW-NVVNW---KEVEKRFNEA--
>WP_008588831_1[Bacteria_Firmicutes_Bacilli_Bacillales_Bacillaceae_Salimicrobium_jeotgali]
-----FELPELP-Y--------AYDALEP-T-ID-KETMNIHHT-------KHHN-----
---------K-YVST---------LN-DAL---------E-----------G-H----S-
--D-------L-Q---------D------------K--S----L--E-----------EL
----L-----QN-N---L--------EIV-P---------DE-------------I----
KTPV--RRNGG-----------------------------------G-------------
HA-NHD-LFWTIM----S-----P------N-------G--------G------------
--------G----E-----------P-----S------------G-KLA----DDIKQT-
-F--------G------SFEDFK-------------------------------------
------EKF-EATA------------K--GRF---------------G-S------GW--
----AWLV-----------V--N-----------------------------N----G--
--K------L-EVIDTLNQDS---P-------L----M--------E-------------
--------------------------------------------------G---K-----
T-------PVLGLD--------------------VWEHAYY-----------LNYQN---
RRP---------DYVA-----------AFW-NVVNW---DEVEKRYNEAK-
>WP_014024256_1[Bacteria_Firmicutes_Bacilli_Lactobacillales_Streptococcaceae_Lactococcus_garvieaeATCC49156]
---MAYTLPELP-Y--------AYDALEP-F-FD-EETMHLHHD-------KHHQ-----
---------T-YVNN---------LN-AAI---------E-----------K-H----P-
--E-------F-F---------D------------K--T----V--E-----------EL
----V------A-Y---L--------DRL-P---------ED-------------I----
RVAV--RNNGG-----------------------------------G-------------
HL-NHT-MFWEWL----A-----P------N-------A--------G------------
--------G----A-----------P-----T------------G-DIA----AAIDEA-
-F--------G------SFDDFK-------------------------------------
------AEF-KAAA------------T--GRF---------------G-S------GW--
----AWLV-----------L--D-----------------------Y----------G--
--K------L-KVVSTANQDN---P-------I----S--------D-------------
--------------------------------------------------G---Q-----
I-------PVLGLD--------------------VWEHAYY-----------LKYHN---
VRP---------DYIE-----------AFF-NLINW---DKVNELYAKAK-
>WP_024267975_1[Bacteria_Spirochaetes_Salinispira_pacifica]
---MSFTTPDLP-Y--------GYDALEP-Y-ID-AKTMEIHHD-------KHHV-----
---------G-YTKK---------VN-AAL---------E-----------G------S-
--E-------Y-A---------G------------K--D----I--V-----------TL
----L------K-D---L--------HSL-P---------ES-------------I----
QTKV--RNAGG-----------------------------------G-------------
HY-NHG-LFWEIM----S-----P------K-------G--------G------------
--------G----E-----------P-----E------------G-VLA----KDIEKT-
-F--------G------SFDEFV-------------------------------------
------KQF-STAA------------T--GRF---------------G-S------GW--
----AWLA-----------V--D-----------------------G-----G----K--
--K------L-SILSTPNQDS---P-------L----T--------Q-------------
--------------------------------------------------G---L-----
T-------PILGLD--------------------VWEHAYY-----------LKYQN---
RRP---------EYVE-----------NFF-NVINW---NKVSENYQ----
>WP_074036653_1[Bacteria_Firmicutes_Bacilli_Bacillales_Bacillales_incertae_sedis_Exiguobacterium_profundum]
-----FELPQLD-Y--------AYDALEP-H-ID-ARTMEIHHT-------KHHN-----
---------T-YVTN---------VN-NAL---------E-----------G------K-
--G-------V-E---------Y------------S--S----L--E-----------DL
----L------Q-K---I--------DSL-P---------AD-------------I----
QTAV--RNNGG-----------------------------------G-------------
HW-NHS-FFWKLL----K-----K------N-------E--------N------------
--------G----T-----------P-----S------------G-DLA----AAIDES-
-F--------G------SFDAFK-------------------------------------
------DEF-TKAA------------T--TRF---------------G-S------GW--
----AWLV-----------V--K-----------------------------N----G--
--K------L-EVTSTPNQDS---P-------I----M--------E-------------
--------------------------------------------------G---V-----
T-------PILGLD--------------------VWEHAYY-----------LNYQN---
RRP---------DYIN-----------AFF-HVIDW---DYVAKLYADAK-
>WP_027358615_1[Bacteria_Proteobacteria_deltaepsilon_subdivisions_Deltaproteobacteria_Desulfobacterales_Desulfobacteraceae_Desulforegula_conservatrix_Mb1Pa_DSM_13527]
---MKHILPELP-Y--------EYNSLEP-F-ID-ETTMRIHHT-------KHHQ-----
---------T-YVDK---------LN-AGI---------D-----------G-Y----P-
--E-------L-H---------G------------K--P----V--E-----------EL
----V------R-D---L--------DKI-P---------EA-------------I----
RGIV--RNHGG-----------------------------------G-------------
HL-NHS-IFWKLL----K-----K------E-----------------------------
--------A----P-----------V-----K------------G-PAV----EAIIRE-
-F--------G------GIEVFR-------------------------------------
------EKF-AAVA------------A--GVF---------------G-S------GW--
----TWLT-----------L--K-----------------------E----------G--
--K------L-EIVPTPNQDN---P-------L----T--------S-------------
--------------------------------------------------G---K-----
I-------PILGID--------------------VWEHAYY-----------LKYQN---
RRP---------EYID-----------AFF-KVINW---ERVNELYE----
>WP_026463066_1[Bacteria_BacteroidetesChlorobi_group_Bacteroidetes_Cytophagia_Cytophagales_Cytophagaceae_Adhaeribacter_aquaticus_MBRG15_DSM_16391]
---MAFELPQLP-Y--------AYDALEP-H-ID-RQTMEIHHT-------KHHQ-----
---------A-YVTN---------LN-NAI---------Q-----------G------T-
--E-------L-E---------G------------K--S----L--E-----------EI
----L------Q-N---I--------SKA-P---------A-------------------
--PV--RNNGG-----------------------------------G-------------
HY-NHS-LFWTLL----S-----P------N-------G--------G------------
--------G----E-----------P-----T------------G-PVA----EAINNA-
-F--------G------SYEKFK-------------------------------------
------EEF-TKAA------------T--TRF---------------G-S------GW--
----AWLC-----------K--V-----------------------E-----G----G--
--A------V-QICSTANQDN---P-------L----M--------D-------------
-------------------------------I-EGHC------------GG---T-----
--------PILGLD--------------------VWEHAYY-----------LKYQN---
RRP---------DYIG-----------AFY-NVINW---DEVNRLYTAG--
>WP_106345051_1[Bacteria_Firmicutes_Bacilli_Bacillales_Thermoactinomycetaceae_Planifilum_fimeticolaDSM44946]
-----FELPALP-Y--------PANALEP-H-ID-AQTMEIHHG-------RHHA-----
---------T-YVNN---------LN-AAL---------E-----------G-H----A-
--A-------L-A---------E------------K--S----L--E-----------DL
----I------R-N---I--------NEV-P---------ES-------------I----
RTAV--RNNGG-----------------------------------G-------------
HY-NHT-LFWESM----S-----P------N-------G--------G------------
--------G----Q-----------P-----T------------G-ELA----DAINQT-
-F--------G------SFEKFQ-------------------------------------
------EEF-TKAA------------L--TRF---------------G-S------GW--
----AWLV-----------V--K-----------------------S-----D----G--
--K------L-AVTSTPNQDN---P-------L----M--------D-------------
--------------------------------------------------G---D-----
K-------PLLGID--------------------VWEHAYY-----------LKYQN---
KRP---------DYVK-----------AWW-NVVNW---EEVNKRYLNAR-
>WP_014455115_1[Bacteria_Spirochaetes_Sphaerochaeta_africana_DSM8902]
---MAFTTPDLP-Y--------AYDALEP-H-ID-KQTMTIHHD-------KHHA-----
---------G-YVTK---------LN-AAV---------E-----------G------T-
--D-------F-A---------D------------W--K----P--E-----------KL
----I------R-E---L--------NTL-P---------ED-------------L----
QTPV--RNNGG-----------------------------------G-------------
HV-NHS-LFWTIM----G-----P------N-------G--------G------------
--------G----E-----------P-----T------------G-ELH----TAIVNT-
-F--------G------SFESFK-------------------------------------
------DQF-AKAA------------A--GRF---------------G-S------GW--
----AWLV-----------V--T-----------------------P-----S----K--
--G------L-EITSTPNQDN---P-------I----T--------Y-------------
--------------------------------------------------G---K-----
T-------PILGLD--------------------VWEHAYY-----------LKYQN---
RRP---------EYIE-----------AFF-NVVNW---DAVAERYKAA--
>WP_006259879_1[Bacteria_BacteroidetesChlorobi_group_Bacteroidetes_Flavobacteriia_Flavobacteriales_Flavobacteriaceae_Myroides_odoratimimus]
---MAFELPKLP-Y--------AYDALEP-H-ID-ARTMEIHHT-------KHHN-----
---------A-YTTN---------LN-AAI---------A-----------G------T-
--A-------L-E---------G------------K--T----I--E-----------DI
----L------A-N---L--------DMS-N---------G-------------------
--AV--RNNGG-----------------------------------G-------------
FY-NHN-LFWTVM----T-----P------N-------G--------G------------
--------G----Q-----------P-----T------------G-ELA----DAINTA-
-F--------G------SFENFK-------------------------------------
------DAF-AKAG------------A--TQF---------------G-S------GW--
----AWLC-----------V--------------------------K-----D----G--
--K------L-EVCGTPNQDN---P-------L----M--------P-------------
---------------------------------GVAC------------GG---T-----
--------PILGMD--------------------VWEHAYY-----------LNYQN---
RRP---------DYIN-----------AFF-NVINW---AEVARRYAEAK-
>WP_041326975_1[Bacteria_BacteroidetesChlorobi_group_Bacteroidetes_Flavobacteriia_Flavobacteriales_Flavobacteriaceae_Robiginitalea_biformata_HTCC2501]
---MAFQLPNLP-Y--------AYDALEP-H-ID-ARTMEIHHT-------KHHN-----
---------G-YTTK---------LN-NAI---------E-----------G------T-
--D-------L-D---------G------------K--S----I--E-----------DI
----L------K-N---L--------DMG-N---------G-------------------
--AV--RNNGG-----------------------------------G-------------
YF-NHS-LFWEIL----S-----P------D-------G--------G------------
--------G----K-----------P-----S------------G-DLA----SAIDDA-
-F--------G------SFDKFK-------------------------------------
------EAF-SNAA------------A--TRF---------------G-S------GW--
----AWLC-----------V--H-----------------------P-----G----G--
--K------V-EVCSSPNQDN---P-------L----M--------P-------------
---------------------------------GVGC------------GG---Y-----
--------PILGID--------------------VWEHAYY-----------LNYQN---
RRP---------DYIE-----------AFF-NLINW---SKVSENFAAHK-
>WP_036096339_1[Bacteria_Firmicutes_Bacilli_Bacillales_Listeriaceae_Listeria_floridensisFSL_S10_1187]
---MAYELPKLP-Y--------TYDALEP-N-FD-KETMEIHYT-------KHHN-----
---------T-YVTN---------LN-NAV---------K-----------D-Y----P-
--E-------L-A---------A------------K--S----V--E-----------DL
----V------A-D---L--------NSV-P---------ES-------------I----
RTAV--RNNGG-----------------------------------G-------------
HA-NHS-LFWTIL----S-----P------T-------G--------G------------
--------G----E-----------P-----T------------G-ALK----DAIDST-
-F--------G------GFDAFK-------------------------------------
------EKF-AAAA------------T--TRF---------------G-S------GW--
----AWLV-----------V--K-----------------------------D----G--
--K------L-EIISLPNQDS---P-------L----T--------E-------------
--------------------------------------------------G---Y-----
T-------PVLGLD--------------------VWEHAYY-----------LKFQN---
RRP---------EYIN-----------TFW-NVIDW---NEANRRFEAAK-
>WP_014433400_1[Bacteria_Chloroflexi_Caldilineae_Caldilineales_Caldilineaceae_Caldilinea_aerophila_DSM14535]
---MAFTLPDLP-Y--------PEDALEP-Y-ID-ARTMNIHRT-------KHHQ-----
---------A-YVTN---------LN-NAI---------A-----------G------T-
--E-------W-E---------K------------L--S----I--E-----------EI
----L------R-R---I--------DEV-P---------EN-------------I----
RTTV--RNNGG-----------------------------------G-------------
HA-NHS-LFWKIM----A-----P------N-------A--------G------------
--------G----A-----------P-----T------------G-ALA----EAINAK-
-W--------G------SFDEFK-------------------------------------
------AQF-KAIA------------V--GRF---------------G-S------GW--
----AWLV-----------V--K-----------------------P-----D----G--
--S------L-DAYSLPNQDS---P-------Y----M--------Q-------------
--------------------------------------------------G---D-----
T-------PILGLD--------------------VWEHAYY-----------LHYQN---
RRP---------DYVD-----------AWW-NVVNW---DEVAKNYAAAK-
>PJA98577_1[CG08_land_8_20_14_0_20_Ignavibacteria_37_9_curated]
----SFSLPELP-Y--------SYDALEP-Y-ID-KMTMEIHHT-------KHHN-----
---------G-YLTK---------LN-AAV---------D-----------G------T-
--E-------L-E---------G------------K--T----L--E-----------EL
----M------A-E---I--------SSH-S---------M-------------------
--AV--RNNGG-----------------------------------G-------------
HY-NHS-LFWSIM----K-----K------N----------------G------------
--------S----K-----------P-----D------------G-ELS----KGINST-
-F--------G------SFDKFK-------------------------------------
------EEF-SNAA------------A--TRF---------------G-S------GW--
----AWLI-----------V--------------------------S-----D----G--
--K------L-AITSTPNQDN---P-------L----M--------D-------------
-------------------------------L-VE-K------------KG---T-----
--------PILGID--------------------VWEHAYY-----------LKYQN---
KRP---------DYIS-----------NWF-NVINW---EEVANRFALAK-
>OGK59413_1[Candidatus_Roizmanbacteria_bacterium_RIFCSPLOWO2_02_FULL_43_10]
-----YTVPDLP-Y--------AYDALEP-F-ID-KQTMQIHHD-------KHHA-----
---------A-YVTN---------FN-GAL---------E-----------K-Y----P-
--A-------L-Q---------E------------K--S----V--E-----------EL
----I------S-N---I--------EAI-P---------ED-------------I----
RVTV--RNNGG-----------------------------------G-------------
HA-NHS-LFWTLM----K-----P------N-------S--------G------------
--------K----R-----------P-----E------------G-KVA----ELIQKT-
-F--------D------SFENFK-------------------------------------
------TEF-SQAC------------T--TRF---------------G-S------GW--
----AWLV-----------V--N-----------------------------D----G--
--A------L-EIMSTANQDS---P-------L----S--------Q-------------
--------------------------------------------------G---K-----
N-------PILALD--------------------VWEHAYY-----------LTYQN---
RRL---------EYID-----------AWW-NIVNW---DQVQTLLQA---
>WP_034818078_1[Bacteria_Firmicutes_Bacilli_Bacillales_Bacillales_incertae_sedis_Exiguobacterium_alkaliphilum121]
-----FELPQLD-Y--------AYDALEP-H-ID-ARTMEIHHS-------KHHN-----
---------T-YVTN---------VN-NAL---------E-----------G------K-
--D-------V-E---------Y------------S--S----L--E-----------EL
----L------Q-N---L--------DSL-P---------AD-------------I----
QTAV--RNNGG-----------------------------------G-------------
HW-NHS-FFWKLL----K-----K------N-------E--------N------------
--------G----A-----------P-----S------------G-ELA----SAIDEA-
-F--------G------SFDAFK-------------------------------------
------DEF-AKAA------------A--GRF---------------G-S------GW--
----AWLV-----------V--K-----------------------------N----G--
--K------L-EVTSTPNQDS---P-------I----M--------E-------------
--------------------------------------------------G---V-----
Q-------PILGLD--------------------VWEHAYY-----------LNYQN---
RRP---------DYIQ-----------AFF-HVIDW---DYVAKLYADAK-
>OGX27438_1[Bacteria_WOR2_RIFCSPHIGHO2_01_FULL_WOR_2_52_10]
---MAFTVPNLT-Y--------GFDALEP-H-ID-TQTMQIHHG-------KHHA-----
---------A-YVNN---------LN-KAI---------E-----------G-K----K-
--D-------L-E---------A------------K--S----I--E-----------DL
----V------A-H---I--------NAV-P---------EN-------------I----
RTAV--RNNGG-----------------------------------G-------------
HY-NHS-MFWETI----G-----P------K-------A--------G------------
--------G----Q-----------P-----T------------G-ELA----DAIKAD-
-L--------G------GFDAFK-------------------------------------
------EKF-TTAA------------T--TRF---------------G-S------GW--
----AWLI-----------S--S-----------------------------N----G--
--K------L-AVCSTPNQDN---P-------L----M--------D-------------
-------------------------------I-AE--------------VK---G-----
K-------PILGID--------------------VWEHAYY-----------LKYQN---
RRP---------DYIA-----------AFW-NVINW---NAVSKRYKS---
>OGU14234_1[Bacteria_Gemmatimonadetes_RIFCSPLOWO2_12_FULL_Gemmatimonadetes_68_9]
---MAHQLPNLP-Y--------GSDALEP-H-ID-VQTMQIHHG-------KHHA-----
---------A-YVNN---------LN-AAL---------D-----------K-H----P-
--E-------L-H---------Q------------Q--S----L--E-----------DL
----L------K-N---I--------NTI-P---------ED-------------I----
RTAV--RNHGG-----------------------------------G-------------
HA-NHS-MFWVIM----G-----P------K-------G--------G------------
--------G----E-----------P-----K------------A-KLG----DAIKKT-
-F--------G------DFAKFK-------------------------------------
------EQF-AQAA------------T--TRF---------------G-S------GW--
----AWLT-----------L--------------------------S-----K----G--
--K------L-EISSTANQDN---P-------L----M--------D-------------
--------------------------------------------------G---K-----
I-------PVMGLD--------------------VWEHAYY-----------LKYQN---
RRP---------DYIA-----------AWW-NVVNW---AEIEKRYEAA--
>WP_014790816_1[Bacteria_BacteroidetesChlorobi_group_Bacteroidetes_Flavobacteriia_Flavobacteriales_Flavobacteriaceae_Ornithobacterium_rhinotracheale_DSM_15997]
---MAFQLPELP-Y--------AFDALEP-N-ID-AKTMEIHHD-------KHHA-----
---------A-YTNN---------LN-AAI---------E-----------G------T-
--P-------L-E---------G------------K--T----I--E-----------EI
----L------V-E------------GFE-T---------P-------------------
--AV--RNNGG-----------------------------------G-------------
FY-NHS-LFWQIL----S-----P------N-------G--------G------------
--------G----E-----------P-----K------------G-ELA----EAIKEK-
-F--------G------SFEKFK-------------------------------------
------EEF-STKA------------K--TQF---------------G-S------GW--
----AWLC-----------V--Y-----------------------K-----G----G--
--K------V-DVCSTANQDN---P-------L----M--------P-------------
-------------------------------N---GC------------GG---T-----
--------PILGLD--------------------VWEHAYY-----------LKYQN---
KRP---------DYVA-----------AFW-NVVNW---DKVEELYAKNK-
>WP_095042802_1[Bacteria_Chloroflexi_Ardenticatenia_Ardenticatenales_Promineofilum_breve]
---MAFELPPLP-Y--------AEDALEP-H-ID-ARTMGIHHD-------KHHA-----
---------A-YTNN---------LN-AAL---------E-----------G-H----P-
--D-------L-A---------G------------K--S----I--E-----------EL
----L------G-D---L--------DAV-P---------ES-------------I----
RTAV--RNNGG-----------------------------------G-------------
YA-NHN-LFWEIM----G-----P------R-------A--------G------------
--------G----E-----------P-----S------------G-DLA----AAIDEA-
-F--------G------SFAAFK-------------------------------------
------EQF-AKAA------------T--TRF---------------G-S------GW--
----GWLC-----------M--G-----------------------E-----G----G--
--K------L-AITSTPNQDT---P-------L----M--------D-------------
--------------------------------------------------G---K-----
T-------PLLGLD--------------------VWEHAYY-----------LNYQN---
RRP---------DYIT-----------AWW-NVVNW---DSVAAKYAAAQ-
>RKU35272_1[Bacteria_Poribacteria_AGPOR5]
---MAHTLPALP-Y--------AHDALEP-Y-ID-AQTMEIHHG-------KHHQ-----
---------G-YVNN---------LN-AAL---------E-----------G-L----G-
--E-------L-A---------D------------M--D----V--A-----------DL
----L------Q-N---L--------DRV-P---------ED-------------K----
RQAV--INNGG-----------------------------------G-------------
HA-NHS-LFWSVM----S-----P--------------N--------G------------
--------G----E-----------I-----G------------G-EIA----TAIEST-
-F--------G------GLHEAR-------------------------------------
------DLF-GAAA------------T--TRF---------------G-S------GW--
----AWLV-----------L--G-----------------------D-----D----G--
---------L-EIYSTANQDS---P-------L----M--------Q-------------
--------------------------------------------------G---H-----
I-------PLLGVD--------------------VWEHAYY-----------LKYQN---
RRP---------DYVE-----------AWT-NVINW---TRVNELYIA---
>WP_107727460_1[Bacteria_Firmicutes_Bacilli_Bacillales_Thermoactinomycetaceae_Desmospora_activaDSM45169]
------ELPALP-Y--------PPDALEP-H-ID-AQTMEIHHG-------RHHQ-----
---------T-YVDK---------LN-AAL---------E-----------G-H----A-
--Q-------L-A---------S------------L--S----V--D-----------EL
----I------A-N---I--------DQV-P---------DA-------------I----
RGAV--QNNGG-----------------------------------G-------------
HV-NHT-LFWQIL----S-----P------D-------G--------G------------
--------G----E-----------P-----T------------G-EVG----TAINET-
-F--------G------GFDKFQ-------------------------------------
------EEF-ANAA------------V--NRF---------------G-S------GW--
----AWLV-----------V--K-----------------------N-----D----G--
--N------L-AVINTLNQDS---P-------L----M--------D-------------
--------------------------------------------------G---H-----
T-------PILGLD--------------------VWEHAYY-----------LKYQN---
KRP---------DYIK-----------AFW-NVVNW---DEVNKRYLDTK-
>OGE23959_1[Candidatus_Dadabacteria_bacterium_RIFCSPHIGHO2_12_FULL_53_21]
---MPYQLPKLP-Y--------SYDALEP-H-ID-ARTMEIHHT-------KHHQ-----
---------T-YINN---------VN-AAL---------E-----------K-Y----P-
--A-------L-A---------E------------K--S----V--E-----------DL
----I------S-D---L--------NAV-P---------ED-------------I----
RTVV--RNNGG-----------------------------------G-------------
HA-NHS-LFWTIM----A-----P------K-------A--------G------------
--------G----E-----------P-----S------------G-ELG----EAIKSA-
-F--------G------GFDGFK-------------------------------------
------DQF-SKAA------------A--GRF---------------G-S------GW--
----AWLS-----------V--G-----------------------G-----S----G--
--K------L-AVTSTPNQDS---P-------L----S--------E-------------
--------------------------------------------------G---L-----
T-------PILGLD--------------------VWEHAYY-----------LNYQN---
RRP---------DYIA-----------AWW-NVVNW---KQVASNYTSSK-
>WP_015724450_1[Bacteria_Proteobacteria_deltaepsilon_subdivisions_Deltaproteobacteria_Desulfobacterales_Desulfobulbaceae_Desulfobulbus_propionicus_DSM_2032]
---MEHTLPPLP-Y--------AYDALEP-F-ID-ARTMEIHHT-------KHHQ-----
---------A-YITN---------LN-AAL---------G-----------E-Q----P-
--A-------L-G---------E------------L--S----V--E-----------KL
----L------H-N---L--------NEV-P---------EN-------------I----
RTAV--RNHGG-----------------------------------G-------------
HA-NHS-FFWPLL----K-----K------D-----------------------------
--------V----A-----------A-----K------------G-PVI----EALSDK-
-Y--------G------DFDAFK-------------------------------------
------DQF-STAA------------I--KLF---------------G-S------GW--
----AWLV-----------V--D-----------------------K----------G--
--N------L-EIITTPNQDS---P-------L----M--------N-------------
--------------------------------------------------G---K-----
I-------PVLGLD--------------------VWEHAYY-----------LLYQN---
RRP---------DYVA-----------QFF-KVINW---EKVNEHYLAA--
>WP_073154293_1[Bacteria_Firmicutes_Bacilli_Bacillales_Thermoactinomycetaceae_Seinonella_peptonophila]
------QLPKLP-F--------AFDALEP-H-ID-QQTMEIHYG-------RHHQ-----
---------T-YVDK---------LN-EAI---------A-----------S-N----A-
--Q-------L-Q---------E------------Q--A----L--E-----------DL
----L------E-N---L--------DQV-P---------AS-------------I----
YAAV--RNNAG-----------------------------------G-------------
HY-NHS-FFWQIL----T-----P--------------G--------G------------
-------AS----Q-----------P-----V------------G-EVA----KAIEDK-
-F--------G------SFDNLK-------------------------------------
------TEF-TNAA------------I--ARF---------------G-S------GW--
----AWLV-----------V--N-----------------------E-----Q----N--
--E------L-EIVSTPNQDN---P-------I----S----------------------
-------------------------------------------------EG---K-----
K-------AILGVD--------------------VWEHAYY-----------LRYQN---
KRP---------DYVA-----------AFF-KVVNW---DVVNENYKQA--
>WP_025640407_1[Bacteria_Firmicutes_Tissierellia_Clostridium_ultunenseDSM10521]
---MAFKLPELK-Y--------SYDALEP-H-ID-ALTMETHYS-------KHHK-----
---------G-YVDN---------LN-KAL---------E-----------G-H----S-
--K-------F-Q---------E------------M--S----I--E-----------EI
----L------K-S---L--------DEL-P---------EE-------------I----
RTAV--RNNGG-----------------------------------G-------------
HY-NHT-LFWEIM----S-----P------D-------G--------G------------
--------G----K-----------P-----D------------G-KLA----KKIDED-
-L--------G------GFDKFK-------------------------------------
------EEL-KKAA------------L--GQF---------------G-S------GW--
----AWLV-----------L--N-----------------------------N----G--
--K------L-EIVSTPNQDN---P-------I----S--------D-------------
--------------------------------------------------G---K-----
P-------PILGID--------------------VWEHAYY-----------LKYKN---
LRA---------DYID-----------AWW-NVVDW---KKVSEIFDKVK-
>WP_013076361_1[Bacteria_Firmicutes_Bacilli_Bacillales_Alicyclobacillaceae_Kyrpidia_tusciaeDSM2912]
---MAHQLPPLP-Y--------AFNALEP-Y-ID-ALTMEIHHD-------RHHG-----
---------T-YVNN---------LN-AAL---------E-----------G-H----P-
--D-------L-E---------A------------K--S----I--E-----------DL
----L------R-G---I--------NSV-P---------EN-------------I----
RTAV--RNNGG-----------------------------------G-------------
HA-NHS-MFWQIM----K-----P------G-------G--------G------------
--------G----Q-----------P-----T------------G-ALA----DAINST-
-F--------G------SFDSFK-------------------------------------
------DQF-SKAA------------A--GRF---------------G-S------GW--
----AWLV-----------M--K-----------------------P-----G----G--
--K------L-EITSTPNQDS---P-------Y----M--------D-------------
--------------------------------------------------G---D-----
Y-------PILGLD--------------------VWEHAYY-----------LKYQN---
KRP---------EYIA-----------AWW-NVVNW---DAVAKRFAEAK-
>WP_038236492_1[Bacteria_BacteroidetesChlorobi_group_Bacteroidetes_Flavobacteriia_Flavobacteriales_Flavobacteriaceae_Zobellia_uliginosa_MAR_2009_138]
---MAFELPKLP-Y--------AYDALEP-H-ID-ARTMEIHHT-------KHHN-----
---------G-YTTK---------LN-GAI---------E-----------G------T-
--P-------L-E---------G------------K--S----I--E-----------DI
----L------E-N---L--------DMS-N---------G-------------------
--AV--RNNGG-----------------------------------G-------------
FY-NHS-LFWEVM----S-----P------N-------G--------G------------
--------G----N-----------P-----S------------G-ELA----TAIDSA-
-F--------G------SFEAFK-------------------------------------
------EKF-SGAA------------G--TRF---------------G-S------GW--
----AWLC-----------V--Q-----------------------K-----G----G--
--K------V-EVCSTPNQDN---P-------L----M--------P-------------
---------------------------------DTGC------------SG---F-----
--------PILGLD--------------------VWEHAYY-----------LNYQN---
KRP---------DYIN-----------AFF-NVINW---DKVSELYAANK-
>WP_013177057_1[Bacteria_Deinococcus_Thermus_Deinococci_Deinococcales_Trueperaceae_Truepera_radiovictrix_DSM_17093]
---MAFNLPDLP-Y--------PTDALEP-H-ID-AKTMEIHHD-------KHHG-----
---------T-YTTK---------LN-DAV---------Q-----------G------T-
--E-------L-E---------G------------L--S----I--E-----------EI
----L------R-K---G--------AENLP---------A-------------------
--AV--RNNGG-----------------------------------G-------------
YY-NHN-LFWEWL----S-----P------Q-------G--------G------------
--------G----E-----------P-----T------------G-ELA----EAIARD-
-F--------G------SFAAFK-------------------------------------
------EKF-SEAA------------A--NRF---------------G-S------GW--
----AWLV-----------S--E-----------------------------N----G--
--K------L-SITSTPNQDN---P-------M----M--------E-------------
-------------------------------G-KH-A-----------------------
---------ILGLD--------------------VWEHAYY-----------LKYQN---
RRP---------EYIQ-----------AFW-NVVNW---PKVSELYAQTK-
>WP_013043634_1[Bacteria_ChlamydiaeVerrucomicrobia_group_Verrucomicrobia_Opitutae_Puniceicoccales_Puniceicoccaceae_Coraliomargarita_akajimensis_DSM_45221]
---MAHELPALP-Y--------AYDALEP-H-FD-ARTMEIHHS-------KHHN-----
---------A-YVTN---------LN-AAL---------E-----------G-TGL--E-
--D--------------------------------K--S----L--C-----------EL
----L------S-D---L--------DAV-P---------AE-------------K----
RGAV--RNNGG-----------------------------------G-------------
HA-NHS-FFWKIL----S-----S------N-------G--------G------------
--------G----A-----------P-----T------------G-ELA----AAIDAE-
-L--------G------GFDALK-------------------------------------
------EAF-AKAG------------A--TRF---------------G-S------GW--
----AWLV-----------V--K-----------------------A-----D----G--
--S------L-AVTSTPNQDC---P-------C----M-SGVAE-VE-------------
--------------------------------------------------G---------
K-------PVIGLD--------------------VWEHAYY-----------LKYQN---
LRP---------KYIE-----------AFW-NVVDW---SAAEENYKAAK-
>YP_001634795_1[Phototroph_Bacteria_Chloroflexi_Chloroflexi_Chloroflexales_Chloroflexaceae_Chloroflexus_aurantiacus_J_10_fl]
---MAFEVPPLP-Y--------DYNALEP-Y-ID-EATMHYHHD-------NHHQ-----
---------T-YVTN---------LN-NAL---------A-----------N-Y----P-
--E-------L-Q---------S------------K--T----I--E-----------EL
----L------G-N---L--------DAI-P---------EA-------------I----
RTAV--RNNGG-----------------------------------G-------------
HW-NHT-FFWEIM----A-----P------N-------A--------G------------
--------G----A-----------P-----T------------G-DLA----AAIDAA-
-F--------G------SFDAFK-------------------------------------
------EKF-KAAA------------L--GRF---------------G-S------GW--
----AWLV-----------A--A-----------------------K-----D----G--
--S------L-SIMSTPNQDN---P-------L----M--------E-------------
--------------------------------------------------G---K-----
T-------AILGLD--------------------VWEHAYY-----------LKYQY---
KRA---------AYVD-----------AWW-NVVNW---AKVADHYAAAK-
>PIR94972_1[CG10_big_fil_rev_8_21_14_0_10_Falkowbacteria_OD1_37_6_curated]
-------LKSLP-Y--------TYDALEP-F-ID-ARTMEIHHS-------KHHQ-----
---------G-YVDK---------LN-AAL---------A-----------G-R----D-
--D-------L-A---------L------------K--P----V--E-----------EL
----L------A-D---L--------NVT-P---------ED-------------I----
RMAV--RNNGG-----------------------------------G-------------
VA-NHN-LFWQIL-----------------A---K------------D------------
--------K----I-----------L-----S------------G-EVK----SAIEKE-
-F--------I------SFEKFK-------------------------------------
------EEF-SKIA------------L--TQF---------------G-S------GW--
----AWL------------V--V-----------------------N-----N----G--
--K------L-EIMATSNQDS---P-------L----S--------T-------------
--------------------------------------------------G---K-----
T-------PILTLD--------------------VWEHAYY-----------LKYQN---
KRA---------DYIE-----------AFF-SIINW---EKVDELFVKSK-
>WP_026811883_1[Bacteria_BacteroidetesChlorobi_group_Bacteroidetes_Flavobacteriia_Flavobacteriales_Flavobacteriaceae_Arenibacter_certesii_DSM_19833]
---MAFELPKLP-Y--------AYDALEP-H-ID-ARTMEIHHT-------KHHN-----
---------G-YTTN---------LN-NAI---------E-----------G------T-
--D-------M-A---------N------------K--S----I--E-----------DL
----L------K-N---M--------DMS-N---------A-------------------
--AV--RNNGG-----------------------------------G-------------
FY-NHS-LFWEIM----S-----P------E-------G--------G------------
--------G----E-----------P-----T------------G-DLA----DAIKSS-
-F--------G------SFESFK-------------------------------------
------DAF-AKAA------------G--TRF---------------G-S------GW--
----AWLC-----------V--H-----------------------K-----G----G--
--K------L-EICSTPNQDN---P-------L----M--------P-------------
---------------------------------DTGC------------GG---F-----
--------PILGLD--------------------VWEHAYY-----------LNYQN---
RRP---------DYIN-----------AFF-NVVNW---EKVAASYGENK-
>OGX05646_1[Bacteria_WOR2_GWA2_WOR_2_47_8]
----AHALPKLP-Y--------AFDALEP-H-ID-AKTMEIHHG-------KHHQ-----
---------A-YINN---------LN-KAL---------E-----------G-K----A-
--D-------L-E---------S------------K--S----I--E-----------EL
----I------S-K---I--------SAL-P---------EN-------------I----
RNAV--RNNGG-----------------------------------G-------------
HY-NHS-MFWLLL----S-----P------K-------G--------D------------
--------G----A-----------P-----K------------G-ELA----EAITRD-
-L--------G------GFDKFK-------------------------------------
------ETF-ANAG------------V--TRF---------------G-S------GW--
----AWLC-----------V--N-----------------------------K----G--
--K------L-SIGSTPNQDN---P-------I----M--------D-------------
-------------------------------V-SE--------------LK---G-----
T-------PILGID--------------------VWEHAYY-----------LKYQN---
RRP---------DYIA-----------AFW-NIVNW---DEVAKRFKSAK-
>WP_013494608_1[Bacteria_Firmicutes_Clostridia_Clostridiales_Clostridiales_incertae_sedis_Thermaerobacter_marianensis_DSM12885]
---MAYQLPPLP-Y--------DYNALEP-H-ID-EQTMRIHHD-------RHHA-----
---------T-YVNN---------VN-AAL---------E-----------K-Y----P-
--A-------L-Q---------N------------K--P----I--E-----------EL
----L------R-Q---I--------DQV-P---------ED-------------I----
RTAV--RNNGG-----------------------------------G-------------
HA-NHS-LFWEIM----S-----P------R-------G--------G------------
--------G----Q-----------P-----S------------G-ALA----EAINRS-
-F--------G------SFDAFK-------------------------------------
------DQF-TKTA------------T--THF---------------G-S------GW--
----AWLV-----------V--D-----------------------E-----K----G--
--E------L-QVYSLPNQDS---P-------Y----M--------K-------------
--------------------------------------------------G---H-----
T-------PILGLD--------------------VWEHAYY-----------LKYQN---
KRP---------DYIA-----------AWW-NVVNW---DEVARRYQQAR-
>WP_044199587_1[Phototroph_Bacteria_Chloroflexi_Chloroflexi_Chloroflexales_Oscillochloridaceae_Oscillochloris_trichoides_DG6]
---MAFELPPLP-Y--------DYTALEP-H-ID-EATMHFHHD-------NHHN-----
---------A-YVTN---------LN-NAL---------A-----------K-Y----P-
--E-------L-A---------D------------K--S----L--E-----------EL
----L------G-N---L--------DAI-P---------ED-------------I----
RMVV--RNNGG-----------------------------------G-------------
HW-NHS-LFWEVM----G-----P------N-------A--------G------------
--------G----E-----------P-----D------------G-ELG----AAITAA-
-F--------G------SFAAFQ-------------------------------------
------EKF-KAAG------------I--GRF---------------G-S------GW--
----AWLV-----------A--A-----------------------K-----D----G--
--S------L-SITSTPNQDT---P-------I----M--------E-------------
--------------------------------------------------G---K-----
S-------AILGLD--------------------VWEHAYY-----------LKYQF---
KRP---------GYID-----------AWW-NVVNW---AKVAELYAAAK-
>WP_008236552_1[Bacteria_BacteroidetesChlorobi_group_Bacteroidetes_Flavobacteriia_Flavobacteriales_Flavobacteriaceae_Imtechella_halotolerans_K1]
---MAFELPKLP-Y--------AYDALEP-H-ID-ARTMEIHHT-------KHHN-----
---------A-YTAN---------LN-SAI---------S-----------G------T-
--E-------L-E---------G------------K--S----I--E-----------EI
----L------R-G---L--------DMN-N---------V-------------------
--AV--RNNGG-----------------------------------G-------------
FY-NHN-LFWEIM----S-----P------N-------G--------G------------
--------G----E-----------P-----K------------G-ALA----DAINSA-
-L--------G------SFDAFK-------------------------------------
------EAF-SKAA------------A--TRF---------------G-S------GW--
----AWLC-----------V--H-----------------------K-----G----G--
--K------V-EICSTANQDN---P-------L----M--------P-------------
---------------------------------GIGC------------GG---Y-----
--------PILGID--------------------VWEHAYY-----------LNYQN---
RRP---------DYIG-----------AFY-NVINW---EKVAELY-----
>WP_027879409_1[Bacteria_BacteroidetesChlorobi_group_Bacteroidetes_Flavobacteriia_Flavobacteriales_Flavobacteriaceae_Mesoflavibacter_zeaxanthinifaciens_DSM_18436]
---MAFELPELG-Y--------AYDALEP-H-ID-ARTMEIHHS-------KHHN-----
---------G-YTTK---------LN-GAI---------E-----------G------T-
--D-------L-E---------G------------K--S----I--E-----------DI
----L------T-N---L--------DMS-N---------S-------------------
--AV--RNNGG-----------------------------------G-------------
FY-NHS-LFWTVM----N-----P------E-------G--------K------------
--------G----R-----------L-----S------------G-ELK----DAIEAE-
-F--------G------SFEDFK-------------------------------------
------DAF-SKAA------------A--TQF---------------G-S------GW--
----AWLC-----------V--H-----------------------K-----G----G--
--K------V-EVCSTPNQDN---P-------L----M--------P-------------
---------------------------------GVSC------------EG---T-----
--------PILGLD--------------------VWEHAYY-----------LNYQN---
RRP---------DYIE-----------AFF-NVINW---NEVERRYAEAK-
>WP_019947395_1[Bacteria_BacteroidetesChlorobi_group_Bacteroidetes_Cytophagia_Cytophagales_Cytophagaceae_Hymenobacter_aerophilus_DSM13606]
---MAFELPALP-Y--------AFDALEP-H-ID-AQTMQIHHD-------KHHQ-----
---------A-YVTN---------LN-NAI---------A-----------G------T-
--D-------M-E---------G------------K--S----L--D-----------EL
----M------R-N---I--------AAA-P---------M-------------------
--AV--RNNGG-----------------------------------G-------------
HW-NHS-MFWQVL----S-----P------N-------G--------G------------
--------G----E-----------P-----T------------G-AVA----EAITKS-
-F--------G------SYEKFK-------------------------------------
------EEF-TKAA------------G--TRF---------------G-S------GW--
----AWLC-----------K--E-----------------------S-----D----G--
--S------L-SICSTPNQDN---P-------L----M--------P-------------
-------------------------------D-TG-C------------KG---T-----
--------PLLGLD--------------------VWEHAYY-----------LKYQN---
KRP---------DYIQ-----------AFY-NLINW---DEVNQRFQAA--
>WP_011583517_1[Bacteria_BacteroidetesChlorobi_group_Bacteroidetes_Cytophagia_Cytophagales_Cytophagaceae_Cytophaga_hutchinsonii_ATCC_33406]
---MAFELPALP-Y--------ATNALEP-N-ID-QATMEIHHG-------KHHN-----
---------A-YVTN---------LN-NAI---------K-----------G------T-
--D-------A-E---------S------------L--S----I--E-----------EI
----C------K-N---I--------SKY-T---------P-------------------
--AI--RNNGG-----------------------------------G-------------
HF-NHS-LFWTVI----G-----P------N-------A--------G------------
--------G----T-----------P-----T------------G-ELA----TAIDKA-
-F--------G------SFDAFK-------------------------------------
------EQF-AAAG------------A--TRF---------------G-S------GW--
----AWLV-----------V--------------------------A-----N----G--
--E------L-KITSTPNQDN---P-------L----M--------D-------------
-------------------------------I-AE-V------------KG---T-----
--------PILGLD--------------------VWEHAYY-----------LKYQN---
RRP---------DYIA-----------AFW-NVVNW---SKVSALYSAEK-
>NP_295003_1[Bacteria_Deinococcus_Thermus_Deinococci_Deinococcales_Deinococcaceae_Deinococcus_radiodurans_R1]
---MAYTLPQLP-Y--------AYDALEP-H-ID-ARTMEIHHT-------KHHQ-----
---------T-YVDN---------AN-KAL---------E-----------G------T-
--E-------F-A---------D------------L--P----V--E-----------QL
----I------Q-Q---L--------DRV-P---------AD-------------K----
KGAL--RNNAG-----------------------------------G-------------
HA-NHS-MFWQIM----G-----QG-----Q-------GQN-----GA------------
--------N----Q-----------P-----S------------G-ELL----DAINSA-
-F--------G------SFDAFK-------------------------------------
------QKF-EDAA------------K--TRF---------------G-S------GW--
----AWLV-----------V--K-----------------------------D----G--
--K------L-DVVSTANQDN---P-------L----M--------GEA-----------
-------------------------------I-AG--------------VS---G-----
T-------PILGVD--------------------VWEHAYY-----------LNYQN---
RRP---------DYLA-----------AFW-NVVNW---DEVSKRYAAAK-
>WP_011680996_1[Bacteria_Firmicutes_Bacilli_Lactobacillales_Streptococcaceae_Streptococcus_thermophilus_JIM8232]
---MAIILPDLP-Y--------AYDALEP-Y-ID-AETMTLHHD-------KHHA-----
---------T-YVAN---------AN-AAL---------E-----------K-H----P-
--E-------I-G----------------------E--D----L--E-----------AL
----L------A-D---V--------EKI-P---------AD-------------I----
RQAL--INNGG-----------------------------------G-------------
HL-NHA-LFWELL----S-----P------E-------K---------------------
--------Q----E-----------P-----T------------A-EVA----AAINEA-
-F--------G------SFEAFQ-------------------------------------
------EVF-TTAA------------T--TRF---------------G-S------GW--
----AWLV-----------V--N-----------------------A-----E----G--
--K------L-EVVSTPNQDT---P-------I----S--------D-------------
--------------------------------------------------G---K-----
K-------PILALD--------------------VWEHAYY-----------LKYRN---
VRP---------NYIK-----------AFF-EIINW---NKVAELYAEAK-
>PIX39918_1[CG_4_8_14_3_um_filter_Armatimonadetes_58_9_curated]
---MAYEVPDLP-Y--------AFDALEP-Y-ID-AQTMEIHHD-------KHHA-----
---------A-YAAN---------LS-KAV---------A-----------G------T-
--E-------L-D---------G------------K--C----A--V-----------EL
----I------A-D---L--------SAV-P---------EN-------------I----
RNAV--RNHGG-----------------------------------G-------------
YV-NHN-LFWEIM----G-----P------N-------G--------G------------
--------G----E-----------P-----S------------G-DLS----EAIATT-
-F--------G------SFDAFR-------------------------------------
------EQF-SNAA------------A--TRF---------------G-S------GW--
----AWLG-----------L--R-----------------------D-----D----G--
--A------L-CVCSSPNQDS---P-------L----M--------T-------------
--------------------------------------------------G---V-----
AEC-S-ARPILTLD--------------------VWEHAYY-----------LKYQN---
RRP---------DYIA-----------AWW-NLINW---EAVAAKYEAA--
>OIP63217_1[CG2_30_FULL_Ignavibacteria_36_16_curated]
-----FELPQLP-Y--------AYDALEP-Y-ID-KMTMEIHHS-------KHHN-----
---------A-YVTN---------LN-KAV---------D-----------G------T-
--E-------L-E---------G------------K--S----L--E-----------EM
----F------G-T---I--------SKL-P---------A-------------------
--AV--RNNGG-----------------------------------G-------------
HF-NHS-LFWQIM----K-----K------D-------G--------G------------
--------S----A-----------P-----T------------G-KLS----EAVISA-
-F--------G------SFEKFK-------------------------------------
------ELF-SNAA------------A--TRF---------------G-S------GW--
----AWLV-----------V--------------------------A-----D----G--
--K------L-VVSSTPNQDN---P-------L----M--------D-------------
-------------------------------V-AD-V------------KG---T-----
--------PILGLD--------------------VWEHAYY-----------LKYQN---
KRP---------DYIQ-----------NWW-NVVNW---DEV---------
>WP_038507327_1[Bacteria_BacteroidetesChlorobi_group_Bacteroidetes_Flavobacteriia_Flavobacteriales_Flavobacteriaceae_Cellulophaga_lytica_DSM7489]
---MAFELPKLP-Y--------AYDALEP-H-ID-ARTMEIHHT-------KHHN-----
---------G-YTTK---------LN-GAI---------E-----------G------T-
--D-------L-A---------G------------K--P----I--E-----------DI
----L------T-N---L--------DMS-N---------G-------------------
--AV--RNNGG-----------------------------------G-------------
FY-NHS-LFWEVM----S-----P------N-------G--------G------------
--------G----E-----------P-----T------------G-ELA----TAINDA-
-Y--------G------SFDAFK-------------------------------------
------EAF-STAA------------A--TRF---------------G-S------GW--
----AWLC-----------V--H-----------------------K-----G----G--
--K------V-EVCSSPNQDN---P-------L----M--------P-------------
---------------------------------GVGC------------GG---F-----
--------PILGLD--------------------VWEHAYY-----------LNYQN---
RRP---------DYIG-----------GFF-NVINW---EKVSELYASNK-
>OGG40379_1[Candidatus_Jorgensenbacteria_bacterium_GWA1_49_17]
---MTYELPKLP-Y--------SYNALEP-Y-ID-AKTMEIHHT-------KHHQ-----
---------G-YVDK---------LN-KAL---------E-----------G-H----A-
--D-------L-A---------E------------K--P----L--E-----------DL
----L-----RA-H------------NLL-P---------EE-------------I----
RTAV--RNNGG-----------------------------------G-------------
HF-NHS-FFWKVM----A-----P------NM---------------G------------
--------G----E-----------L-----S------------G-DLA----EAIGKN-
-F--------G------SLEKFK-------------------------------------
------EEF-TNAA------------L--NWF---------------G-S------GW--
----AWLSS-------------------------------------------S---GG--
--K------L-EVYSTPNQDS---P-------L----M--------D-------------
--------------------------------------------------G---K-----
I-------PILGLD--------------------VWEHAYY-----------LKYQN---
KRP---------DYIA-----------AWW-SVVNW---AEVEKNY-----
>OIR22299_1[OceanSurfaceWaterPhotohicZone_MarineGroupIII_euryarchaeoteCGEpi2_ARCHAEA_EURYARCHAEOTA_Diaforarchaea]
---MAFEVPDLP-Y--------DYSALEP-Y-ID-EETMRIHHD-------KHHA-----
---------A-YVNM---------LN-GAV---------E-----------A------A-
--G-------I-G---------G------------K--S----V--K-----------EL
----I------T-D---L--------DSV-P---------EA-------------Q----
RGAV--RNHGG-----------------------------------G-------------
HF-NHS-MFWEVM----G-----PV-----N-----------------------------
--------G----E-----------M-----S------------S-ELN----SALLEA-
-F--------G------SLDDFK-------------------------------------
------AKF-QNAG------------M--TRF---------------G-S------GW--
----AWLCS-------------N-----------------------------N----G--
--K------L-EICSTANQDN---P-------L----M-----G-NK-------------
-------------------------------Y-----------------GG---T-----
----DGEIPILGVD--------------------VWEHAYY-----------LNYQN---
LRA---------DYIT-----------AFF-NVVNW---AEVSKRYS----
>WP_054537058_1[NonPhototroph_Bacteria_Chloroflexi_Chloroflexi_Herpetosiphonales_Herpetosiphonaceae_Herpetosiphon_geysericola]
---MAFELPALP-Y--------ATDALEK-A-ID-AQTMEIHHG-------KHHA-----
---------A-YVNN---------LN-AAL---------E-----------K-Y----P-
--E-------L-Q---------S------------K--S----L--H-----------EL
----I------S-D---L--------NSL-P---------ED-------------I----
RTAV--RNNGG-----------------------------------G-------------
HA-NHS-LFWNIL----S-----P------N-------G--------G------------
--------G----E-----------P-----A------------G-KLG----EEITAT-
-F--------G------SLDAFK-------------------------------------
------EQF-AKAA------------T--TRF---------------G-S------GW--
----AWLV-----------R--N-----------------------A-----D----G--
--K------L-AVTSTANQDS---P-------V----M--------E-------------
--------------------------------------------------G---Q-----
T-------PLLGLD--------------------VWEHAYY-----------LRYQN---
RRP---------DYIK-----------TWW-EVLDW---NKVAE-------
>WP_007095944_1[Bacteria_BacteroidetesChlorobi_group_Bacteroidetes_Flavobacteriia_Flavobacteriales_Flavobacteriaceae_Kordia_algicida_OT_1]
---MAFELPKLP-Y--------AYDALEP-N-ID-ARTMEIHHS-------KHHN-----
---------G-YTNK---------LN-AAI---------E-----------G------T-
--D-------L-E---------G------------K--S----I--E-----------DI
----L------T-N---L--------DMS-N---------S-------------------
--GV--RNNGG-----------------------------------G-------------
FY-NHS-LFWEVM----N-----P------E-------D--------R------------
--------G----Y-----------L-----S------------G-ELK----DAIEAA-
-F--------G------SKDEFI-------------------------------------
------DAF-SKAA------------A--TQF---------------G-S------GW--
----AWLC-----------V--H-----------------------K-----G----G--
--K------V-EVCSTPNQDN---P-------L----M--------P-------------
---------------------------------EVGC------------GG---T-----
--------PILGLD--------------------VWEHAYY-----------LNYQN---
RRP---------DYIK-----------AFF-NVINW---NEVERRYAEAK-
>WP_014032537_1[Bacteria_BacteroidetesChlorobi_group_Bacteroidetes_Flavobacteriia_Flavobacteriales_Flavobacteriaceae_Muricauda_ruestringensis_B1_DSM_13258]
---MAFELPKLP-Y--------AYDALEP-H-ID-ARTMEIHHT-------KHHN-----
---------G-YTTK---------LN-GAI---------E-----------G------T-
--D-------L-E---------G------------K--G----I--E-----------DI
----L------S-G---L--------DMS-N---------A-------------------
--AV--RNNGG-----------------------------------G-------------
FF-NHN-LFWEVM----S-----P------N-------G--------G------------
--------G----K-----------P-----S------------G-ELA----SAIDEA-
-F--------G------SFDAFK-------------------------------------
------EKF-ASAA------------A--TRF---------------G-S------GW--
----AWLC-----------V--H-----------------------K-----G----G--
--K------V-EICSTPNQDN---P-------I----M--------P-------------
---------------------------------GVGC------------GG---Y-----
--------PILGLD--------------------VWEHAYY-----------LHYQN---
RRP---------EYIS-----------EFF-SVINW---DKVSENYAASK-
>WP_012843426_1[HalophileThermophile_Bacteria_BacteroidetesChlorobi_group_Bacteroidetes_Bacteroidetes_Order_II_Incertae_sedis_Rhodothermaceae_Rhodothermus_marinus_DSM_4252]
---MAFTLPPLP-Y--------PYDALEP-Y-VD-AQTMEIHHT-------KHHQ-----
---------G-YVNN---------LN-KAL---------E-----------G-Y----P-
--E-------L-Q---------N------------K--S----I--E-----------EL
----L------R-G---I--------NEI-P---------EA-------------I----
RTAV--RNNGG-----------------------------------G-------------
HA-NHS-LFWTIM----K-----P------N-------G--------G------------
--------G----E-----------P-----T------------G-ELA----EAIKAT-
-F--------G------SFEAFK-------------------------------------
------EKF-SAEA------------A--GRF---------------G-S------GW--
----AWLV-----------V--D-----------------------E-----N----G--
--K------L-QVYSTPNQDS---P-------Y----M--------Q-------------
--------------------------------------------------G---H-----
T-------PILGLD--------------------VWEHAYY-----------LKYQN---
RRA---------EYIQ-----------NWW-NVVNW---DQVAQYYKEA--
>OGJ77609_1[Candidatus_Peribacteria_bacterium_RIFOXYB2_FULL_54_17]
---MAYKLPVLP-Y--------SYDALEP-Y-ID-ARTMQIHHT-------KHHQ-----
---------A-YVDK---------AN-AAF---------H-----------G------T-
--D-------W-A---------E------------R--P----I--E-----------EV
----L------K-N---L--------KKV-P---------ED-------------K----
RTAV--QNNGG-----------------------------------G-------------
HA-NHA-LFWTVM----G-----P------K-------G--------G------------
--------G----E-----------P-----T------------G-KLA----EAVRSS-
-F--------G------SFADLR-------------------------------------
------TAF-SAAA------------V--GRF---------------G-S------GW--
----AWLV-----------V--S-----------------------------G----G--
--K------L-HVESTANQDS---P-------L----S--------S-------------
--------------------------------------------------G---K-----
T-------PILCLD--------------------VWEHAYY-----------LLYQN---
RRA---------DFVE-----------AFW-NVVNW---KEVERRYLEA--
>WP_025666222_1[Bacteria_BacteroidetesChlorobi_group_Bacteroidetes_Flavobacteriia_Flavobacteriales_Flavobacteriaceae_Aquimarina_megaterium_XH134]
---MSFELPKLN-Y--------AFDALEP-H-ID-ARTMEIHHD-------KHHA-----
---------G-YTSK---------LN-AAI---------E-----------G------T-
--D-------L-E---------G------------K--T----I--E-----------NI
----L------I-N---L--------DMS-N---------G-------------------
--AV--RNNGG-----------------------------------G-------------
YY-NHN-LFWEIM----S-----P------N-------G--------G------------
--------D----K-----------P-----S------------G-EIA----DAINAA-
-Y--------G------SFDAFK-------------------------------------
------EAF-SKAA------------G--TRF---------------G-S------GW--
----AWLC-----------V--H-----------------------Q-----G----G--
--K------V-EICSTPNQDN---P-------L----M--------P-------------
---------------------------------GIGC------------GG---T-----
--------PILALD--------------------VWEHAYY-----------LNYQN---
RRP---------DYVA-----------AFF-NVIDW---NEVASRYAQGK-
>WP_014969839_1[Bacteria_Firmicutes_Bacilli_Bacillales_Bacillales_incertae_sedis_Exiguobacterium_antarcticumB7]
-----FELPELG-Y--------AYDALEP-H-ID-ARTMEIHHS-------KHHN-----
---------T-YVTN---------VN-AAL---------E-----------G------S-
--E-------H-E---------G------------K--S----L--E-----------EL
----L------Q-N---L--------DSL-P---------AN-------------I----
QTAV--RNNGG-----------------------------------G-------------
HW-NHS-FFWKLL----K-----K------N-------D--------G------------
--------A----A-----------P-----T------------G-ELA----SAIDES-
-F--------G------SFDAFK-------------------------------------
------DAF-AKAA------------T--TRF---------------G-S------GW--
----AWLI-----------V--D-----------------------------G----G--
--K------L-AVVSTPNQDT---P-------V----M--------E-------------
--------------------------------------------------G---K-----
T-------PILGLD--------------------VWEHAYY-----------LNYQN---
RRP---------DYIT-----------AFF-NVVDW---DHVAKLYADAK-
>WP_031576828_1[Bacteria_Firmicutes_Clostridia_Clostridiales_Clostridiaceae_Proteiniclasticum_ruminisDSM24773]
---MKHELPKLP-Y--------EYSALEP-Y-VD-AETMEIHYS-------KHHQ-----
---------A-YVNN---------LN-AAL---------E-----------K-Y----P-
--E-------L-Q---------E------------K--D----I--K-----------DL
----V------A-D---L--------NAV-P---------ED-------------I----
RGAV--RNNGG-----------------------------------G-------------
HL-NHS-MFWKMM----K-----K------A-------E--------G------------
--------Q----A-----------P-----E------------G-ELL----TAINEK-
-F--------G------SFDEFK-------------------------------------
------SVF-AKAG------------A--TRF---------------G-S------GW--
----AWLV-----------V--------------------------K-----D----G--
--K------L-DVVSTPNQDN---P-------I----T--------D-------------
--------------------------------------------------G---L-----
T-------PILGLD--------------------VWEHAYY-----------LKYQN---
RRP---------EYIE-----------NWF-NVVNW---DEVAKLYSEAK-
>WP_013409634_1[Bacteria_BacteroidetesChlorobi_group_Bacteroidetes_Cytophagia_Cytophagales_Cytophagaceae_Leadbetterella_byssophila_DSM_17132]
---MAFTLAPLP-Y--------ANDALEP-H-FD-AKTMEIHHD-------RHHN-----
---------A-YVTN---------LN-AAI---------A-----------G------T-
--E-------L-D---------N------------Q--S----I--E-----------EI
----L------A-N---V--------SKA-S---------P-------------------
--AV--RNNGG-----------------------------------G-------------
HY-NHD-LFWNIL----A-----P------A-------GK-------G------------
--------G----E-----------L-----S------------G-DLK----SAIEAA-
-F--------G------SVEEFK-------------------------------------
------AQF-KAAA------------T--SRF---------------G-S------GW--
----AWLI-----------V--K-----------------------A-----D----G--
--N------L-AVTSTPNQDN---P-------L----M--------D-------------
-------------------------------I-AE-V------------KG---T-----
--------PILGLD--------------------VWEHAYY-----------LHYQN---
KRP---------DYVD-----------AFW-NVVNW---DEVAKRYASAK-
>WP_015891357_1[Bacteria_Firmicutes_Bacilli_Bacillales_Paenibacillaceae_Brevibacillus_brevisNBRC100599]
----AFTLPELS-Y--------RYDELEP-Y-LD-ARTMEIHHG-------KHHA-----
---------T-YITN---------LN-KAL---------E-----------N-Y----A-
--Q-------F-R---------N------------A--S----V--E-----------EL
----I------S-N---L--------EDI-P---------ED-------------I----
RMAV--RNHGG-----------------------------------G-------------
HY-GHS-LYWSIM----S-----P------T-------GG-------G------------
-------------K-----------P-----T------------G-DIA----KGIDKY-
-F--------G------SFEEMK-------------------------------------
------DEL-TKAA------------V--SRF---------------G-S------GW--
----GWLV-----------V--N-----------------------G----------D--
--K------L-EVMSTPNQDT---P-------F----M--------E-------------
--------------------------------------------------K---K-----
T-------PILVVD--------------------VWEHAYY-----------LQYQN---
KRP---------DFVS-----------SWW-NVVNW---EEVNRLYNEA--
>WP_096699400_1[Bacteria_Firmicutes_Bacilli_Bacillales_Listeriaceae_Brochothrix_thermosphacta]
---MTYTLPELP-Y--------EYSALEP-H-ID-AKTMEIHHS-------KHHQ-----
---------T-YVTN---------VN-KAL---------E-----------G-H----A-
--D-------L-A---------S------------K--S----I--E-----------EL
----V------A-D---L--------ASV-P---------ED-------------I----
KAAV--RNSGG-----------------------------------G-------------
HA-NHS-FFWTSI----S-----P------N-------G--------G------------
--------G----K-----------P-----V------------G-ELA----EAIDAK-
-F--------G------SFEAFQ-------------------------------------
------EKF-TAAA------------T--GRF---------------G-S------GW--
----AWLV-----------L--S-----------------------------N----G--
--E------L-EITSTANQDS---P-------L----T--------D-------------
--------------------------------------------------G---K-----
T-------PVVGID--------------------VWEHAYY-----------LNYQN---
RRP---------EYIK-----------AFY-NVVDW---SKANDVFNAAK-
>WP_014560498_1[Bacteria_BacteroidetesChlorobi_group_Ignavibacteria_Ignavibacteria_Ignavibacteriales_Ignavibacteriaceae_Ignavibacterium_album_Mat9_16_JCM_16511]
-----FELPPLP-Y--------SYDALEP-Y-ID-KMTMEIHHT-------KHHQ-----
---------A-YINN---------LN-KAI---------E-----------G------T-
--D-------M-E---------K------------M--T----M--E-----------EM
----F------A-S---V--------SKL-P---------V-------------------
--AV--RNNGG-----------------------------------G-------------
HW-NHS-LFWTLM----K-----P------N-------G--------G------------
--------G----K-----------P-----S------------G-ALA----DAISAQ-
-F--------G------SFDDFK-------------------------------------
------KKF-SDAA------------A--GRF---------------G-S------GW--
----AWLV-----------K--------------------------A-----D----N--
--K------L-IVTSTPNQDN---P-------L----M--------D-------------
-------------------------------V-AE-V------------KG---S-----
--------PILGLD--------------------VWEHAYY-----------LKYQN---
RRP---------EYIE-----------NWW-NVVNW---DKVAELFSKAK-
>WP_093118555_1[Bacteria_Actinobacteria_Actinobacteria_Rubrobacteridae_Thermoleophilales_Thermoleophilaceae_Thermoleophilum_album_ATCC_35263]
---MAYEVPPLP-Y--------DYAALEP-H-ID-EETMRLHHD-------KHHQ-----
---------A-YVDK---------VN-AAL---------E-----------G------T-
--D-------W-A---------N------------K--P----I--E-----------EV
----I------R-N---L--------AQV-P---------EN-------------I----
RTTV--RNNGG-----------------------------------G-------------
HL-NHT-LFWEWM----S-----P------N-------G--------G------------
--------G----E-----------P-----E------------G-ALA----DAINST-
-F--------G------SFADFK-------------------------------------
------AKF-KEAG------------V--NQF---------------G-S------GW--
----AWLVW-------------------------------------------D---GS--
--G------L-AIVSTSNQDN---P-------L----S--------D-------------
--------------------------------------------------G---K-----
T-------PLLGVD--------------------VWEHAYY-----------LKYRN---
RRP---------DYID-----------AWW-NVVNW---AKVAEDFK----
>OGY46161_1[Candidatus_Buchananbacteria_bacterium_RIFCSPHIGHO2_01_FULL_39_8]
------QLDPLP-Y--------PYDSLEP-Y-ID-EETMKIHHD-------KHHQ-----
---------G-YIDK---------LN-KAL---------E-----------G-H----D-
--K-------L-T---------K------------E--S----I--E-----------KL
----L------S-N---L--------DSV-P---------AE-------------I----
KTAV--KNNGG-----------------------------------G-------------
HY-HHH-VFWPML----K-----K------D-----------------------------
--------V----K-----------P-----Q------------G-EVT----KAIEKK-
-F--------G------SLDSFK-------------------------------------
------EEF-TKAA------------S--TLF---------------G-S------GW--
----TWLV-----------V--N-----------------------N----------G--
--E------L-EIVNTSNQDS---P-------I----G--------Q-------------
--------------------------------------------------G---K-----
I-------PVLGID--------------------VWEHAYY-----------LKYQN---
RRP---------EYIE-----------AFF-NIINW---EQINKNYLETK-
>WP_013567075_1[Bacteria_FibrobacteresAcidobacteria_group_Acidobacteria_Acidobacteriia_Acidobacteriales_Acidobacteriaceae_Terriglobus_saanensis_SP1PR4]
---MAFELPVLP-Y--------EYTALEP-H-ID-EATMKLHHD-------KHHA-----
---------T-YVTN---------LN-GAV---------E-----------K-H----T-
--E-------L-G---------A------------K--T----A--E-----------EL
----I------S-N---L--------DAV-P---------ED-------------V----
RTVV--RNNGG-----------------------------------G-------------
HV-NHT-MFWEIM----K-----P------N-------G--------G------------
--------G----V-----------P-----T------------G-DIA----EQIKAD-
-F--------G------DFETFK-------------------------------------
------KTF-NETT------------A--KQF---------------G-A------GW--
----GWLV-----------F--------------------------K-----G----G--
--K------L-TILTTPNQDS---P-------L----S--------Q-------------
--------------------------------------------------G---L-----
Y-------PILGND--------------------VWEHAYY-----------LKYQN---
KRP---------EYLA-----------AWW-NTVNW---EEINKRFAKAK-
>WP_011369659_1[HydrothermalVents_Bacteria_Proteobacteria_Gammaproteobacteria_Thiotrichales_Piscirickettsiaceae_Thiomicrospira_crunogena_XCL_2]
---MAFTLPDLP-Y--------DYDALEV-S-ID-ARTMEIHHT-------KHHN-----
---------T-YVTN---------LN-NAI---------A-----------D------T-
--E-------N-A---------D------------K--S----L--E-----------DL
----I------A-N---A--------GSI-S---------P-------------------
--AV--RNNGG-----------------------------------G-------------
HW-NHS-FFWEVM----T-----G------D-------S--------M------------
--------G----A-----------P-----T------------G-ALA----DDINAT-
-F--------G------SVDAMK-------------------------------------
------EKF-NTAG------------A--TRF---------------G-S------GW--
----AWLT-----------V--S-----------------------A-----D----G--
--K------L-EISSTPNQDN---P-------L----M--------D-------------
-------------------------------V-AE-V------------KG---T-----
--------PILGLD--------------------VWEHAYY-----------LRYQN---
LRP---------AYMQ-----------AWW-DVVNW---NKVSELYQAAK-
>WP_019669255_1[Bacteria_BacteroidetesChlorobi_group_Bacteroidetes_Flavobacteriia_Flavobacteriales_Flavobacteriaceae_Eudoraea_adriatica_DSM_19308]
---MAFELPKLP-Y--------AYDALTP-Y-ID-ARTMEIHHT-------KHHN-----
---------G-YITK---------LN-AAI---------A-----------N------T-
--D-------L-E---------N------------K--S----I--T-----------EI
----L------K-N---L--------DMS-N---------M-------------------
--AV--RNNGG-----------------------------------G-------------
YY-NHA-LFWEIM----S-----P------D-------G--------G------------
--------G----E-----------P-----T------------G-DLA----AAINDA-
-F--------D------SFDAFK-------------------------------------
------DVF-SNAA------------A--TRF---------------G-S------GW--
----AWLC-----------V--H-----------------------K-----G----G--
--S------L-KVCSTPNQDN---S-------L----M--------P-------------
---------------------------------GTGC------------GG---H-----
--------PILGLD--------------------VWEHAYY-----------LNYQN---
RRP---------DYIN-----------AFF-NIINW---DKVAELYSSNK-
>WP_014202743_1[Bacteria_BacteroidetesChlorobi_group_Bacteroidetes_Flavobacteriia_Flavobacteriales_Cryomorphaceae_Owenweeksia_Owenweeksia_hongkongensis_DSM_17368]
---MSFELPDLP-Y--------SKSALEP-Y-ID-AQTMEIHHD-------KHHA-----
---------G-YTTK---------LN-DAI---------E-----------G------T-
--E-------L-E---------K------------Q--S----I--E-----------DI
----L------K-N---V--------SKH-S---------G-------------------
--GV--RNNGG-----------------------------------G-------------
YY-NHS-LFWSIM----G-----P------D-------A--------G------------
--------G----D-----------P-----T------------G-DVG----AAIDDA-
-F--------G------SYENFK-------------------------------------
------TEF-SNAA------------A--TRF---------------G-S------GW--
----AWLI-----------V--N-----------------------G-----E----G--
--K------L-EVTSSPNQDN---P-------L----M--------D-------------
-------------------------------V-AE-K------------KG---T-----
--------PILGLD--------------------VWEHAYY-----------LKYQN---
KRP---------DYIS-----------AFF-NVINW---DEVNRRFAEAK-
>WP_012208164_1[Bacteria_Thermotogae_Thermotogae_Thermotogales_Thermotogaceae_Petrotoga_mobilis_SJ95]
---MAFELPKLS-Y--------PYDALEP-Y-ID-ATTMEIHHT-------KHHG-----
---------G-YVKN---------LN-AAL---------E-----------K-Y----P-
--E-------W-A---------S------------K--S----I--E-----------DI
----L------K-D---L--------DNI-P---------ED-------------I----
RTTV--RNNGG-----------------------------------G-------------
HY-NHS-IFWTIM----G-----P------N-------G--------G------------
--------G----E-----------P-----S------------G-KLA----ESIDKT-
-F--------G------SFDKFK-------------------------------------
------EEF-SNAA------------V--TRF---------------G-S------GW--
----AWLV-----------L--D-----------------------N-----Y----G--
--H------L-SILSTPNQDN---P-------I----T--------Y-------------
--------------------------------------------------S---L-----
K-------PVLGLD--------------------VWEHAYY-----------LKYQN---
KRP---------EYIQ-----------AWW-NIVNW---EAVTKRYE----
>ABX03352_1[Bacteria_Chloroflexi_Chloroflexi_Herpetosiphonales_Herpetosiphonaceae_Herpetosiphon_aurantiacus_DSM_785]
---MAFELPALP-Y--------ATDALEK-A-ID-AQTMEIHHG-------KHHA-----
---------A-YVNN---------LN-AAL---------E-----------K-Y----P-
--E-------L-Q---------S------------K--S----L--H-----------EL
----I------S-D---L--------NSL-P---------ED-------------I----
RTAV--RNNGG-----------------------------------G-------------
HA-NHS-LFWNIL----S-----P------N-------G--------G------------
--------G----E-----------P-----T------------G-KLG----DEINAT-
-F--------G------SLDAFK-------------------------------------
------EQF-AKAA------------T--TRF---------------G-S------GW--
----AWLI-----------R--T-----------------------S-----E----G--
--K------L-AVTSTANQDS---P-------V----M--------E-------------
--------------------------------------------------G---Q-----
T-------PLLGLD--------------------VWEHAYY-----------LRYQN---
RRP---------DYIK-----------TWW-EVLDW---NKVAE-------
>OGJ56545_1[Candidatus_Peribacteria_bacterium_RIFCSPHIGHO2_01_FULL_51_35]
---MPHTLPALP-Y--------AYNALEP-H-FD-AKTMEIHHT-------KHHQ-----
---------A-YIDK---------LN-AAI---------A-----------G------T-
--E-------W-E---------K------------M--A----V--Q-----------EL
----L------T-K---I--------KDV-P---------AE-------------K----
QTAV--RNHGG-----------------------------------G-------------
HA-NHS-LFWTVL----S-----P------E-------G--------G------------
--------G----K-----------P-----S------------G-DLA----KGIESG-
-F--------G------SFDTFQ-------------------------------------
------KQF-NDAA------------T--NRF---------------G-S------GW--
----AWLV--------------V-----------------------D-----N----G--
--K------L-KVENTANQDS---P-------L----M--------E-------------
--------------------------------------------------G---R-----
T-------PILGLD--------------------VWEHAYY-----------LKYQN---
KRP---------DYIT-----------AFW-NVVNW---NEVTRRFGEA--
>NP_867401_1[Bacteria_Planctomycetes_Planctomycetia_Planctomycetales_Planctomycetaceae_Rhodopirellula_baltica_SH_1]
---MAFTLPELP-Y--------AYDALEP-H-ID-ARTMEIHHS-------KHHN-----
---------A-YVTK---------TN-DAL---------A-----------G------T-
--D-------L-A---------S------------K--S----I--E-----------EV
----I------S-D---L--------SAV-P---------DD-------------K----
RGAV--RNNGG-----------------------------------G-------------
HA-NHS-LFWTVL----G-----P------G-------K--------G------------
--------G----S-----------P-----S------------G-DLA----AAIDEA-
-C--------G------SFDAFK-------------------------------------
------EQF-ANAA------------A--TRF---------------G-S------GW--
----AWLY-----------V--S-----------------------------G----G--
--K------L-HVGSTANQDS---P-------L----M--------GEA-----------
-------------------------------V-AG--------------IG---G-----
T-------PILGLD--------------------VWEHAYY-----------LNYQN---
RRP---------DYIS-----------AFW-NVVDW---DAVATRFAAAK-
>WP_017869875_1[Bacteria_Deinococcus_Thermus_Deinococci_Deinococcales_Deinococcaceae_Deinococcus_wulumuqiensis_R13]
---MAYTLPQLP-Y--------AYDALEP-H-ID-ARTMEIHHT-------KHHQ-----
---------T-YVDN---------AN-KAL---------E-----------G------T-
--E-------W-A---------D------------L--P----V--E-----------EL
----I------Q-K---L--------DQL-P---------AD-------------K----
KGAL--RNNAG-----------------------------------G-------------
HA-NHS-LFWQVM----G-----QG-----K-------G---------------------
--------G----Q-----------P-----S------------G-ELM----DAIGSA-
-F--------G------SFDAFK-------------------------------------
------QKF-EDAA------------K--TRF---------------G-S------GW--
----AWLV-----------V--R-----------------------------D----G--
--K------L-DVVSTANQDN---P-------L----M--------GEA-----------
-------------------------------V-AG--------------VS---G-----
T-------PILGVD--------------------VWEHAYY-----------LNYQN---
RRP---------DYLA-----------AFW-NVVNW---DEVAKRYAAAK-
>OGW96162_1[Bacteria_WOR2_GWA2_WOR_2_45_18]
---MAFKLPNLP-Y--------AVDALEP-H-ID-AKTMEIHHD-------KHHA-----
---------A-YVNK---------LN-EAI---------A-----------G-K----A-
--N-------L-E---------S------------K--S----V--E-----------EL
----I------T-N---I--------KSL-P---------ED-------------I----
KTAV--RNHGG-----------------------------------G-------------
HY-NHT-MFWEIM----G-----P------K-------G--------G------------
--------G----E-----------P-----V------------G-KLA----EAIKKD-
-L--------G------SFAAFK-------------------------------------
------EKF-SNAA------------A--TRF---------------G-S------GW--
----AWLCV---------DV--K-----------------------------D----G--
--K------L-CVCSTPNQDN---P-------L----M--------D-------------
-------------------------------I-AE--------------CK---G-----
I-------PVLGID--------------------VWEHAYY-----------LRYQN---
RRP---------DYIS-----------AFY-NVIQW---DVVSDRYKVVK-
>OIO42474_1[CG1_02_FULL_Pacearchaeota_39_14_curated]
---MTFELPELP-Y--------AYDALEP-H-ID-AKTMEIHYT-------KHHQ-----
---------G-YVDK---------LN-LAL---------Q-----------K-Y----S-
--E-------L-Q---------G------------K--K----I--E-----------EL
----L-----AD-N---L--------AIV-P---------ED-------------I----
KTAV--RNNAG-----------------------------------G-------------
HV-NHS-LFWEIM----C-----P------A-------DE-------S------------
--------G----E-----------P-----S------------E-QLM----SAIEDS-
-F--------G------SFDDFK-------------------------------------
------KQF-SEAA------------L--GRF---------------G-S------GW--
----AWLV-----------V--N-----------------------------N----G--
--K------L-EIVSTANQDS---P-------L----M--------Q-------------
--------------------------------------------------G---M-----
I-------PILGLD--------------------VWEHAYY-----------LHYQN---
KRA---------DYIE-----------SWW-NVVNW---KKVEEVYE----
>PIN90307_1[Candidatus_Pacearchaeota_CG10bigfilrev821140103476_ARCHAEA_DPANN_Pacearchaeota]
---MNYKLPKLP-Y--------EYDSLEP-Y-ID-AKTMEIHYT-------RHHQ-----
---------A-YLDK---------LN-KAI---------E-----------G-K----G-
--E-------F-E---------G------------K--S----V--E-----------EI
----L------R-N---I--------GAV-S---------DD-------------I----
KQIV--INNGG-----------------------------------G-------------
YV-NHS-LFWEIM----A-----P------A-------GKG-----VG------------
--------G----E-----------P-----S------------G-ALA----EAINSR-
-F--------G------SFEDFK-------------------------------------
------NKF-SDAA------------A--TRF---------------G-S------GW--
----AWLV-----------V--N-----------------------S-----S----G--
--E------L-EVMSTANQDS---P-------L----M--------Q-------------
--------------------------------------------------G---K-----
T-------PILGLD--------------------VWEHAYY-----------LNYQN---
KRP---------DYIN-----------AWW-NVVNW---ERVGELFDS---
>WP_027462123_1[Bacteria_Deinococcus_Thermus_Deinococci_Deinococcales_Deinococcaceae_Deinococcus_ficus_DSM_1911]
---MAYELPKLP-Y--------AYDALEP-H-ID-ARTMEIHHT-------KHHQ-----
---------A-YVDN---------AN-KAL---------E-----------G------S-
--D-------M-A---------D------------L--P----V--E-----------EL
----I------Q-K---L--------DQV-P---------AD-------------K----
KGAL--RNNAG-----------------------------------G-------------
HA-NHS-LFWQVM----G-----PN-----Q-------G---------------------
--------G----Q-----------P-----S------------G-ELM----DAITGA-
-F--------G------SFDAFK-------------------------------------
------EKF-EDAA------------K--TRF---------------G-S------GW--
----AWLV-----------V--K-----------------------------N----G--
--A------L-DVVSTANQDN---P-------L----M--------GEA-----------
-------------------------------V-AG--------------VS---G-----
T-------PILGVD--------------------VWEHAYY-----------LNYQN---
RRP---------DYLK-----------AFW-NAVNW---DEVSRRYSAAK-
>WP_008611272_1[Bacteria_BacteroidetesChlorobi_group_Bacteroidetes_Flavobacteriia_Flavobacteriales_Flavobacteriaceae_Joostella_marina_En5_DSM_19592]
---MAFDLPKLP-Y--------AYDALEP-H-ID-ARTMEIHHT-------KHHQ-----
---------G-YTSK---------LN-DAI---------K-----------G------T-
--D-------L-E---------G------------K--S----I--E-----------EI
----L------K-N---L--------DMN-N---------G-------------------
--AV--RNNGG-----------------------------------G-------------
FF-NHS-LFWEVM----S-----P------N-------G--------G------------
--------G----E-----------P-----S------------G-ELA----EAINSA-
-F--------G------SFEKFK-------------------------------------
------EAF-TTAA------------G--TRF---------------G-S------GW--
----AWLC-----------V--H-----------------------K-----G----G--
--K------V-EVCSTPNQDN---S-------L----M--------P-------------
---------------------------------GVGC------------GG---D-----
--------PILGLD--------------------VWEHAYY-----------LNYQN---
KRP---------DYIS-----------AFF-NVINW---EKVAELYASKK-
>WP_026135475_1[Bacteria_BacteroidetesChlorobi_group_Bacteroidetes_Cytophagia_Cytophagales_Flammeovirgaceae_Nafulsella_turpanensis_ZLM_10]
---MAFELPSLP-Y--------ASDALEP-H-ID-KQTMEIHHG-------KHHK-----
---------A-YTDK---------LN-AAI---------E-----------G------S-
--D-------M-A---------N------------K--S----I--E-----------EI
----L------K-N---V--------KGN-T-----------------------------
--AV--RNNGG-----------------------------------G-------------
YY-NHN-LFWSVM----G-----P------N-------A--------G------------
--------G----Q-----------P-----S------------G-ALA----EAINKK-
-F--------G------SFDKFK-------------------------------------
------EEF-ANAA------------A--TRF---------------G-S------GW--
----AWLI-----------V--K-----------------------D-----N----G--
--E------V-AVTSTANQDN---P-------L----M--------D-------------
-------------------------------V-AE-E------------KG---T-----
--------PILGLD--------------------VWEHAYY-----------LKYQN---
KRP---------DYIS-----------AFW-NVVNW---DAVSKRYEQAK-
>KPJ83581_1[Bacteria_Gemmatimonadetes_Gemmatimonadetes_Gemmatimonadales_Gemmatimonadaceae_Gemmatimonas_SG8_23]
-----FQLPDLG-Y--------AHDALEP-H-ID-ARTMEIHHG-------KHHA-----
---------G-YTSK---------LN-AAL---------E-----------G-H----D-
--D-------L-H---------G------------K--S----A--I-----------EL
----V------S-D---L--------DSL-P---------ES-------------I----
RVAV--RNNGG-----------------------------------G-------------
YI-NHN-LFWDVM----T-----P------G-------G--------A------------
--------E----G-----------P-----D------------G-ALA----SAIDSA-
-F--------G------SLDDFK-------------------------------------
------AKF-QATA------------A--GRF---------------G-S------GW--
----GWLC-----------T--D-----------------------A-----A----G--
--A------L-SVLSTPNQDS---P-------H----S--------Q-------------
--------------------------------------------------G---L-----
T-------PVLGVD--------------------VWEHAYY-----------LHYQN---
RRP---------DYLT-----------AFW-NVVNW---DKVAGRYAAA--
>WP_054949306_1[Bacteria_Firmicutes_Bacilli_Bacillales_Bacillaceae_Numidum_massiliense]
-----FALPKLP-Y--------DYDELEP-H-LD-ARTMEIHHG-------RHHA-----
---------T-YVNN---------LN-KAL---------E-----------G-Q----S-
--Q-------L-A---------N------------A--S----I--E-----------EL
----L------S-N---L--------NDV-P---------EE-------------I----
RTNV--RNQGG-----------------------------------G-------------
HY-GHS-LYWTIM----K-----P------N-------GG-------G------------
-------------K-----------P-----T------------G-DVA----RLIDRD-
-F--------G------SFEEMK-------------------------------------
------VKL-SQAA------------V--SRF---------------G-S------GW--
----GWLV-----------V--N-----------------------G----------E--
--K------L-EVTSTPNQDT---P-------L----M--------E-------------
--------------------------------------------------G---K-----
T-------PILVVD--------------------VWEHAYY-----------LQYQN---
KRP---------DFVS-----------AWW-NVINW---EEVERRLYEAIR
>WP_038267584_1[Bacteria_BacteroidetesChlorobi_group_Bacteroidetes_Flavobacteriia_Flavobacteriales_Flavobacteriaceae_Zhouia_amylolytica_AD3]
---MAFELPKLP-Y--------AYDALEP-N-ID-ARTMEIHHT-------KHHN-----
---------G-YTTK---------LN-GAV---------E-----------G------T-
--D-------L-A---------G------------K--S----I--E-----------EI
----L------T-G---L--------DMN-N---------T-------------------
--AV--RNNGG-----------------------------------G-------------
FY-NHN-LFWEVM----S-----P------N-------G--------G------------
--------G----E-----------P-----S------------G-ELA----SAINDA-
-F--------G------SFDAFK-------------------------------------
------EAF-SNAA------------A--TRF---------------G-S------GW--
----AWLC-----------V--H-----------------------K-----G----G--
--K------V-EICSTANQDN---P-------L----M--------P-------------
---------------------------------GIGC------------GG---F-----
--------PVLGLD--------------------VWEHAYY-----------LNYQN---
RRP---------DYIS-----------SFF-NVINW---DKVAELYAANK-
>WP_076731461_1[Bacteria_BacteroidetesChlorobi_group_Bacteroidetes_Flavobacteriia_Flavobacteriales_Flavobacteriaceae_Lacinutrix_venerupis]
---MAFELPKLG-Y--------AYDALEP-N-ID-ARTMEIHHT-------KHHN-----
---------G-YTTK---------LN-AAI---------E-----------G------T-
--D-------L-E---------G------------K--S----I--E-----------NI
----L------S-N---L--------DMD-N---------K-------------------
--AV--RNNGG-----------------------------------G-------------
FY-NHS-LFWEIM----N-----P------E-------D--------K------------
--------G----R-----------L-----S------------G-ELK----DAIEAA-
-F--------D------SVDAFK-------------------------------------
------DAF-SKAA------------A--TQF---------------G-S------GW--
----AWLC-----------V--H-----------------------K-----G----G--
--K------V-EVCSTPNQDN---P-------L----M--------P-------------
---------------------------------GVTC------------GG---T-----
--------PILGLD--------------------VWEHAYY-----------LNYQN---
RRP---------DYID-----------AFF-KVINW---NEVERRYALAK-
>WP_064121526_1[Bacteria_Proteobacteria_Gammaproteobacteria_Oceanospirillales_Halomonadaceae_Halotalea_alkalilenta_IHBB13600]
---MAYELPQLP-Y--------AYDALEP-H-FD-KATMEIHHT-------KHHQ-----
---------T-YVTN---------AN-AAL---------E-----------K-L----P-
--E-------F-A---------S------------L--S----A--E-----------EL
----V------A-K---L--------DEV-P---------EA-------------S----
CTAI--RNNAG-----------------------------------G-------------
HA-NHS-LFWTIL----T-----P------N-------S--------E------------
--------G----A-----------P-----V------------G-ELK----AAIDST-
-F--------G------SFEQFQ-------------------------------------
------EQF-ETAA------------K--GRF---------------G-S------GW--
----AWLT-----------V--------------------------K-----D----G--
--K------L-AVGSTANQDS---P-------L----SPKSLGG-LE-------------
--------------------------------------------------A---------
T-------PVLGLD--------------------VWEHAYY-----------LNYQN---
RRP---------DYIK-----------AFW-NLVNW---AEVEKRYQAAK-
>RXS93927_1[Bacteria_Acidobacteria_Acidobacteriales_Acidobacteriaceae_Acidipila_dinghuensis]
-----YKLPPLP-Y--------AYDALEP-Y-ID-AETMHLHHD-------KHHA-----
---------S-YVEK---------LN-AAV---------A-----------G-H----P-
--D-------V-A---------A------------K--P----V--D-----------EL
----M------K-N---L--------DAV-P---------EE-------------I----
RTAV--RNQGG-----------------------------------G-------------
HW-NHS-FFWQIL----S-----T------K-------G--------G------------
--------S----A-----------P-----T------------G-VLA----QDITAQ-
-L--------G------GFQGFH-------------------------------------
------DQF-AKAA------------A--SVF---------------G-S------GW--
----AWLT-----------L--D-----------------------K-----S----A--
--K------L-HVETTANQDC---P-------L----T--------Q-------------
--------------------------------------------------G---R-----
T-------PVVGID--------------------VWEHAYY-----------LKYQN---
RRP---------EYVA-----------AFF-NAVNW---ERVSEIYVGQK-
>WP_018969868_1[Bacteria_ChlamydiaeVerrucomicrobia_group_Verrucomicrobia_Verrucomicrobiae_Verrucomicrobiales_Verrucomicrobiaceae_Rubritalea_marina_DSM_17716]
---MAYELPELG-Y--------AYDALEP-Q-ID-ARTMEIHHS-------KHHN-----
---------T-YVTN---------LN-AAL---------E-----------G-S------
--E-------L-A---------E------------L--P----I--C-----------QL
----V------Q-Q---L--------DKV-P---------AE-------------K----
QAAV--RNNGG-----------------------------------G-------------
HF-NHS-FFWKVI----A-----P------G-------G--------A------------
--------S----A-----------P-----S------------G-KLA----AAIDAK-
-F--------G------SFDEFK-------------------------------------
------KAF-SAAG------------A--TRF---------------G-S------GW--
----AWLC-----------S--D-----------------------E-----K----G--
--E------L-CVCSTANQDN---P-------L----MGEISGA-CD-------------
--------------------------------------------------C---------
T-------PILGCD--------------------VWEHAYY-----------LNYQN---
RRP---------DYLA-----------AFF-EVVNW---DVVSEKYATA--
>NP_269500_1[Bacteria_Firmicutes_Bacilli_Lactobacillales_Streptococcaceae_Streptococcus_pyogenesM1GAS]
---MAIILPELP-Y--------AYDALEP-Q-FD-AETMTLHHD-------KHHA-----
---------T-YVAN---------TN-AAL---------E-----------K-H----P-
--E-------I-G----------------------E--N----L--E-----------EL
----L------A-D---V--------TKI-P---------ED-------------I----
RQTL--INNGG-----------------------------------G-------------
HL-NHA-LFWELL----S-----P------E-------K---------------------
--------Q----D-----------V-----T------------P-DVA----QAIDDA-
-F--------G------SFDAFK-------------------------------------
------EQF-TAAA------------T--GRF---------------G-S------GW--
----AWLV-----------V--N-----------------------K-----E----G--
--Q------L-EITSTANQDT---P-------I----S--------E-------------
--------------------------------------------------G---K-----
K-------PILALD--------------------VWEHAYY-----------LNYRN---
VRP---------NYIK-----------AFF-EIVNW---KKVSELYQAAK-
>WP_016867644_1[Bacteria_Cyanobacteria_Stigonematales_Fischerella_muscicola_PCC7414]
----AIQLPPLP-Y--------DYNALEP-H-ID-EATMRFHHD-------KHHA-----
---------T-YVKN---------LN-AAL---------D-----------K-Y----P-
--D-------L-K---------N------------K--N----V--E-----------DL
----L------R-N---L--------DSV-P---------ED-------------I----
RTTV--RNNGG-----------------------------------G-------------
HI-NHS-MFWLIM----K-----P------D-------G--------G------------
--------G----E-----------P-----T------------G-AIA----DAIQDN-
-F--------G------SFANFK-------------------------------------
------KQF-NDAG------------S--KRF---------------G-S------GW--
----VWLV-----------R--N-----------------------K-----D----G--
--R------L-EVVSTPNQDT---P-------L----S--------E-------------
--------------------------------------------------G---K-----
Y-------PIMGND--------------------VWEHAYY-----------LKYQN---
RRA---------DYLD-----------AWW-NVLNW---DEINKRFAAA--
>WP_068132927_1[Bacteria_Firmicutes_Limnochordia_Limnochorda_pilosa]
---MAHELPPLP-Y--------GFDALEP-Y-ID-AQTMQIHHD-------KHHG-----
---------T-YVNN---------LN-AAL---------E-----------S-AD---A-
--G-------L-R---------A------------L--G----V--E-----------QL
----L------Q-R---I--------NEV-P---------ES-------------I----
RTAV--RNNGG-----------------------------------G-------------
HA-NHS-MFWEIM----A-----P------N-------A--------G------------
--------G----A-----------P-----S------------G-ELG----SAITSA-
-F--------G------SFDSFK-------------------------------------
------ETF-AKAA------------L--GRF---------------G-S------GW--
----AWLV-----------L--K-----------------------------G----G--
--R------L-EVSSTANQDS---P-------Y----M--------E-------------
--------------------------------------------------G---Q-----
V-------PILGLD--------------------VWEHAYY-----------LKYQN---
RRP---------EYVQ-----------AWW-NVVNW---PEVNQRFLKAR-
>WP_008475952_1[Bacteria_Chloroflexi_Thermomicrobia_Sphaerobacteridae_Sphaerobacterales_Sphaerobacterineae_Sphaerobacteraceae_Nitrolancetus_hollandicus_Lb]
---MAFTLPPLP-Y--------AYDALEP-Y-ID-EQTMHLHHD-------RHHA-----
---------G-YVNN---------LN-AAL---------E-----------S-A----P-
--E-------F-F---------N------------Q--S----I--E-----------DI
----L------R-N---I--------NDV-P---------EA-------------I----
RTAV--RNNGG-----------------------------------G-------------
AE-NHT-MFWEIM----G-----P------N-------G--------G------------
--------G----E-----------P-----T------------G-DLA----NAINSA-
-F--------G------DFATFK-------------------------------------
------DKF-SKAG------------A--TRF---------------G-S------GW--
----AWLV------------------------------------------ARD----G--
--T------L-DVISTANQDS---P-------F----M--------D-------------
--------------------------------------------------G---L-----
Y-------PVMGID--------------------VWEHAYY-----------LKYQN---
RRP---------EYIS-----------AWW-NVVNW---PAIADRYAKA--
>RZP15723_1[Candidatus_Dadabacteria_bacterium_Candidatus_MEDG136]
---MAFELPRLQ-Y--------SYDALEP-Y-ID-AKTMEIHHS-------KHHQ-----
---------T-YITN---------LN-KAL---------E-----------S-Y----P-
--E-------L-F---------E------------K--S----L--E-----------DL
----L------A-N---L--------DQI-P---------ES-------------I----
RVAV--RNGGG-----------------------------------G-------------
HY-NHT-LFWQII----G-----P------K----------------S------------
-------DS----K-----------P-----S------------E-NMN----SLITDS-
-F--------E------SFDNFK-------------------------------------
------SEF-NEKA------------T--KQF---------------G-S------GW--
----GWLCQ-------------D-----------------------K-----S----G--
--K------L-VTLSTPNQDT---P-------I----S--------S-------------
--------------------------------------------------G---L-----
N-------PILGID--------------------VWEHAYY-----------LNYQN---
KRP---------DYIN-----------AFW-EIINW---EAVE--------
>WP_017289686_1[Bacteria_Cyanobacteria_Oscillatoriales_Leptolyngbya_boryana_dg5]
---MAFELKPLP-Y--------AYDALEP-Y-ID-ATTMQLHHD-------KHHA-----
---------A-YVNN---------LN-AAI---------E-----------K-Y----S-
--D-------L-Q---------S------------M--S----V--E-----------DL
----V------T-H---L--------DRV-P---------ED-------------V----
RTTV--RNNAG-----------------------------------G-------------
HV-NHT-MFWEIM----G-----A------N-------G--------S------------
--------G----A-----------P-----T------------G-AIS----EAINNS-
-F--------G------SFDAFK-------------------------------------
------QQF-NDAG------------T--KRF---------------G-S------GW--
----VWLV-----------R--S-----------------------Q-----Q----G--
--D------L-QILSTPNQDS---P-------L----I--------E-------------
--------------------------------------------------G---H-----
T-------PIMGND--------------------VWEHAYY-----------LKYQN---
RRP---------EYLN-----------AWW-NVLNW---EEINRRFDAA--
>WP_054948921_1[Bacteria_Firmicutes_Bacilli_Bacillales_Bacillaceae_Numidum_massiliense]
------ELPALP-Y--------DYNALEP-H-ID-EQTMRIHHD-------RHHG-----
---------T-YVNN---------LN-NAL---------E-----------G-H----A-
--D-------L-E---------A------------K--S----L--D-----------DL
----L------V-S---L--------DSV-P---------EN-------------I----
RTAV--RNNGG-----------------------------------G-------------
HS-NHT-FFWQIL----S-----P------N-------G--------G------------
--------G----A-----------P-----T------------G-TLA----DAINDT-
-F--------G------SFDAFK-------------------------------------
------EKF-AAAA------------A--GRF---------------G-S------GW--
----AWLI-----------V--D-----------------------------N----G--
--K------L-AITSTPNQDT---P-------I----M--------D-------------
--------------------------------------------------G---L-----
T-------PILGLD--------------------VWEHAYY-----------LKYQN---
KRP---------EYIK-----------AFW-NVVNW---DEVSKRYDAAK-
>WP_021621323_1[Bacteria_Firmicutes_Bacilli_Bacillales_Paenibacillaceae_Aneurinibacillus_aneurinilyticus]
-----FTLPTLP-Y--------AYDELEP-Y-ID-ARTLEIHHS-------KHHA-----
---------T-YVNN---------LN-AAL---------K-----------G-H----D-
--A-------L-A---------D------------K--S----I--E-----------WL
----L------S-N---L--------HDI-P---------DS-------------I----
RTAV--QNNGG-----------------------------------G-------------
HY-NHS-LFWAVM----S-----P------N-------GG-------G------------
-------------E-----------P-----S------------G-VLA----EAIQTC-
-F--------G------SFEKMK-------------------------------------
------EML-STAA------------I--SRF---------------G-S------GY--
----GWLV-----------L--H-----------------------N----------G--
--K------L-EVISTANQDT---P-------L----V--------E-------------
--------------------------------------------------G---K-----
I-------PLMIID--------------------VWEHAYY-----------LKYQN---
RRP---------EFVN-----------AWW-NVVNW---NEVEKRYQKA--
>PIN91492_1[CG10_big_fil_rev_8_21_14_0_10_Pacearchaeota_32_14_curated]
---MTHQLPTLG-Y--------DYRALEP-Y-ID-ARTMEIHYS-------KHHK-----
---------T-YVDK---------LN-AAL---------E-----------N-H----P-
--A-------L-Q---------K------------K--T----A--V-----------EL
----V------V-N---L--------NSL-P---------DS-------------I----
QGAV--RNHGG-----------------------------------G-------------
HV-NHS-FFWTIL----K-----K------D-----------------------------
--------V----A-----------F-----K------------G-EIA----EAIKKE-
-F--------G------SFDEFK-------------------------------------
------KQF-SEKA------------N--TLF---------------G-S------GW--
----AWLV-----------V--N-----------------------R----------S--
--K-----KL-EIIQTQNQET---P-------L----R--------N-------------
--------------------------------------------------G---F-----
T-------PILGID--------------------VWEHAYY-----------LKYQN---
KRA---------EYVD-----------AFF-NVIDW---KKVNEYYVKAK-
>WP_007918760_1[Bacteria_Chloroflexi_Ktedonobacteria_Ktedonobacterales_Ktedonobacteraceae_Ktedonobacter_racemifer_DSM_44963]
---MAFQLPPLP-Y--------DYQALEP-Y-ID-TQTMQIHHD-------KHHA-----
---------T-YVSN---------LN-AAL---------E-----------G------H-
--E-------F-A---------S------------L--A----V--E-----------QV
----L------A-R---L--------NEV-P---------EA-------------K----
RTAV--RNNGG-----------------------------------G-------------
HA-NHT-LFWETM----T-----P------G-------G--------S------------
--------K----E-----------P-----T------------G-TLA----QAITST-
-F--------G------SFDAFK-------------------------------------
------AAF-NDAG------------A--KRF---------------G-S------GW--
----AWLV-----------L--N-----------------------K-----N----G--
--Q------L-EVTSTPNQDS---P-------L----L--------D-------------
--------------------------------------------------S---N-----
V-------PLLGND--------------------VWEHAYY-----------LKYQN---
RRP---------EYLS-----------AWW-NVVNW---DIVGRRFEQA--
>WP_029910708_1[Bacteria_Proteobacteria_Gammaproteobacteria_Thiotrichales_Piscirickettsiaceae_Hydrogenovibrio_marinus_DSM11271]
---MAFTLPDLP-Y--------DYDALEV-S-ID-ARTMEIHHT-------KHHN-----
---------T-YITN---------LN-NAI---------A-----------G------T-
--E-------N-E---------D------------K--S----L--E-----------EL
----C------A-N---A--------GSI-S---------P-------------------
--AV--RNNGG-----------------------------------G-------------
HW-NHS-FFWNIM----T-----G------D-------S--------M------------
--------G----T-----------P-----K------------G-ALA----DDINTT-
-F--------G------GLDAMK-------------------------------------
------EKF-NTAG------------A--TRF---------------G-S------GW--
----AWLT-----------V--S-----------------------A-----D----G--
--K------L-EISSTPNQDN---P-------L----M--------D-------------
-------------------------------V-AE-V------------KG---T-----
--------PILGLD--------------------VWEHAYY-----------LRYQN---
LRP---------AYMQ-----------AWW-DVVNW---DKVSELYTAAK-
>WP_026849770_1[Bacteria_Gemmatimonadetes_Gemmatimonadetes_Gemmatimonadales_Gemmatimonadaceae_Gemmatimonas_phototrophica_AP64]
---MAHTLPALP-Y--------AAEALEP-H-ID-AQTMNIHHG-------KHHQ-----
---------A-YVTN---------LN-AAI---------E-----------K-A----P-
--E-------I-A---------A------------W--S----L--D-----------EL
----C------S-K---I--------NDV-P---------EA-------------V----
RTAV--RNNGG-----------------------------------G-------------
HW-NHS-LFWQLM----A-----P------N-------A--------G------------
--------G----E-----------P-----T------------G-ALA----DAITKA-
-F--------G------SFAAFK-------------------------------------
------EQF-QAAG------------M--GRF---------------G-S------GW--
----AWL------------I--S-----------------------T-----D----G--
--A------L-SIMSTPNQDN---P-------L----M--------E-------------
--------------------------------------------------G---K-----
H-------ALLGVD--------------------VWEHAYY-----------LKYQN---
RRA---------DYLG-----------AFW-SVVNW---AEVSKRYQG---
>WP_009195425_1[Bacteria_BacteroidetesChlorobi_group_Bacteroidetes_Cytophagia_Cytophagales_Flammeovirgaceae_Cesiribacter_andamanensis_AMV16]
---MAFELPNLP-Y--------PSNALEP-H-ID-QQTMEIHHG-------RHHK-----
---------G-YTDN---------LN-KAI---------Q-----------G------T-
--E-------M-E---------N------------K--S----I--E-----------EI
----L------K-N---V--------GGN-N-----------------------------
--AV--RNNGG-----------------------------------G-------------
YY-NHN-LFWEVM----S-----P------N-------G--------G------------
--------G----Q-----------P-----S------------G-TVA----EAINKK-
-W--------G------SFDNFK-------------------------------------
------QEF-SNAA------------A--TRF---------------G-S------GW--
----AWLI-----------V--T-----------------------G-----N----G--
--E------V-DVTSTPNQDN---P-------L----M--------D-------------
-------------------------------V-AD-K------------KG---T-----
--------PILGLD--------------------VWEHAYY-----------LKYQN---
KRP---------DYVG-----------AWW-NVVNW---NEVNRRYEEAR-
>WP_012932649_1[Bacteria_Actinobacteria_Actinobacteria_Rubrobacteridae_Solirubrobacterales_Conexibacteraceae_Conexibacter_woesei_DSM_14684]
---MAYELPALP-Y--------AYDALEP-H-ID-EATQKFHHD-------KHHA-----
---------T-YVAR---------AN-EAL---------E-----------G------T-
--E-------W-A---------D------------K--P----V--E-----------EL
----L------K-N---L--------DKL-P---------AD-------------K----
LNPV--RNNAG-----------------------------------G-------------
HY-NHT-LWWESL----S-----P------N-------G--------G------------
--------G----A-----------P-----T------------G-DLA----AAIDAA-
-F--------G------SFDEFK-------------------------------------
------AKV-EAAG------------A--GRF---------------G-S------GW--
----AWLVK-------------------------------------------G---DG--
--G------L-EVTSTPNQDT---P-------L----A--------D-------------
--------------------------------------------------G---K-----
T-------PLFGID--------------------VWEHAYY-----------LKYQN---
LRP---------AYLK-----------AVW-NVVDW---NKVAERFAAA--
>WP_084119413_1[Bacteria_BacteroidetesChlorobi_group_Bacteroidetes_Cytophagia_Cytophagales_Cyclobacteriaceae_Aquiflexum_balticum_BA160_DSM_16537]
---MAFELPKLP-Y--------DFNALEP-H-ID-AKTMEIHHG-------KHHN-----
---------G-YVTN---------LN-NAI---------A-----------G------T-
--D-------M-E---------S------------K--S----L--E-----------DL
----M------K-----V--------AGS-N---------A-------------------
--AV--RNNGG-----------------------------------G-------------
HY-NHS-LFWTIL----S-----P------N-------G--------G------------
--------G----N-----------P-----S------------G-VLA----AAIDSK-
-F--------G------SFDAFK-------------------------------------
------EEF-GKAA------------A--TRF---------------G-S------GW--
----AWLS-----------V--------------------------A-----N----G--
--E------L-VVSSTPNQDN---P-------L----M--------D-------------
-------------------------------V-AD-V------------KG---T-----
--------PILGLD--------------------VWEHAYY-----------LNYQN---
RRP---------DYVA-----------AFW-NIVNW---EEVAKRYAAAK-
>WP_013634550_1[Bacteria_BacteroidetesChlorobi_group_Bacteroidetes_Sphingobacteriia_Sphingobacteriales_Sphingobacteriaceae_Pedobacter_saltans_DSM_12145]
---MAFELPALP-Y--------ASDALEP-H-ID-QQTMEIHHG-------KHHA-----
---------A-YVTN---------LN-KAL---------E-----------G------K-
--E-------G-A---------D------------S--S----L--E-----------EI
----N------K-N---I--------SKY-P---------V-------------------
--AV--RNNGG-----------------------------------G-------------
HY-NHS-LFWTVI----G-----P------N-------G--------G------------
--------G----A-----------P-----Q------------G-ELA----EAINAA-
-F--------G------SFEDFK-------------------------------------
------TKF-AEAG------------A--TRF---------------G-S------GW--
----AWLI-----------V--G-----------------------A-----D----G--
--K------L-AVTSTPNQDN---P-------L----M--------D-------------
-------------------------------V-AE-V------------QG---T-----
--------PILGMD--------------------VWEHAYY-----------LKYQN---
RRP---------DYIS-----------AFW-NVIDW---NAVAERFAQAK-
>RKU12233_1[Bacteria_Poribacteria_PCPOR4]
---MAHTLPALP-Y--------AHDALEP-H-ID-TQTMEIHHG-------KHHQ-----
---------G-YVNN---------LN-TAL---------E-----------G-L----G-
--D-------L-A---------D------------M--D----I--H-----------EL
----L------S-N---I--------DQV-P---------ED-------------K----
RQAV--INNGG-----------------------------------G-------------
HA-NHS-LFWSIM----S-----P--------------N--------G------------
--------G----E-----------P-----G------------G-EIA----AAITGA-
-F--------G------SLEAAK-------------------------------------
------EEF-TTAA------------T--TRF---------------G-S------GW--
----AWLV-----------L--G-----------------------D-----S----G--
---------L-EIYSTANQDS---P-------I----M--------Q-------------
--------------------------------------------------G---H-----
T-------PILGID--------------------VWEHAYY-----------LKYQN---
LRP---------AYVE-----------AWT-NVINW---TRVNELYVA---
>WP_041257349_1[Bacteria_BacteroidetesChlorobi_group_Bacteroidetes_Cytophagia_Cytophagales_Cytophagaceae_Fibrella_aestuarina_BUZ2]
---MAFVLDPLP-Y--------PSDALEP-N-ID-KQTMEIHHG-------KHHN-----
---------A-YVTN---------LN-NAI---------A-----------G------T-
--E-------M-E---------N------------L--S----I--D-----------EL
----V------A-N---V--------SKY-P---------V-------------------
--AV--RNNGG-----------------------------------G-------------
HF-NHT-LFWNIL----S-----A------N-------G--------G------------
--------G----Q-----------P-----T------------G-QLA----EAINQK-
-F--------G------SFDAFK-------------------------------------
------EEF-TKAA------------T--TRF---------------G-S------GW--
----AWLI-----------V--T-----------------------P-----A----G--
--E------L-AVTSTPNQDN---P-------L----M--------D-------------
-------------------------------V-AD-T------------KG---T-----
--------PIIGLD--------------------VWEHAYY-----------LKYQN---
KRP---------DYIA-----------AFW-NVVDW---NAAEAAYQKAK-
>WP_092344977_1[Bacteria_Proteobacteria_deltaepsilon_subdivisions_Deltaproteobacteria_Desulfuromonadales_Desulfuromonadaceae_Desulfuromusa_kysingii_DSM_7343]
---MSFTLPELP-Y--------SYTALEP-H-ID-ARTMEIHHT-------KHHQ-----
---------A-YITN---------VN-KAL---------E-----------G------S-
--Q-------L-T---------D------------L--P----V--N-----------EL
----I------T-R---L--------DDV-P---------EA-------------V----
RTAV--RNNGG-----------------------------------G-------------
HA-NHS-LFWTIL----S-----P------D-------G--------G------------
--------G----K-----------P-----S------------G-ALA----TAMTQE-
-L--------G------GFDTFK-------------------------------------
------ESF-NQAA------------M--TRF---------------G-S------GW--
----AWLS-----------R--N-----------------------P-----Q----G--
--K------L-VVESTPNQDS---P-------L----M--------N-------------
--------------------------------------------------G---N-----
Q-------PILGLD--------------------VWEHAYY-----------LHYQN---
RRA---------DYVS-----------AFF-NVINW---AEVERLYQ----
>WP_010663246_1[Bacteria_BacteroidetesChlorobi_group_Bacteroidetes_Bacteroidia_Bacteroidales_Marinilabiaceae_Marinilabilia_salmonicolor_JCM_21150]
---MAFELPKLD-Y--------AYDALEP-Y-ID-AKTMEIHHT-------KHHG-----
---------G-YTTK---------LN-AAV---------E-----------G------T-
--E-------L-E---------G------------K--S----I--E-----------EI
----L------S-N---V--------SKH-S---------T-------------------
--AV--RNNGG-----------------------------------G-------------
FF-NHN-LFWKVM----G-----P------N-------A--------G------------
--------G----K-----------P-----E------------G-ELL----AAIEKK-
-F--------G------SFDNFK-------------------------------------
------ETF-NNAA------------A--TRF---------------G-S------GW--
----AWLV-----------K--K-----------------------E-----D----G--
--S------L-EVGSTPNQDN---P-------L----M--------D-------------
-------------------------------V-SD-L------------KG---T-----
--------PILGLD--------------------VWEHAYY-----------LKYQN---
KRP---------EYID-----------AFW-SVVNW---DEVNKRFKG---
>PIN94443_1[CG10_big_fil_rev_8_21_14_0_10_Pacearchaeota_30_48_curated]
---MTFTLPKLP-Y--------EYFALEP-Y-ID-AKTMEIHHS-------KHHQ-----
---------G-YVDK---------LN-AAL---------N-----------R------T-
--D-------L-E---------N------------K--P----L--K-----------EI
----L------S-N---I--------NSF-P---------ED-------------K----
RTAI--INNGG-----------------------------------G-------------
HA-NHS-LFWELMI--SN-----P------E----------------G------------
--------K----EN---------KP-----E------------G-ELS----EEINKT-
-F--------G------SFEEFK-------------------------------------
------EKF-SNIA------------L--TRF---------------G-S------GW--
----AWLI-----------K--N-----------------------H-----K----R--
--K------L-EITSTPNQDS---P-------I----M--------D-------------
--------------------------------------------------G---N-----
I-------PILGLD--------------------VWEHAYY-----------LKYQN---
KRI---------DYIN-----------AFF-KVINW---KKVEELFKG---
>WP_027419589_1[Bacteria_BacteroidetesChlorobi_group_Bacteroidetes_Flavobacteriia_Flavobacteriales_Cryomorphaceae_Crocinitomix_catalasitica_ATCC_23190]
---MSFELPKLP-Y--------AYDALEP-N-ID-KQTMEIHHG-------KHHQ-----
---------G-YTNN---------LN-AAI---------E-----------G------T-
--D-------L-A---------G------------K--S----I--E-----------DI
----L------A-A---C---------AD-K---------P-------------------
--AV--RNNGG-----------------------------------G-------------
FY-NHS-LFWTVM----S-----P------N-------G--------G------------
--------G----E-----------P-----T------------G-ELA----SAINEA-
-Y--------G------SFAEFK-------------------------------------
------ETF-SKAA------------A--TRF---------------G-S------GW--
----AWLC-----------V--H-----------------------P-----G----G--
--K------V-EVCSTPNQDN---P-------L----M--------D-------------
---------------------------------GIGC------------GG---T-----
--------PILGLD--------------------VWEHAYY-----------LKYQN---
RRP---------DYVS-----------AFF-NVINW---EEVSKRYAAGK-
>WP_020897487_1[Bacteria_BacteroidetesChlorobi_group_Bacteroidetes_Flavobacteriia_Flavobacteriales_Flavobacteriaceae_Winogradskyella_psychrotolerans_RS_3]
---MAFELPKLK-Y--------AYDALEP-N-ID-ARTMEIHHT-------KHHQ-----
---------G-YTTK---------LN-AAI---------E-----------G------T-
--D-------L-E---------G------------K--T----I--E-----------NI
----L------I-N---L--------DMD-N---------K-------------------
--AV--RNNGG-----------------------------------G-------------
FY-NHS-LFWDVM----N-----P------E-------G--------K------------
--------G----R-----------L-----S------------G-ELK----DAIEAE-
-F--------G------SFDAFK-------------------------------------
------DAF-SKAA------------A--TQF---------------G-S------GW--
----AWLC-----------V--H-----------------------E-----G----G--
--K------V-EVCSTPNQDN---P-------L----M--------P-------------
---------------------------------GVTC------------EG---T-----
--------PILGLD--------------------VWEHAYY-----------LNYQN---
RRP---------DYID-----------AFF-NVINW---NEVEKRYAESK-
>WP_027127624_1[Bacteria_BacteroidetesChlorobi_group_Bacteroidetes_Flavobacteriia_Flavobacteriales_Flavobacteriaceae_Gelidibacter_mesophilus_DSM_14095]
---MAFELPKLK-Y--------AYDALEP-H-ID-AKTMEIHYT-------KHHQ-----
---------G-YTDK---------LN-AAI---------E-----------G------T-
--D-------L-E---------G------------K--T----I--E-----------NI
----L------I-N---L--------DMD-N---------K-------------------
--AV--RNNGG-----------------------------------G-------------
FF-NHS-LFWEVM----N-----P------E-------G--------K------------
--------G----R-----------L-----S------------G-GLK----DAIEAE-
-F--------E------SVDAFK-------------------------------------
------DEF-SKAA------------A--TQF---------------G-S------GW--
----AWLC-----------V--H-----------------------K-----G----G--
--K------V-KICSTPNQDN---P-------L----M--------P-------------
---------------------------------GVGC------------GG---T-----
--------PILGLD--------------------VWEHAYY-----------LNYQN---
RRP---------DYIN-----------AFF-NVINW---NEVERRYAEAK-
>GCE51724_1[Bacteria_Armatimonadetes_Armatimonadia_Capsulimonadales_Capsulimonas_corticalis]
---MPQVLPALP-Y--------AFNALEP-H-ID-AQTMEIHHD-------KHHA-----
---------A-YVNN---------LN-AAI---------E-----------K-H----P-
--E-------L-G---------D------------K--T----A--E-----------EL
----I------K-D---L--------GAV-P---------ED-------------I----
RPAV--RNNGG-----------------------------------G-------------
HV-NHS-QFWETL----T-----P------G-------G--------A------------
--------T----A-----------P-----T------------G-ALA----DAINAT-
-F--------G------SFDAFK-------------------------------------
------TAF-NDAG------------V--KRF---------------G-S------GW--
----AWLV-----------Q--G-----------------------A-----D----G--
--K------L-AIVSTPNQDN---P-------I----T--------D-------------
--------------------------------------------------G---H-----
T-------PILGND--------------------VWEHAYY-----------LKYQN---
RRP---------EYLA-----------AFW-NVVNW---DIVGARYDAA--
>WP_012480516_1[Bacteria_Proteobacteria_Gammaproteobacteria_Xanthomonadales_Xanthomonadaceae_Stenotrophomonas_maltophilia_K279a]
---MSYSLPPLP-Y--------AYDALEP-H-FD-ARTMEIHHS-------KHHQ-----
---------T-YVNN---------LN-AAI---------E-----------Q------A-
--G-------I-A---------E------------Q--P----V--E-----------AL
----I------A-N---L--------DAV-P---------EA-------------Q----
RGAV--RNNGG-----------------------------------G-------------
HA-NHS-LFWTVL----S-----P------H----------------G------------
--------G----A-----------P-----D------------G-ELA----AAIDRD-
-L--------G------GFDAFK-------------------------------------
------DAF-TKAA------------Q--TRF---------------G-S------GW--
----AWLT-----------S--D-----------------------R-----D----G--
--R------L-QVESSANQDS---P-------L----MGAAV-G-LS-------------
--------------------------------------------------G---N-----
T-------PILALD--------------------VWEHAYY-----------LHYQN---
RRP---------DYIG-----------AFF-NIINW---AEVGRRYRQAR-
>WP_054493893_1[Bacteria_Chloroflexi_Ardenticatenia_Ardenticatenales_Ardenticatena_maritima
---MAHELPALP-Y--------AYDALEP-Y-ID-ARTMEIHHT-------KHHQ-----
---------G-YVNN---------LN-KAL---------E-----------A-Y----P-
--H-------L-Q---------D------------K--S----V--E-----------EL
----L------R-N---I--------ESV-P---------ED-------------I----
RTAV--RNNGG-----------------------------------G-------------
HA-NHS-LFWTIM----A-----P------N-------A--------G------------
--------G----A-----------P-----S------------G-ELA----AAIDAA-
-F--------G------SFDAFK-------------------------------------
------EAF-SKAA------------A--TRF---------------G-S------GW--
----AWLV-----------V--T-----------------------A-----F----G--
--E------L-KVYSTPNQDS---P-------Y----M--------F-------------
--------------------------------------------------G---H-----
T-------PILGLD--------------------VWEHAYY-----------LNYQN---
RRG---------DYIG-----------NWW-NVVNW---DKVAEYYAAAK-
>OGK45290_1[Candidatus_Roizmanbacteria_bacterium_RIFCSPHIGHO2_02_FULL_38_11]
-----FILPKLA-Y--------AYDALEP-H-ID-GQTMSIHHG-------KHHA-----
---------A-YISN---------LN-TAL---------E-----------G-H----D-
--D-------L-L---------S------------M--D----I--N-----------EL
----V------K-N---L--------DKI-P---------EN-------------I----
RTAV--RNNGG-----------------------------------G-------------
HV-NHS-LFWTLM----N-----P------Q-------G--------G------------
--------G----E-----------A-----E------------G-DVA----KAINKK-
-F--------G------SFDSFK-------------------------------------
------EEF-QKAG------------L--ARF---------------G-S------GW--
----IWLI-----------K--N-----------------------------D----D--
--D------L-EITSTPNQDS---P-------L----M--------E-------------
--------------------------------------------------G---K-----
I-------PILGCD--------------------VWEHAYY-----------LKYQN---
RRA---------DYLQ-----------AWW-NIVDW---NRVTELF-----
>ORC36894_1[Bacteria_Spirochaetes_Marispirochaeta_aestuarii_JC444]
---MSHTLPDLP-Y--------AFNALEP-Y-ID-ARTMEIHHD-------KHHG-----
---------G-YVSK---------LN-DALS--------K-----------H------P-
--N-------L-A---------E------------K--P----L--E-----------EL
----L------S-D---L--------SAV-P---------ED-------------I----
RTAV--RNNGG-----------------------------------G-------------
HF-NHS-LFWKVL----G-----P--------------G--------G------------
--------G----S-----------P-----E------------G-DLK----AALEST-
-F--------G------SLEAFK-------------------------------------
------ESF-SNAA------------A--TRF---------------G-S------GW--
----AWLS-----------V--D-----------------------S-----Q----G--
--K------L-VVHSTPNQDT---P-------L----A--------E-------------
--------------------------------------------------G---L-----
R-------PILGLD--------------------VWEHAYY-----------LNYQN---
RRP---------EYIK-----------SFW-EVVNW---KQVAKNFSAA--
>WP_028978865_1[Bacteria_BacteroidetesChlorobi_group_Bacteroidetes_Cytophagia_Cytophagales_Cytophagaceae_Sporocytophaga_myxococcoides_DSM_11118]
---MAFELPALP-Y--------APDALEP-H-ID-KATMEIHHG-------KHHQ-----
---------A-YVTN---------LN-KAI---------E-----------G------T-
--E-------L-A---------T------------K--S----L--E-----------EI
----L------K-N---I--------SKA-T---------P-------------------
--AV--RNNGG-----------------------------------G-------------
HY-NHS-LFWKLL----S-----P------K-------S--------A------------
--------G----K-----------P-----S------------G-ELA----TAIDKK-
-F--------G------SFDKFK-------------------------------------
------EEF-NNAG------------A--TRF---------------G-S------GW--
----AWLI-----------V--T-----------------------D-----G----G--
--E------L-KVTSTPNQDN---P-------L----M--------D-------------
-------------------------------V-AE-V------------KG---F-----
--------PLLGLD--------------------VWEHAYY-----------LKYQN---
RRP---------DYIS-----------AFW-NLVNW---DEVAKRFS----
>OGG05298_1[Candidatus_Glassbacteria_bacterium_RIFCSPLOWO2_12_FULL_58_11]
-------LPGLG-Y--------SYDALEP-F-ID-AKTMEIHYT-------KHHQ-----
---------A-YIDK---------LN-AAL---------E-----------G-H----A-
--D-------L-Q---------A------------K--S----V--S-----------QL
----L------S-D---L--------NSV-P---------EN-------------I----
RGAV--RNHGG-----------------------------------G-------------
HA-NHS-LFWPTL---------------------------K-----IG------------
--------A----T-----------P-----G------------G-KVA----EAINSA-
-F--------G------SFDGFK-------------------------------------
------EKF-SAAA------------A--GQF---------------G-S------GW--
----AWLA-----------V--S-----------------------------G----G--
--K------L-EVLATPNQDS---P-------L----S--------Q-------------
--------------------------------------------------G---K-----
T-------PILGID--------------------VWEHAYY-----------LKYQN---
RRP---------EYIA-----------NFF-NVINW---DQVNE-------
>WP_014681731_1[Bacteria_BacteroidetesChlorobi_group_Bacteroidetes_Sphingobacteriia_Sphingobacteriales_Sphingobacteriaceae_Solitalea_canadensis_USAM_9D_DSM_3403]
---MAFELPALP-Y--------ASDALEP-N-ID-KLTMEIHHG-------KHHQ-----
---------A-YVTN---------LN-NAI---------K-----------G------T-
--D-------A-E---------S------------L--S----V--E-----------DI
----C------K-N---I--------SKY-P---------A-------------------
--AV--RNNGG-----------------------------------G-------------
HY-NHS-LFWAVI----G-----P------N-------A--------G------------
--------G----Q-----------P-----T------------G-ELA----AAIDAA-
-F--------G------SFDAFK-------------------------------------
------EKF-AAAG------------A--TRF---------------G-S------GW--
----AWLT-----------V--N-----------------------K-----E----G--
--K------L-EVSSTPNQDN---P-------L----M--------D-------------
-------------------------------I-AE-V------------KG---T-----
--------PILGMD--------------------VWEHVYY-----------LKYQN---
RRP---------DYIS-----------AFF-NVINW---NAVAERFAKAK-
>WP_022666979_1[Bacteria_Proteobacteria_deltaepsilon_subdivisions_Deltaproteobacteria_Desulfobacterales_Desulfobacteraceae_Desulfospira_joergensenii_DSM_10085]
---MPHTLPELG-Y--------EYDALEP-Y-ID-AQTMEIHHT-------KHHQ-----
---------T-YIDK---------LN-AAL---------E-----------G-H----E-
--E-------L-S---------A------------L--D----V--D-----------AL
----I------S-D---L--------GQV-P---------EA-------------I----
RTAV--QNHGG-----------------------------------G-------------
HS-NHR-FFWPLL----K-----K------D-----------------------------
--------V----A-----------L-----S------------G-PVL----EAMNRD-
-F--------N------GFEAFK-------------------------------------
------KEF-STKA------------A--LVF---------------G-S------GW--
----AWLI-----------A--D-----------------------Q----------G--
--K------L-SITTTPNQNS---P-------L----S--------S-------------
--------------------------------------------------G---K-----
T-------PVLGLD--------------------VWEHAYY-----------LKYQN---
RRP---------DYIE-----------AFF-NVINW---DRVNDHFKAAQ-
>WP_019951679_1[Bacteria_Proteobacteria_Gammaproteobacteria_Oceanospirillales_Halomonadaceae_Kushneria_aurantia_DSM_21353]
---MAYKLPELP-Y--------AFDALEP-H-ID-AQTMELHHG-------KHHN-----
---------T-YVNN---------AN-AAL---------E-----------KIP----Q-
--E-------L-A---------T------------L--E----P--E-----------DL
----L------K-Q---L--------DRV-P---------EE-------------Q----
RTAL--RNNAG-----------------------------------G-------------
HA-NHR-LFWQVM----T-----PNA----R-------GLK-------------------
--------D----F-----------P-----T---------------LM----GEIEST-
-F--------G------SVEAFA-------------------------------------
------EKF-ENAA------------K--GRF---------------G-S------GW--
----AWLV-----------V--K-----------------------------N----G--
--K------L-DVVSTANQDS---P-------V----S--------SAA-----------
-------------------------------Y-GG--------------CD---A-----
T-------PILGVD--------------------VWEHAYY-----------LNYQN---
RRP---------DYLK-----------AFW-NVVNW---EEVEKRYNAAK-
>WP_079588676_1[Bacteria_Firmicutes_Clostridia_Clostridiales_Peptostreptococcaceae_Acetoanaerobium_noterae]
---MIFKLPELN-Y--------SYDALEP-H-ID-KQTMEIHHT-------KHHQ-----
---------A-YVDK---------LN-QAL---------E-----------K-Y----P-
--E-------F-Q---------N------------M--E----I--E-----------EI
----L------K-S---L--------DKL-P---------ED-------------I----
KAAV--RNNGG-----------------------------------G-------------
HY-NHD-LFWKIM----S-----P------D-------G--------E------------
--------R----K-----------P-----V------------G-ELA----KKIDEK-
-F--------G------DFESFK-------------------------------------
------AKF-KDAS------------V--GRF---------------G-S------GW--
----GWLV-----------L--N-----------------------S-----D----N--
--S------I-DIVSTPNQDN---P-------I----S--------E-------------
--------------------------------------------------G---K-----
K-------VIFGLD--------------------VWEHAYY-----------LKYMN---
KRP---------DYID-----------AWW-NVVNW---SIIEERYQSLK-
>WP_007912466_1[Bacteria_Chloroflexi_Ktedonobacteria_Ktedonobacterales_Ktedonobacteraceae_Ktedonobacter_racemifer_DSM_44963]
---MAFELPPLP-Y--------DYKALEP-Y-ID-TQTMQLHHD-------KHHA-----
---------T-YVTN---------LN-NAL---------Q-----------G------H-
--E-------F-A---------N------------L--P----V--D-----------EV
----L------R-R---I--------NEV-P---------ES-------------A----
RTAV--RNNGG-----------------------------------G-------------
HS-NHT-MFWQIM----G-----P------N-------A--------G------------
--------G----Q-----------P-----T------------G-EIA----NAINAK-
-F--------G------SFDNFK-------------------------------------
------NAF-NDAG------------A--KRF---------------G-S------GW--
----AWLV-----------I--D-----------------------R-----N----G--
--N------L-EVISTANQDS---P-------L----M--------E-------------
--------------------------------------------------S---L-----
F-------PVMGND--------------------VWEHAYY-----------LKYQN---
RRP---------EYLN-----------AWW-NVVNW---NEVNKRYAQAR-
>WP_015265421_1[Bacteria_BacteroidetesChlorobi_group_Bacteroidetes_Cytophagia_Cytophagales_Cyclobacteriaceae_Echinicola_vietnamensis_KMM_6221_DSM_17526]
---MAFELPKLP-Y--------DFNALEP-N-ID-AKTMEIHHG-------KHHN-----
---------G-YVTK---------LN-DAV---------A-----------G------T-
--D-------L-E---------G------------K--S----L--E-----------EL
----M------K-----V--------AGS-N---------G-------------------
--AV--RNNGG-----------------------------------G-------------
HF-NHS-LFWTIL----S-----P------N-------G--------G------------
--------G----Q-----------P-----S------------G-DLA----SAIDAK-
-F--------G------SFDAFK-------------------------------------
------EEF-NKAA------------A--TRF---------------G-S------GW--
----AWLC-----------V--D-----------------------K-----N----K--
--E------L-CVCSSPNQDN---P-------L----M--------D-------------
-------------------------------I-AE-C------------PG---T-----
--------PILGLD--------------------VWEHAYY-----------LNYQN---
RRP---------DYIS-----------AFW-NVVNW---EEVSKRYAAAK-
>WP_013704201_1[Bacteria_Deinococcus_Thermus_Deinococci_Thermales_Thermaceae_Marinithermus_hydrothermalis_T1_DSM_14884]
-----FKLPELG-Y--------AYDALEP-H-ID-ARTMEIHHT-------KHHQ-----
---------A-YVNN---------LN-AAL---------E-----------K-H----P-
--Y-------L-H---------G------------A--G----L--E-----------AL
----L------R-N---L--------AAL-P---------EE-------------I----
QTAV--RNNGG-----------------------------------G-------------
HA-NHS-LFWEVI----A-----P------G-------G--------S------------
--------R----E-----------P-----T------------G-ALA----QAIQET-
-F--------G------SFEAFK-------------------------------------
------ERF-AKAA------------A--TRF---------------G-S------GW--
----AWLA-----------V--D-----------------------A-----F----G--
--K------L-HVFSTANQDS---P-------L----M--------Q-------------
--------------------------------------------------G---F-----
T-------PILGLD--------------------VWEHAYY-----------LKYQN---
RRP---------EYIQ-----------AFW-NVVNW---DVVAQKYEAAK-
>WP_018128400_1[Bacteria_BacteroidetesChlorobi_group_Bacteroidetes_Sphingobacteriia_Sphingobacteriales_Chitinophagaceae_Balneola_vulgaris_DSM_17893]
---MAYSLPELP-Y--------AYDALEP-H-FD-ARTMEIHHS-------KHHQ-----
---------G-YTNK---------VN-AAL---------E-----------G-H------
--T-------F-A---------D------------L--D----I--E-----------EV
----L------T-R---I--------NEV-P---------DD-------------I----
KQGV--INNGG-----------------------------------G-------------
YA-NHK-LFWTIL----S-----P------N-------G--------G------------
--------G----N-----------P-----T------------G-ELA----DAINDT-
-F--------G------SFEKFK-------------------------------------
------EEF-ANAA------------A--TRF---------------G-S------GW--
----AWLS-----------V--D-----------------------S-----N----G--
--N------L-KVHSTLNQDS---P-------L----M--------D-------------
--------------------------------------------------G---L-----
T-------PILGLD--------------------VWEHAYY-----------LNYQN---
RRP---------DYIS-----------AFW-NVVNW---EQVNDYYKAAK-
>WP_025314324_1[BeeMicrobiotaGut_Bacteria_Proteobacteria_Gammaproteobacteria_Orbales_Orbaceae_Gilliamella_apicola_ASM59998v1]
---MAYTLPPLP-Y--------AYDALEP-Y-ID-TETMHLHHD-------KHHQ-----
---------T-YVNN---------SN-ALL---------E-----------SLP----T-
--E-------V-K---------D------------F--C----P--E-----------TL
----L------K-N---L--------DKV-P---------SD-------------K----
VTGV--KNNVG-----------------------------------G-------------
HV-NHS-FFWELL-----------------K---I------------G------------
--------T----E-----------L-----K------------G-ELK----TAIEKD-
-F--------G------SIDAFK-------------------------------------
------EKF-SAAA------------A--TRF---------------G-S------GW--
----AWL------------V--L-----------------------K-----N----G--
--K------L-EVVSTANQDS---P-------I----MGEKFAG--V-------------
--------------------------------------------------S---G-----
T-------PILALD--------------------VWEHAYY-----------LKYQN---
RRA---------DYIG-----------AFW-NVINW---DKVAELYAEAK-
>WP_041973977_1[Bacteria_FibrobacteresAcidobacteria_group_Acidobacteria_Blastocatellia_Blastocatellales_Pyrinomonadaceae_Pyrinomonas_methylaliphatogenes]
---MAHELPPLP-Y--------PYDALEP-Y-ID-AQTMQLHHD-------KHHA-----
---------A-YVNN---------LN-AAL---------E-----------K-Y----P-
--E-------L-Q---------N------------K--S----A--E-----------DL
----I------K-D---L--------NSV-P---------EE-------------I----
RTAV--RNNGG-----------------------------------G-------------
HV-NHT-MFWQIM----K-----P------N-------G--------G------------
--------G----E-----------P-----T------------G-PIA----EAIKRT-
-F--------G------SFAEFK-------------------------------------
------KQF-NDAG------------M--KRF---------------G-S------GW--
----VWLI-----------R--S-----------------------K-----D----G--
--Q------L-QITSTPNQDN---P-------L----M--------E-------------
--------------------------------------------------G---H-----
Y-------PIMGND--------------------VWEHAYY-----------LKYRN---
RRN---------EYLE-----------AWW-NVVNW---DEINRRFEQAR-
>WP_020404056_1[Bacteria_BacteroidetesChlorobi_group_Bacteroidetes_Sphingobacteriia_Sphingobacteriales_Chitinophagaceae_Gracilimonas_tropica_DSM_19535]
---MAYSLPDLP-Y--------AYDALEP-H-ID-ARTMEIHHT-------KHHQ-----
---------G-YTNK---------VN-AAL---------E-----------G-H------
--D-------F-A---------D------------L--E----I--E-----------EV
----L------Q-R---I--------DEV-P---------GD-------------I----
KQAV--INNGG-----------------------------------G-------------
YA-NHK-LFWTIL----S-----P------N-------G--------G------------
--------G----T-----------P-----T------------G-DLA----EAINDA-
-F--------G------SFDDFK-------------------------------------
------EEF-SSAA------------G--SRF---------------G-S------GW--
----AWLS-----------V--D-----------------------G-----D----G--
--N------L-VVHSTANQDS---P-------L----M--------D-------------
--------------------------------------------------G---H-----
T-------PILGID--------------------VWEHAYY-----------LHYQN---
RRP---------DYVA-----------AFW-NVINW---DQVAENYKAAK-
>WP_008637629_1[Bacteria_BacteroidetesChlorobi_group_Bacteroidetes_Flavobacteriia_Flavobacteriales_Flavobacteriaceae_Bizionia_argentinensis_JUB59_DSM_19628]
---MAFELPKLK-Y--------AYDALEP-H-ID-ARTMEIHHS-------KHHA-----
---------G-YTSK---------LN-DAI---------K-----------G------T-
--D-------L-E---------G------------K--S----I--D-----------NI
----L------H-N---L--------DMK-N---------K-------------------
--AV--RNNGG-----------------------------------G-------------
FY-NHS-LFWEVM----N-----P------E-------G--------K------------
--------G----H-----------L-----S------------G-DLK----AAIEGA-
-Y--------G------SMEEFK-------------------------------------
------TKF-SNAA------------A--TQF---------------G-S------GW--
----AWLC-----------V--H-----------------------K-----G----G--
--K------V-EICSTPNQDN---P-------L----M--------P-------------
---------------------------------GVGC------------GG---A-----
--------PILGLD--------------------VWEHAYY-----------LNYQN---
RRP---------DYID-----------AFF-NVINW---NEVERRYAEAK-
>WP_028986350_1[Bacteria_Firmicutes_Bacilli_Bacillales_Bacillales_incertae_sedis_Thermicanus_aegyptiusDSM12793]
-----YELPALP-Y--------AYDALEP-Y-ID-EATMKVHHT-------GHHA-----
---------A-YVNN---------LN-AALD--------K-----------H------P-
--E-------L-Y---------E------------K--S----L--E-----------DL
----L------A-S---L--------DQV-P---------ED-------------I----
RTAV--RNNAG-----------------------------------G-------------
HW-NHS-FFWPLM----K-----K---------------N-------G------------
--------G----GT----------P-----S------------G-ELA----KAIDAQ-
-F--------G------SFDAFK-------------------------------------
------EEF-GKVA------------A--GRF---------------G-S------GW--
----AWLL-----------V--E-----------------------Q-----G----G--
--K------L-SLTSTPNQDN---P-------I----M--------E-------------
-------------------------------------------------GK---K-----
--------PILGLD--------------------VWEHAYY-----------LKYQN---
KRP---------EYIK-----------AFW-NVVNW---EQVEK-------
>WP_026660613_1[Bacteria_Tenericutes_Mollicutes_Acholeplasmatales_Acholeplasmataceae_Acholeplasma_palmae_J233]
---MKFELPKLP-Y--------AFDALEP-F-ID-AKTMEIHHG-------KHHN-----
---------A-YVTN---------LN-AAL---------E-----------K-H----P-
--E-------L-D---------------------------------KDL--------VSL
----L------S-D---L--------ESV-P---------AD-------------I----
RTAV--QNNGG-----------------------------------G-------------
HF-NHS-LFWTLL----K-----V------N-------N--------G------------
--------A----T-----------P-----E------------G-KLK----DAINRD-
-F--------G------SFEAFK-------------------------------------
------NEF-ANAA------------K--TRF---------------G-S------GW--
----AWLV-----------V--G-----------------------K-----D----G--
--K------L-VVTSTLNQDT---P-------L----D--------K-------------
--------------------------------------------------G---------
T-------PILGLD--------------------VWEHAYY-----------LNYQN---
RRP---------DYVE-----------AFF-AVVNW---DEVSKLFEKA--
>WP_035368102_1[Bacteria_Tenericutes_Mollicutes_Acholeplasmatales_Acholeplasmataceae_Acholeplasma_hippikon_ATCC29725]
---MAYELKPLP-Y--------AYDALEP-F-ID-ARTMEIHHS-------KHHQ-----
---------A-YITN---------LN-AAL---------A-----------K-Y----P-
--E-------I-K---------A------------E--T----M--DDL--------VAI
----L------K-D---L--------SKL-P---------AD-------------I----
QGAV--RNNGG-----------------------------------G-------------
HF-NHD-LFWSLL----K-----K------N-------D--------G------------
--------A----K-----------P-----T------------G-KLM----DAIVKD-
-F--------G------SFETFQ-------------------------------------
------EQF-SNAA------------K--TRF---------------G-S------GW--
----AWLI-----------K--------------------------K-----D----G--
--K------L-VVTSTPNQDT---P-------L----A--------E-------------
--------------------------------------------------G---------
T-------PLLGLD--------------------VWEHAYY-----------LNYQN---
RRP---------DYVA-----------AFF-NVVNW---AKVEELF-----
>SEG61033_1[Bacteria_Acidobacteria_Acidobacteriales_Acidobacteriaceae_Bryocella_elongata]
---MAFELPPLP-Y--------DYAALEP-T-ID-EATMKLHHD-------KHHQ-----
---------T-YVTN---------LN-GAV---------E-----------K-H----P-
--E-------L-G---------T------------K--T----P--E-----------EL
----I------A-D---L--------ASV-P---------ED-------------V----
RPVV--RNNGG-----------------------------------G-------------
HV-NHT-MFWEIM----K-----P------N-------G--------G------------
--------G----D-----------P-----T------------G-PIG----EQIKAD-
-F--------G------SFEDFK-------------------------------------
------KKF-NETT------------A--KQF---------------G-S------GW--
----GFLV-----------F--------------------------K-----G----G--
--K------L-EIVTKPNQDS---P-------I----S--------D-------------
--------------------------------------------------G---L-----
Y-------PILGND--------------------VWEHAYY-----------LKYQN---
KRP---------DYLA-----------AWW-SVVNW---DEINKRFEKAK-
>WP_013069786_1[Bacteria_BacteroidetesChlorobi_group_Bacteroidetes_Flavobacteriia_Flavobacteriales_Flavobacteriaceae_Zunongwangia_profunda_SM_A87]
---MAFALPELK-Y--------AFDALEP-H-ID-AKTMEIHHD-------KHHA-----
---------G-YTTK---------LN-NAI---------E-----------G------T-
--D-------L-E---------G------------K--T----I--E-----------NI
----L------K-N---L--------DLS-N---------S-------------------
--AV--RNNGG-----------------------------------G-------------
FY-NHS-LFWEVM----S-----P------D-------G--------G------------
--------G----K-----------P-----E------------G-ELA----EAIDTA-
-F--------G------SFDAFK-------------------------------------
------EEF-SNAA------------A--GQF---------------G-S------GW--
----AWLC-----------V--H-----------------------D-----G----G--
--K------L-EICSTPNQDN---P-------L----M--------P-------------
---------------------------------EVGC------------GG---T-----
--------PILGLD--------------------VWEHAYY-----------LNYQN---
KRP---------AYID-----------AFF-NVIDW---KEVASRYAKEK-
>WP_015463298_1[PlantPathogen_Bacteria_Proteobacteria_Gammaproteobacteria_Xanthomonadales_Xanthomonadaceae_Xanthomonas_axonopodis_Xac29_1]
---MAYTLPQLP-Y--------AYDALEP-N-ID-AQTMEIHHT-------KHHH-----
---------T-YINN---------VN-AAL---------E-----------G------T-
--E-------Y-A---------D------------L--P----I--E-----------EL
----V------S-K---L--------KSL-P---------EN-------------L----
QGPV--RNNGG-----------------------------------G-------------
HA-NHS-LFWTVL----S-----P------N-------G--------G------------
--------G----E-----------P-----K------------G-EVA----KAIDKD-
-L--------G------GFEKFK-------------------------------------
------EAF-TKAA------------V--SRF---------------G-S------GW--
----AWLS-----------V--T-----------------------P-----D----K--
--K------L-VVESTANQDS---P-------L----F--------E-------------
--------------------------------------------------G---N-----
T-------PILGLD--------------------VWEHAYY-----------LKYQN---
RRP---------EYIG-----------AFY-NAVNW---EEVERRYHAA--
>OGM11883_1[Candidatus_Woesebacteria_bacterium_RBG_16_34_12]
---MTFKLPKLA-Y--------GYNALEP-Y-ID-AKTMDIHHT-------KHHA-----
---------T-YIEK---------LN-QVL---------K-----------D-F----P-
--K-------L-H---------K------------L--T----I--D-----------KL
----I------D-N---L--------NKV-P---------IE-------------I----
KTSV--RNNGG-----------------------------------G-------------
HY-NHA-LFWKIL----T-----P------K-------AK--------------------
--------G----K-----------P-----Q------------G-ILL----DSISSR-
-F--------G------SYDSFM-------------------------------------
------EKY-SNTA------------L--SQF---------------G-S------GW--
----SWLI-----------I--------------------------R-----N----G--
--K------L-DIINTSNQDS---P-------I----M--------K-------------
--------------------------------------------------G---Y-----
F-------PILGID--------------------VWEHAYY-----------LKYQN---
RRV---------DYIK-----------AWW-NIVNW---NQVEKNFEAS--
>WP_038031298_1[Bacteria_BacteroidetesChlorobi_group_Bacteroidetes_Bacteroidetes_Order_III_Incertae_sedis_Thermonema_rossianum_DSM_10300]
---MAFEQVKLP-Y--------AEDALEP-Y-ID-AQTMNLHYT-------KHHA-----
---------G-YTAK---------LN-DAV---------K-----------G------T-
--A-------L-E---------G------------M--S----I--E-----------DI
----F------K-N---V--------SKH-P---------V-------------------
--AV--RNNGG-----------------------------------G-------------
FY-NHN-LYWQIM----S-----P------K-------G--------G------------
--------E----L-----------------------------KG-NVV----EAIKKK-
-W--------G------NFDAFK-------------------------------------
------AEF-SQAA------------A--GVF---------------G-S------GW--
----AWLI-----------V--------------------------K-----D----G--
--E------L-LITQTPNQDN---P-------L----M--------D-------------
-------------------------------V-AP-V------------QG---V-----
--------PVLGID--------------------VWEHAYY-----------LKYQN---
RRP---------EYIE-----------AFY-NVINW---EKVNEFYELA--
>OIO86323_1[CG2_30_FULL_Anaerolineae_57_67_curated]
---MAFQLPALP-Y--------AYDALEP-F-ID-AQTMTIHHT-------KHHQ-----
---------A-YITN---------LN-AAL---------E-----------K-H----Q-
--E-------L-G---------G------------W--S----L--T-----------DL
----V------A-K---L--------ADV-P---------ED-------------I----
RGAV--RNHGG-----------------------------------G-------------
HW-NHD-LFWQVM----A-----P------K-------A--------G------------
--------G----E-----------P-----K------------G-ALA----KAIDSD-
-F--------G------GFANFK-------------------------------------
------AEF-DKAA------------M--GRF---------------G-S------GW--
----AWLV-----------V--K-----------------------------G----G--
--K------L-VVTSSANQDN---P-------L----S--------D-------------
--------------------------------------------------G---L-----
K-------PVLGID--------------------VWEHAYY-----------LKYQN---
RRA---------DYVA-----------AFW-HVVNW---DEVARRFAA---
>WP_018479580_1[Bacteria_BacteroidetesChlorobi_group_Bacteroidetes_Cytophagia_Cytophagales_Cytophagaceae_Pontibacter_roseus_DSM_17521]
---MAFELPKLP-Y--------SYDALEP-H-ID-ARTMEIHHT-------KHHQ-----
---------A-YTDN---------LN-KAI---------A-----------G------T-
--E-------L-E---------G------------K--S----I--E-----------EI
----F------T-S---F--------SGD-N---------K-------------------
--AV--RNNGG-----------------------------------G-------------
YY-NHN-LFWEIL----S-----P------N-------G--------G------------
--------G----Q-----------P-----S------------G-ELA----DAINET-
-F--------G------SFDQMK-------------------------------------
------EKF-NAAA------------A--TRF---------------G-S------GW--
----AWLC-----------V--------------------------A-----G----G--
--K------L-EICSTPNQDN---P-------L----M--------P-------------
-------------------------------F-AEGC------------AG---M-----
--------PILGLD--------------------VWEHAYY-----------LNYQN---
RRP---------DYIN-----------AFW-NVVNW---EEVTRRYNEAK-
>WP_011259314_1[PlantPathogen_Bacteria_Proteobacteria_Gammaproteobacteria_Xanthomonadales_Xanthomonadaceae_Xanthomonas_oryzae_PXO99A]
---MAYTLPQLP-Y--------AYDALEP-N-ID-AQTMEIHHT-------KHHQ-----
---------T-YINN---------VN-AAL---------E-----------G------T-
--E-------Y-A---------D------------L--P----I--E-----------EL
----V------S-K---L--------KSL-P---------EN-------------L----
QGPV--RNNGG-----------------------------------G-------------
HA-NHS-LFWTVL----S-----P------N-------G--------G------------
--------G----E-----------P-----K------------G-EVA----KAIDKD-
-I--------G------GFEKFK-------------------------------------
------EAF-TKAA------------V--SRF---------------G-S------GW--
----AWLS-----------V--T-----------------------P-----D----K--
--K------L-VVESTANQDS---P-------L----F--------E-------------
--------------------------------------------------G---N-----
T-------PILGLD--------------------VWEHAYY-----------LKYQN---
RRP---------EYIG-----------AFY-NAVNW---EEVERRYHAA--
>PIN98580_1[Archaea_CG10_big_fil_rev_8_21_14_0_10_Diapherotrites_31_34_curated]
---MKHELMKLS-Y--------AFDALEP-F-ID-RQTMETHHS-------KHHQ-----
---------A-YVNK---------LN-TAL---------E-----------G-K----E-
--I-------L-Q---------K------------K--T----L--E-----------EL
----I------S-D---L--------DSV-P---------VE-------------I----
RTAV--RNNGG-----------------------------------G-------------
VI-NHN-FFWPML----K-----K------E-----------------------------
--------V----K-----------F-----E------------G-EIS----EIIIQS-
-Y--------G------SFEKFK-------------------------------------
------EQF-SDAA------------L--TLF---------------G-S------GW--
----VWLV-----------L--D-----------------------K----------G--
--E------L-KIIQTYNQDS---P-------L----T--------S-------------
--------------------------------------------------G---K-----
I-------PLLTLD--------------------VWEHAYY-----------LKYKN---
KRA---------DYIE-----------AFF-NVINW---KQVNRHYLAAK-
>OIO26707_1[Candidatus_Micrarchaeota_CG1025522_ARCHAEA_DPANN_Micrarchaeota]
---MAVELPKLD-Y--------DYNALEP-Y-ID-EQTMRIHHT-------KHHQ-----
---------A-YIDN---------YN-KAV---------A-----------G-T------
------------------------PL----EG---K--A----V--E-----------EV
----L------K-D---L--------DAV-P---------EA-------------I----
RTAV--RNHGG-----------------------------------G-------------
HA-NHS-LFWKVM----A-----P------N-------AG-------G------------
-------------E-----------P-----D------------G-RLA----ETITKD-
-F--------G------SFAAFK-------------------------------------
------EKF-EAAA------------K--TRF---------------G-S------GW--
----AWLV-----------V--D-----------------------K----------G--
--K------L-AIESSANQDT---P-------L----S--------Q-------------
--------------------------------------------------G---K-----
T-------PLLGLD--------------------LWEHAHY-----------LRYQN---
RRP---------DYIT-----------AWW-NVVNW---SEAAKRFE----
>WP_014857024_1[Bacteria_BacteroidetesChlorobi_group_Ignavibacteria_Ignavibacteria_Ignavibacteriales_Ignavibacteriaceae_Melioribacter_roseus_P3M2]
-----FELPALP-Y--------AFDALEP-Y-ID-ARTMEIHHD-------KHHA-----
---------G-YVNN---------LN-KAV---------E-----------G------T-
--E-------Y-E---------G------------K--S----L--E-----------EL
----F------K-T---V--------SKL-P---------V-------------------
--AI--RNNGG-----------------------------------G-------------
HY-NHS-MFWQIM----G-----P------N-------K--------G------------
--------G----E-----------P-----T------------G-ALA----DAINGT-
-F--------D------SFEKFK-------------------------------------
------ETF-NNAA------------A--TRF---------------G-S------GW--
----AWLV-----------L--------------------------S-----N----G--
--K------L-VVTSTPNQDN---P-------L----M--------D-------------
-------------------------------V-AE-V------------QG---F-----
--------PVMGLD--------------------VWEHAYY-----------LKYQN---
RRP---------EYIT-----------NWW-NVVNW---DEVAKRFDSVK-
>PIZ34886_1[Candidatus_Aenigmarchaeota_CG4101408umfilter3724_ARCHAEA_DPANN_Aenigmarchaeota]
---MENTLPNLP-Y--------TYNALEP-F-ID-EQTMKIHHT-------KHHQ-----
---------T-YVDK---------LN-AAL---------E-----------I-H----K-
--E-------L-K---------S------------I--P----I--E-----------DL
----L------K-N---P--------DKI-P---------ED-------------I----
RTAV--INHGG-----------------------------------G-------------
HA-NHS-FFWPIL----K-----K------D-----------------------------
--------V----K-----------P-----K------------G-EIL----QAIENK-
-F--------G------SWQKFK-------------------------------------
------EQF-SDAA------------A--KLF---------------G-S------GW--
----AWLV-----------V--N-----------------------R----------K--
--E------L-EIITTKNQDS---P-------L----T--------L-------------
--------------------------------------------------G---K-----
K-------PLLCID--------------------VWEHAYY-----------VKFQN---
RRS---------EYIE-----------AFF-NVVNW---DKVNEHY-----
>WP_018616131_1[Bacteria_BacteroidetesChlorobi_group_Bacteroidetes_Sphingobacteriia_Sphingobacteriales_Chitinophagaceae_Segetibacter_koreensis_DSM_18137]
---MAFTLPQLP-Y--------APDALEP-Y-ID-AQTMQIHHG-------KHHQ-----
---------A-YIDN---------LN-KAI---------A-----------G------T-
--D-------N-E---------N------------K--S----L--E-----------EL
----I------A-S---A--------GSI-S---------P-------------------
--AV--RNNGG-----------------------------------G-------------
HW-NHS-FFWQIL----G-----P------A-------A--------S------------
--------Q----QA----------P-----T------------G-ALA----EAINAT-
-F--------G------SLDALK-------------------------------------
------EKV-NTAG------------A--TRF---------------G-S------GW--
----AWLI-----------S--------------------------R-----D----G--
--K------L-EVTSTPNQDN---P-------L----M--------D-------------
-------------------------------V-AE-V------------KG---K-----
--------PILGID--------------------VWEHAYY-----------LKYQN---
RRP---------EYLG-----------AIW-NVINW---KKVAENFDAAK-
>WP_012692762_1[Bacteria_Deinococcus_Thermus_Deinococci_Deinococcales_Deinococcaceae_Deinococcus_deserti_VCD115]
---MAYELPQLP-Y--------AYDALEP-H-ID-TRTMEIHHT-------KHHQ-----
---------A-YVDN---------AN-KAL---------E-----------G------S-
--E-------L-A---------S------------L--P----V--E-----------EL
----I------Q-K---L--------DQV-P---------AD-------------K----
KTAL--RNNAG-----------------------------------G-------------
HA-NHS-LFWQVM----G-----PG-----Q-------G---------------------
--------G----Q-----------P-----S------------G-ELM----EAINAA-
-F--------G------SFEAFK-------------------------------------
------TKF-EDAA------------K--TRF---------------G-S------GW--
----AWLV-----------V--K-----------------------------D----G--
--S------L-TVVSTANQDN---P-------L----M--------GEA-----------
-------------------------------I-AG--------------VS---G-----
T-------PVLGVD--------------------VWEHAYY-----------LNYQN---
KRP---------DYLT-----------AFW-NVVNW---DEVSRRYAAAR-
>WP_026400035_1[Bacteria_Tenericutes_Mollicutes_Acholeplasmatales_Acholeplasmataceae_Acholeplasma_equifetale_ATCC29724]
---MAFELKPLP-Y--------AYDALEP-F-ID-ARTMEIHHT-------KHHQ-----
---------A-YITN---------LN-AAL---------S-----------K-H----P-
--E-------L-K---------V------------E--T----M--EDL--------ILV
----L------K-D---L--------SKL-P---------QD-------------I----
QTAV--RNNGG-----------------------------------G-------------
HF-NHD-LFWSFL----A-----K------N-------D--------G------------
--------A----K-----------P-----T------------G-KLM----DAINEA-
-F--------G------SFEAFQ-------------------------------------
------TQF-ADQA------------K--SRF---------------G-S------GW--
----AWLV-----------V--------------------------K-----N----G--
--K------L-MVTSTPNQDT---P-------F----D--------L-------------
--------------------------------------------------G---------
T-------PILGLD--------------------VWEHAYY-----------LNYQN---
RRP---------DYVN-----------AFF-NVVNW---NKVSELFEKS--
>PIN71271_1[CG11_big_fil_rev_8_21_14_0_20_Pacearchaeota_30_13_curated]
---MIYQLKPLG-Y--------AYDSLEP-Y-ID-KETMEIHHS-------KHHQ-----
---------G-YVNK---------LN-LAL---------E-----------K-N----L-
--N-------L-Q---------E------------K--P----I--S-----------EI
----L------K-D---L--------NSI-P---------EN-------------I----
RSSV--MNNGG-----------------------------------G-------------
VY-NHD-FFWSIL----K-----K------K-----------------------------
--------I----A-----------P-----K------------G-EII----EELNKK-
-F--------G------SFEEFK-------------------------------------
------NQF-TNSA------------T--TLF---------------G-S------GW--
----TWLV-----------L--E-----------------------N----------N--
--E------L-KIIQTKNQDS---P-------I----S--------K-------------
--------------------------------------------------N---Q-----
I-------PLIAID--------------------VWEHAYY-----------LKYQN---
KRP---------EYIE-----------NFF-NIINW---EKVNHLFLESK-
>WP_006633114_1[Bacteria_Cyanobacteria_Oscillatoriales_Microcoleus_vaginatus_FGP2]
-----FTLPPLP-Y--------EYNALEP-H-ID-ARTMQFHHD-------KHHA-----
---------A-YVKN---------LN-DAV---------S-----------K-Y----P-
--Q-------L-K---------N------------M--S----A--E-----------NM
----L------R-D---L--------SKV-P---------ED-------------I----
RTTV--RNNGG-----------------------------------G-------------
HL-NHT-MFWEIM----G-----P------N-------G--------G------------
--------G----E-----------P-----T------------G-AIA----TAIKQT-
-F--------G------SVDDFK-------------------------------------
------AKF-NDAG------------T--KRF---------------G-S------GW--
----VWLV-----------R--N-----------------------K-----A----G--
--K------L-EITTTANQDT---P-------L----M--------D-------------
--------------------------------------------------G---N-----
Y-------PIMGND--------------------VWEHAYY-----------LKYQN---
LRA---------DYLK-----------AWW-NVVNW---AAINKRYEKA--
>WP_078806065_1[Bacteria_Firmicutes_Bacilli_Lactobacillales_EnterococcaceaePilibacter_termitis]
---MSYTLPDLP-Y--------AYDALEP-H-FD-VETMHLHHD-------KHHA-----
---------T-YVAN---------LN-AAV---------E-----------K-Y----P-
--E-------L-F---------N------------K--K----V--E-----------EL
----V------A-D---L--------ENV-P---------AD-------------I----
KIAV--QNNGG-----------------------------------G-------------
HA-NHS-FFWEIL----S-----G------N-------G--------G------------
--------G----N-----------P-----T------------G-EIA----EAIEKT-
-F--------G------SFESMK-------------------------------------
------EDF-KLAA------------T--GRF---------------G-S------GW--
----AWLV-----------V--D-----------------------------N----G--
--E------L-KITSTANQDS---P-------L----T--------N-------------
--------------------------------------------------G---Q-----
T-------PVLGLD--------------------VWEHAYY-----------LKYKN---
VRP---------DYIA-----------AFW-NLVNW---DVVNENYKKA--
>WP_035078190_1[Bacteria_BacteroidetesChlorobi_group_Bacteroidetes_Cytophagia_Cytophagales_Cytophagaceae_Anditalea_andensis_LY1]
---MAFELPNLP-Y--------DTSALEP-H-ID-AKTMEIHHG-------KHHN-----
---------A-YVTK---------LN-EAI---------Q-----------G------S-
--D-------L-E---------G------------K--S----L--E-----------EL
----M------S-N---I--------SSA-P---------T-------------------
--AV--RNNGG-----------------------------------G-------------
HY-NHS-LFWKIM----S-----P------Q-------G--------G------------
--------G----E-----------P-----S------------G-ELA----DAINDK-
-F--------G------SFAAFK-------------------------------------
------EEF-EKAA------------A--TRF---------------G-S------GW--
----AWLI-----------K--D-----------------------G-----S----G--
--G------V-AVTSTPNQDN---P-------L----M--------D-------------
-------------------------------V-AD-D------------QG---T-----
--------PILGLD--------------------VWEHAYY-----------LNYQN---
KRP---------DYIS-----------AFW-NVVDW---NEVNRRFNEA--
>OFW04398_1[Bacteria_Acidobacteria_RIFCSPLOWO2_02_FULL_Acidobacteria_68_18]
---MAHELPKLP-Y--------DFGALEP-H-ID-TQTMQIHHG-------KHHQ-----
---------A-YVNN---------LN-AAL---------E-----------K-H----P-
--G-------L-Q---------S------------K--S----V--E-----------DL
----C------R-G---L--------NSV-P---------EE-------------I----
RTAV--RNNGG-----------------------------------G-------------
HW-NHS-RFWTWM----A-----P------N-------A--------G------------
--------G----A-----------P-----A------------G-KIA----DAINAS-
-F--------G------SFDAFK-------------------------------------
------DQF-AKAA------------V--GRF---------------G-S------GW--
----AWV------------V--K-----------------------D-----G----N--
--T------L-SIASTPNQDS---P-------L----M--------E-------------
--------------------------------------------------G---K-----
T-------PILGLD--------------------VWEHAYY-----------LKYQN---
RRP---------DYIS-----------AWW-NVVNW---AEVNK-------
>OIN86729_1[Candidatus_Aenigmarchaeota_CG1023814_ARCHAEA_DPANN_Aenigmarchaeota]
---MENTLPNLP-Y--------TYNALEP-F-ID-EQTMKIHHT-------KHHQ-----
---------T-YVDK---------LN-AAL---------E-----------I-H----K-
--E-------L-K---------S------------I--P----I--E-----------DL
----L------K-N---P--------DKI-P---------ED-------------I----
RTAV--INHGG-----------------------------------G-------------
HA-NHS-FFWPIL----K-----K------G-----------------------------
--------V----K-----------P-----K------------G-EIL----QAIENK-
-F--------G------SWQKFK-------------------------------------
------EQF-SDAA------------A--KLF---------------G-S------GW--
----AWLV-----------V--N-----------------------R----------K--
--E------L-EIITTKNQDS---P-------L----T--------L-------------
--------------------------------------------------G---K-----
K-------PLLCID--------------------VWEHAYY-----------VKFQN---
RRS---------EYIE-----------AFF-NVVNW---DKVNEHY-----
>OGY20772_1[Candidatus_Chisholmbacteria_bacterium_RIFCSPLOWO2_01_FULL_49_14]
-----FTLPDLP-Y--------DYSALEP-H-ID-EQTMHIHHD-------KHHA-----
---------G-YVSN---------LN-AIL---------E-----------G-H----E-
--D-------L-L---------R------------T--D----I--N-----------KL
----L------K-D---L--------DTI-P---------ED-------------I----
RTKV--RNNGG-----------------------------------G-------------
HA-NHS-LFWMVL----G-----PS-----Q-------GS-------Q------------
-------------------------P-----E------------G-KLL----KALIGA-
-F--------G------SVETFK-------------------------------------
------EKF-TQSA------------L--GRF---------------G-S------GW--
----AWLV-----------V--D-----------------------D----------A--
--K------L-VIGDTPNQDS---P-------V----S--------E-------------
--------------------------------------------------G---K-----
T-------PILGLD--------------------VWEHAYY-----------LKYQN---
RRA---------DYVT-----------AWW-NVVNW---LEVEKRFADA--
>WP_015188006_1[Bacteria_Cyanobacteria_Chroococcales_Gloeocapsa_sp_PCC7428]
---MAFELSALP-Y--------NYDALEP-Y-ID-AQTMQLHHD-------MHHQ-----
---------A-YVNN---------LN-AAV---------E-----------K-H----A-
--Q-------L-Q---------S------------K--S----L--E-----------DL
----V------R-E---L--------DSI-P---------DD-------------V----
RTAV--RNNGG-----------------------------------G-------------
HV-NHT-MFWEIM----G-----P------N-------S--------G------------
--------G----E-----------P-----T------------G-AVG----EAIQDT-
-F--------G------DFETFK-------------------------------------
------QRF-NDAG------------T--KQF---------------G-S------GW--
----VWLV-----------R--S-----------------------P-----D----G--
--K------L-EVMSTPNQDS---P-------I----T--------Q-------------
--------------------------------------------------G---Y-----
F-------PIMGND--------------------VWEHAYY-----------LKYQN---
RRA---------EYLK-----------QWW-NVVNW---DEINKRFEMS--
>WP_014781828_1[Bacteria_BacteroidetesChlorobi_group_Bacteroidetes_Flavobacteriia_Flavobacteriales_Flavobacteriaceae_Aequorivita_sublithincola_QSSC9_3_DSM_14238]
---MSFELPKLP-Y--------AFDALEP-N-ID-AKTMEIHHD-------KHHQ-----
---------G-YTDK---------LN-GAI---------K-----------G------T-
--D-------K-E---------N------------K--S----I--E-----------DI
----L------K-N---L--------DMD-N---------K-------------------
--AV--RNNGG-----------------------------------G-------------
FY-NHS-LFWKVM----S-----P------K-------G--------G------------
--------G----K-----------P-----S------------G-DVA----KAIDDA-
-F--------G------SFDAFK-------------------------------------
------EKF-SDAA------------K--TQF---------------G-S------GW--
----AWLC-----------V--H-----------------------K-----G----G--
--K------V-EVCSTPNQDN---P-------L----M--------P-------------
---------------------------------KVGC------------GG---T-----
--------PILGLD--------------------VWEHAYY-----------LKYQN---
KRP---------DYVG-----------AFW-NVINW---DEVSANYAKNK-
>WP_009959396_1[Bacteria_ChlamydiaeVerrucomicrobia_group_Verrucomicrobia_Verrucomicrobiae_Verrucomicrobiales_Verrucomicrobiaceae_Verrucomicrobium_spinosum_DSM_4136]
---MAHTLPPLP-Y--------DKAALEP-H-ID-AQTMEIHHG-------RHHN-----
---------A-YVTN---------LN-NAI---------A-----------G-N----A-
--Q-------L-E---------A------------L--S----I--D-----------EL
----N------K-N---I--------NSV-P---------EG-------------I----
RTAV--RNNGG-----------------------------------G-------------
HW-NHT-FFWNIM----A-----P------N-------A--------G------------
--------G----A-----------P-----K------------G-ELA----AAIDAA-
-F--------G------SFDAFK-------------------------------------
------EAF-AKAG------------V--GRF---------------G-S------GW--
----AWLV--------------K-----------------------K-----D----G--
--K------V-AITSTPNQDN---P-------L----M--------D-------------
--------------------------------------------------G---S----G
T-------PLLGID--------------------VWEHAYY-----------LKYQN---
KRP---------DYIA-----------AWW-NVVNW---DAVAERFAA---
>WP_038532941_1[Bacteria_BacteroidetesChlorobi_group_Bacteroidetes_Flavobacteriia_Flavobacteriales_Flavobacteriaceae_Formosa_agariphila_KMM_3901]
---MAFELPKLQ-Y--------AYDALEP-N-ID-ARTMEIHHT-------KHHQ-----
---------G-YTTK---------LN-GAI---------E-----------G------T-
--E-------L-E---------G------------K--S----I--E-----------DI
----L------T-S---L--------DMS-N---------G-------------------
--AV--RNNGG-----------------------------------G-------------
FY-NHS-LFWEIM----N-----P------E-------G--------K------------
--------G----R-----------L-----S------------G-DLK----AAIEEA-
-F--------E------SVDAFK-------------------------------------
------EAF-SNAA------------A--TQF---------------G-S------GW--
----AWLC-----------V--H-----------------------K-----G----G--
--K------V-SVCSTPNQDN---P-------L----M--------P-------------
---------------------------------GVNC------------DG---T-----
--------PILGLD--------------------VWEHAYY-----------LNYQN---
RRP---------DYIN-----------AFF-DVINW---NEVERRYAEAK-
>WP_013362160_1[Bacteria_Firmicutes_Clostridia_Clostridiales_Peptostreptococcaceae_Clostridium_sticklandii_DSM_519]
---MIFKLPELN-Y--------SYDALEP-H-ID-KQTMEIHHT-------KHHQ-----
---------A-YVDK---------LN-QAL---------E-----------K-Y----P-
--E-------F-Q---------N------------M--D----I--E-----------EI
----L------K-S---L--------DKL-P---------ED-------------I----
KAAV--RNNGG-----------------------------------G-------------
HY-NHD-LFWKIM----S-----P------E-------G--------E------------
--------R----K-----------P-----V------------G-ELA----KKIDEK-
-F--------G------DFESFK-------------------------------------
------AKF-KDAS------------V--GRF---------------G-S------GW--
----GWLV-----------L--N-----------------------S-----D----N--
--S------I-DIVSTPNQDN---P-------I----S--------E-------------
--------------------------------------------------G---K-----
K-------VIFGLD--------------------VWEHAYY-----------LKYMN---
KRP---------DYID-----------AWW-NVVNW---SIIEKRYQSLK-
>WP_013333067_1[Bacteria_Proteobacteria_Gammaproteobacteria_Oceanospirillales_Halomonadaceae_Halomonas_elongata_DSM_2581]
---MPHSLPEIA-Y--------QYDALEP-H-ID-ALTMEIHHT-------RHHQ-----
---------T-YVNN---------LN-AAL---------E-----------G------T-
--G-------L-E---------E------------V--P----V--D-----------EL
----V------A-N---L--------DRV-P---------DD-------------K----
RQAV--INNGG-----------------------------------G-------------
HS-NHS-MFWQMM----S-----P------Q-------G--------G------------
--------G----Q-----------P-----K------------G-KVA----EAIDSE-
-L--------G------GFDAFK-------------------------------------
------DAF-TKAA------------L--GRF---------------G-S------GW--
----AWLS-----------V--D-----------------------P-----Q----G--
--K------L-VVENTLNQDS---P-------L----M--------H-------------
--------------------------------------------------G---N-----
T-------PVLGLD--------------------VWEHAYY-----------LKYQN---
KRP---------DYIA-----------AFF-NVVDW---DEVERRYQAA--
>WP_028788946_1[Bacteria_BacteroidetesChlorobi_group_Bacteroidetes_Sphingobacteriia_Sphingobacteriales_Chitinophagaceae_Terrimonas_ferruginea_DSM_30193]
---MAFTLPALP-Y--------APEALEP-H-ID-KQTMEIHHG-------KHHQ-----
---------A-YVDN---------LN-KAI---------A-----------G------T-
--E-------H-E---------N------------K--S----L--E-----------EL
----V------K-N---A--------GSI-S---------P-------------------
--AV--RNNGG-----------------------------------G-------------
HW-NHS-FFWELL----S-----A------N----------------G------------
--------G----Q-----------P-----S------------G-KLA----EAINSA-
-F--------G------SLEALQ-------------------------------------
------EKV-STAG------------A--TRF---------------G-S------GW--
----AWVI-----------V--------------------------K-----D----G--
--K------L-EVSSTPNQDN---P-------L----M--------D-------------
-------------------------------V-AE-V------------KG---T-----
--------PILGID--------------------VWEHAYY-----------LKYQN---
KRP---------DYLK-----------AIW-NVINW---SKVAEHYEAA--
>OGE23518_1[Candidatus_Dadabacteria_bacterium_RBG_19FT_COMBO_40_33]
---MPYELTKLP-Y--------SYDALEP-H-ID-ARTMEIHHT-------KHHQ-----
---------T-YVNN---------LN-AAL---------E-----------K-H----H-
--N-------L-Q---------T------------K--S----V--E-----------EL
----I------K-D---L--------NAI-P---------ED-------------I----
RTAV--RNNGG-----------------------------------G-------------
HL-NHS-MFWPMM----S-----S------H-------G--------G------------
--------G----E-----------P-----K------------G-DLV----ATIKSA-
-F--------G------DFASFK-------------------------------------
------DQF-SKSA------------A--GRF---------------G-S------GW--
----AWLC-----------V--D-----------------------K-----S----G--
--K------L-VVNSTPNQDN---P-------I----S--------D-------------
--------------------------------------------------G---L-----
K-------PILGLD--------------------VWEHAYY-----------LKYQN---
RRA---------DYIG-----------AWW-NVVNW---EQVAKNYAAAK-
>KRT66558_1[Candidatus_Dadabacteria_bacterium_CSP12]
---MPYELTKLP-Y--------SYDALEP-H-ID-ARTMEIHHT-------KHHQ-----
---------T-YVNN---------LN-AAL---------E-----------K-H----H-
--N-------L-Q---------T------------K--S----V--E-----------EL
----I------K-D---L--------NAI-P---------ED-------------I----
RTAV--RNNGG-----------------------------------G-------------
HL-NHS-MFWPMM----S-----S------H-------G--------G------------
--------G----E-----------P-----K------------G-DLV----ATIKSA-
-F--------G------DFASFK-------------------------------------
------DQF-SKSA------------A--GRF---------------G-S------GW--
----AWLC-----------V--D-----------------------K-----S----G--
--K------L-VVNSTPNQDN---P-------I----S--------D-------------
--------------------------------------------------G---L-----
K-------PILGLD--------------------VWEHAYY-----------LKYQN---
RRA---------DYIG-----------AWW-NVVNW---EQVAKNYAAAK-
>WP_048602145_1[Bacteria_Firmicutes_Bacilli_Bacillales_Bacillaceae_Rubeoparvulum_massiliense]
-----FTQLQLP-Y--------AFDALEP-H-LD-ARTMEIHYG-------KHHA-----
---------N-YTNK---------LN-EAL---------E-----------G-H----V-
--D-------L-Q---------A------------K--S----I--E-----------EI
----L------S-N---L--------DAI-P---------EA-------------I----
RTTV--RNNGG-----------------------------------G-------------
YF-AHN-LYWSIM----S-----P------D-------GG-------G------------
-------------E-----------P-----S------------G-EVA----QAIERD-
-F--------G------RLANLK-------------------------------------
------EAL-TKAA------------T--GQF---------------G-S------GW--
----GWLV-----------V--N-----------------------G----------D--
--K------L-EVMSTSNQDT---P-------L----A--------Q-------------
--------------------------------------------------G---K-----
T-------PILVVD--------------------VWEHAYY-----------LEYQN---
RRP---------DFVA-----------AWW-NVVNW---AEVNRRYLAA--
>PIO08693_1[CG10_big_fil_rev_8_21_14_0_10_Pacearchaeota_34_12_curated]
---MVFELPELG-Y--------GYDALEP-F-ID-ARTMEIHHT-------KHHK-----
---------A-YADN---------FN-KAL---------E-----------G-H----E-
--E-------I-Q---------G------------K--S----A--E-----------EI
----I------A-N---I--------NFV-S---------EK-------------I----
KTAI--RNNGG-----------------------------------G-------------
YI-NHN-FFWTIL----K-----K------D-----------------------------
--------T----E-----------I-----K------------G-EIL----EEIKKA-
-F--------G------GFEEFK-------------------------------------
------TKF-GEEA------------M--KVF---------------G-S------GW--
----AWLV-----------LNPQ-----------------------S----------K--
--T------L-EIVQTRNQDS---P-------L----S--------E-------------
--------------------------------------------------G---K-----
I-------PLLAID--------------------VWEHAYY-----------LKYQN---
KRV---------EYVE-----------NFF-NVINW---DKVNEIYVKA--
>WP_010416493_1[Bacteria_BacteroidetesChlorobi_group_Bacteroidetes_Bacteroidia_Bacteroidales_Marinilabiaceae_Anaerophaga_thermohalophila_Fru22_DSM_12881]
---MAFELPKLD-Y--------AYDALEP-Y-ID-ARTMEIHHT-------KHHG-----
---------G-YTSK---------LN-AAI---------E-----------G------T-
--D-------L-E---------G------------K--S----I--E-----------EL
----L------S-N---V--------SKH-S---------T-------------------
--AV--RNNGG-----------------------------------G-------------
YY-NHN-LFWKVM----A-----P------D-------A--------G------------
--------G----K-----------P-----E------------G-ELL----AAIEKD-
-F--------G------SFDQFK-------------------------------------
------ETF-NNAA------------A--TRF---------------G-S------GW--
----AWLV-----------K--Q-----------------------N-----N----G--
--K------L-VVGSTANQDN---P-------L----M--------D-------------
-------------------------------V-SE-L------------KG---T-----
--------PILGLD--------------------VWEHAYY-----------LKYQN---
KRP---------EYID-----------AFW-NVVNW---DEVAKRFKTA--
>PIS06078_1[CG10_big_fil_rev_8_21_14_0_10_Buchananbacteria_OD1_33_19_curated]
---MKYTAEDLS-Y--------DYNALEP-F-ID-QQTMEIHHD-------KHYV-----
---------G-YVDK---------LN-AAL---------E-----------P-H----P-
--D-------L-Q---------D------------K--S----L--E-----------DL
----L------K-N---L--------NDI-P---------DS-------------I----
RSAV--RNNGG-----------------------------------G-------------
AL-NHA-MFWQLL----K-----K------D-----------------------------
--------V----A-----------I-----S------------G-DIA----TAIDER-
-F--------G------SLSEFK-------------------------------------
------AQF-TDAT------------L--KVF---------------G-S------GW--
----AWLV-----------V--A-----------------------N----------G--
--Q------L-EIVTTANQDT---P-------I----S--------S-------------
--------------------------------------------------G---Q-----
M-------PILGLD--------------------VWEHAYY-----------LKYQN---
RRP---------EYIE-----------AFF-NVINW---EQVNEYYNNSK-
>PIR49108_1[CG10_big_fil_rev_8_21_14_0_10_Peregrinibacteria_55_24_curated]
---MPFNLPKLP-Y--------AYDALEP-S-ID-AKTMEIHHG-------KHHQ-----
---------A-YVDK---------AN-AAL---------E-----------G-----T--
--E-------W-L---------S------------R--P----I--E-----------DV
----M------A-R---L--------MEV-P---------ED-------------R----
RQAV--RNHGG-----------------------------------G-------------
VL-NHA-IFWTVM----G-----P------K-------A--------G------------
--------G----E-----------P-----Q------------G-DLG----KAIQSA-
-F--------G------DFASFQ-------------------------------------
------EQF-TQAA------------L--SQF---------------G-S------GW--
----AWLV-----------A---------------------------G----D----S--
--R------L-EITQTANQDS---P-------V----T--------Q-------------
--------------------------------------------------G---L-----
T-------PLLCID--------------------VWEHAYY-----------LRYQN---
RRP---------EYVK-----------AWW-NVVNW---QEVAQRFAKVK-
>WP_009284957_1[Bacteria_BacteroidetesChlorobi_group_Bacteroidetes_Cytophagia_Cytophagales_Cytophagaceae_Fibrisoma_limi_BUZ_3]
---MAFVLEPLP-Y--------PSDSLEP-H-ID-KQTMEIHHD-------KHHN-----
---------A-YVTN---------LN-NAV---------A-----------G------T-
--E-------L-E---------N------------K--S----I--E-----------DL
----L------A-N---V--------STA-P---------V-------------------
--AV--RNNGG-----------------------------------G-------------
HY-NHT-LFWNTL----S-----G------K-------G--------G------------
--------G----Q-----------P-----T------------G-ELA----EAINQK-
-F--------G------SFDAFK-------------------------------------
------EEF-TKAA------------T--TRF---------------G-S------GW--
----AWLI-----------V--K-----------------------D-----G----G--
--E------L-AVVSTPNQDN---P-------L----M--------D-------------
-------------------------------V-AD-Q------------KG---F-----
--------PIIGLD--------------------VWEHAYY-----------LKYQN---
RRP---------DYIA-----------AYW-NVVDW---NAAEKRFQQGK-
>WP_015029628_1[Bacteria_BacteroidetesChlorobi_group_Bacteroidetes_Cytophagia_Cytophagales_Cytophagaceae_Emticicia_oligotrophica_GPTSA100_15_DSM_17448]
-------LAPLP-Y--------ANDALEP-H-ID-KMTMEIHHD-------RHHK-----
---------A-YVDN---------LN-KAIA--------------------G------T-
--D-------M-E---------K------------L--S----I--D-----------QL
----L------S-N---I--------SKY-P---------V-------------------
--AV--RNNGG-----------------------------------G-------------
HW-NHT-FFWQIM----G-----P------N-------A--------G------------
--------G-----A----------P-----S------------G-KLA----DAITAT-
-F--------G------GFDKMK-------------------------------------
------EEF-GKAA------------T--TRF---------------G-S------GW--
----AWLI-----------V--T-----------------------P-----D----K--
--K------L-KIVSTANQDN---P-------L----M--------D-------------
-------------------------------V-AT-D------------KG---T-----
--------PILALD--------------------VWEHAYY-----------LKYQN---
KRA---------DYVA-----------AFW-NVVNW---KKVNENFEAA--
>WP_040481440_1[Bacteria_BacteroidetesChlorobi_group_Bacteroidetes_Cytophagia_Cytophagales_Cyclobacteriaceae_Mariniradius_saccharolyticus_AK6]
---MAFELPKLP-Y--------DFNALEP-H-ID-ARTMEIHHG-------KHHN-----
---------A-YVTN---------LN-NAI---------A-----------G------T-
--A-------L-E---------G------------K--S----L--E-----------EL
----M------K-----V--------AGS-N---------T-------------------
--PV--RNNGG-----------------------------------G-------------
HY-NHS-LFWNLL----S-----P------N-------G--------G------------
--------G----K-----------P-----T------------G-ELA----AAIDAK-
-F--------G------SFDAFK-------------------------------------
------EEF-NKAA------------A--TRF---------------G-S------GW--
----AWLS-----------V--------------------------A-----N----G--
--Q------L-VVSSTPNQDN---P-------L----M--------D-------------
-------------------------------V-AE-V------------KG---F-----
--------PILGLD--------------------VWEHAYY-----------LHYQN---
RRP---------DYIA-----------AFW-NVINW---DEVAKRYAAAK-
>WP_038049421_1[Bacteria_FibrobacteresAcidobacteria_group_Acidobacteria_unclassified_Acidobacteria_Thermoanaerobaculum_aquaticum_MP_01]
------QLPPLP-Y--------AYDALEP-Y-ID-TQTMQIHHT-------KHHQ-----
---------A-YVDN---------LN-KAV---------T-----------G------S-
--P-------V-E---------S------------W--S----L--E-----------EL
----I------A-K---L--------SQV-P---------EA-------------I----
RTAV--RNHGG-----------------------------------G-------------
HL-NHS-LFWQMM----A-----P------N-------A--------G------------
--------G----T-----------P-----Q------------G-ELA----QAIANA-
-F--------G------SFESFK-------------------------------------
------EKF-TAAA------------M--GRF---------------G-S------GW--
----AWLV-----------V--K-----------------------P-----S----G--
--A------L-DVYSTANQDS---P-------L----T--------D-------------
--------------------------------------------------G---D-----
-------RPILGVD--------------------VWEHAYY-----------LKYQN---
RRN---------EYVQ-----------AWW-NVVNW---NFVSELLRKAR-
>WP_006988959_1[Bacteria_BacteroidetesChlorobi_group_Bacteroidetes_Flavobacteriia_Flavobacteriales_Flavobacteriaceae_Gillisia_limnaea_DSM15749]
---MAFELPKLK-Y--------AFDALEP-H-ID-AKTMEIHHG-------KHHA-----
---------G-YTSK---------LN-AAI---------E-----------G------T-
--D-------H-E---------G------------K--T----I--E-----------NI
----L------K-N---L--------DKS-N---------A-------------------
--AV--RNNGG-----------------------------------G-------------
YY-NHT-LYWEIM----S-----P------N-------G--------G------------
--------G----K-----------P-----E------------G-DLA----KAIDTA-
-F--------G------SIDAFK-------------------------------------
------EEF-SKAA------------A--GQF---------------G-S------GW--
----AWLC-----------V--H-----------------------E-----G----G--
--K------V-EICSTPNQDN---P-------L----M--------P-------------
---------------------------------GVGC------------GG---T-----
--------PILGID--------------------VWEHAYY-----------LHYQN---
KRP---------DYIE-----------AFF-NVIDW---KEVASRFAKGK-
>PIO01205_1[Candidatus_Pacearchaeota_CG09land82014010309_ARCHAEA_DPANN_Pacearchaeota]
---MIHQLKPLG-Y--------AYDSLEP-Y-ID-KETMEIHHS-------KHHQ-----
---------G-YVNK---------LN-LAL---------E-----------K-N----L-
--N-------L-Q---------E------------K--P----I--S-----------EI
----L------K-D---L--------NSI-P---------EN-------------I----
RSSV--MNNGG-----------------------------------G-------------
VY-NHD-FFWSIL----K-----K------K-----------------------------
--------I----A-----------P-----K------------G-EII----EELNKK-
-F--------G------SFEEFK-------------------------------------
------NQF-TNSA------------T--TLF---------------G-S------GW--
----TWLV-----------L--E-----------------------N----------N--
--E------L-KIIQTKNQDS---P-------I----S--------K-------------
--------------------------------------------------N---Q-----
I-------PLIAID--------------------VWEHAYY-----------LKYQN---
KRP---------EYIE-----------NFF-NIINW---EKVNHLFLESK-
>WP_022834531_1[Bacteria_BacteroidetesChlorobi_group_Bacteroidetes_Bacteroidetes_Order_II_Incertae_sedis_Rhodothermaceae_Salisaeta_longa_DSM_21114]
---MAFTLPDLP-Y--------DYDALEP-H-ID-EQTMRIHHG-------KHHQ-----
---------G-YTNK---------LN-AAL---------E--------------------
--G-------R-D---------D-----------LA-QH---SI--EELLTSID----NL
-------------PA-DI--------QTA-V---------RN------------------
--------NGG-----------------------------------G-------------
FY-NHR-LFWTIL----S-----P------N-------G--------G------------
--------G----T-----------P-----S------------G-ALA----DAIDEA-
-F--------G------SYDDFK-------------------------------------
------SAF-KDAA------------T--GQF---------------G-S------GW--
----GWLV------A-------H-----------------------PD----G----S--
---------L-EVTSTPNQDN----------PL----M----------------------
-------------------------------------------------EG---H-----
T-------PILGVD--------------------VWEHAYY-----------LHYQN---
ERG---------TYVD-----------HFW-EIVDW---DAVAENYEAA--
>OGL34327_1[Candidatus_Saccharibacteria_bacterium_RIFCSPHIGHO2_12_FULL_47_17]
---MMFKLPDLG-Y--------AFDALEP-H-ID-AKTMEIHHD-------KHHG-----
---------A-YVEK---------LN-AAL---------E-----------K-Y----S-
--D-------S-Q---------S------------K--T----I--E-----------EL
----L------S-G---I--------KDI-P---------ED-------------I----
RTAV--QNNGG-----------------------------------G-------------
HH-NHT-LFWESM----K-----P--------------G--------G------------
-------TK----D-----------H-----H------------G-ELA----DVLKST-
-F--------G------SLDEFK-------------------------------------
------AKM-TEAA------------I--GRF---------------G-S------GW--
----AWLV-----------K--N-----------------------G----------G--
--K------L-EVYSTANQDS---P-------L----M--------E-------------
--------------------------------------------------G---K-----
T-------PVLGLD--------------------VWEHAYY-----------VKYLN---
RRP---------EYIE-----------AWW-NVVNW---DVVKE-------
>WP_030004470_1[Bacteria_Tenericutes_Mollicutes_Acholeplasmatales_Acholeplasmataceae_Bacteria_Tenericutes_Mollicutes_Acholeplasmatales_Acholeplasmataceae_Acholeplasma_brassicae]
---MKYELPKLG-Y--------AYDALEP-N-ID-ARTMEIHYT-------KHHN-----
---------A-YVTN---------LN-AAL---------E-----------K-H----P-
--E-------L-T----------------------T--S----L--E-----------AM
----L------A-D---Y--------NLI-P---------ED-------------I----
RGAV--RNNGG-----------------------------------G-------------
HF-NHS-LFWEIL----T-----P------G-------G--------A------------
--------K----A-----------P-----K------------G-ALL----DQINKD-
-F--------G------SFEQFR-------------------------------------
------AQF-ETAA------------K--TRF---------------G-S------GW--
----AWLV-----------K-----------------------------------TPK--
--G------L-VVTSTPNQDV---P-------L----A--------E-------------
--------------------------------------------------G---------
T-------PILGLD--------------------VWEHAYY-----------LNYQN---
RRP---------DYVS-----------AFF-NVINW---DVVEAKFQ----
>WP_013396236_1[Bacteria_Proteobacteria_Betaproteobacteria_Burkholderiales_Alcaligenaceae_Achromobacter_xylosoxidans_A8]
---MAYTLPPLP-Y--------TYDALEP-H-ID-AMTMEIHYS-------KHHQ-----
---------T-YVNS---------LN-AAL---------E-----------G------A-
--G-------I-A--------TD------------E--P----V--E-----------SL
----V------A-R---L--------EQL-P---------EA-------------V----
RGAV--RNHGG-----------------------------------G-------------
HA-NHS-LFWAVM----S-----P------E-------G--------G------------
--------G----E-----------P-----D------------G-ALA----AVIEAE-
-L--------G------GLAAFR-------------------------------------
------DAF-TKAA------------L--TRF---------------G-S------GW--
----AWLS-----------V--T-----------------------P-----A----G--
--K------L-TVESSANQDS---P-------L----M--------Q-------------
--------------------------------------------------G---N-----
T-------PILGLD--------------------VWEHAYY-----------LKYQN---
RRP---------EYIG-----------AFY-NVVNW---PEVARRYAAAQ-
>WP_014624452_1[Bacteria_Spirochaetes_Spirochaeta_thermophila_DSM6578]
---MSFTLPSLP-Y--------PYDALEP-H-ID-ARTMEIHHT-------KHHA-----
---------G-YVNN---------LN-AAL---------E-----------K-A----P-
--A-------A-K---------D------------K--D----L--V-----------FL
----L------R-N---L--------KSL-P---------EE-------------V----
QTAV--RNNGG-----------------------------------G-------------
HA-NHS-LFWTVL----S-----P------K-------G--------G------------
--------G----T-----------P-----R------------D-AVG----KAIAST-
-F--------G------SFDAFK-------------------------------------
------EAF-SKAA------------A--TRF---------------G-S------GW--
----AWLV-----------V--N-----------------------A-----Y----G--
--E------L-QVYSTPNQDS---P-------Y----M--------D-------------
--------------------------------------------------G---F-----
I-------PILGLD--------------------VWEHAYY-----------LSYQN---
RRP---------DYIA-----------AFW-NVVNW---EEVERRYKEA--
>WP_023384315_1[Bacteria_Firmicutes_Clostridia_Clostridiales_Clostridiaceae_Youngiibacter_fragilis2321]
---MKHELPKLP-Y--------EYSALEP-Y-ID-ETTMTIHHT-------KHHQ-----
---------A-YINN---------LN-AAL---------E-----------K-Y----P-
--E-------L-Q---------E------------K--S----V--E-----------DL
----V------R-N---L--------DSL-P---------DD-------------I----
KTAV--RNNGG-----------------------------------G-------------
HL-NHS-WFWNWM----T-----K------A-------A--------G------------
--------Q----A-----------P-----E------------G-ALL----EAIERK-
-F--------G------SLDGFR-------------------------------------
------DAF-SKAA------------A--GRF---------------G-S------GW--
----AWLV-----------V--------------------------S-----G----G--
--E------L-EIVSTANQDN---P-------I----T--------E-------------
--------------------------------------------------G---K-----
H-------PILGLD--------------------VWEHAYY-----------LKYQN---
RRP---------DYIK-----------EWF-NIVNW---SAVSKEFEALR-
>WP_078756378_1[Bacteria_Firmicutes_Bacilli_Lactobacillales_Aerococcaceae_Globicatella_sulfidifaciens]
---MTFELPKLN-Y--------EYAALEP-V-ID-AQTMEIHYT-------KHHN-----
---------A-YVTN---------LN-KAV---------E-----------G------T-
--E-------Y-A---------D------------K--S----I--E-----------EL
----V------K-G---W--------AEL-P---------ED-------------I----
QTAV--RNNGG-----------------------------------G-------------
HY-NHT-LFWEEL---VA-----P------S---Q------------A------------
--------K----E-----------I-----P------------A-DLE----AKLVEA-
-F--------G------SVDKFK-------------------------------------
------EKF-AAAA------------A--SRF---------------G-S------GW--
----AWL------------V--S-----------------------N-----D----G--
--K------L-EVVSTPNQDN---P-------L----T--------D-------------
--------------------------------------------------G---L-----
V-------PLLGLD--------------------VWEHAYY-----------LNYQN---
RRP---------DYIK-----------AFW-DVVNW---EVV---------
>WP_031496987_1[Bacteria_FibrobacteresAcidobacteria_group_Acidobacteria_Solibacteres_Solibacterales_Solibacteraceae_Bryobacter_aggregatus_MPL3]
---MSFSLPALP-Y--------ATNALEP-H-ID-QATMEIHHG-------KHHN-----
---------A-YVTN---------LN-KAL---------E-----------S-A----P-
--E-------L-A---------G------------K--T----I--E-----------EL
----L------A-N--HL--------AIV-P---------EG-------------I----
KTAV--RNNGG-----------------------------------G-------------
HY-NHS-LFWTII----G-----P------G-------K--------G------------
--------G----T-----------P-----S------------G-KLA----AAIDAS-
-F--------G------SFDAFK-------------------------------------
------EKF-SAAA------------T--TRF---------------G-S------GW--
----AWLT-----------K--T-----------------------A-----D----G--
--K------V-EISSSANQDN---P-------V----M--------E-------------
--------------------------------------------------G---K-----
F-------PVIGLD--------------------VWEHAYY-----------LKYQN---
RRP---------DYIA-----------AWW-NVIDW---DAAEARFNA---
>KKP91794_1[Bacteria_CPR_ParcubacteriaOD1_GWA2_OD1_36_10]
-----YKIADLP-Y--------TYDALEP-Y-ID-KATMEIHHD-------KHHA-----
---------T-YCTK---------LN-EAV---------D-----------K-H----P-
--E-------L-F---------A------------Q--T----A--E-----------EL
----L------K-N---L--------EQI-P---------ED-------------I----
KIAV--KNHGG-----------------------------------G-------------
HL-HHS-LFWQML----R-----PAQ----E----------------N------------
--------N----K-----------A-----T------------G-ELL----TQIETT-
-F--------G------SWENFQ-------------------------------------
------TEF-NNAA------------T--TVF---------------G-S------GW--
----AWLV-----------L--E-----------------------A----------G--
--A------L-KITKTSNQDS---P-------L----T----------------------
-------------------------------L------------------K---Q-----
I-------PLLGID--------------------VWEHAYY-----------LKYQN---
RRP---------EYIT-----------NFW-PIINW---DYVSELY-----
>WP_011711218_1[Bacteria_BacteroidetesChlorobi_group_Bacteroidetes_Flavobacteriia_Flavobacteriales_Flavobacteriaceae_Gramella_forsetii_KT0803]
---MSFELPKLK-Y--------AFDALEP-H-ID-AKTMEIHHG-------KHHA-----
---------G-YTKK---------LN-AAI---------E-----------G------T-
--D-------M-D---------G------------K--N----I--E-----------NI
----L------K-N---L--------DKS-N---------K-------------------
--AV--RNNGG-----------------------------------G-------------
FY-NHS-LFWEIM----S-----P------D-------G--------G------------
--------G----K-----------P-----E------------G-ELA----SAIDAA-
-Y--------G------SFEAFK-------------------------------------
------EEF-SKAA------------A--GQF---------------G-S------GW--
----AWLC-----------V--H-----------------------N-----G----G--
--K------V-EVCSTPNQDN---P-------L----M--------P-------------
---------------------------------EVGC------------GG---A-----
--------PILGLD--------------------VWEHAYY-----------LNYQN---
KRP---------EYID-----------AFF-NVIDW---KEVSSRYAKAK-
>WP_009778408_1[Bacteria_BacteroidetesChlorobi_group_Bacteroidetes_Flavobacteriia_Flavobacteriales_Flavobacteriaceae_Leeuwenhoekiella_blandensis_MED217]
---MSFQLPELK-Y--------AKDALEP-H-ID-AKTMEIHHD-------KHHA-----
---------G-YTSK---------LN-AAI---------E-----------G------T-
--D-------L-E---------G------------K--T----I--E-----------NI
----L------I-N---L--------DMT-N---------K-------------------
--AV--RNNGG-----------------------------------G-------------
FY-NHS-LFWDVM----S-----P------D-------G--------G------------
--------G----E-----------P-----T------------G-ELA----EAINAA-
-F--------G------SFEAFK-------------------------------------
------DKF-SSAA------------G--TQF---------------G-S------GW--
----AWLC-----------V--H-----------------------E-----G----G--
--K------V-EVCSTPNQDN---P-------L----M--------P-------------
---------------------------------EVGC------------GG---T-----
--------PILGID--------------------VWEHAYY-----------LKYQN---
QRP---------AYID-----------AFF-NVINW---QEVSSRYAQNK-
>WP_014799383_1[Bacteria_BacteroidetesChlorobi_group_Bacteroidetes_Cytophagia_Cytophagales_Cytophagaceae_Flexibacter_litoralis_Fx_l1_DSM_6794]
---MAFELPKLP-Y--------AYNALEP-N-ID-EQTMTIHHT-------KHHQ-----
---------G-YTNN---------LN-AAI---------E-----------G------T-
--D-------L-E---------G------------K--S----I--E-----------EI
----L------K-S---V--------GSA-S---------K-------------------
--AV--RNNGG-----------------------------------G-------------
YY-NHD-LFWKVM----S-----P------N-------G--------G------------
--------G----E-----------P-----S------------G-ELA----EAINKS-
-F--------G------SFAEFK-------------------------------------
------TQF-ETAA------------K--TQF---------------G-S------GW--
----AWLI-----------V--K-----------------------A-----D----G--
--S------L-AVTGTPNQDN---P-------L----M--------D-------------
-------------------------------I-AT-E------------KG---T-----
--------PIFGID--------------------VWEHAYY-----------LKYQN---
KRP---------DYVG-----------AFW-NVANW---EQVTENFKKAK-
>OGJ73532_1[Candidatus_Peribacteria_bacterium_RIFCSPLOWO2_12_FULL_53_10]
---MPYTLPALP-Y--------AYDALEP-H-ID-ARTMEIHHT-------KHHQ-----
---------T-YIDK---------VN-AAL---------A-----------G------T-
--E-------W-E---------G------------K--P----V--E-----------EI
----I------A-N---L--------SKI-P---------ED-------------K----
RGAV--RNHGG-----------------------------------G-------------
HA-NHS-LFWTIL----S-----P------D-------G--------G------------
--------G----K-----------P-----S------------G-DLA----KAIDAS-
-F--------G------SFDAMV-------------------------------------
------ELF-NTAA------------A--NRF---------------G-S------GW--
----AWLV-----------K--I-----------------------E-----N----G--
--E------L-RIENTPNQDS---P-------L----MGKTIAG-CE-------------
--------------------------------------------------G---------
T-------PILGLD--------------------VWEHAYY-----------LKYQN---
KRT---------EYVK-----------AFW-NVINW---KEVERRFSGA--
>KKQ36112_1[Bacteria_CPR_DojkabacteriaWS6_GWA2_WS6_37_6]
-----FQLPELP-Y--------SYDALEP-Y-ID-AKTMEIHHT-------KHHQ-----
---------T-YIDK---------LN-VAL---------E-----------E-A----P-
--E-------Y-F---------D------------K--N----I--E-----------DI
----L------K-N---I--------KDV-P---------EK-------------I----
RPAV--INHGG-----------------------------------G-------------
FA-NHN-LFWQVM----A-----P------K-------A--------G------------
--------G----E-----------P-----E------------G-ELK----NGLIET-
-F--------G------SFEKFK-------------------------------------
------EEF-TNAA------------T--TRF---------------G-S------GW--
----AWLV-----------K--D-----------------------E-----G----G--
--K------L-KVTSTANQDS---P-------L----M--------E-------------
--------------------------------------------------G---L-----
I-------PVLGLD--------------------VWEHAYY-----------LKYQN---
KRP---------DYIE-----------AWW-NIVNW---KKVEEL------
>WP_009034962_1[Bacteria_BacteroidetesChlorobi_group_Bacteroidetes_Cytophagia_Cytophagales_Cyclobacteriaceae_Indibacter_alkaliphilus_LW1]
---MAFELPKLP-Y--------DFNALEP-H-ID-AKTMEIHHG-------KHHN-----
---------G-YVTN---------LN-NAI---------A-----------G------T-
--E-------L-E---------G------------K--S----I--E-----------EL
----M------K-----S--------AGS-N---------N-------------------
--AV--RNNGG-----------------------------------G-------------
HY-NHS-LFWTIL----S-----P------N-------G--------G------------
--------G----T-----------P-----S------------G-DLA----AAIDAK-
-F--------G------SFDAFK-------------------------------------
------EEF-GKAA------------A--TRF---------------G-S------GW--
----AWLC-----------V--D-----------------------E-----S----K--
--E------L-CVCSTPNQDN---P-------L----M--------D-------------
-------------------------------V-AE-K------------KG---T-----
--------PILGLD--------------------VWEHAYY-----------LNYQN---
RRP---------DYVS-----------AFW-SLVNW---DEASKRYAAAK-
>WP_012683537_1[Bacteria_Gemmatimonadetes_Gemmatimonadetes_Gemmatimonadales_Gemmatimonadaceae_Gemmatimonas_aurantiaca_T_27]
---MAHTLPALP-Y--------APEALEP-H-ID-AQTMNIHHG-------KHHQ-----
---------A-YVTN---------LN-AAI---------E-----------K-A----P-
--E-------L-A---------S------------W--S----L--D-----------DL
----C------R-R---I--------NEV-P---------EA-------------V----
RTAV--RNNGG-----------------------------------G-------------
HW-NHS-LFWELM----A-----P------K-------A--------G------------
--------G----E-----------P-----T------------G-ELG----AAITKA-
-F--------G------SFSAFK-------------------------------------
------EQF-QAAG------------M--GRF---------------G-S------GW--
----AWL------------V--S-----------------------T-----D----G--
--A------L-SIVSTPNQDN---P-------L----M--------E-------------
--------------------------------------------------G---K-----
H-------ALLGVD--------------------VWEHAYY-----------LHYQN---
RRA---------DYLG-----------AWW-NVVNW---SAVAKRYAA---
>WP_015174556_1[Bacteria_Cyanobacteria_Oscillatoriales_Oscillatoria_nigroviridis_PCC_7112]
-----FTLPPLP-Y--------EYNALEP-H-ID-ARTMQFHHD-------KHHA-----
---------A-YVKN---------LN-DAV---------S-----------K-Y----P-
--Q-------L-K---------N------------I--T----A--E-----------NM
----L------R-D---L--------SKV-P---------ED-------------I----
RTAV--RNNGG-----------------------------------G-------------
HL-NHS-MFWEIM----S-----P------K-------G--------G------------
--------G----E-----------P-----T------------G-AIA----TAIKQT-
-F--------G------SVDDFK-------------------------------------
------AKF-NDAG------------A--KRF---------------G-S------GW--
----VWLV-----------R--N-----------------------K-----A----G--
--K------L-EITTTANQDT---P-------L----I--------D-------------
--------------------------------------------------G---N-----
Y-------PIMGND--------------------VWEHAYY-----------LKYQN---
LRA---------DYLK-----------AWW-NVVNW---AEINKRYEKA--
>KKR53273_1[Bacteria_CPR_MicrogenomatesOP11_Woesebacteria_GWD2_OP11_40_19]
-----FKLPKLP-Y--------SFDTLEP-Y-ID-ARTMQIHHD-------KHHQ-----
---------T-YVDK---------LN-AAC---------A-----------N-D----A-
--S-------L-A---------G------------K--T----I--E-----------EI
----L------S-D---P--------ANI-N---------GD-------------I----
RTAI--INNGG-----------------------------------G-------------
HL-NHS-FFWKIM----S-----P------N-------S--------P------------
--------F----N-----------P-----K------------S-NVG----KEIINT-
-F--------G------NFESFK-------------------------------------
------EKF-SNTA------------V--GRF---------------G-S------GW--
----AWLVV-------------N-----------------------------K----G--
--R------L-EIVDTQNQNT---P-------I----S----------------------
-------------------------------I------------------G---M-----
N-------PILCLD--------------------VWEHAYY-----------LKYQN---
KRA---------DYVN-----------AWW-NVVNW---KKVEENFSEA--
>WP_016482872_1[Bacteria_Armatimonadetes_Chthonomonadetes_Chthonomonadales_Chthonomonadaceae_Chthonomonas_calidirosea_T49]
-----FTLPPLP-Y--------PYNALEP-Y-ID-AQTMQIHYE-------KHHG-----
---------G-YVAN---------LN-AAL---------K-----------D-Y----P-
--S-------F-F---------E------------K--T----P--E-----------EI
----I------S-N---L--------DAV-P---------EA-------------V----
RTAV--RNNGG-----------------------------------G-------------
HV-NHT-MFWEIM----K-----P------G-------G--------S------------
--------K----E-----------P-----T------------G-ALA----EAIRST-
-F--------G------SFDALK-------------------------------------
------QQI-NDAG------------L--KRF---------------G-S------GW--
----AWLV-----------L--D-----------------------S-----S----G--
--K------L-SVISTPNQDN---P-------L----M--------E-------------
--------------------------------------------------G---K-----
K-------PILGVD--------------------VWEHAYY-----------LKYQN---
RRA---------DYLN-----------AWW-NVVNW---DEVAKRYEAA--
>OGG28494_1[Candidatus_Gottesmanbacteria_bacterium_RIFCSPLOWO2_01_FULL_48_11]
---MMFILPELP-Y--------AYNALEP-Y-ID-ERTMQIHHD-------KHHA-----
---------A-YVKN---------IN-DGL---------V-----------G-Q----D-
--A-------L-L---------A------------M--P----V--E-----------KL
----I------A-G---L--------SQV-P---------EA-------------V----
RTKV--RNNGG-----------------------------------G-------------
HA-NHS-LFWEIM----A-----PF-----V-------AG-------AP-----------
-------QG----K-----------P-----S------------G-ELK----KAMDAT-
-F--------G------SLEKFQ-------------------------------------
------EIF-SAAA------------L--NRF---------------G-S------GW--
----AWLV-----------H--D-----------------------G----------G--
--K------L-TIVDTPNQDS---P-------L----M--------D-------------
--------------------------------------------------G---K-----
T-------PILGLD--------------------VWEHAYY-----------LKYQN---
MRA---------DYIK-----------AWW-SVVNW---ASVEKRFK----
>WP_014752416_1[Bacteria_Proteobacteria_Betaproteobacteria_Burkholderiales_Alcaligenaceae_Tetrathiobacter_kashmirensis_WT001]
---MSYTLPALP-Y--------AYDALEP-N-ID-AQTMEIHYT-------KHHQ-----
---------T-YINN---------LN-AAL---------E-----------G------A-
--N-------L-P---------T------------P--A----V--E-----------EL
----I------S-D---I--------DKL-P---------ES-------------V----
RAAV--RNNGG-----------------------------------G-------------
HA-NHS-LFWQVM----S-----A------E-------G--------G------------
--------G----Q-----------P-----D------------G-KLA----TAIDTD-
-L--------G------GLEKFK-------------------------------------
------EAF-TKAA------------I--SRF---------------G-S------GW--
----AWLS-----------V--T-----------------------P-----E----K--
--K------L-VVESTANQDS---P-------L----M--------T-------------
--------------------------------------------------G---N-----
T-------PILGLD--------------------VWEHAYY-----------LKYQN---
RRP---------EYIA-----------AFY-NVVNW---PEVARRYEAA--
>OFW28479_1[Bacteria_Acidobacteria_RIFCSPLOWO2_12_FULL_Acidobacteria_65_11]
---MAHSLPPLP-Y--------PSDALEP-H-ID-KQTMEIHHG-------KHHN-----
---------A-YVTN---------LN-AAL---------E-----------K-H----P-
--D-------L-Q---------S------------K--S----V--E-----------EL
----L------R-N---I--------NSV-P---------EG-------------I----
RTAV--RNNGG-----------------------------------G-------------
HA-NHT-MFWQLM----A-----P------K-------A--------G------------
--------G----A-----------P-----T------------G-AIA----DAIASS-
-F--------G------GFDKFK-------------------------------------
------EEF-KKAA------------I--GRF---------------G-S------GW--
----AWL------------I--D-----------------------Q-----G----G--
--K------L-AIESTANQDS---P-------L----M--------E-------------
--------------------------------------------------N---K-----
K-------VVIGLD--------------------VWEHAYY-----------LKYQN---
RRP---------DYID-----------AWW-NVVNW---AEVNKRLQS---
>WP_015122182_1[Bacteria_Cyanobacteria_Nostocales_Rivulariaceae_Rivularia_sp_PCC_7116]
-----IKLPPLP-Y--------DYNGLEP-H-ID-AKTMKFHHD-------KHHA-----
---------G-YVKN---------LN-AAL---------G-----------K-Y----P-
--K-------L-K---------Q------------Q--S----V--E-----------EL
----L------G-N---L--------DSV-P---------QD-------------I----
RNTI--RNNGG-----------------------------------G-------------
HV-NHS-MFWEIM----K-----P------D-------G--------G------------
--------G----E-----------P-----T------------G-AIA----NAIKDN-
-F--------G------SFSEMK-------------------------------------
------NQF-NQAG------------A--KRF---------------G-S------GW--
----AWLV-----------F--N-----------------------K-----D----G--
--K------L-EVMSTANQDS---P-------F----S--------Q-------------
--------------------------------------------------G---K-----
Y-------PVMGND--------------------VWEHAYY-----------LNYQN---
RRK---------DYLE-----------AWW-NTINW---DEVNTRFDAAK-
>HCT62312_1[Bacteria_FibrobacteresAcidobacteria_group_Acidobacteria_Acidobacteriia_Acidobacteriales_Acidobacteriaceae_Acidobacterium_UBA8845]
---MAHELPPLP-Y--------DYSALEP-H-ID-AETMKLHHD-------KHHQ-----
---------A-YINN---------LN-AAL---------E-----------K-H----P-
--D-------L-A---------S------------K--S----A--E-----------DL
----L------R-D---L--------NSV-P---------ED-------------I----
RTAV--RNNGG-----------------------------------G-------------
HV-NHT-MFWKIM----K-----P------N-------G--------G------------
--------G----A-----------P-----T------------G-AIA----QQIEKD-
-F--------G------TFEDFK-------------------------------------
------TAF-NGTA------------A--KQF---------------G-S------GW--
----GWLI-----------W--------------------------D-----G----G--
--K------L-KIISTPNQDS---P-------L----S--------Q-------------
--------------------------------------------------G---F-----
F-------PILGND--------------------VWEHAYY-----------LKYQN---
KRP---------DYLA-----------AWW-NTVNW---DEVNHRFEHAK-
>WP_015897366_1[Bacteria_FibrobacteresAcidobacteria_group_Acidobacteria_Acidobacteriia_Acidobacteriales_Acidobacteriaceae_Acidobacterium_capsulatum_ATCC_51196]
---MAHELPPLP-Y--------DYSALEP-H-ID-AETMKLHHD-------KHHQ-----
---------A-YINN---------LN-AAL---------E-----------K-H----P-
--D-------L-A---------S------------K--S----A--E-----------DL
----L------R-D---L--------NSV-P---------ED-------------I----
RTAV--RNNGG-----------------------------------G-------------
HV-NHT-MFWKIM----K-----P------N-------G--------G------------
--------G----A-----------P-----T------------G-AIA----QQIEKD-
-F--------G------TFEDFK-------------------------------------
------TAF-NGTA------------A--KQF---------------G-S------GW--
----GWLI-----------W--------------------------D-----G----G--
--K------L-KIISTPNQDS---P-------L----S--------Q-------------
--------------------------------------------------G---F-----
F-------PILGND--------------------VWEHAYY-----------LKYQN---
KRP---------DYLA-----------AWW-NTVNW---DEVNHRFEHAK-
>WP_045869977_1[Bacteria_Cyanobacteria_Nostocales_Microchaetaceae_Microchaete_diplosiphon]
----AIQLPPLP-Y--------AYDALEP-H-ID-AKTMQFHHD-------KHHA-----
---------A-YVKN---------LN-AAL---------E-----------K-H----P-
--Q-------L-K---------G------------R--T----V--E-----------EL
----L------R-Q---L--------DKV-P---------AD-------------I----
RKTV--RNNGG-----------------------------------G-------------
HV-NHS-MFWQIM----K-----P------K-------G--------G------------
--------G----E-----------P-----T------------G-AIA----TAINQN-
-F--------G------NFAAFK-------------------------------------
------KQF-NEAG------------A--GQF---------------G-S------GW--
----VWLV-----------R--N-----------------------K-----N----G--
--K------L-EVTTTANQDT---P-------L----S--------Q-------------
--------------------------------------------------G---K-----
Y-------PILGND--------------------VWEHAYY-----------LNYQN---
RRA---------DYLE-----------AWW-NVVNW---DEINQRFAAA--
>WP_045869977_1[Bacteria_Cyanobacteria_Nostocales_Microchaetaceae_Fremyella_diplosiphon_UTEX_481]
----AIQLPPLP-Y--------AYDALEP-H-ID-AKTMQFHHD-------KHHA-----
---------A-YVKN---------LN-AAL---------E-----------K-H----P-
--Q-------L-K---------G------------R--T----V--E-----------EL
----L------R-Q---L--------DKV-P---------AD-------------I----
RKTV--RNNGG-----------------------------------G-------------
HV-NHS-MFWQIM----K-----P------K-------G--------G------------
--------G----E-----------P-----T------------G-AIA----TAINQN-
-F--------G------NFAAFK-------------------------------------
------KQF-NEAG------------A--GQF---------------G-S------GW--
----VWLV-----------R--N-----------------------K-----N----G--
--K------L-EVTTTANQDT---P-------L----S--------Q-------------
--------------------------------------------------G---K-----
Y-------PILGND--------------------VWEHAYY-----------LNYQN---
RRA---------DYLE-----------AWW-NVVNW---DEINQRFAAA--
>WP_013111741_1[Bacteria_Planctomycetes_Planctomycetia_Planctomycetales_Planctomycetaceae_Planctomyces_limnophilus_DSM_3776]
---MPFTLPALP-Y--------APAALEP-H-ID-AQTMEIHHG-------KHHQ-----
---------A-YINN---------AN-KAL---------E-----------G-H----P-
--E-------L-A---------A------------L--T----A--E-----------QL
----I------S-D---L--------SKV-P---------EG-------------I----
RTVI--RNNAG-----------------------------------G-------------
HA-NHS-LFWTVL----A-----P------S-------A--------G------------
--------G----T-----------P-----T------------G-ALE----AAINHT-
-F--------G------TFDAFK-------------------------------------
------EKF-NAAA------------T--TRF---------------G-S------GW--
----AWLS-----------V--D-----------------------S-----K----G--
--G------L-VVESTPNQDS---P-------L----M--------E-------------
--------------------------------------------------G---R-----
T-------PILGLD--------------------VWEHAYY-----------LKYQN---
RRP---------DYIA-----------SFW-NIVNW---PEVSKRFAAA--
>RKU16728_1[Bacteria_Poribacteria_PCPOR4]
-------LPKLR-Y--------PYDALEP-S-ID-KRTMEIHHG-------KHHQ-----
---------G-YVNK---------LN-AAI---------R-----------G-H----H-
--D-------L-E---------H------------L--S----I--E-----------DM
----L------R-N---I--------DKV-P---------AD-------------I----
RQAV--INSGG-----------------------------------G-------------
HA-NHT-LFWSIM----I-----P--------------E--------G------------
--------R----E-----------P-----T------------G-KVA----AAIQST-
-F--------G------SLDAGN-------------------------------------
------EMF-ANKA------------K--THF---------------G-S------GW--
----AWLV-----------V--D-----------------------D-----K----K--
--Q------L-QIYSTSNQDS---P-------L----M--------K-------------
--------------------------------------------------G---H-----
T-------PILGLD--------------------VWEHAYY-----------LNYQN---
RRA---------DYVD-----------AWG-KVVNW---KQVNANYDAA--
>SPE26505_1[Bacteria_FibrobacteresAcidobacteria_group_Acidobacteria_Solibacteres_Solibacterales_Solibacteraceae_Candidatus_Sulfopaludibacter_spSbA3]
---MSFTLPALL-Y--------ATDALEP-H-ID-KMTMEIHHG-------KHHN-----
---------A-YVTN---------LN-KAL---------E-----------S-A----P-
--D-------L-A---------G------------K--T----I--E-----------EL
----L------A-N--NC--------AIV-P---------EN-------------I----
RTAV--RNNGG-----------------------------------G-------------
HI-NHS-MFWRIM----G-----P------N-------G--------G------------
--------G----A-----------P-----V------------G-NLA----EAITGT-
-F--------G------GFDAFK-------------------------------------
------EKF-MAAG------------A--TRF---------------G-S------GW--
----AWLV-----------K--S-----------------------------A----G--
--K------I-EILSTANQDS---P-------V----M--------D-------------
--------------------------------------------------G---K-----
F-------PVMGLD--------------------VWEHAYY-----------LKYQN---
RRP---------DYMN-----------AWW-NVVNW---QEIEERFNGA--
>WP_027885694_1[Bacteria_BacteroidetesChlorobi_group_Bacteroidetes_Flavobacteriia_Flavobacteriales_Flavobacteriaceae_Mesonia_mobilis_DSM_19841]
---MSYKLPELP-Y--------SYDALEP-H-FD-AATMEIHHS-------KHHQ-----
---------G-YTNK---------LN-AAL---------E-----------E------A-
--G-------L-T---------D------------K--N----I--E-----------DL
----F------G-T---T--------SKL-S---------T-------------------
--GI--RNNGG-----------------------------------G-------------
FY-NHS-LFWSVL----S-----P------N-------G--------G------------
--------G----E-----------P-----K------------G-KVA----EAIQET-
-F--------G------SFDAFK-------------------------------------
------DTF-NNAA------------A--TRF---------------G-S------GW--
----AWLI-----------V--D-----------------------E-----N----K--
--K------L-KVTSTPNQDN---P-------L----M--------D-------------
-------------------------------V-AT-D------------NG---T-----
--------PILGLD--------------------VWEHAYY-----------LNYQN---
KRP---------DYIQ-----------AFW-NIVNW---DEVEKRYLAA--
>OFW43284_1[Bacteria_Acidobacteria_RIFCSPLOWO2_12_FULL_Acidobacteria_67_14b]
---MAHSLPALP-Y--------DAAALEP-H-ID-SQTMQIHHG-------KHHQ-----
---------A-YVTN---------LN-AAL---------D-----------K-H----P-
--E-------L-H---------G------------K--S----L--D-----------EL
----L------K-G---I--------GSV-P---------DD-------------I----
KTAV--RNNGG-----------------------------------G-------------
HW-NHS-MFWKLM----A-----P------G-------A--------G------------
--------G----A-----------P-----T------------G-AVA----DAIKSA-
-F--------G------DFERFK-------------------------------------
------TAV-NQAG------------T--TRF---------------G-S------GW--
----AWV------------I--D-----------------------N-----G----G--
--K------L-EVTSTPNQDN---P-------L----M--------E-------------
--------------------------------------------------G---K-----
K-------AILGID--------------------VWEHAYY-----------LKYQN---
RRP---------DYLG-----------AWW-NVVNW---AEVNRLLKG---
>WP_092084682_1[Bacteria_Firmicutes_Bacilli_Lactobacillales_Aerococcaceae_Dolosicoccus_paucivorans]
---MTFKLPELT-Y--------AYDALEP-V-ID-KETMEIHHS-------KHHQ-----
---------A-YVNN---------LN-AAV---------E-----------G------T-
--E-------F-A---------E------------L--D----L--D-----------EL
----M------K-R---I--------NEV-P---------AD-------------I----
QTAV--RNNGG-----------------------------------G-------------
HY-NHS-LFWTLL---RA-----P------Q---E------------D------------
--------N----R-----------P-----E------------G-ALL----DKIEAD-
-F--------G------SFDAFK-------------------------------------
------EAF-AKAA------------A--TRF---------------G-S------GW--
----AWL------------V--D-----------------------N-----N----G--
--K------L-EVVSTPNQDN---P-------A----M--------D-------------
--------------------------------------------------G---L-----
N-------PLLGLD--------------------VWEHTYY-----------LKYQN---
RRP---------EYID-----------AFF-KVVNW---DEVAKRFNA---
>WP_010584838_1[Bacteria_Planctomycetes_Planctomycetia_Planctomycetales_Planctomycetaceae_Schlesneria_paludicola_DSM_18645]
---MAFTLPPLP-Y--------APNALEP-H-ID-ARTMEIHHG-------KHHQ-----
---------A-YINN---------AN-AKL---------E-----------G-H----P-
--A-------L-A---------S------------K--T----A--E-----------EI
----I------S-N---L--------SAV-P---------ED-------------I----
RTVI--RNNAG-----------------------------------G-------------
HA-NHS-LFWTIL----A-----P------H-------T--------G------------
--------A----E-----------P-----T------------G-ELA----EAITST-
-F--------G------SFTAFK-------------------------------------
------EKL-SAAA------------T--TRF---------------G-S------GW--
----AWLS-----------Y--D-----------------------------K----G--
--K------L-VVESTPNQDS---P-------L----M--------E-------------
--------------------------------------------------G---R-----
T-------PLLGLD--------------------VWEHAYY-----------LNYQN---
RRP---------DYIA-----------AFF-NVVNW---PEV---------
>OLB45800_1[Bacteria_Chloroflexi_Ktedonobacteria_Ktedonobacterales_Ktedonobacteraceae_Ktedonobacter_13_2_20CM_53_11]
---MAYELPPLP-Y--------DYSALEP-Y-ID-TQTMQLHHD-------KHHQ-----
---------A-YVTA---------VN-NAL---------K-----------D-Q----S-
--Q-------F-A---------S------------L--P----I--E-----------DL
----I------R-R---L--------NEV-P---------ES-------------I----
RTVV--RNNGG-----------------------------------G-------------
HV-NHS-MFWQIM----K-----P------N-------G--------G------------
--------G----E-----------P-----T------------G-ALA----SAIQST-
-F--------G------SFDAFK-------------------------------------
------TAF-NDAG------------V--KRF---------------G-S------GW--
----AWLI-----------L--D-----------------------S-----S----G--
--K------L-QITSTANQDS---P-------F----T--------D-------------
--------------------------------------------------G---N-----
Y-------PVMGND--------------------VWEHAYY-----------LKYQN---
RRP---------DYLN-----------AWW-NVVNW---DEISRRYQ----
>WP_025733200_1[Bacteria_Proteobacteria_Gammaproteobacteria_Oceanospirillales_Halomonadaceae_Carnimonas_nigrificans_ATCC_BAA_78]
---MAYELPKLP-Y--------AYDALEP-H-FD-KATMELHHT-------KHHQ-----
---------T-YVTN---------AN-AAL---------E-----------K-L----P-
--E-------F-A---------N------------L--S----A--E-----------EL
----V------T-K---L--------ADV-P---------EA-------------S----
QTAL--RNNAG-----------------------------------G-------------
HA-NHS-LFWTIL----T-----P------E-------S--------E------------
--------G----A-----------P-----V------------G-DLK----AAIDDT-
-F--------G------SFEKFQ-------------------------------------
------EQF-TTAA------------K--GRF---------------G-S------GW--
----AWLV-----------V--------------------------K-----N----G--
--K------L-EIGSTANQDS---P-------L----SPKDFGG-LD-------------
--------------------------------------------------A---------
T-------PVLGLD--------------------VWEHAYY-----------LNYQN---
RRP---------DYIG-----------AFW-KLVNW---AEAEKRYQAAK-
>WP_011478754_1[Bacteria_Proteobacteria_Betaproteobacteria_Methylophilales_Methylophilaceae_Methylobacillus_flagellatus_KT]
---MAYTLPPLD-Y--------AYTDLEP-H-ID-AQTMEIHHT-------KHHQ-----
---------T-YINN---------VN-AAL---------E-----------G------T-
--P-------F-A---------D------------E--P----I--E-----------AL
----V------A-K---L--------DSL-P---------EN-------------L----
RGPV--RNNGG-----------------------------------G-------------
HA-NHS-LFWKVM----S-----P------N-------G--------G------------
--------G----E-----------P-----T------------G-ALA----DAIKSD-
-I--------G------GFDTFK-------------------------------------
------EAF-TKAA------------L--TRF---------------G-S------GW--
----AWLS-----------V--T-----------------------P-----E----K--
--K------L-IVESSANQDS---P-------L----S--------H-------------
--------------------------------------------------G---N-----
T-------PILGLD--------------------VWEHAYY-----------LRYQN---
RRP---------EYIG-----------AFF-NVINW---DEVARRYQEA--
>WP_011529971_1[Bacteria_Deinococcus_Thermus_Deinococci_Deinococcales_Deinococcaceae_Deinococcus_geothermalis_DSM11300]
---MAYQLPQLP-Y--------AYDALEP-H-ID-ARTMEIHHT-------KHHQ-----
---------T-YIDN---------AN-KAL---------E-----------G------T-
--E-------F-A---------D------------L--P----V--E-----------EL
----I------Q-K---L--------DQV-P---------AD-------------K----
KTVL--RNNAG-----------------------------------G-------------
HA-NHS-LFWQVM----------TP-----Q-------GQ--------------------
--------G----Q-----------P-----T------------G-ELA----QAINET-
-F--------G------SFEAFK-------------------------------------
------QQF-EDAA------------K--GRF---------------G-S------GW--
----AWLV-----------V--K-----------------------P-----G----G--
--Q------L-AVVSTANQDN---P-------L----M--------GEA-----------
-------------------------------I-AG--------------AS---G-----
T-------PILGVD--------------------VWEHAYY-----------LNYQN---
RRP---------DYLK-----------AFW-NVVNW---DEVARRYQQAK-
>OGZ01929_1[Candidatus_Liptonbacteria_bacterium_RIFCSPLOWO2_01_FULL_53_13]
---MTHELPPLP-Y--------AYNALEP-Y-ID-ARTMEIHHG-------KHHL-----
---------A-YVTK---------LN-EIV---------T-----------G-T----S-
--V-------L-H---------G------------K--S----I--E-----------EI
----L------A-D---LNA--------V-P---------EG-------------A----
RAPI--RNFGG-----------------------------------G-------------
HF-NHA-FFWKVM----A-----G------E-----------------------------
--------G----SA---------RG-----E----------ARG-KLA----GALTAQ-
-F--------G------GFASFR-------------------------------------
------EQF-TKTA------------N--SVF---------------G-S------GW--
----TWLV-----------S--D-----------------------K-----M----G--
--K------L-SIVSTLNQDC---P-------L----S----------------------
-------------------------------------------------LG---L-----
A-------PVTVLD--------------------EWEHAYY-----------LSYQN---
RRP---------EYVE-----------AFW-NVANW---DQAEENYREA--
>OGG56074_1[Candidatus_Handelsmanbacteria_bacterium_RIFCSPLOWO2_12_FULL_64_10]
---MAHTLPALP-Y--------PFDTLEP-H-ID-AQTMEIHHG-------KHHN-----
---------A-YVTN---------LN-KAL---------E-----------G-H----A-
--D-------L-Q---------A------------K--S----L--E-----------DL
----I------G-A---L--------SGV-P---------EA-------------I----
RTAV--RNNGG-----------------------------------G-------------
HA-NHS-LFWTLM----K-----K------G-------G--------G------------
--------G----E-----------P-----S------------G-DLS----AAISKA-
-F--------G------GFAAFK-------------------------------------
------EKF-STAG------------A--TRF---------------G-S------GW--
----AWLS-----------L--D-----------------------R-----S----G--
--N------L-IVESTANQDS---P-------L----M--------E-------------
--------------------------------------------------G---R-----
K-------PILGLD--------------------VWEHAYY-----------LKYQN---
RRP---------DYIA-----------AWW-NVVNW---DAVAQVYKKAR-
>NP_358268_1[Bacteria_Firmicutes_Bacilli_Lactobacillales_Streptococcaceae_Streptococcus_pneumoniaeR6]
---MAIILPELP-Y--------AYDALEP-Y-ID-AETMHLHHD-------KHHQ-----
---------T-YVNN---------AN-AAL---------E-----------K-H----P-
--E-------I-G----------------------E--D----L--E-----------AL
----L------A-D---V--------ESI-P---------AD-------------I----
RQAL--INNGG-----------------------------------G-------------
HL-NHA-LFWELM----T-----P------E-------K---------------------
--------T----A-----------P-----S------------A-ELA----AAIDAT-
-F--------G------SFEEFQ-------------------------------------
------AAF-TAAA------------T--TRF---------------G-S------GW--
----AWLV-----------V--N-----------------------K-----E----G--
--K------L-EVTSTANQDT---P-------I----S--------E-------------
--------------------------------------------------G---K-----
K-------PILGLD--------------------VWEHAYY-----------VKYRN---
VRP---------DYIK-----------AFF-SVINW---NKVDELYAAAK-
>WP_019989324_1[Bacteria_BacteroidetesChlorobi_group_Bacteroidetes_Cytophagia_Cytophagales_Cytophagaceae_Rudanella_lutea_DSM_19387]
---MAFVLDPLP-Y--------PSDSLEP-N-ID-KQTMEIHHG-------KHHN-----
---------A-YVTN---------LN-NAV---------S-----------G------T-
--E-------M-E---------N------------K--S----I--E-----------DL
----L------A-N---V--------SQY-P---------V-------------------
--AV--RNNGG-----------------------------------G-------------
HY-NHT-LFWNTL----S-----G------N-------G--------G------------
--------G----Q-----------P-----V------------G-ELA----AAIDQK-
-F--------G------SFDAFK-------------------------------------
------EEF-AKAA------------T--TRF---------------G-S------GW--
----AWLI-----------V--T-----------------------G-----D----G--
--Q------L-AVTSTPNQDN---P-------L----M--------D-------------
-------------------------------V-AE-T------------KG---F-----
--------PIIGLD--------------------VWEHAYY-----------LKYQN---
RRP---------DYIG-----------AYW-NVVDW---NAAEKRYQLGK-
>WP_015149398_1[Bacteria_Cyanobacteria_Oscillatoriales_Oscillatoria_acuminata_PCC6304]
------ELPPLP-Y--------PYNALEP-H-ID-ARTMELHHD-------KHHA-----
---------S-YVSN---------LN-EAL---------E-----------N-N----A-
--N-------L-R---------N------------Q--S----V--E-----------SL
----I------R-N---L--------NQV-P---------ED-------------I----
RTTI--RNNGG-----------------------------------G-------------
HV-NHS-MFWAIM----S-----P------N-------G--------G------------
--------G----E-----------P-----T------------G-AIA----QAITEN-
-F--------G------SFETFK-------------------------------------
------EQF-NQAG------------S--SQF---------------G-S------GW--
----VWLV-----------R--N-----------------------A-----Q----G--
--Q------L-EITSTPNQDS---P-------L----I--------D-------------
--------------------------------------------------G---Q-----
Y-------PIMGND--------------------VWEHAYY-----------LNYQN---
QRG---------EYLN-----------NWW-NVVNW---EEVNRRFETAS-
>WP_013834645_1[AlkaliphileAlkalineLake_Bacteria_Proteobacteria_Gammaproteobacteria_Thiotrichales_Piscirickettsiaceae_Thioalkalimicrobium_cyclicum_ALM1]
---MSFKLPDLA-Y--------DYNALNS-A-ID-AQTMEIHHS-------KHHN-----
---------T-YVTN---------LN-NAL---------A-----------G------S-
--E-------H-E---------G------------K--D----L--E-----------EL
----V------R-N---A--------GAI-S---------P-------------------
--AV--RNNGG-----------------------------------G-------------
HW-NHS-FFWDLM----T-----P------D-------S--------M------------
--------G----A-----------P-----T------------G-TLA----DDIKAT-
-F--------G------DFDSFK-------------------------------------
------TQF-TQAG------------L--TRF---------------G-S------GW--
----AWLI-----------V--N-----------------------A-----E----G--
--K------L-QITSTPNQDN---P-------L----M--------D-------------
-------------------------------I-AE-V------------KG---S-----
--------PILGLD--------------------VWEHAYY-----------LRYQN---
RRP---------DYIN-----------AWW-DVVNW---NKVADLYQVNK-
>PIR69262_1[CG10_big_fil_rev_8_21_14_0_10_Niyogibacteria_OD1_46_36_curated]
-------LPKLS-Y--------AYDALEP-Y-ID-ARTMEIHHT-------KHHQ-----
---------G-YVDK---------LN-AAL---------E-----------G-Y----P-
--E-------L-Q---------G------------K--S----I--E-----------DL
----L------R-D---V--------EYI-P---------ED-------------I----
RQAV--INNGG-----------------------------------G-------------
HA-NHS-LFWASM----S-----P------E-------G--------G------------
--------G----E-----------P-----Q------------G-SIA----AAIQET-
-F--------G------GFSGFK-------------------------------------
------EGF-AKAA------------T--GRF---------------G-S------GW--
----AWL------------V--K-----------------------Y-----N----G--
--A------L-AVISTANQDS---P-------L----M--------D-------------
--------------------------------------------------G---Q-----
V-------PLLGLD--------------------VWEHAYY-----------LTYQN---
KRP---------DYIA-----------AWW-NTVNW---QEAEKRFHA---
>WP_009056984_1[Bacteria_BacteroidetesChlorobi_group_Bacteroidetes_Cytophagia_Cytophagales_Cyclobacteriaceae_Nitritalea_halalkaliphila_LW7]
---MAFELPKLP-Y--------DVNALEP-H-ID-ARTMEIHHG-------KHHN-----
---------A-YVTN---------LN-NAI---------A-----------G------T-
--D-------L-E---------G------------K--S----L--E-----------EL
----M------Q-----V--------AGS-N---------A-------------------
--AV--RNNGG-----------------------------------G-------------
HY-NHT-LFWSVL----S-----P------N-------G--------G------------
--------G----A-----------P-----T------------G-ELA----AAIDAK-
-F--------G------SFDAFK-------------------------------------
------EEF-NKAA------------A--TRF---------------G-S------GW--
----AWLC-----------V--D-----------------------E-----K----K--
--E------L-CVCSSPNQDN---P-------L----M--------D-------------
-------------------------------V-AE-C------------PG---T-----
--------PILGLD--------------------VWEHAYY-----------LNYQN---
RRP---------DYIG-----------AFW-NVVNW---EEVSKRYAAAK-
>WP_055667391_1[Bacteria_Firmicutes_Clostridia_Clostridiales_Clostridiaceae_Desnuesiella_massiliensis]
---MKHELPKLK-Y--------EYNALEP-H-ID-EMTMNIHHS-------KHHA-----
---------A-YVNN---------LN-SAL---------E-----------K-Y----P-
--E-------L-Q---------E------------K--S----I--E-----------EL
----L------T-S---L--------ELI-P---------EE-------------I----
RTIV--RNNGG-----------------------------------G-------------
HF-NHS-LFWNIL----G-----P------N-------K--------G------------
--------E----E-----------P-----K------------G-ILL----DKINKA-
-F--------G------SFENFK-------------------------------------
------NEF-NKAA------------A--TRF---------------G-S------GW--
----AWLV-----------V--D-----------------------K-----E----G--
--E------L-KVLSTANQDT---P-------L----S--------E-------------
--------------------------------------------------G---F-----
K-------PILGLD--------------------VWEHAYY-----------LKYQN---
RRP---------DYIS-----------AWW-NVIDW---DIVSQ-------
>WP_006702208_1[Bacteria_Firmicutes_Bacilli_Lactobacillales_Aerococcaceae_Facklamia_ignavaCCUG37419]
---MAFELPKLP-Y--------EYDALEP-V-ID-KQTMEIHHT-------KHHQ-----
---------A-YVTN---------LN-KVI---------E-----------G-T------
--E-------Y-E---------S------------L--E----L--E-----------EL
----V------K-K---I--------DTL-P---------ES-------------I----
QTAV--RNNGG-----------------------------------G-------------
HL-NHS-LFWNLL----Q-----S------P-----------------------------
--------N----E-----------E-----TT---------IPS-ELS----DKLIED-
-F--------G------SIESFK-------------------------------------
------EKF-EASA------------K--GRF---------------G-S------GW--
----AWLV-----------D--------------------------N-----Q----G--
--T------L-EVIDLPNQDN---P-------L----M----------------------
------------------------------------I------------GK---T-----
--------PLFGLD--------------------VWEHAYY-----------LNYQN---
RRP---------EYVS-----------NFW-KVVNW---EQVNKLWK----
>WP_016195340_1[Bacteria_BacteroidetesChlorobi_group_Bacteroidetes_Sphingobacteriia_Sphingobacteriales_Sphingobacteriaceae_Arcticibacter_svalbardensis_MN12_7]
---MAFELPALT-Y--------ATDALEP-Y-ID-KATMEIHHG-------KHHQ-----
---------A-YVDN---------LN-KAI---------A-----------G------T-
--A-------G-D---------G------------K--T----I--E-----------EI
----L------A-N---I--------SSY-P---------A-------------------
--PV--RNNGG-----------------------------------G-------------
HF-NHS-LFWTVI----G-----P------N-------G--------G------------
--------G----E-----------P-----T------------G-ELA----EAIKSA-
-F--------G------SFEDFK-------------------------------------
------KKF-AEAG------------A--TRF---------------G-S------GW--
----AWLT-----------V--S-----------------------A-----D----G--
--A------L-QVSSTPNQDN---P-------L----M--------D-------------
-------------------------------V-AD-V------------KG---T-----
--------PILGLD--------------------VWEHAYY-----------LKYQN---
KRP---------DYIA-----------AFW-NVVNW---TEVAARFK----
>OGM57710_1[Candidatus_Woesebacteria_bacterium_RIFCSPLOWO2_01_FULL_38_20]
-----FTLPDLP-Y--------KYDALEP-Y-ID-EMTMKIHHD-------KHHA-----
---------A-YVNN---------LN-ELL---------K-----------D-H----P-
--S-------L-L---------K------------M--D----A--I-----------NL
----V------K-N---L--------DKV-P---------EG-------------I----
RTKI--RNNGG-----------------------------------G-------------
HA-NHS-FFWQLM----A-----PK-----A-------DR-------E------------
-------------------------P-----R------------G-ELS----EAIKNT-
-F--------S------NLEGFK-------------------------------------
------EKF-TSVA------------M--GRF---------------G-S------GW--
----AWLM-----------I--N-----------------------N----------G--
--K------L-EIIDTSNQET---P-------L----M--------D-------------
--------------------------------------------------G---K-----
P-------AILGLD--------------------VWEHAYY-----------LKYQN---
RRA---------DYIA-----------AWW-NVVNW---KQVEENFNEA--
>WP_027079251_1[Bacteria_Proteobacteria_Gammaproteobacteria_Xanthomonadales_Xanthomonadaceae_Luteimonas_mephitis_DSM_12574]
---MAHTLPALP-Y--------AYDALEP-H-ID-AQTMEIHHS-------KHHQ-----
---------A-YINN---------LD-KAL---------E-----------G------S-
--D-------L-A---------D------------K--P----A--E-----------EL
----I------R-D---L--------DAL-P---------EK-------------I----
RGAV--RNNGG-----------------------------------G-------------
HA-NHS-LFWTVM----S-----P------K-------G--------G------------
--------G----Q-----------P-----V------------G-DVA----SHIDSD-
-L--------G------GFDKFK-------------------------------------
------EAF-TQAA------------L--TRF---------------G-S------GW--
----AWLS-----------V--D-----------------------K-----S----G--
--K------L-SVESSANQDS---P-------L----MKGI----GS-------------
--------------------------------------------------G---N-----
T-------PILGLD--------------------VWEHAYY-----------LKYQN---
RRP---------DYIG-----------AFY-NVVDW---NEVERRYQEA--
>OHB77264_1[Planctomycetes_bacterium_RBG_16_64_10]
---MSYTLPDLP-Y--------PFNALEP-H-ID-ARTMEIHHD-------KHHS-----
---------T-YVAK---------VN-DAL---------V-----------G------S-
--D-------L-G---------K------------Q--D----I--D-----------DL
----C------R-N---L--------NQV-P---------EK-------------V----
RTIV--RNNGG-----------------------------------G-------------
HA-NHS-LFWTIM----A-----P------K-------A--------G------------
--------G----T-----------P-----T------------G-ALA----AAIEAE-
-L--------G------GFAAFR-------------------------------------
------EAI-STAA------------V--TQF---------------G-S------GW--
----AWLS-----------V--T-----------------------S-----K----G--
--T------L-VVESTPNQDS---P-------L----M--------R-------------
--------------------------------------------------G---N-----
T-------PIVGID--------------------VWEHAYY-----------LKYQN---
RRP---------DYVA-----------AFF-NVIDW---RAVAQRYATAK-
>WP_020533684_1[Bacteria_BacteroidetesChlorobi_group_Bacteroidetes_Cytophagia_Cytophagales_Flammeovirgaceae_Flexithrix_dorotheae_DSM_6795]
---MAFELPSLP-Y--------AHDALAP-H-ID-AKTMEIHHG-------KHHN-----
---------G-YVTN---------LN-NAI---------S-----------G------T-
--D-------L-E---------G------------K--S----L--E-----------EL
----L------K-----V--------AGS-N---------T-------------------
--AV--RNNGG-----------------------------------G-------------
HY-NHS-LFWTVL----S-----P------N-------G--------G------------
--------G----A-----------P-----S------------G-DLA----AAIDAA-
-F--------G------SFDSFK-------------------------------------
------EAF-AKAA------------A--TRF---------------G-S------GW--
----AWLI-----------V--------------------------A-----D----G--
--K------L-AITSSPNQDN---P-------L----M--------D-------------
-------------------------------V-AE-V------------KG---T-----
--------PVLGLD--------------------VWEHAYY-----------LNYQN---
RRP---------DYIG-----------AFW-NVVNW---DEVSKRFAAAK-
>WP_045749648_1[Bacteria_Tenericutes_Mollicutes_Acholeplasmatales_Acholeplasmataceae_Acholeplasma_oculi]
---MAFTLPQLP-Y--------ASDALEP-F-ID-KQTMEIHHG-------KHHQ-----
---------A-YITN---------LN-AAL---------D-----------K-H----P-
--E-------L-K---------V------------E--T----M--DDL--------KAL
----L------K-D---L--------TKV-P---------KD-------------I----
EGAV--RNNGG-----------------------------------G-------------
HF-NHD-FFWPLL----K-----K------N-------D--------G------------
--------A----R-----------P-----S------------G-KLM----DAIQAS-
-F--------G------SFEKFQ-------------------------------------
------EEF-SNAA------------K--TRF---------------G-S------GW--
----AWLV-----------K--------------------------Q-----G----N--
--Q------L-VVTSTPNQDT---P-------L----A--------L-------------
--------------------------------------------------G---------
T-------PILGLD--------------------VWEHAYY-----------LNYQN---
RRP---------DYVA-----------AFF-NVVNW---DKVSELF-----
>WP_013457578_1[Bacteria_Deinococcus_Thermus_Deinococci_Thermales_Thermaceae_Oceanithermus_profundus_DSM_14977]
-----FELPDLG-Y--------AYDALEP-H-ID-ARTMEIHHT-------KHHG-----
---------G-YVNN---------LN-KAL---------E-----------G-H----A-
--F-------L-H---------G------------A--G----L--E-----------EL
----L------T-H---L--------SAL-P---------AE-------------I----
QTAV--RNNGG-----------------------------------G-------------
HL-NHS-LFWEVI----A-----P------G-------G--------A------------
--------H----A-----------P-----S------------G-ELA----WAIEDA-
-F--------G------SFDAFK-------------------------------------
------DVF-AKAA------------A--TRF---------------G-S------GW--
----AWLA-----------L--D-----------------------P-----W----G--
--R------L-HVLSTPNQDN---P-------V----M--------Q-------------
--------------------------------------------------G---L-----
T-------PILGLD--------------------VWEHAYY-----------LKYQN---
RRP---------DYIA-----------AFW-NVVNF---DVVGEKFAAAR-
>OHA56189_1[Candidatus_Veblenbacteria_bacterium_RIFOXYC2_FULL_42_11]
---MMFELPKLP-Y--------SFDALEP-Y-ID-AKTMEIHQG-------KHHA-----
---------A-YVAK---------LN-EALD--------K-----------S------A-
--E-------W-E---------A------------K--K----I--E-----------EI
----V------A-N---Y--------DKA-P---------EE-------------I----
KTAL--RNHGG-----------------------------------G-------------
HF-NHT-LFWESL----R-----P------A-------G--------G------------
--------V----R-----------P-----S------------G-KLQ----LAIVEA-
-F--------G------DFDKFK-------------------------------------
------ETF-TKSA------------V--GVF---------------G-S------GW--
----AWLT-----------V--E-----------------------A-----S----G--
--K------L-AIITTPNQDN---P-------L----T--------R-------------
--------------------------------------------------G---F-----
K-------PLLGLD--------------------VWEHAYY-----------LKYQN---
RRP---------EYID-----------AWW-NVVNW---ETVSERF-----
>WP_027705170_1[Bacteria_Proteobacteria_Gammaproteobacteria_Oceanospirillales_Halomonadaceae_Zymobacter_group_Zymobacter_palmae_DSM_10491]
---MAYQLPTLP-Y--------AYDALEP-H-FD-RQTMEIHHT-------KHHQ-----
---------T-YVTN---------AN-AAL---------E-----------K-L----P-
-AE-------L-A---------S------------L--S----P--E-----------AL
----I------Q-K---L--------DKV-P---------AE-------------L----
QTAV--RNNVG-----------------------------------G-------------
HA-NHS-LFWTVL----T-----P------N-------A--------S------------
--------K----T-----------P-----T------------G-KVA----AAINDA-
-F--------G------SFEAFQ-------------------------------------
------EKF-EAAA------------K--TRF---------------G-S------GW--
----AWLV-----------V--N-----------------------K-----D----G--
--K------L-DVTSSANQDS---P-------L----ASKAFGG-SD-------------
--------------------------------------------------A---------
T-------PILGLD--------------------VWEHAYY-----------LHYQN---
RRP---------DYIK-----------AFW-NLVNW---DEVERRFDAA--
>OGG13588_1[Candidatus_Gottesmanbacteria_bacterium_RIFCSPHIGHO2_01_FULL_46_14]
-----FTLPDLP-Y--------SYNALEP-Y-ID-ERTMQIHHD-------KHHG-----
---------A-YVKN---------LN-DAL---------T-----------G-Q----E-
--A-------F-L---------S------------M--D----M--Y-----------EL
----M------K-N---L--------NKV-P---------DA-------------M----
RTKV--RNNGG-----------------------------------G-------------
HA-NHS-FFWTSM-----------------V-------AG-------G------------
--------S----R-----------P-----S------------G-EII----KAIDST-
-F--------G------SFTQFQ-------------------------------------
------DKF-SAAG------------V--GRF---------------G-S------GW--
----VWLI-----------S--E-----------------------K----------G--
--K------L-SIMDTPNQDN---P-------W----M--------D-------------
--------------------------------------------------N---K-----
T-------PILGLD--------------------VWEHAYY-----------LKYQN---
LRA---------DYIA-----------AWW-NIVNW---NEVERRYK----
>PCJ64017_1[Bacteria_Hydrogenedentes_NORP43]
---MAYTLPELG-F--------AHDALEP-H-ID-KATMEIHHG-------KHHQ-----
---------A-YVSK---------VN-AAL---------E-----------G-V------
--D-------V-G---------G------------K--S----I--E-----------AL
----L------S-D---L--------SIV-P---------DD-------------K----
RQAV--INNGG-----------------------------------G-------------
HA-NHS-LFWRIL----A-----P------G-------G--------A------------
--------S----A-----------P-----S------------G-ALE----AAINEA-
-C--------G------SVDAFK-------------------------------------
------XAF-ENAG------------M--TRF---------------G-S------GW--
----AWLV-----------S--------------------------K-----G----G--
--K------L-SVCSTGNQDS---P-------I----M---DGA-C--------------
------------------------------------------------------------
--------PILGCD--------------------VWEHAYY-----------LNYQN---
RRP---------DYLK-----------AFW-DVVNW---DVV---------
>WP_014772102_1[Bacteria_BacteroidetesChlorobi_group_Bacteroidetes_Cytophagia_Cytophagales_Cyclobacteriaceae_Belliella_baltica_BA134_DSM_15883]
---MAFELPKLP-Y--------DFNALEP-H-ID-AKTMEIHHG-------KHHN-----
---------A-YVTN---------LN-NAI---------A-----------G------T-
--D-------L-E---------G------------K--S----L--E-----------EL
----M------K-----V--------AGS-N---------A-------------------
--AV--RNNGG-----------------------------------G-------------
HY-NHS-LFWTVL----A-----P------N-------G--------G------------
--------G----Q-----------P-----S------------G-DLA----AAIDAK-
-F--------G------SFDAFK-------------------------------------
------EEF-NKAA------------A--TRF---------------G-S------GW--
----AWLC-----------V--D-----------------------E-----K----K--
--E------L-CVCSSPNQDN---P-------L----M--------D-------------
-------------------------------V-AE-C------------PG---T-----
--------PILGLD--------------------VWEHAYY-----------LNYQN---
RRP---------DYVG-----------AFW-NLVNW---DEVSKRFAAAK-
>WP_012411731_1[Bacteria_Cyanobacteria_Nostocales_Nostocaceae_Nostoc_punctiforme_PCC73102]
----AIQLPPLA-Y--------AYEALEP-H-ID-AKTMQFHHD-------KHHA-----
---------T-YVKN---------LN-AAL---------D-----------K-H----P-
--E-------L-K---------G------------K--T----I--E-----------EL
----L------Q-K---L--------DSV-P---------QD-------------I----
RRTV--RNNGG-----------------------------------G-------------
HV-NHS-MFWEIM----K-----P------K-------G--------G------------
--------G----E-----------P-----T------------G-NIA----SAINQS-
-F--------G------SFAAFK-------------------------------------
------KQF-NEAG------------A--SRF---------------G-S------GW--
----VWLV-----------R--N-----------------------K-----G----G--
--K------L-EVTTTANQDS---P-------L----S--------T-------------
--------------------------------------------------G---K-----
Y-------PILGND--------------------VWEHAYY-----------LNYQN---
RRA---------DYLD-----------AWW-NVVNW---DEINKRFAAA--
>OGY91673_1[Candidatus_Komeilibacteria_bacterium_RIFCSPLOWO2_02_FULL_48_11]
-----FELPALP-Y--------DYAALEP-A-ID-SRTMAIHHS-------KHHQ-----
---------A-YVEK---------LN-AAL---------E-----------G-Q----A-
--D-------L-A---------G------------K--T----I--E-----------EL
----L------G-N---L--------AAI-P---------ES-------------I----
RTAV--QNNGG-----------------------------------G-------------
HY-NHT-LFWELM----I-----P------Q-------G--------S------------
--------K----E-----------P-----V------------G-ELG----AAIKDA-
-F--------G------SFDEFK-------------------------------------
------KIF-TQAA------------V--GRF---------------G-S------GW--
----AWLA-----------L-----------------------------------HAG--
--K------L-TISSTPNQDS---P-------I----M--------Q-------------
--------------------------------------------------N---D-----
K-------SILGLD--------------------VWEHAYY-----------LKYQS---
RRP---------EYVA-----------AWW-SVVNW---DKANDFYLAAK-
>OGY82989_1[Candidatus_Kerfeldbacteria_bacterium_RIFCSPLOWO2_01_FULL_48_11]
-----FTTLTLP-Y--------AYDALEP-Y-ID-KETMTLHHD-------KHHV-----
---------T-YTTK---------LN-EAL---------A-----------K-H----P-
--E-------M-E---------V------------E--T----V--E-----------SL
----L------M-G---L--------DLV-P---------ED-------------I----
RPAV--RNHGG-----------------------------------G-------------
HV-NHA-MFWEIM----G-----P-D----A----------------G------------
--------G----K-----------P-----S------------G-ELL----KAIESV-
-F--------G------SYESFV-------------------------------------
------EKF-NDAA------------M--TQF---------------G-S------GW--
----AWLS-----------V--D-----------------------G----------G--
--K------L-IVEKTPNQDT---P-------I----S----------------------
-------------------------------M------------------G---R-----
T-------PILCLD--------------------VWEHAYY-----------LKYRN---
VRP---------DYIK-----------AWW-NVVNW---KNVEQKFKKA--
>WP_117298935_1[Bacteria_Acidobacteria_Acidobacteriales_Acidobacteriaceae_Acidipila_sp4GK13]
---MAHTVPPLP-Y--------DYAALEP-H-ID-EATMKLHHD-------KHHQ-----
---------A-YVTN---------LN-AAI---------E-----------K-H----P-
--D-------L-S---------R------------H--S----A--E-----------DL
----L------R-N---L--------SSV-P---------ED-------------I----
RTAV--RNNGG-----------------------------------G-------------
HV-NHT-MFWTIM----Q-----P------G-------G--------G------------
--------G----E-----------P-----T------------G-AIA----AQIRKD-
-F--------G------DFEAFK-------------------------------------
------KQF-NETT------------A--KQF---------------G-S------GW--
----GWLI-----------F--------------------------E-----G----G--
--Q------L-KIVTSANQDS---P-------L----S--------Q-------------
--------------------------------------------------G---H-----
F-------PILGND--------------------VWEHAYY-----------LKYQN---
KRP---------DYLA-----------AWW-NTVNW---DEINKRFETAK-
>WP_028777391_1[Bacteria_Firmicutes_Bacilli_Bacillales_Thermoactinomycetaceae_Shimazuella_kribbensisDSM45090]
-----FTLPSLP-F--------STNALEP-H-ID-KATMEIHHG-------KHHQ-----
---------T-YVDK---------LN-EAL---------S-----------N-H----P-
--E-------L-S---------N------------Q--T----L--E-----------EL
----L------Q-N---L--------NTL-P---------KS-------------I----
QTAV--QNNGG-----------------------------------G-------------
HY-NHS-LFWEIL----T-----P--------------G--------G------------
-------SN----K-----------P-----V------------G-DIA----KAITKQ-
-F--------S------SFETFK-------------------------------------
------NEF-TKAA------------L--GRF---------------G-S------GW--
----VWLV-----------V--------------------------D-----G----D--
--Q------L-EIVHTPNQDN---P-------V----M----------------------
-------------------------------------------------AG---K-----
Q-------VILGLD--------------------VWEHAYY-----------LRYQN---
KRQ---------DYVA-----------AFF-QVINW---DVVGEKFNQAR-
>WP_015813649_1[Bacteria_BacteroidetesChlorobi_group_Bacteroidetes_Cytophagia_Cytophagales_Cytophagaceae_Dyadobacter_fermentans_DSM_18053]
---MAFTLDPLP-Y--------ANNALEP-H-FD-ALTMEIHHD-------RHHQ-----
---------A-YVTN---------LN-AAV---------A-----------G------T-
--E-------L-E---------G------------K--T----I--E-----------EL
----L------A-G---I--------SKA-P---------A-------------------
--PV--RNNGG-----------------------------------G-------------
HW-NHS-FFWKSL----S-----S------N-------G--------G------------
--------G----E-----------P-----T------------G-ELG----KAITAK-
-F--------G------SFQAFK-------------------------------------
------DEF-KKAA------------T--GRF---------------G-S------GW--
----AWLI-----------K--S-----------------------G-----D----G--
---------V-AITSTPNQDN---P-------L----M--------D-------------
-------------------------------I-AE-V------------KG---T-----
--------PIIGLD--------------------VWEHAYY-----------LKYQN---
KRP---------DYID-----------AYW-NVVDW---KAADALYTAAK-
>WP_008316682_1[Bacteria_Proteobacteria_Gammaproteobacteria_Xanthomonadales_Xanthomonadaceae_Wohlfahrtiimonas_chitiniclastica_SH04]
---MAYTLPDLP-Y--------AHDALEP-H-ID-TETMHLHHD-------KHHN-----
---------T-YVNN---------LN-NAI---------A-----------N-H----P-
--E-------L-A---------Q------------L--P----I--D-----------EL
----I------A-K---L-N------DVV-P---------EE-------------I----
RNAV--RNNGG-----------------------------------G-------------
HA-NHT-LFWEIM----A-----P------N-------A--------G------------
--------G----E-----------P-----T------------G-EIK----AAIEKA-
-F--------G------SFDAFK-------------------------------------
------EKF-AAAA------------T--GQF---------------G-S------GW--
----AWLV-----------V--N-----------------------K-----D----G--
--D------L-EVMSTSNQDS---P-------L----T--------I-------------
--------------------------------------------------G---K-----
T-------PVLTID--------------------VWEHAYY-----------KKFSN---
VRP---------DYIK-----------AFW-NVVNW---NEVNRRFLAAK-
>WP_053335260_1[Bacteria_FibrobacteresAcidobacteria_group_Acidobacteria_unclassified_Acidobacteria_Thermoanaerobaculum_aquaticum_MP_01]
---LSLELPPLP-Y--------AYDALEP-Y-ID-AETMRLHHD-------KHHA-----
---------A-YIAG---------LA-KAV---------E-----------Q-V----P-
--K-------L-A---------E------------Q--T----L--E-----------EL
----L------T-S---L--------AKV-P---------EA-------------V----
RTAV--RNHGG-----------------------------------G-------------
HY-NHS-LFWQCL----A-----P--------------N--------A------------
-------PA----A-----------P-----E------------G-ELA----RAMARD-
-F--------G------SFESFK-------------------------------------
------ETF-SKQA------------M--GVF---------------G-S------GW--
----VWLV-----------V--------------------------E-----G----G--
--K------L-QVATTANQDT---P-------L----S----------------------
-------------------------------------------------LG---K-----
K-------PLLGLD--------------------LWEHAYY-----------LKYQW---
RRA---------EYVA-----------AFW-HVVNW---PFVARRF-----
>WP_069871073_1[Bacteria_Firmicutes_Clostridia_Clostridiales_Clostridiales_incertae_sedis_Fusibacter]
---MKFQLPNLT-Y--------AYDALEP-H-FD-KQTMEIHHT-------KHHA-----
---------G-YTNN---------LN-AAL---------E-----------G--------
-----------------------------------K--DIDLSI--E-----------AI
----L------K-G---L--------EAIPE---------D--------------V----
RVAV--RNNGG-----------------------------------G-------------
FY-NHS-LFWTLL----S-----P------N-------G--------G------------
--------G----E-----------P-----K------------G-KLK----EALVKQ-
-F--------G------SFETFK-------------------------------------
------ENF-NEAA------------A--KRF---------------G-S------GW--
----AWLT-----------I--------------------------K-----D----G--
--V------L-GIESTANQDS---P-------L----S--------DG------------
-------------------------------------------------KD---V-----
---------LLGLD--------------------VWEHAYY-----------LKFQN---
KRP---------DYIS-----------AFW-HLVNW---DEVESRFEQFK-
>WP_035350057_1[Bacteria_FibrobacteresAcidobacteria_group_Acidobacteria_Acidobacteriia_Acidobacteriales_Acidobacteriaceae_Edaphobacter_aggregans_DSM_19364]
---MAYELPPLP-Y--------DYAALEP-H-ID-EATMKLHHD-------KHHQ-----
---------A-YVTN---------LN-GAV---------D-----------K-H----P-
--D-------L-G---------S------------K--S----P--E-----------DL
----L------K-D---L--------NAI-P---------ED-------------V----
RKVV--QNNGG-----------------------------------G-------------
HV-NHT-MFWQIM----K-----P------K-------G--------G------------
--------G----E-----------P-----I------------G-AIA----QQIKAD-
-F--------G------DFDSFK-------------------------------------
------KLF-NETT------------A--KQF---------------G-S------GW--
----GWLI-----------F--------------------------K-----G----G--
--K------L-QIVTSANQDN---P-------I----S--------Q-------------
--------------------------------------------------G---S-----
Y-------PILGND--------------------VWEHAYY-----------LKYQN---
RRP---------DYLA-----------AWW-NTVNW---EEINNRFEIAK-
>WP_013578829_1[Bacteria_Acidobacteria_Acidobacteriales_Acidobacteriaceae_Granulicella_tundricola_MP5ACTX9]
---MAFELPPLP-Y--------AYDALEP-F-ID-EATMKLHHD-------KHHQ-----
---------T-YVTN---------LN-GAV---------E-----------K-Y----P-
--D-------L-G---------K------------K--T----P--E-----------EL
----V------K-D---L--------ASI-P---------ED-------------V----
RKVV--QNNGG-----------------------------------G-------------
HV-NHT-MFWQIM----K-----P------Q-------G--------G------------
--------G----E-----------P-----T------------G-NIG----LQITTD-
-F--------G------SFEDFK-------------------------------------
------KKF-NETT------------A--KQF---------------G-A------GW--
----GWLV-----------F--------------------------K-----G----G--
--K------L-EILTTANQDS---P-------L----S--------Q-------------
--------------------------------------------------G---L-----
Y-------PILGND--------------------VWEHAYY-----------LKYQN---
KRP---------DYLA-----------AWW-STVNW---EEINKRFETAQ-
>SEG67399_1[Bacteria_Acidobacteria_Acidobacteriales_Acidobacteriaceae_Bryocella_elongata]
-----FTLPPLP-Y--------AYDALEP-Y-ID-AETMHLHHD-------KHHA-----
---------S-YVAN---------LN-AAV---------A-----------G-H----P-
--E-------L-G---------Q------------K--T----V--E-----------QL
----V------T-N---L--------NAV-P---------ED-------------V----
RTAV--RNQGG-----------------------------------G-------------
HA-NHS-FFWQLL----S-----Q------K-------G--------G------------
--------A----A-----------P-----V------------G-RLK----ADVNAR-
-F--------G------SQGQFQ-------------------------------------
------EKF-AAAA------------A--SVF---------------G-S------GW--
----AWLT-----------L--S-----------------------H-----Q----G--
--V------L-EIETTANQDS---P-------L----S--------R-------------
--------------------------------------------------G---V-----
T-------PILGLD--------------------VWEHAYY-----------LKYQN---
RRA---------EYVA-----------AFF-HAVNW---DGVSEKY-----
>OIR13660_1[Archaea_Euryarchaeota_Diaforarchaea_MarineGroupIII_CG_Bathy1]
---MSFELPDLT-Y--------SFDALEP-H-ID-AKTMQIHHD-------KHHQ-----
---------A-YVNM---------LN-GAV---------E-----------A------AD
-GA-------L-D---------N------------K--N----L--E-----------EL
----I------G-N---L--------DGV-P---------EG-------------Q----
RMAV--RNHGG-----------------------------------G-------------
HW-NHS-LFWEIM----G-----PD-----S-----------------------------
--------G----A-----------M-----S------------D-ELS----AAIDSA-
-F--------G------SMDEMK-------------------------------------
------EAM-HKAA------------M--TRF---------------G-S------GW--
----AWLCS-------------D-----------------------------N----G--
--K------L-SVCSTSNQDN---P-------L----M-----G-SE-------------
-------------------------------V-----------------CG---C-----
----DCGTPVMGVD--------------------VWEHAYY-----------LKYQN---
LRG---------DYLN-----------AFF-NAVNW---DEVSRKYAETK-
>WP_082435854_1[Bacteria_Firmicutes_Clostridia_Clostridiales_Clostridiaceae_Desnuesiella_massiliensis]
-----FKLPELP-Y--------SYDALEP-F-ID-ARTMQIHYE-------KHHG-----
---------T-YVDK---------LN-EAI---------N-----------K-H----P-
--E-------L-K---------G------------K--T----I--E-----------EL
----L------M-N---L--------NTL-P---------ED-------------I----
RETV--RNNGG-----------------------------------G-------------
HY-NHS-LFWRIM----G-----K------D-------KY--------------------
--------G----I-----------P-----K------------G-KLK----ADIDKA-
-F--------G------SFENFK-------------------------------------
------KEF-KEAA------------L--GRF---------------G-S------GW--
----AWLI-----------K--D-----------------------K-----D----G--
--K------L-KIISMPNQDS---P-------I----M--------A-------------
--------------------------------------------------G---I-----
K-------PILGID--------------------VWEHAYY-----------LKYQN---
KRA---------DYID-----------AWW-NVVNW---NEVEREYR----
>WP_013270530_1[Bacteria_Proteobacteria_Alphaproteobacteria_Caulobacterales_Caulobacteraceae_Brevundimonas_subvibrioides_ATCC_15264]
---MAFTLPPLP-Y--------AYDALEP-A-ID-SETMTFHHD-------KHHQ-----
---------A-YVDK---------LN-EAV---------A-----------A-----DA-
--S-------L-A---------D------------H--S----I--E-----------DL
----L------K-G---V--------SKL-P---------K-------------------
--AV--RNNGG-----------------------------------G-------------
HW-NHS-LFWELL----A-----PV-------------GQ-------G------------
--------G----E-----------P-----S------------A-ELA----AAIDRD-
-L--------G------GLEKFK-------------------------------------
------TDF-NAAG------------A--GQF---------------G-S------GW--
----AWLI-----------VQ-------------------------------D----G--
--K------L-KITSTPNQDN---P-------L----M--------D-------------
-------------------------------V-AD-E------------KG---A-----
--------VVLGAD--------------------VWEHAYY-----------LKYQN---
RRP---------DYLK-----------AFW-TVVNW---NKANELYAAA--
>WP_008508616_1[Bacteria_BacteroidetesChlorobi_group_Bacteroidetes_Sphingobacteriia_Sphingobacteriales_Sphingobacteriaceae_Mucilaginibacter_paludis_TPT56_DSM_18603]
---MAFELPALP-Y--------ATDALEP-H-ID-KLTMEIHHG-------KHHQ-----
---------A-YVTN---------LN-KAL---------E-----------G------K-
--P-------E-A---------S------------S--T----I--E-----------DI
----I------H-N---I--------SKF-P---------P-------------------
--AV--RNNGG-----------------------------------G-------------
HY-NHT-FFWTIL----T-----P------N-------G--------G------------
--------G----E-----------P-----T------------G-ELE----EAIKST-
-F--------G------SFSEFK-------------------------------------
------TKF-SEAG------------A--TRF---------------G-S------GW--
----AWLI-----------V--T-----------------------P-----D----K--
--K------L-AITSTPNQDN---T-------L----M--------D-------------
-------------------------------I-AE-V------------KG---T-----
--------PVLGLD--------------------VWEHAYY-----------LKYQN---
KRP---------DYIA-----------AFF-NVINW---AHVADLYKKA--
>WP_058187720_1[Bacteria_Acidobacteria_Acidobacteriales_Acidobacteriaceae_Terracidiphilus_gabretensis]
---MAYELPPLP-Y--------DYAALEP-H-ID-AETMKLHHD-------KHHQ-----
---------T-YITK---------LN-GAI---------E-----------K-H----P-
--E-------L-G---------S------------K--K----V--D-----------EL
----L------A-D---L--------NAI-P---------ED-------------I----
RGVV--RNNGG-----------------------------------G-------------
HS-NHT-MFWTLM----A-----A------A-------GDG-----VG------------
--------G----E-----------P-----T------------G-AIG----EQITKD-
-F--------G------SFEAFK-------------------------------------
------KTF-NETT------------A--NQF---------------G-S------GW--
----GWLV-----------F--------------------------K-----D----G--
--K------L-TIVTTPNQDS---P-------L----S--------Q-------------
--------------------------------------------------G---F-----
Y-------PILGND--------------------VWEHAYY-----------LKYQN---
RRP---------DYLA-----------AWW-SVVNW---SEVNNRFAKAK-
>WP_015210936_1[Bacteria_Cyanobacteria_Nostocales_Nostocaceae_Cylindrospermum_stagnale_PCC_7417]
----AIELPPLP-Y--------AYEALEP-H-ID-ARTMQFHHD-------KHHA-----
---------A-YVNN---------LN-AAL---------D-----------K-H----P-
--E-------L-K---------S------------K--T----V--E-----------QL
----L------Q-N---L--------DQV-P---------AD-------------I----
RTTV--RNNGG-----------------------------------G-------------
HV-NHS-MFWKIM----K-----P------N-------G--------G------------
--------G----E-----------P-----T------------G-EIA----TAINQT-
-F--------G------SFENFK-------------------------------------
------KKF-NSAG------------E--ARF---------------G-S------GW--
----VWLV-----------R--T-----------------------P-----G----G--
--N------L-EITTTANQDN---P-------L----I--------E-------------
--------------------------------------------------S---Q-----
Y-------PIFGND--------------------VWEHAYY-----------LKYQN---
RRP---------DYLD-----------AWW-NVVNW---DEINQRFADA--
>OGO08200_1[Bacteria_Chloroflexi_RBG_13_Chloroflexi_66_10]
---MPHELPKLP-Y--------PYDALEP-H-ID-ARTMEIHHS-------KHHA-----
---------A-YVNN---------LN-TAL---------E-----------A-H----A-
--A-------L-K---------D------------K--P----V--E-----------KL
----I------A-D---L--------NAV-P---------EA-------------I----
RMAV--RNNGG-----------------------------------G-------------
HA-NHT-LFWSIM----G-----P------G-------A--------G------------
--------G----E-----------P-----T------------G-PLK----KEIEKA-
-F--------G------GFAGFK-------------------------------------
------EEL-TKSA------------I--TRF---------------G-S------GW--
----AWLV-----------V--D-----------------------G-----S----G--
--G------L-KVLSTANQDS---P-------V----S--------D-------------
--------------------------------------------------G---L-----
K-------PLLMVD--------------------VWEHAYY-----------LKYQN---
RRA---------DYVA-----------AWW-NAVNW---VEVNRRFEAAR-
>PJF46966_1[Bacteria_Chloroflexi_Candidatus_ThermofonsiaClade3_JP3_7
---MAFELPPLP-Y--------PYDSLEP-H-ID-TLTMQIHHD-------KHHA-----
---------A-YVNN---------LN-NAI---------K-----------D-Y----P-
--D-------L-Q---------S------------K--T----V--E-----------EL
----I------Q-N---L--------SAL-P---------ES-------------I----
RTAV--RNNGG-----------------------------------G-------------
HV-NHT-MFWEQL---------------------------------KV------------
--------G----V-----------P-----EP---------MSG-PLA----DAINAA-
-F--------G------SMAAFK-------------------------------------
------EAF-EKAG------------I--ARF---------------G-S------GW--
----AWLV-----------V--N-----------------------K-----D----G--
--K------L-EVMSTPNQDN---P-------M----M--------A-------------
----------------------------------E--------------YG---G----L
K-------PILGVD--------------------VWEHAYY-----------LKYQN---
RRP---------DYLK-----------AFW-NVVNW---EDVAKRFGA---
>WP_013013892_1[Bacteria_Deinococcus_Thermus_Deinococci_Thermales_Thermaceae_Meiothermus_ruber_DSM_1279]
-----FKLPELA-Y--------PKDALEP-H-ID-AQTMEIHHG-------KHHA-----
---------A-YVNN---------LN-AAL---------E-----------K-H----P-
--E-------L-H---------S------------W--S----L--E-----------DL
----L------T-K---I--------NQV-P---------ED-------------I----
RTAV--RNNGG-----------------------------------G-------------
HH-NHT-LFWDIL----T-----P------G-------G--------S------------
--------K----E-----------P-----T------------G-KLA----EAINAT-
-F--------G------SFEELK-------------------------------------
------AKL-TQAG------------A--TRF---------------G-S------GW--
----AWLV-----------K--D-----------------------K-----D----G--
--K------L-QVYSTANQDS---P-------L----M--------E-------------
--------------------------------------------------G---H-----
T-------PLLGID--------------------VWEHAYY-----------LKYQN---
RRP---------DYLA-----------AIW-NVINW---DKVAERF-----
>WP_041973980_1[Bacteria_FibrobacteresAcidobacteria_group_Acidobacteria_Blastocatellia_Blastocatellales_Pyrinomonadaceae_Pyrinomonas_methylaliphatogenes]
------KLPPLP-Y--------EYNALEP-Y-ID-TETMQLHHD-------KHHA-----
---------A-YVNN---------LN-AAI---------A-----------K-H----P-
--E-------L-S---------N------------R--S----A--E-----------DL
----I------R-N---L--------QSV-P---------AD-------------I----
REQV--RNNGG-----------------------------------G-------------
HV-NHT-MFWQIM----K-----P------N-------G--------G------------
--------G----E-----------P-----T------------G-PIA----EAIKRT-
-F--------G------SFAEFK-------------------------------------
------KQF-NDAG------------M--KRF---------------G-S------GW--
----VWLV-----------R--D-----------------------R-----A----G--
--R------L-QIISTPNQDS---P-------L----T--------Q-------------
--------------------------------------------------G---L-----
Y-------PIMGND--------------------VWEHAYY-----------LKYQN---
RRN---------EYLE-----------AWW-NVVNW---DEINRRFETA--
>YP_001295096_1[Bacteria_BacteroidetesChlorobi_group_Bacteroidetes_Flavobacteriia_Flavobacteriales_Flavobacteriaceae_Flavobacterium_psychrophilum_JIP0286]
---MAFELPQLP-Y--------AYDALEP-H-ID-ARTMEIHHS-------KHHN-----
---------A-YTTN---------LN-AAI---------A-----------G------T-
--D-------L-E---------G------------K--S----I--E-----------DI
----L------K-N---L--------DLT-K---------A-------------------
--AV--RNNGG-----------------------------------G-------------
FF-NHN-LFWTVM----S-----P------N-------G--------G------------
--------G----L-----------P-----T------------G-ELA----AAIDAN-
-F--------G------TFADFK-------------------------------------
------AAF-AKAG------------A--TQF---------------G-S------GW--
----AWLC-----------V--------------------------K-----E----G--
--K------L-EVCGTPNQDN---T-------L----M--------P-------------
---------------------------------GVGC------------GG---T-----
--------PILGMD--------------------VWEHAYY-----------LHYQN---
RRP---------DYIE-----------AFF-NVINW---SEVARRFAEAK-
>WP_027137969_1[Bacteria_BacteroidetesChlorobi_group_Bacteroidetes_Flavobacteriia_Flavobacteriales_Flavobacteriaceae_Gaetbulibacter_saemankumensis_DSM_17032]
---MAFELPELG-Y--------AYDALEP-H-MD-ARTMEIHHT-------KHHQ-----
---------G-YTNN---------LN-NAI---------E-----------G------T-
--D-------L-E---------G------------K--S----I--E-----------DI
----L------T-N---L--------DMN-N---------A-------------------
--AV--RNNGG-----------------------------------G-------------
FY-NHS-LFWTVM----N-----P------E-------D--------R------------
--------G----Y-----------L-----S------------G-ELK----DAIEAA-
-F--------G------SKDAFV-------------------------------------
------EAF-SKAA------------A--TRF---------------G-S------GW--
----AWLC-----------V--H-----------------------E-----G----G--
--K------V-DICSTPNQDN---P-------L----M--------P-------------
---------------------------------GVGC------------GG---T-----
--------PILGLD--------------------VWEHAYY-----------LNYQN---
RRP---------DYIK-----------AFF-NVVNW---NEAERRYAAAK-
>WP_027886931_1[Bacteria_Deinococcus_Thermus_Deinococci_Thermales_Thermaceae_Meiothermus_taiwanensis_DSM14542]
-----FKLPELA-Y--------PKDALEP-H-ID-AQTMEIHHG-------KHHA-----
---------A-YVNN---------LN-AAL---------E-----------K-H----P-
--E-------L-H---------G------------W--S----L--E-----------DL
----L------T-K---I--------NQV-P---------ED-------------I----
RTAV--RNNGG-----------------------------------G-------------
HH-NHT-LFWDIL----T-----P------G-------G--------S------------
--------K----E-----------P-----T------------G-KLA----EAIQAT-
-F--------G------SFDELK-------------------------------------
------AKL-TQAG------------A--SRF---------------G-S------GW--
----AWLV-----------K--D-----------------------K-----D----G--
--K------L-HVYSTANQDS---P-------L----M--------E-------------
--------------------------------------------------G---H-----
T-------PLLGID--------------------VWEHAYY-----------LKYQN---
RRP---------DYLA-----------AIW-NVINW---DKVAE-------
>HCI80513_1[Bacteria_Chloroflexi_Ktedonobacteria_Ktedonobacterales_Ktedonobacteraceae_Ktedonobacter_UBA7999]
---MAFEVPPLP-Y--------DYNALEP-Y-ID-TQTMQLHHD-------KHHQ-----
---------A-YVTN---------LN-NAV---------Q-----------N------T-
--Q-------F-A---------S------------M--P----V--E-----------DI
----L------R-H---L--------NDV-P---------AN-------------I----
QTAV--RNNGG-----------------------------------G-------------
HA-NHS-MFWTIM----K-----P------N-------G--------G------------
--------G----A-----------P-----Q------------G-EIA----QAINDS-
-F--------G------SFDAFK-------------------------------------
------AAF-NDAG------------A--KRF---------------G-S------GW--
----VWVT-----------L--G-----------------------Q-----D----G--
--K------L-QITSTANQDS---P-------L----L--------E-------------
--------------------------------------------------G---V-----
Y-------PIMGND--------------------VWEHAYY-----------LKYQN---
RRP---------EYLS-----------NWW-NVVNW---DEINKRYQQAK-
>WP_093326489_1[Bacteria_BacteroidetesChlorobi_group_Bacteroidetes_Sphingobacteriia_Sphingobacteriales_Sphingobacteriaceae_Pseudosphingobacterium_domesticum_DSM_18733]
---MAFSLPALP-Y--------APDALEP-H-ID-KETMEIHHG-------KHHQ-----
---------A-YVDN---------LN-KAI---------A-----------G------T-
--D-------A-E---------S------------L--S----I--E-----------EI
----I------K-N---I--------SKY-S---------P-------------------
--AV--RNNGG-----------------------------------G-------------
HF-NHS-LFWTIL----S-----P------E-------A--------Q------------
--------T----T-----------P-----S------------G-ELA----AAIEET-
-F--------G------SFDELK-------------------------------------
------KKL-QDAG------------A--TRF---------------G-S------GW--
----SWLV-----------I--D-----------------------G-----A----G--
--K------L-QVTSTPNQDN---P-------L----M--------D-------------
-------------------------------V-AE-V------------KG---T-----
--------PILGID--------------------VWEHAYY-----------LKYQN---
KRP---------AYLE-----------AIF-NVICW---KSVGERYAAAK-
>OHD73362_1[Bacteria_Spirochatetes_Spirochaetia_Spirochaetales_RIFOXYC1_FULL_Spirochaetes_54_7]
---MAFKLPDLP-Y--------DFNALEP-H-ID-ARTMEIHHG-------KHHA-----
---------T-YVAK---------LN-EALE--------K-----------A------P-
--G-------W-D---------K------------K--S----L--E-----------DI
----V------R-G---Y--------ADA-P---------KE-------------V----
QGAL--RNHGG-----------------------------------G-------------
HF-NHS-LFWRVL----S-----S------K-------G--------G------------
--------G----K-----------P-----S------------G-DLV----SAIDAA-
-F--------G------GFDALK-------------------------------------
------EKF-SAAA------------A--GVF---------------G-S------GW--
----AWLA-----------L--D-----------------------S-----A----R--
--K------L-TIVSTPNQDN---P-------L----T--------Q-------------
--------------------------------------------------G---L-----
V-------PILGLD--------------------VWEHAYY-----------LKYQN---
RRP---------EYIA-----------AFW-NVVFW---DQVGRNFKEAR-
>ABF42694_1[Bacteria_FibrobacteresAcidobacteria_group_Acidobacteria_Acidobacteriia_Acidobacteriales_Acidobacteriaceae_Candidatus_Koribacter_versatilis_Ellin345]
---MAHEVPPLP-Y--------DYSALEP-T-ID-TQTMHLHHD-------KHHL-----
---------A-YVTN---------LN-AAL---------E-----------K-A----P-
--E-------L-Q---------S------------K--S----A--E-----------DL
----L------K-D---L--------NSV-P---------EA-------------I----
RTAV--RNNGG-----------------------------------G-------------
HV-NHS-MFWAIM----G-----P------N-------A--------G------------
--------G----E-----------P-----T------------G-EIA----DAINST-
-F--------G------SFATLK-------------------------------------
------EKF-NEAG------------V--KQF---------------G-S------GW--
----AWLV-----------K--G-----------------------A-----D----G--
--K------L-AVTSSPNQDN---P-------I----S--------Q-------------
--------------------------------------------------G---Q-----
F-------PILGND--------------------VWEHAYY-----------LKYQN---
RRA---------DYLK-----------EWW-NVVNW---TEVNRRLKQAK-
>WP_051313014_1[Bacteria_BacteroidetesChlorobi_group_Bacteroidetes_Cytophagia_Cytophagales_Cytophagaceae_Sporocytophaga_myxococcoides_DSM_11118]
-----FTLPALP-Y--------AYEALEP-S-FD-TQTMQIHHD-------KHHD-----
---------A-YVKN---------LN-KEVT--------A-----------N------P-
--A-------L-N---------G------------K--T----I--E-----------EI
----C------K-N---V--------SKY-N---------T-------------------
--AV--RNNGG-----------------------------------G-------------
HY-NHS-LFWTVL----S-----P------K----------------G------------
--------G----A-----------P-----A------------G-ALS----EDINKT-
-F--------G------SFDNFK-------------------------------------
------AQF-SDSA------------K--TRF---------------G-S------GW--
----AWLI-----------V--G-----------------------Q-----D----G--
--K------L-KITTTPNQDN---P-------L----M--------D-------------
-------------------------------I-VK-V------------KG---T-----
--------PVLALD--------------------VWEHAYY-----------LKYQN---
KRP---------DYIS-----------AFW-NIVNW---DEVSRRYAEAK-
>WP_090440574_1[Bacteria_Firmicutes_Clostridia_Clostridiales_Clostridiaceae_Natronincola_peptidivorans]
---MKHTLPNLE-Y--------AYDALEP-F-ID-KETMEIHHS-------KHHQ-----
---------A-YVNN---------LN-SAL---------E-----------G-H----E-
--D-------F-K---------E------------K--E----I--E-----------EL
----I------G-L---L--------EDL-P---------QE-------------I----
YWAV--RNNGG-----------------------------------G-------------
HY-NHS-LFWKLL----S-----V------N-------G--------G------------
--------G----E-----------P-----K------------G-QLL----EAINKS-
-F--------G------NFEAFK-------------------------------------
------ETF-NKAA------------A--TRF---------------G-S------GW--
----AWLI-----------I--N-----------------------K-----D----N--
--Q------L-EVTSTPNQDN---P-------F----M--------E-------------
--------------------------------------------------G---N-----
R-------ILLGLD--------------------VWEHAYY-----------LKYQN---
KRP---------DYIQ-----------AWW-NLVNW---DYVSKQYSS---
>WP_026997913_1[Bacteria_BacteroidetesChlorobi_group_Bacteroidetes_Cytophagia_Cytophagales_Cytophagaceae_Flectobacillus_major_VKMB_859_DSM_103]
---MAFVLDPLP-Y--------ANNALEP-H-FD-ALTMEIHHD-------RHHN-----
---------A-YVTN---------LN-AAV---------A-----------G------T-
--E-------L-E---------G------------K--T----L--E-----------EL
----L------A-T---I--------STL-S---------P-------------------
--AV--RNNGG-----------------------------------G-------------
HF-NHN-LFWNIL----S-----P------N-------G--------G------------
[truncated: 2,185,294 more chars]
