# Supplementary material for: An evolutionary path to altered cofactor specificity in a metalloenzyme
Source: Nat Commun. 2020 Jun 1;11:2738. doi: 10.1038/s41467-020-16478-0 (PMC7264356; doi:10.1038/s41467-020-16478-0)
Supplement: Supplementary file 4 — Supplementary Data 1 [file 41467_2020_16478_MOESM4_ESM.zip › SOD_tree_RAXML_WAG.tre]

(((((((KPJ83581_1_Bacteria_Gemmatimonadetes_Gemmatimonadetes_Gemmatimonadales_Gemmatimonadaceae_Gemmatimonas_SG8_23:0.35538,(WP_020614684_1_Bacteria_Spirochaetes_Sediminispirochaeta_bajacaliforniensis_DSM16054:0.25000,WP_024267975_1_Bacteria_Spirochaetes_Salinispira_pacifica:0.19687)0.912:0.07009)0.770:0.08543,(PIN85177_1_Candidatus_Diapherotrites_CG11bigfilrev82114020379_ARCHAEA_DPANN_Diapherotrites:0.27492,(WP_014455115_1_Bacteria_Spirochaetes_Sphaerochaeta_africana_DSM8902:0.17485,(WP_076489503_1_Bacteria_Spirochaetes_Alkalispirochaeta_americana:0.05274,WP_026245220_1_Bacteria_Spirochaetes_Alkalispirochaeta_alkalica_DSM8900:0.04516)1.000:0.22198)0.872:0.08244)0.782:0.04757)0.674:0.05114,((WP_013177057_1_Bacteria_Deinococcus_Thermus_Deinococci_Deinococcales_Trueperaceae_Truepera_radiovictrix_DSM_17093:0.28422,((((((OFX42563_1_Bacteroidetes_bacterium_GWA2_40_15:0.12701,(OFY58324_1_Bacteroidetes_bacterium_RBG_19FT_COMBO_42_10:0.08126,OFY61411_1_Bacteroidetes_bacterium_RBG_13_43_22:0.02230)0.986:0.11474)1.000:0.18612,(WP_038559793_1_Bacteria_BacteroidetesChlorobi_group_Bacteroidetes_Bacteroidia_Bacteroidales_Prolixibacteraceae_Draconibacterium_orientale_ASM62663v1:0.23028,(WP_010665328_1_Bacteria_BacteroidetesChlorobi_group_Bacteroidetes_Bacteroidia_Bacteroidales_Marinilabiaceae_Marinilabilia_salmonicolor_JCM_21150:0.09545,WP_010419203_1_Bacteria_BacteroidetesChlorobi_group_Bacteroidetes_Bacteroidia_Bacteroidales_Marinilabiaceae_Anaerophaga_thermohalophila_Fru22_DSM_12881:0.08767)0.991:0.13808)0.762:0.06519)0.441:0.03812,(((OFX81429_1_Bacteroidetes_bacterium_GWE2_40_15:0.09002,(OFX78402_1_Bacteroidetes_bacterium_GWE2_39_28:0.04729,OFY44630_1_Bacteroidetes_bacterium_GWF2_40_14:0.13277)0.406:0.02660)0.974:0.09155,(OFX26556_1_Bacteroidetes_bacterium_GWA2_31_9b:0.12342,(OFY52155_1_Bacteroidetes_bacterium_GWF2_41_31:0.06210,OFY27110_1_Bacteroidetes_bacterium_GWF2_43_11:0.71131)0.898:0.06488)0.934:0.06993)0.301:0.06904,OFY54812_1_Bacteroidetes_bacterium_GWF2_43_63:0.57249)0.897:0.06981)0.171:0.06074,(KUK92353_1_Bacteria_Candidatus_Marinimicrobia_46_43:0.43148,(OFY49576_1_Bacteroidetes_bacterium_GWF2_41_31:0.04248,PIQ35386_1_CG18_big_fil_WC_8_21_14_2_50_Bacteroidetes_41_14_curated:0.03570)1.000:0.21442)0.251:0.07979)0.673:0.03564,(WP_006914351_1_Halophile_Bacteria_Proteobacteria_Gammaproteobacteria_Salinisphaerales_Salinisphaeraceae_Salinisphaera_shabanensis_E1L3A:0.41857,WP_011219229_1_Barophile_Bacteria_Proteobacteria_Gammaproteobacteria_Vibrionales_Vibrionaceae_Photobacterium_profundum_SS9:0.36727)0.665:0.12062)0.926:0.08575,(((WP_014202743_1_Bacteria_BacteroidetesChlorobi_group_Bacteroidetes_Flavobacteriia_Flavobacteriales_Cryomorphaceae_Owenweeksia_Owenweeksia_hongkongensis_DSM_17368:0.23736,(WP_038031298_1_Bacteria_BacteroidetesChlorobi_group_Bacteroidetes_Bacteroidetes_Order_III_Incertae_sedis_Thermonema_rossianum_DSM_10300:0.31746,WP_002701489_1_Bacteria_BacteroidetesChlorobi_group_Bacteroidetes_Cytophagia_Cytophagales_Cytophagaceae_Microscilla_marina_ATCC_23134:0.17656)0.689:0.06597)0.737:0.02210,((WP_013763837_1_Bacteria_BacteroidetesChlorobi_group_Bacteroidetes_Sphingobacteriia_Sphingobacteriales_Saprospiraceae_Haliscomenobacter_hydrossis_O_DSM_1100:0.24096,WP_020535327_1_Bacteria_BacteroidetesChlorobi_group_Bacteroidetes_Sphingobacteriia_Sphingobacteriales_Saprospiraceae_Lewinella_cohaerens_DSM_23179:0.19544)0.916:0.07590,(((WP_038559897_1_Bacteria_BacteroidetesChlorobi_group_Bacteroidetes_Bacteroidia_Bacteroidales_Prolixibacteraceae_Draconibacterium_orientale_ASM62663v1:0.19061,WP_025863282_1_Bacteria_BacteroidetesChlorobi_group_Bacteroidetes_unclassified_Bacteroidetes_Prolixibacter_bellariivorans_ATCC_BAA_1284:0.20687)0.948:0.08757,((WP_019974797_1_Bacteria_BacteroidetesChlorobi_group_Bacteroidetes_Flavobacteriia_Flavobacteriales_Flavobacteriaceae_Empedobacter_brevis_ATCC_43319:0.07945,WP_013598186_1_Bacteria_BacteroidetesChlorobi_group_Bacteroidetes_Flavobacteriia_Flavobacteriales_Flavobacteriaceae_Weeksella_virosa_DSM_16922:0.05549)0.351:0.06138,(WP_002662035_1_Bacteria_BacteroidetesChlorobi_group_Bacteroidetes_Flavobacteriia_Flavobacteriales_Flavobacteriaceae_Bergeyella_zoohelcum_ATCC43767:0.10855,(((WP_009086893_1_Bacteria_BacteroidetesChlorobi_group_Bacteroidetes_Flavobacteriia_Flavobacteriales_Flavobacteriaceae_Elizabethkingia_anophelis_NUHP1:0.10543,WP_013447094_1_Bacteria_BacteroidetesChlorobi_group_Bacteroidetes_Flavobacteriia_Flavobacteriales_Flavobacteriaceae_Riemerella_anatipestifer_DSM15868:0.11066)0.619:0.05340,WP_027387639_1_Bacteria_BacteroidetesChlorobi_group_Bacteroidetes_Flavobacteriia_Flavobacteriales_Flavobacteriaceae_Chryseobacterium_gregarium_DSM_19109:0.07242)0.188:0.04498,WP_028121970_1_Bacteria_BacteroidetesChlorobi_group_Bacteroidetes_Flavobacteriia_Flavobacteriales_Flavobacteriaceae_Epilithonimonas_tenax_DSM_16811:0.07413)0.639:0.05990)0.999:0.15687)0.992:0.15975)0.778:0.02985,(((WP_026473803_1_Bacteria_BacteroidetesChlorobi_group_Bacteroidetes_Bacteroidia_Bacteroidales_Marinilabiaceae_Alkaliflexus_imshenetskii_Z_7010_DSM_15055:0.13959,(OFY49794_1_Bacteroidetes_bacterium_GWF2_49_14:0.23469,OFY33984_1_Bacteroidetes_bacterium_GWF2_38_335:0.10661)0.978:0.08700)0.833:0.03221,WP_027470315_1_Bacteria_BacteroidetesChlorobi_group_Bacteroidetes_Cytophagia_Cytophagales_Cytophagaceae_Cytophaga_fermentans_IAM_14302_DSM_9555:0.12959)0.749:0.01411,((WP_010416493_1_Bacteria_BacteroidetesChlorobi_group_Bacteroidetes_Bacteroidia_Bacteroidales_Marinilabiaceae_Anaerophaga_thermohalophila_Fru22_DSM_12881:0.04204,WP_010663246_1_Bacteria_BacteroidetesChlorobi_group_Bacteroidetes_Bacteroidia_Bacteroidales_Marinilabiaceae_Marinilabilia_salmonicolor_JCM_21150:0.07577)0.990:0.07364,(OFX84304_1_Bacteroidetes_bacterium_GWE2_32_14:0.09304,(OFX19836_1_Bacteroidetes_bacterium_GWA2_31_9b:0.11093,OFX69123_1_Bacteroidetes_bacterium_GWD2_33_33:0.10552)0.050:0.02837)0.983:0.10834)0.440:0.03699)0.917:0.05606)0.628:0.04049)0.818:0.03952)0.172:0.01889,(((((WP_028978865_1_Bacteria_BacteroidetesChlorobi_group_Bacteroidetes_Cytophagia_Cytophagales_Cytophagaceae_Sporocytophaga_myxococcoides_DSM_11118:0.17413,(WP_026135475_1_Bacteria_BacteroidetesChlorobi_group_Bacteroidetes_Cytophagia_Cytophagales_Flammeovirgaceae_Nafulsella_turpanensis_ZLM_10:0.06414,WP_009195425_1_Bacteria_BacteroidetesChlorobi_group_Bacteroidetes_Cytophagia_Cytophagales_Flammeovirgaceae_Cesiribacter_andamanensis_AMV16:0.13876)0.981:0.07978)0.727:0.04064,(WP_035078190_1_Bacteria_BacteroidetesChlorobi_group_Bacteroidetes_Cytophagia_Cytophagales_Cytophagaceae_Anditalea_andensis_LY1:0.16203,(WP_014019782_1_Bacteria_BacteroidetesChlorobi_group_Bacteroidetes_Cytophagia_Cytophagales_Cyclobacteriaceae_Cyclobacterium_marinum_DSM_745:0.06086,(WP_020533684_1_Bacteria_BacteroidetesChlorobi_group_Bacteroidetes_Cytophagia_Cytophagales_Flammeovirgaceae_Flexithrix_dorotheae_DSM_6795:0.11073,((WP_040481440_1_Bacteria_BacteroidetesChlorobi_group_Bacteroidetes_Cytophagia_Cytophagales_Cyclobacteriaceae_Mariniradius_saccharolyticus_AK6:0.06706,WP_084119413_1_Bacteria_BacteroidetesChlorobi_group_Bacteroidetes_Cytophagia_Cytophagales_Cyclobacteriaceae_Aquiflexum_balticum_BA160_DSM_16537:0.06024)0.793:0.01508,((((WP_009186047_1_Bacteria_BacteroidetesChlorobi_group_Bacteroidetes_Cytophagia_Cytophagales_Cyclobacteriaceae_Cecembia_lonarensis_LW9:0.03582,(WP_009056984_1_Bacteria_BacteroidetesChlorobi_group_Bacteroidetes_Cytophagia_Cytophagales_Cyclobacteriaceae_Nitritalea_halalkaliphila_LW7:0.04662,WP_014772102_1_Bacteria_BacteroidetesChlorobi_group_Bacteroidetes_Cytophagia_Cytophagales_Cyclobacteriaceae_Belliella_baltica_BA134_DSM_15883:0.02295)0.629:0.02100)0.270:0.01645,WP_015265421_1_Bacteria_BacteroidetesChlorobi_group_Bacteroidetes_Cytophagia_Cytophagales_Cyclobacteriaceae_Echinicola_vietnamensis_KMM_6221_DSM_17526:0.05973)0.719:0.00620,WP_009034962_1_Bacteria_BacteroidetesChlorobi_group_Bacteroidetes_Cytophagia_Cytophagales_Cyclobacteriaceae_Indibacter_alkaliphilus_LW1:0.05205)0.779:0.02582,WP_019595852_1_Bacteria_BacteroidetesChlorobi_group_Bacteroidetes_Cytophagia_Cytophagales_Cytophagaceae_Rhodonellum_psychrophilum_DSM_17998:0.13430)0.764:0.01060)0.801:0.01772)0.621:0.05882)0.714:0.05677)0.969:0.07798)0.618:0.03503,((WP_019947395_1_Bacteria_BacteroidetesChlorobi_group_Bacteroidetes_Cytophagia_Cytophagales_Cytophagaceae_Hymenobacter_aerophilus_DSM13606:0.16219,WP_026463066_1_Bacteria_BacteroidetesChlorobi_group_Bacteroidetes_Cytophagia_Cytophagales_Cytophagaceae_Adhaeribacter_aquaticus_MBRG15_DSM_16391:0.13482)0.913:0.07631,WP_012472432_1_Symbiont_Bacteria_BacteroidetesChlorobi_group_Bacteroidetes_Cytophagia_Cytophagales_Amoebophilaceae_Candidatus_Amoebophilus_asiaticus_5a2:0.35664)0.314:0.05014)0.143:0.05396,(WP_014373363_1_Bacteria_BacteroidetesChlorobi_group_Bacteroidetes_Sphingobacteriia_Sphingobacteriales_Saprospiraceae_Saprospira_grandis_Lewin:0.13710,(WP_027419589_1_Bacteria_BacteroidetesChlorobi_group_Bacteroidetes_Flavobacteriia_Flavobacteriales_Cryomorphaceae_Crocinitomix_catalasitica_ATCC_23190:0.12469,(((((((((WP_015781748_1_Bacteria_BacteroidetesChlorobi_group_Bacteroidetes_Flavobacteriia_Flavobacteriales_Flavobacteriaceae_Capnocytophaga_ochracea_DSM_7271:0.17085,WP_008236552_1_Bacteria_BacteroidetesChlorobi_group_Bacteroidetes_Flavobacteriia_Flavobacteriales_Flavobacteriaceae_Imtechella_halotolerans_K1:0.06574)0.613:0.03135,WP_072316778_1_Bacteria_BacteroidetesChlorobi_group_Bacteroidetes_Flavobacteriia_Flavobacteriales_Flavobacteriaceae_Sinomicrobium_oceani_CGMCC_112145:0.07524)0.903:0.03522,(((WP_041326975_1_Bacteria_BacteroidetesChlorobi_group_Bacteroidetes_Flavobacteriia_Flavobacteriales_Flavobacteriaceae_Robiginitalea_biformata_HTCC2501:0.12247,WP_019669255_1_Bacteria_BacteroidetesChlorobi_group_Bacteroidetes_Flavobacteriia_Flavobacteriales_Flavobacteriaceae_Eudoraea_adriatica_DSM_19308:0.14168)0.819:0.02078,((WP_038267584_1_Bacteria_BacteroidetesChlorobi_group_Bacteroidetes_Flavobacteriia_Flavobacteriales_Flavobacteriaceae_Zhouia_amylolytica_AD3:0.04835,WP_014032537_1_Bacteria_BacteroidetesChlorobi_group_Bacteroidetes_Flavobacteriia_Flavobacteriales_Flavobacteriaceae_Muricauda_ruestringensis_B1_DSM_13258:0.10067)0.873:0.02581,WP_038507327_1_Bacteria_BacteroidetesChlorobi_group_Bacteroidetes_Flavobacteriia_Flavobacteriales_Flavobacteriaceae_Cellulophaga_lytica_DSM7489:0.06010)0.739:0.00856)0.674:0.00688,(WP_038236492_1_Bacteria_BacteroidetesChlorobi_group_Bacteroidetes_Flavobacteriia_Flavobacteriales_Flavobacteriaceae_Zobellia_uliginosa_MAR_2009_138:0.05345,WP_008611272_1_Bacteria_BacteroidetesChlorobi_group_Bacteroidetes_Flavobacteriia_Flavobacteriales_Flavobacteriaceae_Joostella_marina_En5_DSM_19592:0.10410)0.268:0.01674)0.901:0.02780)0.714:0.01305,WP_026811883_1_Bacteria_BacteroidetesChlorobi_group_Bacteroidetes_Flavobacteriia_Flavobacteriales_Flavobacteriaceae_Arenibacter_certesii_DSM_19833:0.13246)0.336:0.02887,(WP_013685687_1_Bacteria_BacteroidetesChlorobi_group_Bacteroidetes_Flavobacteriia_Flavobacteriales_Cryomorphaceae_Fluviicola_taffensis_RW262_DSM_16823:0.19610,(WP_006259879_1_Bacteria_BacteroidetesChlorobi_group_Bacteroidetes_Flavobacteriia_Flavobacteriales_Flavobacteriaceae_Myroides_odoratimimus:0.04092,YP_001295096_1_Bacteria_BacteroidetesChlorobi_group_Bacteroidetes_Flavobacteriia_Flavobacteriales_Flavobacteriaceae_Flavobacterium_psychrophilum_JIP0286:0.11158)0.887:0.04491)0.966:0.05748)0.817:0.02272,(WP_115878962_1_Bacteria_BacteroidetesChlorobi_group_Bacteroidetes_Flavobacteriia_Flavobacteriales_Flavobacteriaceae_Lutibacter_oceani_3255:0.14050,((WP_020897487_1_Bacteria_BacteroidetesChlorobi_group_Bacteroidetes_Flavobacteriia_Flavobacteriales_Flavobacteriaceae_Winogradskyella_psychrotolerans_RS_3:0.03635,WP_027127624_1_Bacteria_BacteroidetesChlorobi_group_Bacteroidetes_Flavobacteriia_Flavobacteriales_Flavobacteriaceae_Gelidibacter_mesophilus_DSM_14095:0.05393)0.213:0.01663,((WP_076731461_1_Bacteria_BacteroidetesChlorobi_group_Bacteroidetes_Flavobacteriia_Flavobacteriales_Flavobacteriaceae_Lacinutrix_venerupis:0.02903,(((WP_027137969_1_Bacteria_BacteroidetesChlorobi_group_Bacteroidetes_Flavobacteriia_Flavobacteriales_Flavobacteriaceae_Gaetbulibacter_saemankumensis_DSM_17032:0.09541,(WP_028888724_1_Bacteria_BacteroidetesChlorobi_group_Bacteroidetes_Flavobacteriia_Flavobacteriales_Flavobacteriaceae_Tenacibaculum_ovolyticum_DSM_18103:0.04282,WP_004569166_1_Bacteria_BacteroidetesChlorobi_group_Bacteroidetes_Flavobacteriia_Flavobacteriales_Flavobacteriaceae_Polaribacter_irgensii_23P:0.12612)0.816:0.01494)0.233:0.01707,WP_007095944_1_Bacteria_BacteroidetesChlorobi_group_Bacteroidetes_Flavobacteriia_Flavobacteriales_Flavobacteriaceae_Kordia_algicida_OT_1:0.01420)0.951:0.03302,(WP_116823677_1_Bacteria_BacteroidetesChlorobi_group_Bacteroidetes_Flavobacteriia_Flavobacteriales_Flavobacteriaceae_Olleya_aquimaris:0.04136,WP_027879409_1_Bacteria_BacteroidetesChlorobi_group_Bacteroidetes_Flavobacteriia_Flavobacteriales_Flavobacteriaceae_Mesoflavibacter_zeaxanthinifaciens_DSM_18436:0.03748)0.850:0.01588)0.902:0.02502)0.901:0.01956,(WP_038532941_1_Bacteria_BacteroidetesChlorobi_group_Bacteroidetes_Flavobacteriia_Flavobacteriales_Flavobacteriaceae_Formosa_agariphila_KMM_3901:0.07623,WP_008637629_1_Bacteria_BacteroidetesChlorobi_group_Bacteroidetes_Flavobacteriia_Flavobacteriales_Flavobacteriaceae_Bizionia_argentinensis_JUB59_DSM_19628:0.10983)0.553:0.01976)0.000:0.00055)0.908:0.03950)0.952:0.06357)0.819:0.01811,((WP_014781828_1_Bacteria_BacteroidetesChlorobi_group_Bacteroidetes_Flavobacteriia_Flavobacteriales_Flavobacteriaceae_Aequorivita_sublithincola_QSSC9_3_DSM_14238:0.09843,WP_014790816_1_Bacteria_BacteroidetesChlorobi_group_Bacteroidetes_Flavobacteriia_Flavobacteriales_Flavobacteriaceae_Ornithobacterium_rhinotracheale_DSM_15997:0.22408)0.913:0.06327,(((WP_003434744_1_Bacteria_BacteroidetesChlorobi_group_Bacteroidetes_Flavobacteriia_Flavobacteriales_Flavobacteriaceae_Psychroflexus_gondwanensis_ACAM_44:0.10695,(WP_015361726_1_Bacteria_BacteroidetesChlorobi_group_Bacteroidetes_Flavobacteriia_Flavobacteriales_Flavobacteriaceae_Donghaeana_dokdonensis_DSW_6:0.12038,WP_013186400_1_Bacteria_BacteroidetesChlorobi_group_Bacteroidetes_Flavobacteriia_Flavobacteriales_Flavobacteriaceae_Croceibacter_atlanticus_HTCC2559:0.10062)0.872:0.02985)0.495:0.02293,(((WP_079735369_1_Bacteria_BacteroidetesChlorobi_group_Bacteroidetes_Flavobacteriia_Flavobacteriales_Flavobacteriaceae_Salegentibacter_salegens:0.05464,WP_013069786_1_Bacteria_BacteroidetesChlorobi_group_Bacteroidetes_Flavobacteriia_Flavobacteriales_Flavobacteriaceae_Zunongwangia_profunda_SM_A87:0.06951)0.364:0.00724,WP_006988959_1_Bacteria_BacteroidetesChlorobi_group_Bacteroidetes_Flavobacteriia_Flavobacteriales_Flavobacteriaceae_Gillisia_limnaea_DSM15749:0.07512)0.839:0.01823,(WP_027885182_1_Bacteria_BacteroidetesChlorobi_group_Bacteroidetes_Flavobacteriia_Flavobacteriales_Flavobacteriaceae_Mesonia_mobilis_DSM_19841:0.12805,WP_011711218_1_Bacteria_BacteroidetesChlorobi_group_Bacteroidetes_Flavobacteriia_Flavobacteriales_Flavobacteriaceae_Gramella_forsetii_KT0803:0.05502)0.024:0.01626)0.958:0.05724)0.548:0.01817,(WP_025666222_1_Bacteria_BacteroidetesChlorobi_group_Bacteroidetes_Flavobacteriia_Flavobacteriales_Flavobacteriaceae_Aquimarina_megaterium_XH134:0.12241,(WP_009778408_1_Bacteria_BacteroidetesChlorobi_group_Bacteroidetes_Flavobacteriia_Flavobacteriales_Flavobacteriaceae_Leeuwenhoekiella_blandensis_MED217:0.08068,WP_029036444_1_Bacteria_BacteroidetesChlorobi_group_Bacteroidetes_Flavobacteriia_Flavobacteriales_Flavobacteriaceae_Salinimicrobium_xinjiangense_DSM_19287:0.16603)0.500:0.03355)0.762:0.02230)0.886:0.04446)0.745:0.02865)0.609:0.02415,(WP_018479580_1_Bacteria_BacteroidetesChlorobi_group_Bacteroidetes_Cytophagia_Cytophagales_Cytophagaceae_Pontibacter_roseus_DSM_17521:0.16279,WP_009583643_1_Bacteria_BacteroidetesChlorobi_group_Bacteroidetes_Cytophagia_Cytophagales_Flammeovirgaceae_Fulvivirga_imtechensis_AK7:0.14006)0.951:0.07422)0.871:0.03087,WP_013455100_1_Bacteria_BacteroidetesChlorobi_group_Bacteroidetes_Cytophagia_Cytophagales_Flammeovirgaceae_Marivirga_tractuosa_DSM_4126:0.13444)0.508:0.01923)0.900:0.05278)0.893:0.05097)0.393:0.01722,WP_014799383_1_Bacteria_BacteroidetesChlorobi_group_Bacteroidetes_Cytophagia_Cytophagales_Cytophagaceae_Flexibacter_litoralis_Fx_l1_DSM_6794:0.23373)0.339:0.01237)0.707:0.04802)0.901:0.05027)0.641:0.03332,(PIR55476_1_CG10_big_fil_rev_8_21_14_0_10_Peregrinibacteria_36_19_curated:0.19404,(XP_004334660_1_Eukaryota_Amoebozoa_Discosea_Longamoebia_Acanthamoebidae_Acanthamoeba_castellanii_Neff:0.43078,PIN90307_1_Candidatus_Pacearchaeota_CG10bigfilrev821140103476_ARCHAEA_DPANN_Pacearchaeota:0.28251)0.108:0.03492)0.955:0.11064)0.864:0.03114)0.764:0.01504,((((WP_014969839_1_Bacteria_Firmicutes_Bacilli_Bacillales_Bacillales_incertae_sedis_Exiguobacterium_antarcticumB7:0.06854,(WP_034818078_1_Bacteria_Firmicutes_Bacilli_Bacillales_Bacillales_incertae_sedis_Exiguobacterium_alkaliphilum121:0.02095,WP_074036653_1_Bacteria_Firmicutes_Bacilli_Bacillales_Bacillales_incertae_sedis_Exiguobacterium_profundum:0.05253)0.988:0.09183)1.000:0.13778,(((WP_018969868_1_Bacteria_ChlamydiaeVerrucomicrobia_group_Verrucomicrobia_Verrucomicrobiae_Verrucomicrobiales_Verrucomicrobiaceae_Rubritalea_marina_DSM_17716:0.25503,WP_013043634_1_Bacteria_ChlamydiaeVerrucomicrobia_group_Verrucomicrobia_Opitutae_Puniceicoccales_Puniceicoccaceae_Coraliomargarita_akajimensis_DSM_45221:0.23524)0.077:0.02864,(WP_016838971_1_Bacteria_Firmicutes_Bacilli_Bacillales_Planococcaceae_Ureibacillus_thermosphaericusThermoBF:0.08889,(WP_008408572_1_Bacteria_Firmicutes_Bacilli_Bacillales_Planococcaceae_Solibacillus_silvestris:0.01347,(WP_066542370_1_Bacteria_Firmicutes_Bacilli_Bacillales_Planococcaceae_Caryophanon_tenue:0.03632,WP_012295184_1_Bacteria_Firmicutes_Bacilli_Bacillales_Bacillaceae_Lysinibacillus_sphaericus:0.03429)0.756:0.00853)0.994:0.11104)0.969:0.06551)0.680:0.02990,(NP_867401_1_Bacteria_Planctomycetes_Planctomycetia_Planctomycetales_Planctomycetaceae_Rhodopirellula_baltica_SH_1:0.12641,PCJ64017_1_Bacteria_Hydrogenedentes_NORP43:0.25684)0.979:0.12222)0.800:0.04025)0.829:0.03776,((WP_014436536_1_Bacteria_Planctomycetes_Phycisphaerae_Phycisphaerales_Phycisphaeraceae_Phycisphaera_mikurensis_NBRC_102666:0.34752,WP_035363867_1_Bacteria_Firmicutes_Bacilli_Lactobacillales_Aerococcaceae_Abiotrophia_defectivaATCC49176:0.23598)0.928:0.09556,((WP_025314324_1_BeeMicrobiotaGut_Bacteria_Proteobacteria_Gammaproteobacteria_Orbales_Orbaceae_Gilliamella_apicola_ASM59998v1:0.28210,(((WP_027705170_1_Bacteria_Proteobacteria_Gammaproteobacteria_Oceanospirillales_Halomonadaceae_Zymobacter_group_Zymobacter_palmae_DSM_10491:0.13127,(WP_064121526_1_Bacteria_Proteobacteria_Gammaproteobacteria_Oceanospirillales_Halomonadaceae_Halotalea_alkalilenta_IHBB13600:0.02580,WP_025733200_1_Bacteria_Proteobacteria_Gammaproteobacteria_Oceanospirillales_Halomonadaceae_Carnimonas_nigrificans_ATCC_BAA_78:0.08821)0.990:0.13110)0.966:0.08640,(WP_019951679_1_Bacteria_Proteobacteria_Gammaproteobacteria_Oceanospirillales_Halomonadaceae_Kushneria_aurantia_DSM_21353:0.22759,((WP_012692762_1_Bacteria_Deinococcus_Thermus_Deinococci_Deinococcales_Deinococcaceae_Deinococcus_deserti_VCD115:0.06023,WP_027462123_1_Bacteria_Deinococcus_Thermus_Deinococci_Deinococcales_Deinococcaceae_Deinococcus_ficus_DSM_1911:0.05183)0.801:0.02103,((NP_295003_1_Bacteria_Deinococcus_Thermus_Deinococci_Deinococcales_Deinococcaceae_Deinococcus_radiodurans_R1:0.03929,WP_017869875_1_Bacteria_Deinococcus_Thermus_Deinococci_Deinococcales_Deinococcaceae_Deinococcus_wulumuqiensis_R13:0.02789)0.904:0.02703,(RXJ10489_1_Bacteria_Deinococcus_Thermus_Deinococci_Deinococcales_Deinococcaceae_Deinococcus_metallilatus:0.08662,WP_011529971_1_Bacteria_Deinococcus_Thermus_Deinococci_Deinococcales_Deinococcaceae_Deinococcus_geothermalis_DSM11300:0.03001)0.996:0.07784)0.246:0.01091)0.977:0.12157)0.476:0.06163)0.102:0.06019,((((WP_005596109_1_PigPathogen_Bacteria_Proteobacteria_Gammaproteobacteria_Pasteurellales_Pasteurellaceae_Actinobacillus_pleuropneumoniae_serovar5bstrL20:0.05141,(WP_006247907_1_CattleRespiratoryPathogen_Bacteria_Proteobacteria_Gammaproteobacteria_Pasteurellales_Pasteurellaceae_Mannheimia_haemolytica_M42548:0.05069,WP_015432932_1_CattlePathogen_Bacteria_Proteobacteria_Gammaproteobacteria_Pasteurellales_Pasteurellaceae_Bibersteinia_trehalosi_USDA_ARS_USMARC_189:0.03710)0.089:0.01568)0.991:0.10265,(WP_011608621_1_CattlePathogen_Bacteria_Proteobacteria_Gammaproteobacteria_Pasteurellales_Pasteurellaceae_Histophilus_somni_129P:0.05497,(WP_124994886_1_PoultryPathogen_Bacteria_Proteobacteria_Gammaproteobacteria_Pasteurellales_Pasteurellaceae_Avibacterium_paragallinarum_FARPER174:0.05586,((WP_011199571_1_Bacteria_Proteobacteria_Gammaproteobacteria_Pasteurellales_Pasteurellaceae_Mannheimia_succiniciproducens_MBEL55E:0.11388,(WP_005543732_1_PeriodontitisPathogen_Bacteria_Proteobacteria_Gammaproteobacteria_Pasteurellales_Pasteurellaceae_Aggregatibacter_actinomycetemcomitans_624:0.11044,(WP_006996568_1_Pathogen_Bacteria_Proteobacteria_Gammaproteobacteria_Pasteurellales_Pasteurellaceae_Haemophilus_influenzae_F3047:0.06224,WP_013746872_1_Bacteria_Proteobacteria_Gammaproteobacteria_Pasteurellales_Pasteurellaceae_Gallibacterium_anatis_UMN179:0.09296)0.952:0.05394)0.598:0.02878)0.709:0.04439,WP_014391402_1_Pathogen_Bacteria_Proteobacteria_Gammaproteobacteria_Pasteurellales_Pasteurellaceae_Pasteurella_multocida_HN06:0.04820)0.878:0.04709)0.898:0.03912)0.869:0.04723)0.950:0.06047,(WP_003662998_1_Pathogen_Bacteria_Proteobacteria_Gammaproteobacteria_Pseudomonadales_Moraxellaceae_Moraxella_Moraxella_Moraxella_catarrhalis_25240:0.16181,(WP_003823764_1_Bacteria_Proteobacteria_Betaproteobacteria_Neisseriales_Neisseriaceae_Eikenella_corrodens_ATCC_23834:0.12678,((WP_027021029_1_Bacteria_Proteobacteria_Betaproteobacteria_Neisseriales_Neisseriaceae_Conchiformibius_steedae_DSM_2580:0.05820,(WP_003789105_1_Bacteria_Proteobacteria_Betaproteobacteria_Neisseriales_Neisseriaceae_Kingella_kingae_PYKK081:0.05769,WP_002641678_1_Bacteria_Proteobacteria_Betaproteobacteria_Neisseriales_Neisseriaceae_Simonsiella_muelleri_ATCC_29453:0.20166)0.984:0.08828)0.700:0.02513,WP_034292129_1_Bacteria_Proteobacteria_Betaproteobacteria_Neisseriales_Neisseriaceae_Alysiella_crassa_DSM_2578:0.03408)0.795:0.02398)0.513:0.03886)0.806:0.05967)0.722:0.04931,(((WP_004237912_1_Bacteria_Proteobacteria_Gammaproteobacteria_Enterobacteriales_Enterobacteriaceae_Morganella_morganii_morganii_KT:0.06599,(WP_026823183_1_SonKillerTraitInWasps_Bacteria_Proteobacteria_Gammaproteobacteria_Enterobacteriales_Enterobacteriaceae_Arsenophonus_nasoniae_DSM_15247:0.17566,((WP_013183053_1_InsecticidalToxinsNematodeMutualist_Bacteria_Proteobacteria_Gammaproteobacteria_Enterobacteriales_Enterobacteriaceae_Xenorhabdus_nematophila_AN61:0.07367,WP_049583830_1_InsecticidalToxins_Bacteria_Proteobacteria_Gammaproteobacteria_Enterobacteriales_Enterobacteriaceae_Photorhabdus_luminescens_laumondii_ATCC29999:0.04481)0.968:0.05060,(WP_004249861_1_GutMicrobiota_Bacteria_Proteobacteria_Gammaproteobacteria_Enterobacteriales_Enterobacteriaceae_Proteus_mirabilis_HI4320:0.08800,WP_014657135_1_GutMicrobiota_Bacteria_Proteobacteria_Gammaproteobacteria_Enterobacteriales_Enterobacteriaceae_Providencia_stuartii_MRSN_2154:0.00054)0.910:0.02523)0.191:0.01352)0.296:0.01996)0.979:0.04915,((WP_095033745_1_Bacteria_Proteobacteria_Gammaproteobacteria_Enterobacteriales_Enterobacteriaceae_unclassified_Enterobacteriaceae_Candidatus_Hamiltonella_defensa_MI47:0.20179,WP_006704884_1_AphidSymbiont_Bacteria_Proteobacteria_Gammaproteobacteria_Enterobacteriales_Enterobacteriaceae_unclassified_Enterobacteriaceae_Candidatus_Regiella_insecticola_LSR1:0.09604)0.874:0.03158,(WP_024483271_1_Bacteria_Proteobacteria_Gammaproteobacteria_Enterobacteriales_Enterobacteriaceae_Serratia_fonticola_GS2:0.02898,WP_002209614_1_Pathogen_Bacteria_Proteobacteria_Gammaproteobacteria_Enterobacteriales_Enterobacteriaceae_Yersinia_pestis_Antiqua:0.05866)0.889:0.02560)0.813:0.01595)0.921:0.03878,((((WP_011409882_1_TsetseflyEndosymbiont_Bacteria_Proteobacteria_Gammaproteobacteria_Enterobacteriales_Enterobacteriaceae_Sodalis_glossinidius_morsitans:0.04050,WP_013975676_1_MealybugsEndosymbiont_Bacteria_Proteobacteria_Gammaproteobacteria_Enterobacteriales_Enterobacteriaceae_Candidatus_Moranella_endobia_PCIT:0.26881)0.978:0.06640,(WP_004161110_1_PlantPathogen_Bacteria_Proteobacteria_Gammaproteobacteria_Enterobacteriales_Enterobacteriaceae_Erwinia_amylovora_CFBP1430:0.06839,(WP_028685630_1_PlantPathogen_Bacteria_Proteobacteria_Gammaproteobacteria_Pseudomonadales_Pseudomonadaceae_Pseudomonas_flectens_ATCC_12775:0.05868,(WP_038010899_1_Bacteria_Proteobacteria_Gammaproteobacteria_Enterobacteriales_Enterobacteriaceae_Tatumella_ptyseos_ATCC_33301:0.04728,WP_014607023_1_PlantPathogen_Bacteria_Proteobacteria_Gammaproteobacteria_Enterobacteriales_Enterobacteriaceae_Pantoea_ananatis_LMG_5342:0.02842)0.476:0.01712)0.883:0.02757)0.933:0.02421)0.746:0.00627,((((WP_015387089_1_InfantSepsisPathogen_Bacteria_Proteobacteria_Gammaproteobacteria_Enterobacteriales_Enterobacteriaceae_Cronobacter_sakazakii_ATCC29544:0.02556,(WP_038161524_1_Bacteria_Proteobacteria_Gammaproteobacteria_Enterobacteriales_Enterobacteriaceae_Trabulsiella_guamensis_ATCC_49490:0.01547,WP_012907827_1_MiceEntericPathogen_Bacteria_Proteobacteria_Gammaproteobacteria_Enterobacteriales_Enterobacteriaceae_Citrobacter_rodentium_ICC168:0.00053)0.761:0.00054)0.933:0.01550,((WP_000122632_1_EntericPathogen_Bacteria_Proteobacteria_Gammaproteobacteria_Enterobacteriales_Enterobacteriaceae_Salmonella_enterica_Enterica_sv_Heidelberg_41578:0.0,WP_000122632_1_Bacteria_Proteobacteria_Gammaproteobacteria_Enterobacteriales_Enterobacteriaceae_Salmonella_enterica_enterica_ParatyphiA:0.0,NP_457996_1_Bacteria_Proteobacteria_Gammaproteobacteria_Enterobacteriales_Enterobacteriaceae_Salmonella_enterica_TyphistrCT18:0.0):0.00513,NP_462936_1_Bacteria_Proteobacteria_Gammaproteobacteria_Enterobacteriales_Enterobacteriaceae_Salmonella_enterica_enterica_Typhimurium_LT2:0.00054)0.763:0.00520)0.857:0.01018,(WP_001297064_1_EntericPathogen_Bacteria_Proteobacteria_Gammaproteobacteria_Enterobacteriales_Enterobacteriaceae_Shigella_flexneri_2003036:0.00055,WP_000122641_1_Bacteria_Proteobacteria_Gammaproteobacteria_Enterobacteriales_Enterobacteriaceae_Escherichia_coli_K12_W3110:0.00509)0.787:0.00510)0.909:0.01037,(YP_003615538_1_Pathogen_Bacteria_Proteobacteria_Gammaproteobacteria_Enterobacteriales_Enterobacteriaceae_Enterobacter_cloacae_cloacae_ATCC13047:0.00054,(WP_064327983_1_Bacteria_Proteobacteria_Gammaproteobacteria_Enterobacteriales_Enterobacteriaceae_Lelliottia_amnigena_ZB04:0.00054,((WP_034460735_1_Bacteria_Proteobacteria_Gammaproteobacteria_Enterobacteriales_Enterobacteriaceae_Buttiauxella_agrestis_ATCC:0.01004,(WP_038253403_1_GutMicrobiota_Bacteria_Proteobacteria_Gammaproteobacteria_Enterobacteriales_Enterobacteriaceae_Yokenella_regensburgei_ATCC_43003:0.01914,((WP_039899480_1_Bacteria_Proteobacteria_Gammaproteobacteria_Enterobacteriales_Enterobacteriaceae_Cedecea_davisae_DSM_4568:0.03700,WP_035892347_1_Bacteria_Proteobacteria_Gammaproteobacteria_Enterobacteriales_Enterobacteriaceae_Kluyvera_ascorbata_ATCC_33433:0.00374)0.890:0.01231,(WP_004869361_1_Bacteria_Proteobacteria_Gammaproteobacteria_Enterobacteriales_Enterobacteriaceae_Raoultella_ornithinolytica_B6:0.00481,(WP_004127220_1_Bacteria_Proteobacteria_Gammaproteobacteria_Enterobacteriales_Enterobacteriaceae_Klebsiella_oxytoca_CAV1374:0.01537,WP_007369297_1_PlantEndosymbiont_Bacteria_Proteobacteria_Gammaproteobacteria_Enterobacteriales_Enterobacteriaceae_Kosakonia_radicincitans_DSM16656:0.00514)0.869:0.01109)0.892:0.01530)0.579:0.01030)0.784:0.00682)0.433:0.01035,WP_032615319_1_GutMicrobiota_Bacteria_Proteobacteria_Gammaproteobacteria_Enterobacteriales_Enterobacteriaceae_Leclercia_adecarboxylata_USDA_ARS_USMARC60222:0.00054)0.910:0.00998)0.894:0.01029)0.754:0.00506)0.977:0.03067)0.940:0.02376,((WP_034794232_1_Bacteria_Proteobacteria_Gammaproteobacteria_Enterobacteriales_Enterobacteriaceae_Ewingella_americana_C024_ATCC_33852:0.01896,WP_037033854_1_FreshWater_Bacteria_Proteobacteria_Gammaproteobacteria_Enterobacteriales_Enterobacteriaceae_Rahnella_aquatilis_HX2:0.03692)0.967:0.04536,(((((WP_015842246_1_PlantPathogen_Bacteria_Proteobacteria_Gammaproteobacteria_Enterobacteriales_Enterobacteriaceae_Pectobacterium_carotovorum_carotovorum_PC1:0.01765,WP_093321223_1_Bacteria_Proteobacteria_Gammaproteobacteria_Enterobacteriales_Enterobacteriaceae_Thorsellia_anophelis_DSM_18579:0.09384)0.831:0.02557,WP_113865618_1_PlantPathogen_Bacteria_Proteobacteria_Gammaproteobacteria_Enterobacteriales_Enterobacteriaceae_Brenneria_salicis_ATCC_15712:0.02679)0.811:0.01333,(WP_025799422_1_GutMicrobiota_Bacteria_Proteobacteria_Gammaproteobacteria_Enterobacteriales_Enterobacteriaceae_Hafnia_alvei_FB1:0.05248,((WP_047782330_1_Bacteria_Proteobacteria_Gammaproteobacteria_Enterobacteriales_Enterobacteriaceae_Pragia_fontium_24613:0.07351,WP_029093401_1_Bacteria_Proteobacteria_Gammaproteobacteria_Enterobacteriales_Enterobacteriaceae_Budvicia_aquatica_DSM_5075:0.02852)0.983:0.03647,WP_027275724_1_Bacteria_Proteobacteria_Gammaproteobacteria_Enterobacteriales_Enterobacteriaceae_Leminorella_grimontii_ATCC_33999:0.04416)0.880:0.01349)0.696:0.00756)0.924:0.02808,WP_038912281_1_PlantPathogen_Bacteria_Proteobacteria_Gammaproteobacteria_Enterobacteriales_Enterobacteriaceae_Dickeya_dadantii_DSM18020:0.04482)0.104:0.01968,WP_026738504_1_PlantPathogen_Bacteria_Proteobacteria_Gammaproteobacteria_Enterobacteriales_Enterobacteriaceae_Lonsdalea_quercina_quercina_NCCB_100489:0.03689)0.909:0.02209)0.861:0.01570)0.779:0.01143)0.459:0.02390)0.984:0.10762)0.758:0.07284)0.551:0.03694,(WP_067634563_1_Bacteria_Firmicutes_Erysipelotrichia_Erysipelotrichales_Erysipelotrichaceae_Erysipelothrix_larvae:0.41879,(WP_012375184_1_Bacteria_ChlamydiaeVerrucomicrobia_group_Verrucomicrobia_Opitutae_Opitutales_Opitutaceae_Opitutus_terrae_PB90_1:0.30638,(WP_043584414_1_Bacteria_ChlamydiaeVerrucomicrobia_group_Verrucomicrobia_Opitutae_Opitutales_Opitutaceae_Geminisphaera_colitermitum_TAV2:0.20153,WP_009508956_1_Bacteria_ChlamydiaeVerrucomicrobia_group_Verrucomicrobia_Opitutae_Opitutales_Opitutaceae_Opitutaceae_sp_TAV5:0.06817)0.998:0.21252)0.915:0.12316)0.550:0.04275)0.955:0.07303)0.454:0.03991)0.951:0.05893,(((((WP_014613806_1_Bacteria_Firmicutes_Bacilli_Bacillales_Staphylococcaceae_Staphylococcus_pseudintermedius_NA45:0.07007,WP_060551133_1_Bacteria_Firmicutes_Bacilli_Bacillales_Staphylococcaceae_Staphylococcus_agnetis_908:0.10501)0.934:0.03731,((WP_002481048_1_Bacteria_Firmicutes_Bacilli_Bacillales_Staphylococcaceae_Staphylococcus_simulans_FDA_ARGOS_383:0.05807,(WP_059107285_1_Bacteria_Firmicutes_Bacilli_Bacillales_Staphylococcaceae_Staphylococcus_auricularis:0.07192,((WP_011303014_1_Bacteria_Firmicutes_Bacilli_Bacillales_Staphylococcaceae_Staphylococcus_saprophyticus_ATCC15305:0.02682,(WP_016931111_1_Bacteria_Firmicutes_Bacilli_Bacillales_Staphylococcaceae_Staphylococcus_haemolyticus_JCSC1435:0.00539,((WP_002465016_1_Bacteria_Firmicutes_Bacilli_Bacillales_Staphylococcaceae_Staphylococcus_simiae_NCTC3000:0.01650,(WP_000863553_1_Bacteria_Firmicutes_Bacilli_Bacillales_Staphylococcaceae_Staphylococcus_argenteus_MSHR1132:0.00055,(WP_000863556_1_Bacteria_Firmicutes_Bacilli_Bacillales_Staphylococcaceae_Staphylococcus_aureus_MU50:0.0,YP_500165_1_Bacteria_Firmicutes_Bacilli_Bacillales_Staphylococcaceae_Staphylococcus_aureus_NCTC8325:0.0,WP_000863556_1_Bacteria_Firmicutes_Bacilli_Bacillales_Staphylococcaceae_Staphylococcus_aureus_COL:0.0):0.00967)0.974:0.02804)0.839:0.01490,NP_764795_1_Bacteria_Firmicutes_Bacilli_Bacillales_Staphylococcaceae_Staphylococcus_epidermidis_ATCC12228:0.03061)0.736:0.01101)0.829:0.01200)0.610:0.01153,WP_002449767_1_Bacteria_Firmicutes_Bacilli_Bacillales_Staphylococcaceae_Staphylococcus_hominis_K1:0.00751)0.761:0.00716)0.835:0.02089)0.950:0.03948,((YP_498694_1_Bacteria_Firmicutes_Bacilli_Bacillales_Staphylococcaceae_Staphylococcus_aureus_NCTC8325:0.0,WP_000874681_1_Bacteria_Firmicutes_Bacilli_Bacillales_Staphylococcaceae_Staphylococcus_aureus_MU50:0.0,WP_000874681_1_Bacteria_Firmicutes_Bacilli_Bacillales_Staphylococcaceae_Staphylococcus_aureus_COL:0.0):0.02439,WP_000874680_1_Bacteria_Firmicutes_Bacilli_Bacillales_Staphylococcaceae_Staphylococcus_argenteus_MSHR1132:0.00055)1.000:0.18717)0.730:0.00953)0.976:0.07459,(WP_012657105_1_Bacteria_Firmicutes_Bacilli_Bacillales_Staphylococcaceae_Macrococcus_caseolyticus_IMD0819:0.15352,(((WP_091473486_1_Bacteria_Firmicutes_Bacilli_Bacillales_Staphylococcaceae_Aliicoccus_persicus:0.19580,WP_046790184_1_Bacteria_Firmicutes_Bacilli_Bacillales_Staphylococcaceae_Salinicoccus_halodurans_H3B36:0.06447)0.700:0.03038,(WP_092594535_1_Bacteria_Firmicutes_Bacilli_Bacillales_Staphylococcaceae_Jeotgalicoccus_halophilus:0.04398,WP_068128303_1_Bacteria_Firmicutes_Bacilli_Bacillales_Staphylococcaceae_Nosocomiicoccus_massiliensis:0.19553)0.771:0.03184)0.986:0.06702,(WP_016998592_1_Bacteria_Firmicutes_Bacilli_Bacillales_Staphylococcaceae_Staphylococcus_lentus_050AP:0.00702,(WP_016910890_1_Bacteria_Firmicutes_Bacilli_Bacillales_Staphylococcaceae_Staphylococcus_vitulinus_F1028:0.00948,WP_078356541_1_Bacteria_Firmicutes_Bacilli_Bacillales_Staphylococcaceae_Staphylococcus_fleuretti:0.00503)0.924:0.02794)0.977:0.06075)0.910:0.04269)0.708:0.03855)0.957:0.07084,((WP_006702208_1_Bacteria_Firmicutes_Bacilli_Lactobacillales_Aerococcaceae_Facklamia_ignavaCCUG37419:0.34585,WP_092084682_1_Bacteria_Firmicutes_Bacilli_Lactobacillales_Aerococcaceae_Dolosicoccus_paucivorans:0.19108)0.912:0.07505,((WP_078756378_1_Bacteria_Firmicutes_Bacilli_Lactobacillales_Aerococcaceae_Globicatella_sulfidifaciens:0.17927,WP_092570317_1_Bacteria_Firmicutes_Bacilli_Lactobacillales_Aerococcaceae_Ignavigranum_ruoffiae:0.18230)0.941:0.09055,(WP_075939041_1_Bacteria_Firmicutes_Negativicutes_Veillonellales_Negativicoccus_massiliensis:0.33332,WP_028125051_1_Bacteria_Firmicutes_Bacilli_Lactobacillales_Aerococcaceae_Eremococcus_coleocolaDSM15696:0.19014)0.865:0.06833)0.447:0.03787)0.918:0.09162)0.911:0.06070,(((WP_013444518_1_Bacteria_BacteroidetesChlorobi_group_Bacteroidetes_Bacteroidia_Bacteroidales_Porphyromonadaceae_Paludibacter_propionicigenes_WB4:0.28873,WP_039327777_1_Bacteria_unclassified_Bacteria_Candidatus_Saccharibacteria_Candidatus_TM7x:0.50950)0.912:0.16870,((GBG81605_1_Eukaryota_Viridiplantae_Streptophyta_Chara_braunii_Cbr_1:0.18869,GBG60029_1_Eukaryota_Viridiplantae_Streptophyta_Chara_braunii_Cbr_1:0.14431)1.000:0.36235,(WP_012788994_1_Bacteria_BacteroidetesChlorobi_group_Bacteroidetes_Sphingobacteriia_Sphingobacteriales_Chitinophagaceae_Chitinophaga_pinensis_DSM_2588:0.36784,(WP_050794728_1_Bacteria_Firmicutes_Clostridia_Clostridiales_Lachnospiraceae_Cellulosilyticum_lentocellum_DSM5427:0.51872,KKP91794_1_Bacteria_CPR_ParcubacteriaOD1_GWA2_OD1_36_10:0.37686)0.692:0.10354)0.728:0.02515)0.929:0.12450)0.703:0.03036,(WP_028978043_1_Bacteria_Firmicutes_Bacilli_Bacillales_Sporolactobacillaceae_Sporolactobacillus_terraeDSM11697:0.36856,((NP_358268_1_Bacteria_Firmicutes_Bacilli_Lactobacillales_Streptococcaceae_Streptococcus_pneumoniaeR6:0.04523,(WP_011680996_1_Bacteria_Firmicutes_Bacilli_Lactobacillales_Streptococcaceae_Streptococcus_thermophilus_JIM8232:0.03822,(NP_269500_1_Bacteria_Firmicutes_Bacilli_Lactobacillales_Streptococcaceae_Streptococcus_pyogenesM1GAS:0.12849,NP_721057_1_Bacteria_Firmicutes_Bacilli_Lactobacillales_Streptococcaceae_Streptococcus_mutansUA159:0.07186)0.809:0.02720)0.964:0.07595)0.999:0.21802,(WP_003147537_1_Bacteria_Firmicutes_Bacilli_Bacillales_Staphylococcaceae_Gemella_haemolysans_M341:0.22334,ARG00077_1_Bacteria_Firmicutes_Negativicutes_Veillonellales_Veillonella_atypica:0.17359)0.978:0.14814)0.878:0.06386)0.750:0.02410)0.633:0.04283)0.804:0.04618)0.894:0.03911)0.677:0.02172,(((OIO81069_1_CG1_02_SUB10_Pacearchaeota_32_132_curated:0.19527,OIO42474_1_CG1_02_FULL_Pacearchaeota_39_14_curated:0.12971)0.986:0.11486,((PIN93287_1_CG10_big_fil_rev_8_21_14_0_10_Pacearchaeota_31_24_curated:0.34083,KKQ36112_1_Bacteria_CPR_DojkabacteriaWS6_GWA2_WS6_37_6:0.22139)0.952:0.09158,((PIN95651_1_CG10_big_fil_rev_8_21_14_0_10_Pacearchaeota_31_9_curated:0.28528,PIN94443_1_CG10_big_fil_rev_8_21_14_0_10_Pacearchaeota_30_48_curated:0.21028)0.708:0.09168,(WP_077140156_1_Bacteria_Firmicutes_Bacilli_Bacillales_Staphylococcaceae_Auricoccus_indicus:0.21517,OIO42061_1_CG1_02_FULL_Pacearchaeota_35_32_curated:0.25548)0.284:0.02895)0.788:0.02368)0.729:0.02920)0.950:0.05670,((WP_073183136_1_Bacteria_Firmicutes_Tissierellia_Anaerosphaera_aminiphilaDSM21120:0.35211,((WP_028777391_1_Bacteria_Firmicutes_Bacilli_Bacillales_Thermoactinomycetaceae_Shimazuella_kribbensisDSM45090:0.21939,WP_073154293_1_Bacteria_Firmicutes_Bacilli_Bacillales_Thermoactinomycetaceae_Seinonella_peptonophila:0.21315)0.996:0.21405,WP_005397654_1_Bacteria_Firmicutes_Tissierellia_Helcococcus_kunziiATCC51366:0.20075)0.739:0.07602)0.807:0.04362,(OGL34327_1_Candidatus_Saccharibacteria_bacterium_RIFCSPHIGHO2_12_FULL_47_17:0.25882,OGY91673_1_Candidatus_Komeilibacteria_bacterium_RIFCSPLOWO2_02_FULL_48_11:0.31180)0.922:0.08652)0.415:0.02719)0.867:0.03400)0.882:0.02067,(((((((PIQ09277_1_CG18_big_fil_WC_8_21_14_2_50_Ignavibacteriales_31_20_curated:0.21701,((OGU34538_1_Bacteria_Ignavibacteria_GWB2_Ignavibacteria_35_6b:0.13393,(OGV16091_1_Bacteria_Ignavibacteria_RIFOXYC2_FULL_Ignavibacteria_38_25:0.12816,(WP_014857024_1_Bacteria_BacteroidetesChlorobi_group_Ignavibacteria_Ignavibacteria_Ignavibacteriales_Ignavibacteriaceae_Melioribacter_roseus_P3M2:0.08676,OGV19685_1_Bacteria_Ignavibacteria_RIFOXYA2_FULL_Ignavibacteria_37_17:0.10553)0.635:0.03230)0.808:0.05040)0.864:0.03530,(WP_014560498_1_Bacteria_BacteroidetesChlorobi_group_Ignavibacteria_Ignavibacteria_Ignavibacteriales_Ignavibacteriaceae_Ignavibacterium_album_Mat9_16_JCM_16511:0.22258,((OGV31241_1_Bacteria_Ignavibacteria_RIFOXYD12_FULL_Ignavibacteria_36_8:0.0,OGV31241_1_Bacteria_Ignavibacteria_RBG_13_Ignavibacteria_36_8:0.0):0.21654,(PJA98577_1_CG08_land_8_20_14_0_20_Ignavibacteria_37_9_curated:0.18232,OIP63217_1_CG2_30_FULL_Ignavibacteria_36_16_curated:0.09954)0.859:0.03617)0.394:0.03381)0.851:0.02739)0.602:0.04070)0.898:0.04127,((OFY54813_1_Bacteroidetes_bacterium_GWF2_43_63:0.37734,(OFY30643_1_Bacteroidetes_bacterium_GWF2_43_11:0.34754,(OFX28942_1_Bacteroidetes_bacterium_GWA2_32_17:0.01446,PIX35776_1_CG_4_8_14_3_um_filter_Bacteroidetes_31_14_curated:0.02653)0.971:0.20598)0.771:0.07114)0.809:0.07259,(OFY29217_1_Bacteroidetes_bacterium_GWF2_43_11:0.36710,(WP_008624984_1_Bacteria_BacteroidetesChlorobi_group_Bacteroidetes_Cytophagia_Cytophagales_Cyclobacteriaceae_Mariniradius_saccharolyticus_AK6:0.13994,((WP_028787425_1_Bacteria_BacteroidetesChlorobi_group_Bacteroidetes_Sphingobacteriia_Sphingobacteriales_Chitinophagaceae_Terrimonas_ferruginea_DSM_30193:0.17752,WP_018611375_1_Bacteria_BacteroidetesChlorobi_group_Bacteroidetes_Sphingobacteriia_Sphingobacteriales_Chitinophagaceae_Segetibacter_koreensis_DSM_18137:0.26387)0.953:0.10973,((WP_009034881_1_Bacteria_BacteroidetesChlorobi_group_Bacteroidetes_Cytophagia_Cytophagales_Cyclobacteriaceae_Indibacter_alkaliphilus_LW1:0.06118,(WP_009183628_1_Bacteria_BacteroidetesChlorobi_group_Bacteroidetes_Cytophagia_Cytophagales_Cyclobacteriaceae_Cecembia_lonarensis_LW9:0.07455,WP_084119719_1_Bacteria_BacteroidetesChlorobi_group_Bacteroidetes_Cytophagia_Cytophagales_Cyclobacteriaceae_Aquiflexum_balticum_BA160_DSM_16537:0.10848)0.303:0.03429)0.947:0.07040,((WP_015265260_1_Bacteria_BacteroidetesChlorobi_group_Bacteroidetes_Cytophagia_Cytophagales_Cyclobacteriaceae_Echinicola_vietnamensis_KMM_6221_DSM_17526:0.18303,WP_035074904_1_Bacteria_BacteroidetesChlorobi_group_Bacteroidetes_Cytophagia_Cytophagales_Cytophagaceae_Anditalea_andensis_LY1:0.17076)0.885:0.04741,(WP_014771470_1_Bacteria_BacteroidetesChlorobi_group_Bacteroidetes_Cytophagia_Cytophagales_Cyclobacteriaceae_Belliella_baltica_BA134_DSM_15883:0.11094,(WP_009054051_1_Bacteria_BacteroidetesChlorobi_group_Bacteroidetes_Cytophagia_Cytophagales_Cyclobacteriaceae_Nitritalea_halalkaliphila_LW7:0.17558,WP_019596066_1_Bacteria_BacteroidetesChlorobi_group_Bacteroidetes_Cytophagia_Cytophagales_Cytophagaceae_Rhodonellum_psychrophilum_DSM_17998:0.09631)0.800:0.03149)0.893:0.04510)0.891:0.05827)0.817:0.06260)0.799:0.04632)0.998:0.18902)0.395:0.01891)0.661:0.01498)0.887:0.03366,(((OFX58688_1_Bacteroidetes_bacterium_GWA2_30_7:0.35480,(OFY50140_1_Bacteroidetes_bacterium_GWF2_41_31:0.02299,PIQ30813_1_CG18_big_fil_WC_8_21_14_2_50_Bacteroidetes_41_14_curated:0.05131)0.980:0.12444)0.974:0.14037,((WP_011628850_1_Bacteria_Proteobacteria_Gammaproteobacteria_Chromatiales_Ectothiorhodospiraceae_Alkalilimnicola_ehrlichii_MLHE_1:0.25355,WP_096406100_1_Bacteria_Proteobacteria_Gammaproteobacteria_Chromatiales_Ectothiorhodospiraceae_Halorhodospira_halochloris_A:0.21869)0.928:0.08799,(WP_012824604_1_Carboxysome_Bacteria_Proteobacteria_Gammaproteobacteria_Chromatiales_Halothiobacillaceae_Halothiobacillus_neapolitanus_c2:0.26120,(WP_013834645_1_AlkaliphileAlkalineLake_Bacteria_Proteobacteria_Gammaproteobacteria_Thiotrichales_Piscirickettsiaceae_Thioalkalimicrobium_cyclicum_ALM1:0.16812,(WP_029910708_1_Bacteria_Proteobacteria_Gammaproteobacteria_Thiotrichales_Piscirickettsiaceae_Hydrogenovibrio_marinus_DSM11271:0.04579,WP_011369659_1_HydrothermalVents_Bacteria_Proteobacteria_Gammaproteobacteria_Thiotrichales_Piscirickettsiaceae_Thiomicrospira_crunogena_XCL_2:0.02950)0.994:0.10519)0.984:0.11143)0.693:0.05094)0.989:0.10486)0.027:0.01209,(((WP_019947173_1_Bacteria_BacteroidetesChlorobi_group_Bacteroidetes_Cytophagia_Cytophagales_Cytophagaceae_Hymenobacter_aerophilus_DSM13606:0.34887,((((WP_013927662_1_Bacteria_BacteroidetesChlorobi_group_Bacteroidetes_Cytophagia_Cytophagales_Cytophagaceae_Runella_slithyformis_LSU4_DSM_19594:0.22433,WP_015812371_1_Bacteria_BacteroidetesChlorobi_group_Bacteroidetes_Cytophagia_Cytophagales_Cytophagaceae_Dyadobacter_fermentans_DSM_18053:0.28114)0.435:0.08229,(WP_026995327_1_Bacteria_BacteroidetesChlorobi_group_Bacteroidetes_Cytophagia_Cytophagales_Cytophagaceae_Flectobacillus_major_VKMB_859_DSM_103:0.20386,((ADB37649_1_Bacteria_BacteroidetesChlorobi_group_Bacteroidetes_Cytophagia_Cytophagales_Cytophagaceae_Spirosoma_linguale_DSM_74:0.05191,(WP_015331959_1_Bacteria_BacteroidetesChlorobi_group_Bacteroidetes_Cytophagia_Cytophagales_Cytophagaceae_Fibrella_aestuarina_BUZ2:0.14115,(WP_009283980_1_Bacteria_BacteroidetesChlorobi_group_Bacteroidetes_Cytophagia_Cytophagales_Cytophagaceae_Fibrisoma_limi_BUZ_3:0.10048,WP_019990381_1_Bacteria_BacteroidetesChlorobi_group_Bacteroidetes_Cytophagia_Cytophagales_Cytophagaceae_Rudanella_lutea_DSM_19387:0.11086)0.831:0.03734)0.893:0.05243)0.999:0.20121,WP_015029628_1_Bacteria_BacteroidetesChlorobi_group_Bacteroidetes_Cytophagia_Cytophagales_Cytophagaceae_Emticicia_oligotrophica_GPTSA100_15_DSM_17448:0.13260)0.518:0.03746)0.712:0.02716)0.943:0.09062,((WP_012788735_1_Bacteria_BacteroidetesChlorobi_group_Bacteroidetes_Sphingobacteriia_Sphingobacteriales_Chitinophagaceae_Chitinophaga_pinensis_DSM_2588:0.06733,((WP_018616131_1_Bacteria_BacteroidetesChlorobi_group_Bacteroidetes_Sphingobacteriia_Sphingobacteriales_Chitinophagaceae_Segetibacter_koreensis_DSM_18137:0.10639,(WP_008586162_1_Bacteria_BacteroidetesChlorobi_group_Bacteroidetes_Sphingobacteriia_Sphingobacteriales_Chitinophagaceae_Niabella_soli_JS13_8_DSM_19437:0.12351,WP_028788946_1_Bacteria_BacteroidetesChlorobi_group_Bacteroidetes_Sphingobacteriia_Sphingobacteriales_Chitinophagaceae_Terrimonas_ferruginea_DSM_30193:0.07487)0.864:0.02541)0.771:0.03901,WP_014222736_1_Bacteria_BacteroidetesChlorobi_group_Bacteroidetes_Sphingobacteriia_Sphingobacteriales_Chitinophagaceae_Niastella_koreensis_GR20_10_DSM_17620:0.15372)0.885:0.05271)0.948:0.06921,((WP_093326489_1_Bacteria_BacteroidetesChlorobi_group_Bacteroidetes_Sphingobacteriia_Sphingobacteriales_Sphingobacteriaceae_Pseudosphingobacterium_domesticum_DSM_18733:0.05468,WP_028295316_1_Bacteria_BacteroidetesChlorobi_group_Bacteroidetes_Sphingobacteriia_Sphingobacteriales_Sphingobacteriaceae_Olivibacter_sitiensis_DSM_17696:0.18275)1.000:0.18179,(WP_016195340_1_Bacteria_BacteroidetesChlorobi_group_Bacteroidetes_Sphingobacteriia_Sphingobacteriales_Sphingobacteriaceae_Arcticibacter_svalbardensis_MN12_7:0.16594,((WP_014681731_1_Bacteria_BacteroidetesChlorobi_group_Bacteroidetes_Sphingobacteriia_Sphingobacteriales_Sphingobacteriaceae_Solitalea_canadensis_USAM_9D_DSM_3403:0.08131,WP_011583517_1_Bacteria_BacteroidetesChlorobi_group_Bacteroidetes_Cytophagia_Cytophagales_Cytophagaceae_Cytophaga_hutchinsonii_ATCC_33406:0.14337)0.920:0.06792,(WP_013634550_1_Bacteria_BacteroidetesChlorobi_group_Bacteroidetes_Sphingobacteriia_Sphingobacteriales_Sphingobacteriaceae_Pedobacter_saltans_DSM_12145:0.09913,WP_008508616_1_Bacteria_BacteroidetesChlorobi_group_Bacteroidetes_Sphingobacteriia_Sphingobacteriales_Sphingobacteriaceae_Mucilaginibacter_paludis_TPT56_DSM_18603:0.19806)0.869:0.04558)0.217:0.02141)0.513:0.03828)0.949:0.07702)0.907:0.05739)0.704:0.02707,(WP_013408033_1_Bacteria_BacteroidetesChlorobi_group_Bacteroidetes_Cytophagia_Cytophagales_Cytophagaceae_Leadbetterella_byssophila_DSM_17132:0.25785,(WP_015469053_1_IntracellularParasiteOfOtherBacteria_Bacteria_Proteobacteria_deltaepsilon_subdivisions_Deltaproteobacteria_Bdellovibrionales_Bdellovibrionaceae_Bdellovibrio_exovorus_JSS:0.42995,(WP_019539771_1_Bacteria_BacteroidetesChlorobi_group_Bacteroidetes_Bacteroidia_Bacteroidales_Porphyromonadaceae_Proteiniphilum_acetatigenes_DSM_18083:0.14220,WP_024564157_1_Bacteria_BacteroidetesChlorobi_group_Bacteroidetes_Flavobacteriia_Flavobacteriales_Flavobacteriaceae_Elizabethkingia_anophelis_NUHP1:0.15171)0.980:0.14938)0.404:0.06806)0.963:0.11739)0.791:0.02263)0.915:0.02678,(WP_013409634_1_Bacteria_BacteroidetesChlorobi_group_Bacteroidetes_Cytophagia_Cytophagales_Cytophagaceae_Leadbetterella_byssophila_DSM_17132:0.18061,((WP_015028623_1_Bacteria_BacteroidetesChlorobi_group_Bacteroidetes_Cytophagia_Cytophagales_Cytophagaceae_Emticicia_oligotrophica_GPTSA100_15_DSM_17448:0.22180,((WP_041257349_1_Bacteria_BacteroidetesChlorobi_group_Bacteroidetes_Cytophagia_Cytophagales_Cytophagaceae_Fibrella_aestuarina_BUZ2:0.04181,(WP_019989324_1_Bacteria_BacteroidetesChlorobi_group_Bacteroidetes_Cytophagia_Cytophagales_Cytophagaceae_Rudanella_lutea_DSM_19387:0.05065,(ADB41362_1_Bacteria_BacteroidetesChlorobi_group_Bacteroidetes_Cytophagia_Cytophagales_Cytophagaceae_Spirosoma_linguale_DSM_74:0.06196,WP_009284957_1_Bacteria_BacteroidetesChlorobi_group_Bacteroidetes_Cytophagia_Cytophagales_Cytophagaceae_Fibrisoma_limi_BUZ_3:0.05878)0.737:0.00801)0.979:0.05743)0.996:0.10366,(WP_013927723_1_Bacteria_BacteroidetesChlorobi_group_Bacteroidetes_Cytophagia_Cytophagales_Cytophagaceae_Runella_slithyformis_LSU4_DSM_19594:0.16196,(WP_026997913_1_Bacteria_BacteroidetesChlorobi_group_Bacteroidetes_Cytophagia_Cytophagales_Cytophagaceae_Flectobacillus_major_VKMB_859_DSM_103:0.15246,WP_015813649_1_Bacteria_BacteroidetesChlorobi_group_Bacteroidetes_Cytophagia_Cytophagales_Cytophagaceae_Dyadobacter_fermentans_DSM_18053:0.12693)0.307:0.04130)0.871:0.05418)0.762:0.02588)0.660:0.03862,WP_013762659_1_Bacteria_BacteroidetesChlorobi_group_Bacteroidetes_Sphingobacteriia_Sphingobacteriales_Saprospiraceae_Haliscomenobacter_hydrossis_O_DSM_1100:0.31353)0.807:0.03071)0.981:0.08455)0.735:0.01299,((WP_051313014_1_Bacteria_BacteroidetesChlorobi_group_Bacteroidetes_Cytophagia_Cytophagales_Cytophagaceae_Sporocytophaga_myxococcoides_DSM_11118:0.20724,(OFX86056_1_Bacteroidetes_bacterium_GWE2_32_14:0.31740,(WP_012031632_1_Bacteria_Proteobacteria_Gammaproteobacteria_Cardiobacteriales_Cardiobacteriaceae_Dichelobacter_nodosus_VCS1703A:0.28238,WP_006986439_1_Bacteria_Proteobacteria_Gammaproteobacteria_Cardiobacteriales_Cardiobacteriaceae_Cardiobacterium_valvarum_F0432:0.21896)0.993:0.19690)0.971:0.10829)0.766:0.04491,(((WP_012444621_1_PlantPathogen_Bacteria_Proteobacteria_Gammaproteobacteria_Xanthomonadales_Xanthomonadaceae_Xanthomonas_oryzae_PXO99A:0.18235,(WP_051282957_1_Bacteria_Proteobacteria_Gammaproteobacteria_Xanthomonadales_Xanthomonadaceae_Silanimonas_lenta_DSM_16282:0.28468,WP_015108577_1_Bacteria_Cyanobacteria_Chroococcales_Cyanobium_gracile_PCC_6307:0.21133)0.959:0.12065)0.953:0.11626,(WP_051526617_1_Bacteria_Proteobacteria_Gammaproteobacteria_Pseudomonadales_Moraxellaceae_Alkanindiges_illinoisensis_DSM_15370:0.30072,((WP_014770165_1_Bacteria_Proteobacteria_deltaepsilon_subdivisions_Epsilonproteobacteria_Campylobacterales_Campylobacteraceae_Sulfurospirillum_barnesii_SES_3:0.11505,WP_011139643_1_Bacteria_Proteobacteria_deltaepsilon_subdivisions_Epsilonproteobacteria_Campylobacterales_Helicobacteraceae_Wolinella_succinogenes_DSM_1740:0.03798)0.889:0.07723,(WP_040095204_1_Bacteria_Proteobacteria_deltaepsilon_subdivisions_Deltaproteobacteria_Desulfuromonadales_Geobacteraceae_Geoalkalibacter_ferrihydriticus_DSM_17813:0.20740,WP_008983609_1_LandfillSoil_Bacteria_Proteobacteria_Gammaproteobacteria_Alteromonadales_Alteromonadaceae_Alishewanella_agri_BL06:0.22857)0.098:0.05311)0.942:0.09172)0.768:0.07093)0.878:0.05399,(WP_011646632_1_Bacteria_Proteobacteria_Alphaproteobacteria_Rhodobacterales_Hyphomonadaceae_Hyphomonas_neptunium_ATCC_15444:0.25109,((WP_020852425_1_PlantPathogen_Bacteria_Proteobacteria_Gammaproteobacteria_Xanthomonadales_Xanthomonadaceae_Xylella_fastidiosa_sandyi_Ann_1:0.22766,((WP_013478555_1_Bacteria_Proteobacteria_Alphaproteobacteria_Caulobacterales_Caulobacteraceae_Asticcacaulis_excentricus_CB_48_1:0.18200,(YP_005796778_1_Bacteria_Proteobacteria_Alphaproteobacteria_Rhodobacterales_Rhodobacteraceae_Ketogulonigenium_vulgare_WSH001:0.38752,WP_117353441_1_Bacteria_Proteobacteria_Alphaproteobacteria_Sphingomonadales_Sphingomonadaceae_Blastomonas_fulva:0.14459)0.841:0.07219)0.985:0.13313,WP_002614738_1_FruitingBody_Bacteria_Proteobacteria_deltaepsilon_subdivisions_Deltaproteobacteria_Myxococcales_Cystobacterineae_Cystobacteraceae_Stigmatella_aurantiaca_DW43_1:0.34794)0.868:0.04350)0.814:0.02571,(WP_013270080_1_Bacteria_Proteobacteria_Alphaproteobacteria_Caulobacterales_Caulobacteraceae_Brevundimonas_subvibrioides_ATCC_15264:0.14895,WP_013270530_1_Bacteria_Proteobacteria_Alphaproteobacteria_Caulobacterales_Caulobacteraceae_Brevundimonas_subvibrioides_ATCC_15264:0.23287)0.807:0.06642)0.816:0.05212)0.752:0.03064)0.993:0.13137)0.941:0.07378)0.822:0.01827)0.889:0.03714)0.255:0.02236,((((WP_009781755_1_Bacteria_BacteroidetesChlorobi_group_Bacteroidetes_Flavobacteriia_Flavobacteriales_Flavobacteriaceae_Leeuwenhoekiella_blandensis_MED217:0.19225,(WP_009780376_1_Bacteria_BacteroidetesChlorobi_group_Bacteroidetes_Flavobacteriia_Flavobacteriales_Flavobacteriaceae_Leeuwenhoekiella_blandensis_MED217:0.17746,WP_027885694_1_Bacteria_BacteroidetesChlorobi_group_Bacteroidetes_Flavobacteriia_Flavobacteriales_Flavobacteriaceae_Mesonia_mobilis_DSM_19841:0.10487)0.314:0.05081)0.936:0.07789,(WP_022834531_1_Bacteria_BacteroidetesChlorobi_group_Bacteroidetes_Bacteroidetes_Order_II_Incertae_sedis_Rhodothermaceae_Salisaeta_longa_DSM_21114:0.40202,(WP_020404056_1_Bacteria_BacteroidetesChlorobi_group_Bacteroidetes_Sphingobacteriia_Sphingobacteriales_Chitinophagaceae_Gracilimonas_tropica_DSM_19535:0.08752,WP_018128400_1_Bacteria_BacteroidetesChlorobi_group_Bacteroidetes_Sphingobacteriia_Sphingobacteriales_Chitinophagaceae_Balneola_vulgaris_DSM_17893:0.10356)0.932:0.15706)0.775:0.08373)0.928:0.08638,((WP_014796699_1_Bacteria_BacteroidetesChlorobi_group_Bacteroidetes_Cytophagia_Cytophagales_Cytophagaceae_Flexibacter_litoralis_Fx_l1_DSM_6794:0.34456,(WP_084274477_1_Bacteria_BacteroidetesChlorobi_group_Bacteroidetes_Flavobacteriia_Flavobacteriales_Cryomorphaceae_Crocinitomix_catalasitica_ATCC_23190:0.53775,WP_041329798_1_Bacteria_BacteroidetesChlorobi_group_Bacteroidetes_Sphingobacteriia_Sphingobacteriales_Saprospiraceae_Saprospira_grandis_Lewin:0.42556)0.104:0.10093)0.875:0.09181,((OMJ65194_1_Eukaryota_Alveolata_Ciliophora_Postciliodesmatophora_Heterotrichea_Stentor_coeruleus_WM001:0.07183,OMJ70020_1_Eukaryota_Alveolata_Ciliophora_Postciliodesmatophora_Heterotrichea_Stentor_coeruleus_WM001:0.00154)1.000:0.55976,(OMJ88128_1_Eukaryota_Alveolata_Ciliophora_Postciliodesmatophora_Heterotrichea_Stentor_coeruleus_WM001:0.06428,OMJ82544_1_Eukaryota_Alveolata_Ciliophora_Postciliodesmatophora_Heterotrichea_Stentor_coeruleus_WM001:0.05590)1.000:0.41625)0.952:0.16880)0.829:0.10338)0.769:0.02757,(WP_020527694_1_Bacteria_BacteroidetesChlorobi_group_Bacteroidetes_Cytophagia_Cytophagales_Flammeovirgaceae_Flexithrix_dorotheae_DSM_6795:0.45288,((OGU57264_1_Bacteria_RIFIGX_GWF2_RIF_IGX_33_9:0.30379,(WP_072315913_1_Bacteria_BacteroidetesChlorobi_group_Bacteroidetes_Flavobacteriia_Flavobacteriales_Flavobacteriaceae_Sinomicrobium_oceani_CGMCC_112145:0.38151,(WP_013632543_1_Bacteria_BacteroidetesChlorobi_group_Bacteroidetes_Sphingobacteriia_Sphingobacteriales_Sphingobacteriaceae_Pedobacter_saltans_DSM_12145:0.21966,(WP_027387583_1_Bacteria_BacteroidetesChlorobi_group_Bacteroidetes_Flavobacteriia_Flavobacteriales_Flavobacteriaceae_Chryseobacterium_gregarium_DSM_19109:0.12854,(WP_024564541_1_Bacteria_BacteroidetesChlorobi_group_Bacteroidetes_Flavobacteriia_Flavobacteriales_Flavobacteriaceae_Elizabethkingia_anophelis_NUHP1:0.07841,WP_028122196_1_Bacteria_BacteroidetesChlorobi_group_Bacteroidetes_Flavobacteriia_Flavobacteriales_Flavobacteriaceae_Epilithonimonas_tenax_DSM_16811:0.10096)0.507:0.04325)0.958:0.08419)0.965:0.10339)0.591:0.02367)0.992:0.14483,(PIR05041_1_CG11_big_fil_rev_8_21_14_0_20_Liptonbacteria_OD1_35_14_curated:0.42721,(WP_072315862_1_Bacteria_BacteroidetesChlorobi_group_Bacteroidetes_Flavobacteriia_Flavobacteriales_Flavobacteriaceae_Sinomicrobium_oceani_CGMCC_112145:0.18833,WP_007280808_1_Bacteria_ChlamydiaeVerrucomicrobia_group_Lentisphaerae_Lentisphaerales_Lentisphaeraceae_Lentisphaera_araneosa_HTCC2155:0.69738)0.144:0.05646)0.358:0.06512)0.699:0.02012)0.662:0.04460)0.922:0.06420)0.717:0.05100,(WP_012063096_1_Bacteria_Firmicutes_Clostridia_Clostridiales_Clostridiaceae_Alkaliphilus_metalliredigens_QYMF:0.52442,(((((PNH10679_1_Eukaryota_Viridiplantae_Chlorophyta_Chlorophyceae_Tetrabaena_socialis_TetSoc1:0.09895,(XP_005651896_1_Eukaryota_Viridiplantae_Chlorophyta_Trebouxiophyceae_Coccomyxa_subellipsoidea_C169:0.20781,(XP_001700058_1_Eukaryota_Viridiplantae_Chlorophyta_Chlorophyceae_Chlamydomonas_reinhardtii_v3:0.07616,XP_002958467_1_Eukaryota_Viridiplantae_Chlorophyta_Chlorophyceae_Volvox_carteri_nagariensis_v1:0.11307)0.781:0.03868)0.621:0.03195)0.894:0.07164,(XP_005850825_1_Eukaryota_Viridiplantae_Chlorophyta_Trebouxiophyceae_Chlorella_variabilis_v1:0.17718,XP_011396988_1_Eukaryota_Viridiplantae_Chlorophyta_Trebouxiophyceae_Auxenochlorella_protothecoides_ASM73321v1:0.10298)0.982:0.17387)0.945:0.11064,((((EPZ31500_1_Eukaryota_Fungi_FungiIncertaeSedis_Cryptomycota_Rozella_allomycis_CSF55_k41_t100:0.15324,(PJF16459_1_Eukaryota_Fungi_FungiIncertaeSedis_Cryptomycota_Paramicrosporidium_saccamoebae_KSL3_v6:0.16835,XP_013237287_1_Eukaryota_Fungi_FungiIncertaeSedis_Microsporidia_Mitosporidium_daphniae_UGP1:0.27799)0.825:0.09087)0.528:0.07868,RNA07092_1_Eukaryota_Metazoa_Lophotrochozoa_Rotifera_Brachionus_plicatilis_Brachionus_plicatilis_HYR1:0.20689)0.922:0.09381,((XP_008896187_1_Eukaryota_Stramenopiles_Oomycetes_Phytophthora_parasitica_INRA310_PPINRA310V2:0.06519,(GAY00527_1_Eukaryota_Stramenopiles_Oomycetes_Pythium_insidiosum_Pythium_insidiosum_1:0.04832,CCI45231_1_Eukaryota_Stramenopiles_Oomycetes_Albugo_candida_AcNc2:0.12738)0.066:0.03209)0.980:0.11852,((GAY00171_1_Eukaryota_Stramenopiles_Oomycetes_Pythium_insidiosum_Pythium_insidiosum_1:0.19015,((CCI43084_12_Eukaryota_Stramenopiles_Oomycetes_Albugo_candida_AcNc2:0.0,CCI43081_1_Eukaryota_Stramenopiles_Oomycetes_Albugo_candida_AcNc2:0.0):0.00054,(CCI43082_1_Eukaryota_Stramenopiles_Oomycetes_Albugo_candida_AcNc2:0.0,CCI43080_12_Eukaryota_Stramenopiles_Oomycetes_Albugo_candida_AcNc2:0.0):0.00055)0.926:0.08820)0.996:0.25737,((CCI43080_1_Eukaryota_Stramenopiles_Oomycetes_Albugo_candida_AcNc2:0.0,CCI43083_1_Eukaryota_Stramenopiles_Oomycetes_Albugo_candida_AcNc2:0.0,CCI43082_12_Eukaryota_Stramenopiles_Oomycetes_Albugo_candida_AcNc2:0.0,CCI43084_1_Eukaryota_Stramenopiles_Oomycetes_Albugo_candida_AcNc2:0.0,CCI43081_12_Eukaryota_Stramenopiles_Oomycetes_Albugo_candida_AcNc2:0.0):0.15685,(GAX99496_1_Eukaryota_Stramenopiles_Oomycetes_Pythium_insidiosum_Pythium_insidiosum_1:0.01725,GAY00171_12_Eukaryota_Stramenopiles_Oomycetes_Pythium_insidiosum_Pythium_insidiosum_1:0.00055)0.975:0.15379)0.944:0.09742)0.859:0.06107)0.929:0.08320)0.953:0.11332,(((OSX76072_1_Eukaryota_Rhodophyta_Bangiophyceae_Porphyra_umbilicalis_v1:0.00055,OSX76073_1_Eukaryota_Rhodophyta_Bangiophyceae_Porphyra_umbilicalis_v1:0.01985)1.000:0.23666,(PXF43768_1_Eukaryota_Rhodophyta_Florideophyceae_Gracilariopsis_chorda_GraCho1:0.06863,XP_005714949_1_Eukaryota_Rhodophyta_Florideophyceae_Chondrus_crispus_ASM35022v2:0.13811)0.992:0.14549)0.946:0.06829,(XP_005716849_1_Eukaryota_Rhodophyta_Florideophyceae_Chondrus_crispus_ASM35022v2:0.44478,(XP_005537203_1_Eukaryota_Rhodophyta_Bangiophyceae_Cyanidioschyzon_merolae_10D_ASM9120v1:0.19021,XP_005706204_1_Eukaryota_Rhodophyta_Bangiophyceae_Galdieria_sulphuraria_ASM34128v1:0.19213)0.955:0.09748)0.136:0.03625)0.925:0.07421)0.609:0.04719)0.944:0.07958,((WP_009964307_1_Bacteria_ChlamydiaeVerrucomicrobia_group_Verrucomicrobia_Verrucomicrobiae_Verrucomicrobiales_Verrucomicrobiaceae_Verrucomicrobium_spinosum_DSM_4136:0.53955,WP_009964305_1_Bacteria_ChlamydiaeVerrucomicrobia_group_Verrucomicrobia_Verrucomicrobiae_Verrucomicrobiales_Verrucomicrobiaceae_Verrucomicrobium_spinosum_DSM_4136:0.18521)0.996:0.24831,((((PSC75227_1_Eukaryota_Viridiplantae_Chlorophyta_Trebouxiophyceae_Micractinium_conductrix_ASM224581v2:0.55957,CEM02146_1_PhotosyntheticAlga_Eukaryota_Alveolata_Chromerida_Vitrella_Vitrella_brassicaformis:0.30058)0.605:0.14394,((XP_001691748_1_Eukaryota_Viridiplantae_Chlorophyta_Chlorophyceae_Chlamydomonas_reinhardtii_v3:0.23134,(XP_001690936_1_Eukaryota_Viridiplantae_Chlorophyta_Chlorophyceae_Chlamydomonas_reinhardtii_v3:0.07183,XP_002951375_1_Eukaryota_Viridiplantae_Chlorophyta_Chlorophyceae_Volvox_carteri_nagariensis_v1:0.13118)0.994:0.32566)0.991:0.32670,(XP_005649580_1_Eukaryota_Viridiplantae_Chlorophyta_Trebouxiophyceae_Coccomyxa_subellipsoidea_C169:0.50093,(XP_001695947_1_Eukaryota_Viridiplantae_Chlorophyta_Chlorophyceae_Chlamydomonas_reinhardtii_v3:0.13519,(XP_002946659_1_Eukaryota_Viridiplantae_Chlorophyta_Chlorophyceae_Volvox_carteri_nagariensis_v1:0.37602,(PNH10489_1_Eukaryota_Viridiplantae_Chlorophyta_Chlorophyceae_Tetrabaena_socialis_TetSoc1:0.00897,PNH10494_1_Eukaryota_Viridiplantae_Chlorophyta_Chlorophyceae_Tetrabaena_socialis_TetSoc1:0.01185)0.967:0.11631)0.892:0.12217)1.000:0.48787)0.865:0.12056)0.850:0.09098)0.000:0.00060,((CEM37809_1_PhotosyntheticAlga_Eukaryota_Alveolata_Chromerida_Vitrella_Vitrella_brassicaformis:0.45595,(CEM24553_1_PhotosyntheticAlga_Eukaryota_Alveolata_Chromerida_Vitrella_Vitrella_brassicaformis:0.29588,CEM24553_12_PhotosyntheticAlga_Eukaryota_Alveolata_Chromerida_Vitrella_Vitrella_brassicaformis:0.33160)0.813:0.11845)0.696:0.06689,(XP_013899595_1_Eukaryota_Viridiplantae_Chlorophyta_Chlorophyceae_Monoraphidium_neglectum_v1:0.60438,(XP_005644300_1_Eukaryota_Viridiplantae_Chlorophyta_Trebouxiophyceae_Coccomyxa_subellipsoidea_C169:0.46227,XP_005774700_1_Eukaryota_Haptophyceae_Isochrysidales_Noelaerhabdaceae_Emiliania_huxleyi_CCMP1516:0.44080)0.847:0.17890)0.906:0.16287)0.851:0.05925)0.911:0.08163,(((OLP79028_1_Eukaryota_Alveolata_Dinophyceae_Suessiales_Symbiodinium_microadriaticum_CCMP2467:0.18136,XP_013905634_1_Eukaryota_Viridiplantae_Chlorophyta_Chlorophyceae_Monoraphidium_neglectum_v1:0.29354)0.972:0.26614,(XP_005841396_1_Eukaryota_Cryptophyta_Pyrenomonadales_Geminigeraceae_Guillardia_Guillardia_theta_CCMP2712_Guith1:0.23864,(XP_005832985_1_Eukaryota_Cryptophyta_Pyrenomonadales_Geminigeraceae_Guillardia_Guillardia_theta_CCMP2712_Guith1:0.47268,OSX72839_1_Eukaryota_Rhodophyta_Bangiophyceae_Porphyra_umbilicalis_v1:0.60635)0.651:0.07360)0.907:0.07451)0.737:0.02639,((XP_009038137_1_Eukaryota_Stramenopiles_Pelagophyceae_Aureococcus_anophagefferens_v1:0.35569,(OLP88777_1_Eukaryota_Alveolata_Dinophyceae_Suessiales_Symbiodinium_microadriaticum_CCMP2467:0.04348,OLP99006_1_Eukaryota_Alveolata_Dinophyceae_Suessiales_Symbiodinium_microadriaticum_CCMP2467:0.03677)0.986:0.14438)0.979:0.16917,(((GAX28295_1_Eukaryota_Stramenopiles_Bacillariophyta_Bacillariophyceae_Fistulifera_solaris:0.0,GAX13553_1_Eukaryota_Stramenopiles_Bacillariophyta_Bacillariophyceae_Fistulifera_solaris:0.0):0.08620,((OEU17064_1_Eukaryota_Stramenopiles_Bacillariophyta_Bacillariophyceae_Fragilariopsis_cylindrus_CCMP1102_Fracy1:0.0,OEU17065_1_Eukaryota_Stramenopiles_Bacillariophyta_Bacillariophyceae_Fragilariopsis_cylindrus_CCMP1102_Fracy1:0.0):0.10440,(XP_002180497_1_Eukaryota_Stramenopiles_Bacillariophyta_Bacillariophyceae_Phaeodactylum_tricornutum_CCAP10551_ASM15095v2:0.06646,(XP_002288307_1_Eukaryota_Stramenopiles_Bacillariophyta_Coscinodiscophyceae_Thalassiosira_pseudonana_CCMP1335_ASM14940v2:0.03995,EJK75419_1_Eukaryota_Stramenopiles_Bacillariophyta_Coscinodiscophyceae_Thalassiosira_oceanica_ThaOc_1:0.08996)0.951:0.04504)0.552:0.03106)0.169:0.04995)0.996:0.26736,(CBJ28064_1_Eukaryota_Stramenopiles_Phaeophyceae_Ectocarpus_siliculosus_ASM31002v1:0.13912,(XP_005784075_1_Eukaryota_Haptophyceae_Isochrysidales_Noelaerhabdaceae_Emiliania_huxleyi_CCMP1516:0.06534,KOO20839_1_Eukaryota_Haptophyceae_Prymnesiales_Chrysochromulinaceae_Chrysochromulina_CCMP291:0.07777)1.000:0.30191)0.922:0.08568)0.403:0.07039)0.854:0.12028)0.395:0.06450)0.133:0.04261)0.762:0.05834)0.000:0.01778,(WP_019975772_1_Bacteria_BacteroidetesChlorobi_group_Bacteroidetes_Flavobacteriia_Flavobacteriales_Flavobacteriaceae_Empedobacter_brevis_ATCC_43319:0.07631,WP_013597547_1_Bacteria_BacteroidetesChlorobi_group_Bacteroidetes_Flavobacteriia_Flavobacteriales_Flavobacteriaceae_Weeksella_virosa_DSM_16922:0.25666)1.000:0.51729)0.172:0.06653)0.395:0.02516)0.913:0.04236,((((((((((PIT95967_1_CG10_big_fil_rev_8_21_14_0_10_Falkowbacteria_OD1_37_14_curated:0.25825,PIZ99519_1_CG_4_10_14_0_2_um_filter_Komeilibateria_OD1_37_10_curated:0.30001)0.977:0.14110,(((PIR93946_1_CG10_big_fil_rev_8_21_14_0_10_Falkowbacteria_OD1_39_11_curated:0.24151,PJA90033_1_CG_4_9_14_3_um_filter_150_Magasanikbacteria_OD1_32_9_curated:0.18845)0.737:0.10175,(KKR35399_1_Bacteria_CPR_ParcubacteriaOD1_Magasanikbacteria_GWA2_OD1_40_10_partial:0.19055,(OGH73940_1_Candidatus_Magasanikbacteria_bacterium_RIFCSPLOWO2_12_FULL_43_12:0.30652,OGH88852_1_Candidatus_Magasanikbacteria_bacterium_RIFOXYD2_FULL_36_9:0.19667)0.200:0.05182)0.924:0.08380)0.931:0.07834,(((((((OGK46971_1_Candidatus_Roizmanbacteria_bacterium_RIFCSPLOWO2_01_FULL_38_12:0.20406,(OGK58362_1_CG09_land_8_20_14_0_10_Roizmanbacteria_OP11_41_9_curated:0.29204,PIZ61934_1_CG_4_9_14_0_2_um_filter_Roizmanbacteria_OP11_39_13_curated:0.29352)0.624:0.08149)0.923:0.08667,OGK66539_1_Candidatus_Roizmanbacteria_bacterium_RIFOXYA1_FULL_41_12:0.39714)0.837:0.04394,OGK16319_1_Candidatus_Roizmanbacteria_bacterium_RIFCSPHIGHO2_01_FULL_39_12c:0.21474)0.758:0.02933,(OGY50945_1_Candidatus_Buchananbacteria_bacterium_RIFCSPHIGHO2_02_FULL_56_16:0.33877,OGG01393_1_Candidatus_Gottesmanbacteria_bacterium_RBG_16_52_11:0.23015)0.836:0.07771)0.621:0.04638,(OGG03383_1_Candidatus_Gottesmanbacteria_bacterium_RBG_16_37_8:0.24493,(OGG20604_1_Candidatus_Gottesmanbacteria_bacterium_RIFCSPHIGHO2_02_FULL_40_13:0.28824,OGG33423_1_Candidatus_Gottesmanbacteria_bacterium_RIFCSPLOWO2_01_FULL_42_22:0.18160)0.969:0.11058)0.848:0.03925)0.818:0.07060,(OGD41772_1_Candidatus_Azambacteria_bacterium_RIFOXYD1_FULL_42_11:0.22788,(KKQ56042_1_Bacteria_CPR_ParcubacteriaOD1_GWA2_OD1_38_13:0.21111,KKR54981_1_Bacteria_CPR_ParcubacteriaOD1_GWA2_OD1_40_23:0.38791)0.693:0.08597)0.271:0.03497)0.946:0.09798,(OGE79732_1_Candidatus_Doudnabacteria_bacterium_RIFCSPHIGHO2_01_FULL_45_18:0.27867,((OGE82359_1_Candidatus_Doudnabacteria_bacterium_RIFCSPHIGHO2_02_FULL_43_13b:0.17331,(OGE89639_1_Candidatus_Doudnabacteria_bacterium_RIFCSPHIGHO2_01_FULL_50_11:0.21289,OGE81881_1_Candidatus_Doudnabacteria_bacterium_RIFCSPHIGHO2_01_FULL_46_24:0.13299)0.049:0.03299)0.902:0.05079,(OGM97367_1_Candidatus_Yanofskybacteria_bacterium_RIFCSPHIGHO2_01_FULL_41_21:0.15562,PIY95751_1_CG_4_10_14_0_8_um_filter_cor_Kerfelbacteria_OD1_42_10_curated:0.31388)0.371:0.03511)0.879:0.04336)0.842:0.03952)0.400:0.04923)0.681:0.04824)0.950:0.08397,(OGY33202_1_Candidatus_Andersenbacteria_bacterium_RIFCSPHIGHO2_02_FULL_46_16:0.47430,OGJ41472_1_Candidatus_Pacebacteria_bacterium_RIFOXYB1_FULL_44_10:0.26367)0.757:0.07564)0.914:0.06474,((KKU90100_1_Bacteria_CPR_ParcubacteriaOD1_Wolfebacteria_GWA2_OD1_ACD81_47_9b:0.07421,OGM94913_1_Candidatus_Wolfebacteria_bacterium_RIFOXYD12_FULL_48_21:0.10192)1.000:0.33632,(OGM91586_1_Candidatus_Wolfebacteria_bacterium_RIFCSPLOWO2_01_FULL_45_19:0.37460,(OGG37755_1_Candidatus_Jorgensenbacteria_bacterium_GWA1_54_12:0.31257,OGJ43154_1_Candidatus_Peregrinibacteria_bacterium_RIFCSPLOWO2_01_FULL_39_12:0.36733)0.531:0.08097)0.632:0.04232)0.767:0.01792)0.859:0.04496,((ORC36894_1_Bacteria_Spirochaetes_Marispirochaeta_aestuarii_JC444:0.26491,(XP_005652311_1_Eukaryota_Viridiplantae_Chlorophyta_Trebouxiophyceae_Coccomyxa_subellipsoidea_C169:0.48601,OGC52382_1_Bacteria_WWE3_RIFCSPLOWO2_01_FULL_WWE3_39_13:0.32204)0.876:0.09402)0.555:0.07402,OGG40379_1_Candidatus_Jorgensenbacteria_bacterium_GWA1_49_17:0.17164)0.890:0.11634)0.753:0.01664,(((OGV96973_1_Bacteria_Microgenomates_OP11_RBG_16_OP11_45_19:0.33901,(PIY80278_1_CG_4_10_14_0_8_um_filter_cor_Pacebacteria_OP11_42_14_curated:0.19542,PIR59916_1_CG10_big_fil_rev_8_21_14_0_10_Pacebacteria_OP11_44_54_curated:0.25660)0.957:0.14061)0.031:0.04881,OGM92004_1_Candidatus_Wolfebacteria_bacterium_RIFCSPLOWO2_01_FULL_47_17b:0.37751)0.730:0.07631,(OGY31022_1_Candidatus_Andersenbacteria_bacterium_RIFCSPHIGHO2_01_FULL_46_36:0.11239,OHA60802_1_Candidatus_Vogelbacteria_bacterium_RIFOXYD1_FULL_51_18:0.39066)0.854:0.10056)0.906:0.06825)0.457:0.01931,((((((GBG33253_1_Eukaryota_Stramenopiles_Labyrinthulomycetes_Hondaea_fermentalgiana_Aurantiochytrium_FCC1311_v1:0.49876,(XP_005819012_1_Eukaryota_Cryptophyta_Pyrenomonadales_Geminigeraceae_Guillardia_Guillardia_theta_CCMP2712_Guith1:0.64438,(((XP_020896468_1_Eukaryota_Metazoa_Cnidaria_Exaiptasia_pallida_Aiptasia_1_1:0.42480,(XP_019635441_1_Eukaryota_Metazoa_Chordata_Cephalochordata_Branchiostoma_belcheri_Haploidv18h27:0.22971,(XP_013420027_1_Eukaryota_Metazoa_Lophotrochozoa_Brachiopoda_Lingula_anatina_LinAna2:0.17564,(XP_013420018_1_Eukaryota_Metazoa_Lophotrochozoa_Brachiopoda_Lingula_anatina_LinAna2:0.01776,(XP_013420017_1_Eukaryota_Metazoa_Lophotrochozoa_Brachiopoda_Lingula_anatina_LinAna2:0.19761,XP_013420016_1_Eukaryota_Metazoa_Lophotrochozoa_Brachiopoda_Lingula_anatina_LinAna2:0.00055)0.946:0.05078)0.941:0.12291)0.997:0.27548)0.880:0.09352)0.847:0.05753,(XP_009017316_1_Eukaryota_Metazoa_Lophotrochozoa_Annelida_Helobdella_robusta_v1:0.53058,(XP_011406277_2_Eukaryota_Metazoa_Porifera_Amphimedon_queenslandica_v1:0.02044,XP_003391481_1_Eukaryota_Metazoa_Porifera_Amphimedon_queenslandica_v1:0.03523)1.000:0.41748)0.840:0.09012)0.972:0.17210,(XP_002775938_1_MarineIntracellularParasite_Eukaryota_Alveolata_Perkinsozoa_Perkinsidae_Perkinsus_marinus_ATCC50983:0.03489,XP_002784134_1_MarineIntracellularParasite_Eukaryota_Alveolata_Perkinsozoa_Perkinsidae_Perkinsus_marinus_ATCC50983:0.06354)1.000:0.63005)0.813:0.04357)0.742:0.05331)0.818:0.06721,(XP_002674960_1_Eukaryota_Heterolobosea_Schizopyrenida_Vahlkampfiidae_Naegleria_gruberi1:0.60298,(PIP58426_1_CG22_combo_CG1013_8_21_14_all_Vogelbacteria_OD1_37_9_curated:0.26064,OHA58126_1_Candidatus_Vogelbacteria_bacterium_RIFOXYB1_FULL_42_16:0.36830)0.991:0.26075)0.554:0.09827)0.834:0.04846,(((XP_006675090_1_Eukaryota_Fungi_FungiIncertaeSedis_Chytridiomycota_Batrachochytrium_dendrobatidis_JAM81_v1:0.00055,(XP_006683212_1_Eukaryota_Fungi_FungiIncertaeSedis_Chytridiomycota_Batrachochytrium_dendrobatidis_JAM81_v1:0.00595,(XP_006675137_1_Eukaryota_Fungi_FungiIncertaeSedis_Chytridiomycota_Batrachochytrium_dendrobatidis_JAM81_v1:0.00054,XP_006683207_1_Eukaryota_Fungi_FungiIncertaeSedis_Chytridiomycota_Batrachochytrium_dendrobatidis_JAM81_v1:0.00055)0.000:0.00053)1.000:0.00054)1.000:0.00051,(XP_006675505_1_Eukaryota_Fungi_FungiIncertaeSedis_Chytridiomycota_Batrachochytrium_dendrobatidis_JAM81_v1:0.01192,(XP_006674945_1_Eukaryota_Fungi_FungiIncertaeSedis_Chytridiomycota_Batrachochytrium_dendrobatidis_JAM81_v1:0.00055,(XP_006675024_1_Eukaryota_Fungi_FungiIncertaeSedis_Chytridiomycota_Batrachochytrium_dendrobatidis_JAM81_v1:0.00055,(XP_006676385_1_Eukaryota_Fungi_FungiIncertaeSedis_Chytridiomycota_Batrachochytrium_dendrobatidis_JAM81_v1:0.00055,(XP_006674944_1_Eukaryota_Fungi_FungiIncertaeSedis_Chytridiomycota_Batrachochytrium_dendrobatidis_JAM81_v1:0.00055,XP_006675057_1_Eukaryota_Fungi_FungiIncertaeSedis_Chytridiomycota_Batrachochytrium_dendrobatidis_JAM81_v1:0.00055)1.000:0.00945)1.000:0.00214)1.000:0.00247)0.000:0.00306)0.769:0.00555)1.000:0.64898,((((WP_048600261_1_Bacteria_Firmicutes_Bacilli_Bacillales_Bacillaceae_Rubeoparvulum_massiliense:0.61697,CBJ32474_1_Eukaryota_Stramenopiles_Phaeophyceae_Ectocarpus_siliculosus_ASM31002v1:0.69580)0.927:0.44917,((((((((WP_014101174_1_Bacteria_FibrobacteresAcidobacteria_group_Acidobacteria_Blastocatellia_Chloracidobacterium_thermophilum_B:0.10839,OYT72678_1_HotSpring_Bacteria_Acidobacteria_Blastocatellia_Chloracidobacterium_spCP2_5A:0.02698)0.987:0.29719,(WP_040497073_1_Bacteria_BacteroidetesChlorobi_group_Bacteroidetes_Cytophagia_Cytophagales_Flammeovirgaceae_Fulvivirga_imtechensis_AK7:0.22991,((WP_015265226_1_Bacteria_BacteroidetesChlorobi_group_Bacteroidetes_Cytophagia_Cytophagales_Cyclobacteriaceae_Echinicola_vietnamensis_KMM_6221_DSM_17526:0.04604,((WP_009780324_1_Bacteria_BacteroidetesChlorobi_group_Bacteroidetes_Flavobacteriia_Flavobacteriales_Flavobacteriaceae_Mesonia_mobilis_DSM_19841:0.0,WP_009780324_1_Bacteria_BacteroidetesChlorobi_group_Bacteroidetes_Flavobacteriia_Flavobacteriales_Flavobacteriaceae_Leeuwenhoekiella_blandensis_MED217:0.0):0.05261,(WP_008615545_1_Bacteria_BacteroidetesChlorobi_group_Bacteroidetes_Flavobacteriia_Flavobacteriales_Flavobacteriaceae_Joostella_marina_En5_DSM_19592:0.0,WP_008615545_1_Bacteria_BacteroidetesChlorobi_group_Bacteroidetes_Flavobacteriia_Flavobacteriales_Flavobacteriaceae_Zunongwangia_profunda_SM_A87:0.0):0.10767)0.231:0.02113)0.987:0.14605,(WP_013766220_1_Bacteria_BacteroidetesChlorobi_group_Bacteroidetes_Sphingobacteriia_Sphingobacteriales_Saprospiraceae_Haliscomenobacter_hydrossis_O_DSM_1100:0.12376,WP_028123731_1_Bacteria_BacteroidetesChlorobi_group_Bacteroidetes_Flavobacteriia_Flavobacteriales_Flavobacteriaceae_Epilithonimonas_tenax_DSM_16811:0.11300)0.938:0.08823)0.841:0.06202)1.000:0.53110)0.904:0.19181,(((((OHB54374_1_Planctomycetes_bacterium_GWF2_50_10:0.20801,(OHB57032_1_Planctomycetes_bacterium_GWF2_42_9:0.09507,OHB50114_1_Planctomycetes_bacterium_GWF2_41_51:0.09367)0.989:0.16331)0.999:0.21778,(WP_014811398_1_Bacteria_Proteobacteria_deltaepsilon_subdivisions_Deltaproteobacteria_Syntrophobacterales_Syntrophaceae_Desulfomonile_tiedjei_DCB_1_DSM_6799:0.36851,((KPJ62000_1_Bacteria_Plantomycetes_uncultured_DG_23:0.14493,KPJ54858_1_Bacteria_Plantomycetes_uncultured_DG_58:0.18446)1.000:0.21497,KPK47851_1_Bacteria_Planctomyce_uncultured_SMTZ_25:0.32052)0.184:0.01534)0.583:0.02802)0.755:0.04742,WP_084517522_1_Bacteria_Proteobacteria_deltaepsilon_subdivisions_Deltaproteobacteria_Desulfobacterales_Desulfobacteraceae_Desulfobacterium_anilini_DSM_4660:0.29517)0.549:0.01944,((OFX69135_1_Bacteroidetes_bacterium_GWD2_33_33:0.04627,OFX84432_1_Bacteroidetes_bacterium_GWE2_32_14:0.05755)1.000:0.44108,(WP_012420627_1_Bacteria_ChlamydiaeVerrucomicrobia_group_Verrucomicrobia_Verrucomicrobiae_Verrucomicrobiales_Verrucomicrobiaceae_Akkermansia_muciniphila_ATCC_BAA_835:0.45589,PIN88124_1_CG10_big_fil_rev_8_21_14_0_10_Woesearchaeota_36_11_curated:0.46737)0.688:0.06962)0.814:0.04273)0.808:0.06666,WP_012501111_1_Bacteria_BacteroidetesChlorobi_group_Chlorobi_Chlorobia_Chlorobiales_Chlorobiaceae_Chloroherpeton_thalassium_ATCC_35110:0.37663)0.290:0.03349)0.261:0.04738,KON31148_1_Archaea_Candidatus_Bathyarchaeota_group15_DG45:0.41949)0.885:0.05090,((WP_006929931_1_ThermophileHydrothermalVent_Bacteria_unclassified_Bacteria_Caldithrix_abyssi_LF13_DSM_13497:0.38730,(((((WP_036943588_1_Bacteria_Firmicutes_Clostridia_Clostridiales_Ruminococcaceae_Pseudobacteroides_cellulosolvensATCC35603:0.11665,WP_015924238_1_Bacteria_Firmicutes_Clostridia_Clostridiales_Ruminococcaceae_Clostridium_cellulolyticumH10:0.16089)0.952:0.08391,WP_020457993_1_Bacteria_Firmicutes_Clostridia_Clostridiales_Ruminococcaceae_Ruminiclostridium_thermocellumATCC27405:0.12790)0.308:0.04127,WP_026896250_1_Bacteria_Firmicutes_Clostridia_Clostridiales_Clostridiaceae_Clostridiisalibacter_paucivoransDSM22131:0.11435)0.814:0.08192,((WP_091752076_1_Bacteria_Firmicutes_Negativicutes_Selenomonadales_Sporomusaceae_Propionispora_vibrioides:0.25055,(WP_093794293_1_Bacteria_Firmicutes_Negativicutes_Selenomonadales_Sporomusaceae_Sporomusa_acidovorans:0.18065,(WP_007952527_1_Bacteria_Firmicutes_Negativicutes_Selenomonadales_Sporomusaceae_Pelosinus_fermentansJBW45:0.09674,WP_004092147_1_Bacteria_Firmicutes_Negativicutes_Selenomonadales_Sporomusaceae_Acetonema_longumDSM6540:0.14179)0.927:0.09392)0.827:0.06268)0.543:0.03668,(WP_006314020_1_Bacteria_Firmicutes_Clostridia_Clostridiales_Clostridiaceae_Caldisalinibacter_kiritimatiensis:0.22251,((WP_044664739_1_Bacteria_Firmicutes_Clostridia_Thermoanaerobacterales_IncertaeSedis_Syntrophaceticus_schinkii:0.09781,WP_015051693_1_Bacteria_Firmicutes_Clostridia_Thermoanaerobacterales_Thermoanaerobacteraceae_Thermacetogenium_phaeumDSM12270:0.09596)0.936:0.10409,(WP_054938268_1_Bacteria_Firmicutes_Clostridia_Thermoanaerobacterales_Thermoanaerobacteraceae_Moorella_glycerini:0.10468,WP_012033155_1_Bacteria_Firmicutes_Clostridia_Clostridiales_Peptococcaceae_Pelotomaculum_thermopropionicumSI:0.16988)0.238:0.05508)0.994:0.17432)0.565:0.04458)0.833:0.04536)1.000:0.41231,(((WP_082090048_1_Bacteria_Firmicutes_Bacilli_Bacillales_Bacillaceae_Quasibacillus_thermotoleransMTCC8252:0.21488,(((WP_091233382_1_Bacteria_Firmicutes_Bacilli_Bacillales_Paenibacillaceae_Fontibacillus_panacisegetis:0.13859,(WP_084731337_1_Bacteria_Firmicutes_Bacilli_Bacillales_Thermoactinomycetaceae_Seinonella_peptonophila:0.17989,WP_040949608_1_Bacteria_Firmicutes_Bacilli_Bacillales_Paenibacillaceae_Gorillibacterium_massiliense:0.13959)0.382:0.05414)0.801:0.02486,((((WP_106342852_1_Bacteria_Firmicutes_Bacilli_Bacillales_Thermoactinomycetaceae_Laceyella_sediminisRHA1:0.16734,WP_082050398_1_Bacteria_Firmicutes_Bacilli_Bacillales_Thermoactinomycetaceae_Risungbinella_massiliensis:0.27328)0.589:0.03747,WP_083964047_1_Bacteria_Firmicutes_Bacilli_Bacillales_Thermoactinomycetaceae_Shimazuella_kribbensisDSM45090:0.16003)0.788:0.03165,(WP_089968244_1_Bacteria_Firmicutes_Bacilli_Bacillales_Thermoactinomycetaceae_Lihuaxuella_thermophilaDSM46701:0.04931,(WP_081943968_1_Bacteria_Firmicutes_Bacilli_Bacillales_Thermoactinomycetaceae_Thermoactinomyces_daqus:0.12414,WP_093229653_1_Bacteria_Firmicutes_Bacilli_Bacillales_Thermoactinomycetaceae_Thermoflavimicrobium_dichotomicumDSM44778:0.10902)0.411:0.04783)0.867:0.05412)0.257:0.03328,((WP_108022049_1_Bacteria_Firmicutes_Bacilli_Bacillales_Thermoactinomycetaceae_Melghirimyces_profundicolusDSM45787:0.10881,(WP_106345644_1_Bacteria_Firmicutes_Bacilli_Bacillales_Thermoactinomycetaceae_Planifilum_fimeticolaDSM44946:0.12542,WP_094262911_1_Bacteria_Firmicutes_Bacilli_Bacillales_Thermoactinomycetaceae_Paludifilum_halophilumDSM102817:0.05046)0.746:0.04566)0.000:0.01515,WP_107725350_1_Bacteria_Firmicutes_Bacilli_Bacillales_Thermoactinomycetaceae_Desmospora_activaDSM45169:0.14193)0.892:0.03157)0.950:0.05778)0.654:0.02543,(((WP_083766172_1_Bacteria_Firmicutes_Clostridia_Clostridiales_Symbiobacteriaceae_Symbiobacterium_thermophilum_IAM14863:0.29234,WP_006678624_1_Bacteria_Firmicutes_Bacilli_Bacillales_Paenibacillaceae_Paenibacillus_dendritiformisC454:0.13273)0.671:0.02447,(WP_091838517_1_Bacteria_Firmicutes_Bacilli_Bacillales_Thermoactinomycetaceae_Marininema_halotolerans:0.23737,(WP_041749337_1_Bacteria_Firmicutes_Bacilli_Bacillales_Paenibacillaceae_Brevibacillus_brevisNBRC100599:0.11786,WP_044897107_1_Bacteria_Firmicutes_Bacilli_Bacillales_Bacillaceae_Aeribacillus_pallidus:0.16084)0.971:0.09848)0.879:0.05957)0.248:0.03629,WP_015255836_1_Bacteria_Firmicutes_Bacilli_Bacillales_Paenibacillaceae_Thermobacillus_compostiKWC4:0.20893)0.659:0.02947)0.927:0.04962)0.500:0.03013,((((WP_078578176_1_Bacteria_Firmicutes_Bacilli_Bacillales_Bacillaceae_Salipaludibacillus_agaradhaerens:0.27426,(WP_012820698_1_Bacteria_Firmicutes_Bacilli_Bacillales_Bacillaceae_Geobacillus_stearothermophilus10:0.09275,WP_013876687_1_Bacteria_Firmicutes_Bacilli_Bacillales_Bacillaceae_Parageobacillus_thermoglucosidasiusC56YS93:0.10304)0.853:0.06886)0.363:0.04051,((WP_058306611_1_Bacteria_Firmicutes_Bacilli_Bacillales_Bacillaceae_Gracilibacillus_massiliensis:0.32364,(WP_093210316_1_Bacteria_Firmicutes_Bacilli_Bacillales_Bacillaceae_Sediminibacillus_albus:0.27192,(WP_093136650_1_Bacteria_Firmicutes_Bacilli_Bacillales_Bacillaceae_Salinibacillus_kushneri:0.24759,WP_036820815_1_Bacteria_Firmicutes_Bacilli_Bacillales_Bacillaceae_Pontibacillus_yanchengensisY32:0.15250)0.893:0.04647)0.801:0.03759)0.941:0.10387,NP_389815_1_Bacteria_Firmicutes_Bacilli_Bacillales_Bacillaceae_Bacillus_subtilis:0.25637)0.469:0.02965)0.928:0.05304,(WP_050183252_1_Bacteria_Firmicutes_Bacilli_Bacillales_Bacillaceae_Domibacillus_robiginosus:0.15117,((WP_093857020_1_Bacteria_Firmicutes_Bacilli_Bacillales_Bacillaceae_Tenuibacillus_multivorans:0.07503,(WP_091587462_1_Bacteria_Firmicutes_Bacilli_Bacillales_Bacillaceae_Terribacillus_saccharophilus:0.0,WP_091587462_1_Bacteria_Firmicutes_Bacilli_Bacillales_Bacillaceae_Alteribacillus_bidgolensis:0.0):0.10377)0.791:0.01859,(WP_091772399_1_Bacteria_Firmicutes_Bacilli_Bacillales_Bacillaceae_Piscibacillus_halophilusDSM21633:0.12231,WP_017185705_1_Bacteria_Firmicutes_Bacilli_Bacillales_Bacillaceae_Alkalibacillus_haloalkaliphilusC5:0.07765)0.884:0.03383)0.980:0.07506)0.829:0.04486)0.755:0.01635,(WP_017796111_1_Bacteria_Firmicutes_Bacilli_Bacillales_Bacillaceae_Oceanobacillus_kimchiiX50:0.24198,(WP_090395921_1_Bacteria_Firmicutes_Bacilli_Bacillales_Bacillaceae_Natribacillus_halophilus:0.32332,(NP_843942_1_Bacteria_Firmicutes_Bacilli_Bacillales_Bacillaceae_Bacillus_anthracis:0.02118,NP_831247_1_Bacteria_Firmicutes_Bacilli_Bacillales_Bacillaceae_Bacillus_cereusATCC14579:0.03372)0.999:0.19930)0.729:0.03791)0.896:0.06663)0.955:0.06457)0.756:0.01391,((WP_068446607_1_Bacteria_Firmicutes_Bacilli_Bacillales_Bacillaceae_Lentibacillus_amyloliquefaciens:0.19504,(WP_018133556_1_Bacteria_Firmicutes_Bacilli_Bacillales_Alicyclobacillaceae_Effusibacillus_pohliaeDSM22757:0.13853,WP_077721224_1_Bacteria_Firmicutes_Bacilli_Bacillales_Thermoactinomycetaceae_Novibacillus_thermophilus:0.15789)0.254:0.02558)0.934:0.05002,(WP_082415916_1_Bacteria_Firmicutes_Bacilli_Bacillales_Bacillaceae_Numidum_massiliense:0.19155,WP_021621034_1_Bacteria_Firmicutes_Bacilli_Bacillales_Paenibacillaceae_Aneurinibacillus_aneurinilyticus:0.17538)0.490:0.01889)0.972:0.06363)0.835:0.07592)0.823:0.05050)0.927:0.08456,((WP_068722515_1_Bacteria_Firmicutes_Bacilli_Bacillales_Bacillaceae_Tepidibacillus_decaturensis:0.13024,WP_069656930_1_Bacteria_Firmicutes_Bacilli_Bacillales_Bacillaceae_Vulcanibacillus_modesticaldusDSM14931:0.11655)0.950:0.07400,(RMG42877_1_HotSpring_Candidatus_Dadabacteria_bacterium_Candidatus_JO46:0.28243,((WP_028306417_1_Bacteria_Firmicutes_Clostridia_Clostridiales_Peptococcaceae_Desulfitibacter_alkalitoleransDSM16504:0.12932,KUO66327_1_Bacteria_Firmicutes_Clostridia_Clostridiales_Gracilibacteraceae_Gracilibacter:0.36722)0.720:0.04921,((((WP_041219269_1_Bacteria_Firmicutes_Clostridia_Clostridiales_Peptococcaceae_Desulfitobacterium_dichloroeliminansLMGP21439:0.13678,WP_068964184_1_Bacteria_Firmicutes_Clostridia_Clostridiales_Peptococcaceae_Desulfosporosinus_BG:0.20865)0.944:0.06961,((WP_054693405_1_Bacteria_Firmicutes_Clostridia_Clostridiales_Syntrophomonadaceae_Syntrophomonas_palmitaticaJCM14374:0.16494,(YP_001254769_1_Bacteria_Firmicutes_Clostridia_Clostridiales_Clostridiaceae_Clostridium_botulinum_A_ATCC3502:0.22998,(WP_011098482_1_Bacteria_Firmicutes_Clostridia_Clostridiales_Clostridiaceae_Clostridium_tetani_E88:0.05398,WP_055669263_1_Bacteria_Firmicutes_Clostridia_Clostridiales_Clostridiaceae_Desnuesiella_massiliensis:0.10875)0.931:0.10934)0.974:0.10905)0.508:0.03751,WP_104371391_1_Bacteria_Firmicutes_Clostridia_Clostridiales_Peptococcaceae_Desulfocucumis_palustris:0.10192)0.356:0.01643)0.591:0.02674,(WP_018084687_1_Bacteria_Firmicutes_Clostridia_Clostridiales_Peptococcaceae_Desulfurispora_thermophilaDSM16022:0.12686,WP_072913619_1_Bacteria_Firmicutes_Clostridia_Clostridiales_Peptococcaceae_Desulfotomaculum_aeronauticum_DSM10349:0.12725)0.745:0.03539)0.741:0.01376,lcl|NC_010424_1_Bacteria_Firmicutes_Clostridia_Clostridiales_Peptococcaceae_Candidatus_Desulforudis_audaxviator:0.25955)0.527:0.02223)0.979:0.08507)0.593:0.04694)0.426:0.05608)0.957:0.08782)0.865:0.04536,WP_012447535_1_Bacteria_Firmicutes_Clostridia_Natranaerobiales_Natranaerobiaceae_Natranaerobius_thermophilusJWNMWNLF:0.43736)0.966:0.08710,(((((OIO26016_1_Archaea_CG1_02_FULL_Micrarchaeota_49_24_curated:0.26312,(PIS09437_1_CG10_big_fil_rev_8_21_14_0_10_Beckwithbacteria_OP11_34_10_curated:0.43461,(PIS17675_1_CG09_land_8_20_14_0_10_Collierbacteria_OP11_46_12_curated:0.06930,KKU26165_1_Bacteria_CPR_MicrogenomatesOP11_GWA2_OP11_46_16_partial:0.14728)0.996:0.32146)0.322:0.03643)0.998:0.22653,(((WP_013683324_1_SulfiteReductionHyperthermophilic_Archaeoglobus_veneficus_ARCHAEA_EURYARCHAEOTA_Archaeoglobi:0.32306,((PIT89313_1_CG10_big_fil_rev_8_21_14_0_10_Levybacteria_OP11_36_7_curated:0.29672,((((OGY23477_1_Candidatus_Woykebacteria_bacterium_RBG_13_40_15:0.26971,(WP_013898227_1_Archaea_Euryarchaeota_Methanomicrobia_Methanosarcinales_Methanosarcinaceae_Methanosalsum_zhilinae_WeN5_DSM_4017:0.22014,(WP_011308496_1_Archaea_Euryarchaeota_Methanomicrobia_Methanosarcinales_Methanosarcinaceae_Methanosarcina_barkeri_Fusaro_DSM_804:0.12217,(WP_015412537_1_Archaea_Euryarchaeota_Methanomicrobia_Methanosarcinales_uncultured_Methanosarcinales_mazei_S6:0.07576,(WP_048831252_1_Archaea_Euryarchaeota_Methanomicrobia_Methanosarcinales_Methanosarcinaceae_Methanomethylovorans_hollandica_DSM_15978:0.07915,WP_015053469_1_Archaea_Euryarchaeota_Methanomicrobia_Methanosarcinales_Methanosarcinaceae_Methanolobus_psychrophilus_R15:0.08892)0.900:0.04791)0.684:0.04296)0.849:0.06451)0.994:0.18785)0.908:0.09675,(WP_048060758_1_Archaea_Euryarchaeota_Methanobacteria_Methanobacteriales_Methanobacteriaceae_Methanothermobacter_thermautotrophicus_Delta_H:0.20732,WP_004029839_1_Archaea_Euryarchaeota_Methanobacteria_Methanobacteriales_Methanobacteriaceae_Methanobacterium_formicicum_DSM3637:0.13864)0.995:0.13864)0.713:0.02178,((KQM11653_1_Rumen_Methanomassiliicoccales_RumenM1_ARCHAEA_EURYARCHAEOTA_Diaforarchaea:0.48719,((OGW85842_1_Bacteria_OP3X_RIFCSPLOWO2_01_FULL_OP3X_45_10:0.33427,((((WP_011449914_1_Archaea_Euryarchaeota_Methanomicrobia_Methanomicrobiales_Methanospirillaceae_Methanospirillum_hungatei_JF_1:0.21959,WP_007313889_1_Archaea_Euryarchaeota_Methanomicrobia_Methanomicrobiales_Methanoregulaceae_Methanolinea_tarda_NOBI_1:0.27314)0.311:0.05940,WP_012107280_1_Archaea_Euryarchaeota_Methanomicrobia_Methanomicrobiales_Methanoregulaceae_Candidatus_Methanoregula_boonei_6A8:0.16667)0.843:0.03777,WP_012107060_1_Archaea_Euryarchaeota_Methanomicrobia_Methanomicrobiales_Methanoregulaceae_Candidatus_Methanoregula_boonei_6A8:0.15959)0.923:0.04861,WP_119815756_1_Archaea_Candidatus_Bathyarchaeota_BE326_BA_RLH:0.23890)0.317:0.02045)0.894:0.03203,((ABK14475_1_Archaea_Euryarchaeota_Methanomicrobia_Methanosarcinales_Methanosaetaceae_Methanosaeta_thermophila_PT:0.23072,(OGN97614_1_Bacteria_Chloroflexi_RBG_13_Chloroflexi_51_36:0.14537,(OIP25748_1_Bacteria_Chloroflexi_Dehalococcoidia_bacterium_CG2_30_46_9:0.00055,PJB49508_1_CG_4_9_14_3_um_filter_150_Chloroflexi_45_9_curated:0.00530)0.998:0.09023)0.857:0.04326)0.271:0.01010,((PIX31486_1_Archaea_Candidatus_Bathyarchaeota_CG_4_8_14_3_um_filter_42_8:0.09902,PIU14989_1_Archaea_Euryarchaeota_Hadesarchaea_CG08_land_8_20_14_0_20_51_8:0.08186)0.859:0.02549,((PIU58968_1_Archaea_Candidatus_Bathyarchaeota_CG07_land_8_20_14_0_80_47_9:0.08618,OLS17259_1_Candidatus_Odinarchaeota_LCB4_ARCHAEA_ASGARD_Odinarchaeota:0.20672)0.838:0.02748,(OGI12674_1_Candidatus_Micrarchaeota_RBG16369_ARCHAEA_DPANN_Micrarchaeota:0.16358,OGZ39610_1_Candidatus_Portnoybacteria_bacterium_RIFCSPLOWO2_02_FULL_39_11:0.24689)0.941:0.07197)0.750:0.01871)0.878:0.03543)0.897:0.03588)0.741:0.01779)0.772:0.02782,(WP_048105033_1_Archaea_Euryarchaeota_Methanomicrobia_Methanomicrobiales_Methanomicrobiaceae_Methanoculleus_bourgensis_MS2:0.23318,KKR08690_1_Bacteria_CPR_PeregrinibacteriaPER_PER_GWF2_39_17:0.31495)0.892:0.05428)0.790:0.02682)0.152:0.06425,OGF20618_1_Candidatus_Falkowbacteria_bacterium_RBG_13_39_14:0.45500)0.721:0.01546)0.913:0.06342,(OGZ74253_1_Candidatus_Staskawiczbacteria_bacterium_RIFCSPLOWO2_01_FULL_37_25b:0.10666,(OGZ77611_1_Candidatus_Staskawiczbacteria_bacterium_RIFCSPLOWO2_12_FULL_37_15:0.14847,OGZ84946_1_Candidatus_Staskawiczbacteria_bacterium_RIFOXYC1_FULL_38_18:0.16754)0.604:0.06564)0.998:0.23839)0.934:0.10865)0.959:0.11717,((PSO07840_1_Archaea_Candidatus_Marsarchaeota_G2_BE_D:0.00504,(PSO02443_1_Archaea_Candidatus_Marsarchaeota_G2_ECH_B_1:0.0,PSO07777_1_Archaea_Candidatus_Marsarchaeota_G2_BE_D:0.0):0.00054)0.998:0.22136,((PMB79707_1_Archaea_Korarchaeota_ARK16:0.07124,(WP_012185283_1_Archaea_Crenarchaeota_Thermoprotei_Thermoproteales_Thermoproteaceae_Caldivirga_maquilingensis_IC_167:0.11392,(WP_069808116_1_Archaea_Crenarchaeota_Thermoprotei_Thermoproteales_Thermoproteaceae_Vulcanisaeta_thermophila:0.00055,WP_013337573_1_Archaea_Crenarchaeota_Thermoprotei_Thermoproteales_Thermoproteaceae_Vulcanisaeta_distributa_DSM_14429:0.04693)0.865:0.04111)0.992:0.13491)0.699:0.04657,(((WP_009990609_1_Archaea_Crenarchaeota_Thermoprotei_Sulfolobales_Sulfolobaceae_Saccharolobus_solfataricus_P2:0.00793,WP_012711760_1_Archaea_Crenarchaeota_Thermoprotei_Sulfolobales_Sulfolobaceae_Sulfolobus_islandicus_LS215:0.01910)0.899:0.05566,((WP_054838150_1_Archaea_Crenarchaeota_Thermoprotei_Sulfolobales_Sulfolobaceae_Sulfolobus_metallicus_DSM6482:0.10147,((WP_013737001_1_Archaea_Crenarchaeota_Thermoprotei_Sulfolobales_Sulfolobaceae_Metallosphaera_cuprina_Ar4:0.02476,(WP_054836300_1_Archaea_Crenarchaeota_Thermoprotei_Sulfolobales_Sulfolobaceae_Metallosphaera_hakonensis_DSM7519:0.00054,WP_012021816_1_Copper_Archaea_Crenarchaeota_Thermoprotei_Sulfolobales_Sulfolobaceae_Metallosphaera_sedula_DSM_5348:0.00562)0.906:0.03183)0.987:0.08691,(WP_013776002_1_Archaea_Crenarchaeota_Thermoprotei_Sulfolobales_Sulfolobaceae_Acidianus_hospitalis_W1:0.05779,ARM76340_1_Archaea_Crenarchaeota_Thermoprotei_Sulfolobales_Sulfolobaceae_Acidianus_manzaensis:0.01934)0.968:0.06557)0.256:0.02627)0.813:0.04158,WP_013679345_1_Archaea_Crenarchaeota_Thermoprotei_Thermoproteales_Thermoproteaceae_Thermoproteus_uzoniensis_768_20:0.11934)0.701:0.02740)0.812:0.04343,(OJI07802_1_AcidMineDrainage_Candidatus_Micrarchaeum_acidiphilumARMAN1_ARCHAEA_DPANN_Micrarchaeota:0.00059,OJI07691_1_AcidMineDrainage_Candidatus_Micrarchaeum_acidiphilumARMAN1_ARCHAEA_DPANN_Micrarchaeota:0.02164)1.000:0.23425)0.943:0.09557)0.907:0.14685)1.000:0.39767)0.649:0.02750,(((BAA79718_1_HyperThermophile_Archaea_Crenarchaeota_Thermoprotei_Desulfurococcales_Aeropyrum_pernix:0.16298,(WP_015232638_1_Archaea_Crenarchaeota_Thermoprotei_Acidilobales_Caldisphaeraceae_Caldisphaera_lagunensis_IC_154_DSM_15908:0.11374,(WP_013266417_1_HyperThermophileAcidophile_Archaea_Crenarchaeota_Thermoprotei_Acidilobales_Acidilobaceae_Acidilobus_saccharovorans_345_15:0.03995,WP_117354283_1_HyperThermophileAcidophile_Archaea_Crenarchaeota_Thermoprotei_Acidilobales_Acidilobaceae_Acidilobus_7A:0.02820)0.983:0.10808)1.000:0.19013)0.979:0.11588,(WP_011007147_1_Archaea_Crenarchaeota_Thermoprotei_Thermoproteales_Thermoproteaceae_Pyrobaculum_aerophilum_IM2:0.02723,AET32488_1_Archaea_Crenarchaeota_Thermoprotei_Thermoproteales_Thermoproteaceae_Pyrobaculum:0.03374)0.934:0.07625)0.849:0.04825,BAJ50172_1_Archaea_Thaumarchaeota_Candidatus_Caldiarchaeum_subterraneum:0.22942)0.891:0.06378)0.800:0.03875)0.964:0.10807,(WP_103286670_1_Archaea_Thaumarchaeota_Nitrososphaeria_Candidatus_Nitrosocaldus_islandicus:0.23554,(OLE90843_1_Archaea_Crenarchaeota_13_1_20CM_2_51_8:0.16764,(OLD12429_1_Archaea_Crenarchaeota_13_1_40CM_3_52_10:0.00054,OLE88820_1_Archaea_Crenarchaeota_13_1_20CM_2_51_8:0.04287)0.943:0.07158)0.991:0.11757)0.765:0.07953)0.330:0.01492,PUA32694_1_Archaea_Aigarchaeota_Aigarchaeota_archaeon_NZ13_MG1:0.27891)0.961:0.09732,((((WP_015320947_1_Archaea_Euryarchaeota_Halobacteria_Halobacteriales_Halobacteriaceae_Natronococcus_occultus_SP4_DSM_3396:0.05820,WP_012945129_1_Archaea_Euryarchaeota_Halobacteria_Halobacteriales_Halobacteriaceae_Haloterrigena_turkmenica_DSM_5511:0.10575)0.918:0.06929,(WP_007257392_1_Archaea_Euryarchaeota_Halobacteria_Halobacteriales_Halobacteriaceae_Natronolimnobius_innermongolicus_JCM_12255:0.06570,WP_006674138_1_Archaea_Euryarchaeota_Halobacteria_Halobacteriales_Halobacteriaceae_Halobiforma_nitratireducens_JCM_10879:0.17638)0.958:0.10752)1.000:0.26416,(WP_007978439_1_Archaea_Euryarchaeota_Halobacteria_Halobacteriales_Halobacteriaceae_Haladaptatus_paucihalophilus_DX253_DSM_18195:0.16926,WP_089673002_1_Archaea_Euryarchaeota_Halobacteria_Haloferacales_Haloferacaceae_Halohasta_litchfieldiae_tADL:0.22717)0.672:0.08143)0.931:0.10143,(((NP_626869_1_Bacteria_Actinobacteria_Actinobacteria_Actinobacteridae_Actinomycetales_Streptomycineae_Streptomycetaceae_Streptomyces_coelicolor_A32:0.02584,NP_625295_1_Bacteria_Actinobacteria_Actinobacteria_Actinobacteridae_Actinomycetales_Streptomycineae_Streptomycetaceae_Streptomyces_coelicolor_A32:0.03386)1.000:0.29595,(WP_006501613_1_Bacteria_Actinobacteria_Actinobacteria_Actinobacteridae_Actinomycetales_Micrococcineae_Dermatophilaceae_Austwickia_chelonae_NBRC_105200:0.22683,(((WP_013414471_1_FacultativeIntracellularPathogen_Bacteria_Actinobacteria_Actinobacteria_Actinobacteridae_Actinomycetales_Corynebacterineae_Nocardiaceae_Rhodococcus_hoagii_103S:0.28982,(((WP_019855624_1_Bacteria_Actinobacteria_Actinobacteria_Actinobacteridae_Actinomycetales_Actinopolysporineae_Actinopolysporaceae_Actinopolyspora_mortivallis_HS_1_DSM_44261:0.05579,(WP_011873105_1_Bacteria_Actinobacteria_Actinobacteria_Actinobacteridae_Actinomycetales_Pseudonocardineae_Pseudonocardiaceae_Saccharopolyspora_erythraea_NRRL_2338:0.00054,WP_011874698_1_Bacteria_Actinobacteria_Actinobacteria_Actinobacteridae_Actinomycetales_Pseudonocardineae_Pseudonocardiaceae_Saccharopolyspora_erythraea_NRRL_2338:0.00521)0.938:0.03793)0.890:0.03658,(WP_026419161_1_Bacteria_Actinobacteria_Actinobacteria_Actinobacteridae_Actinomycetales_Pseudonocardineae_Pseudonocardiaceae_Actinoalloteichus_cyanogriseus_DSM_43889:0.10879,(WP_028848690_1_Bacteria_Actinobacteria_Actinobacteria_Actinobacteridae_Actinomycetales_Pseudonocardineae_Pseudonocardiaceae_Thermocrispum_agreste_DSM_44070:0.12407,(YP_003770575_1_Bacteria_Actinobacteria_Actinobacteria_Actinobacteridae_Actinomycetales_Pseudonocardineae_Pseudonocardiaceae_Amycolatopsis_mediterranei_U32:0.04946,(WP_015787668_1_Bacteria_Actinobacteria_Actinobacteria_Actinobacteridae_Actinomycetales_Pseudonocardineae_Pseudonocardiaceae_Saccharomonospora_viridis_DSM_43017:0.02508,WP_030534088_1_Bacteria_Actinobacteria_Actinobacteria_Actinobacteridae_Actinomycetales_Pseudonocardineae_Pseudonocardiaceae_Prauserella_rugosa_NRRL_B2295:0.02318)0.945:0.04274)0.485:0.02515)0.958:0.08771)0.996:0.11094)0.873:0.04188,(WP_026422946_1_Bacteria_Actinobacteria_Actinobacteria_Actinobacteridae_Actinomycetales_Pseudonocardineae_Pseudonocardiaceae_Actinokineospora_inagensis_DSM_44258:0.12963,(WP_015097982_1_Bacteria_Actinobacteria_Actinobacteria_Actinobacteridae_Actinomycetales_Pseudonocardineae_Pseudonocardiaceae_Saccharothrix_espanaensis_DSM_44229:0.02706,(WP_025354239_1_Bacteria_Actinobacteria_Actinobacteria_Actinobacteridae_Actinomycetales_Pseudonocardineae_Pseudonocardiaceae_Kutzneria_albida_DSM_43870:0.03287,WP_012783122_1_Bacteria_Actinobacteria_Actinobacteria_Actinobacteridae_Actinomycetales_Pseudonocardineae_Pseudonocardiaceae_Actinosynnema_mirum_DSM_43827:0.05099)0.345:0.01157)0.981:0.07617)0.890:0.03769)0.992:0.13151)0.844:0.05794,(WP_019876564_1_Bacteria_Actinobacteria_Actinobacteria_Actinobacteridae_Actinomycetales_Frankineae_Sporichthyaceae_Sporichthya_polymorpha_DSM_43042:0.21198,((WP_012851109_1_Thermophile_Bacteria_Actinobacteria_Actinobacteria_Actinobacteridae_Actinomycetales_Streptosporangineae_Thermomonosporaceae_Thermomonospora_curvata_DSM_43183:0.10099,((WP_021595276_1_Bacteria_Actinobacteria_Actinobacteria_Actinobacteridae_Actinomycetales_Streptosporangineae_Thermomonosporaceae_Actinomadura_madurae_LIID_AJ290:0.06207,WP_012894880_1_Bacteria_Actinobacteria_Actinobacteria_Actinobacteridae_Actinomycetales_Streptosporangineae_Streptosporangiaceae_Streptosporangium_roseum_DSM_43021:0.06073)0.735:0.03562,WP_035855392_1_Bacteria_Actinobacteria_Actinobacteria_Actinobacteridae_Actinomycetales_Frankineae_Cryptosporangiaceae_Cryptosporangium_arvum_DSM_44712:0.16609)0.846:0.02843)0.642:0.02365,(WP_018352720_1_Bacteria_Actinobacteria_Actinobacteria_Actinobacteridae_Actinomycetales_Micromonosporineae_Micromonosporaceae_Longispora_albida_DSM_44784:0.23217,(WP_025272197_1_Bacteria_Actinobacteria_Actinobacteria_Actinobacteridae_Actinomycetales_Glycomycineae_Glycomycetaceae_Haloglycomyces_albus_DSM_45210:0.12498,(WP_014136658_1_Bacteria_Actinobacteria_Actinobacteria_Actinobacteridae_Actinomycetales_Streptomycineae_Streptomycetaceae_Kitasatospora_setae_KM_6054:0.14192,WP_034087106_1_Bacteria_Actinobacteria_Actinobacteria_Actinobacteridae_Actinomycetales_Streptomycineae_Streptomycetaceae_Streptacidiphilus_albus_JL83:0.06013)0.913:0.06768)0.911:0.04371)0.765:0.01278)0.661:0.00917)0.982:0.09473)0.937:0.05861,WP_041939484_1_Bacteria_Actinobacteria_Actinobacteria_Actinobacteridae_Actinomycetales_Frankineae_Frankiaceae_Frankia_alni_ACN14a:0.15446)0.740:0.02362)0.146:0.03026)0.892:0.08028,(((((WP_101553700_1_Bacteria_Actinobacteria_Actinobacteria_Actinobacteridae_Actinomycetales_Micrococcineae_Brevibacteriaceae_Brevibacterium_linens_ATCC19391:0.21812,WP_006886979_1_Bacteria_Actinobacteria_Actinobacteria_Micrococcales_Micrococcaceae_Rothia_dentocariosa_ATCC_17931:0.12857)0.181:0.02193,WP_012397114_1_Bacteria_Actinobacteria_Actinobacteria_Actinobacteridae_Actinomycetales_Micrococcineae_Micrococcaceae_Kocuria_rhizophila_DC2201:0.14055)0.902:0.05123,((WP_022872235_1_Bacteria_Actinobacteria_Actinobacteria_Actinobacteridae_Actinomycetales_Micrococcineae_Micrococcaceae_Nesterenkonia_alba_DSM_19423:0.14254,(WP_022870829_1_Bacteria_Actinobacteria_Actinobacteria_Actinobacteridae_Actinomycetales_Micrococcineae_Yaniellaceae_Yaniella_halotolerans_DSM_15476:0.08681,(WP_010078719_1_Bacteria_Actinobacteria_Actinobacteria_Actinobacteridae_Actinomycetales_Micrococcineae_Micrococcaceae_Micrococcus_luteus_NCTC_2665:0.00055,(REE03041_1_Bacteria_Actinobacteria_Actinobacteria_Actinobacteridae_Actinomycetales_Micrococcineae_Micrococcaceae_Citricoccus_muralis:0.02502,(YP_003155361_1_Bacteria_Actinobacteria_Actinobacteria_Actinobacteridae_Actinomycetales_Micrococcineae_Dermabacteraceae_Brachybacterium_faecium_DSM_4810:0.00055,YP_003153501_1_Bacteria_Actinobacteria_Actinobacteria_Actinobacteridae_Actinomycetales_Micrococcineae_Dermabacteraceae_Brachybacterium_faecium_DSM_4810:0.01035)0.990:0.04863)0.729:0.02907)0.854:0.02289)0.368:0.04586)0.796:0.03150,((WP_018135207_1_Bacteria_Actinobacteria_Actinobacteria_Actinobacteridae_Actinomycetales_Micrococcineae_Micrococcaceae_Acaricomes_phytoseiuli_DSM_14247:0.09032,(WP_013600893_1_Bacteria_Actinobacteria_Actinobacteria_Actinobacteridae_Actinomycetales_Micrococcineae_Micrococcaceae_Arthrobacter_phenanthrenivorans_Sphe3:0.02907,WP_012245668_1_FishPathogen_Bacteria_Actinobacteria_Actinobacteria_Actinobacteridae_Actinomycetales_Micrococcineae_Micrococcaceae_Renibacterium_salmoninarum_ATCC_33209:0.02801)0.992:0.09898)0.555:0.04531,WP_038502470_1_Bacteria_Actinobacteria_Actinobacteria_Micrococcales_Microbacteriaceae_Candidatus_Rhodoluna_lacicola_MWH_Ta8_Sequence_finished_Aug_2010:0.25305)0.120:0.02867)0.815:0.02563)0.962:0.08084,(((WP_013124835_1_Bacteria_Actinobacteria_Actinobacteria_Actinobacteridae_Actinomycetales_Corynebacterineae_Tsukamurellaceae_Tsukamurella_paurometabola_DSM_20162:0.05264,(WP_020908965_1_Bacteria_Actinobacteria_Actinobacteria_Actinobacteridae_Actinomycetales_Corynebacterineae_Nocardiaceae_Rhodococcus_erythropolis_PR4:0.11675,WP_007629669_1_Bacteria_Actinobacteria_Actinobacteria_Actinobacteridae_Actinomycetales_Corynebacterineae_Dietziaceae_Dietzia_cinnamea_CD11_5:0.08278)0.466:0.03254)0.898:0.05468,(WP_021012362_1_Bacteria_Actinobacteria_Actinobacteria_Actinobacteridae_Actinomycetales_Corynebacterineae_Corynebacteriaceae_Corynebacterium_argentoratense_DSM_44202:0.11736,WP_004601623_1_Bacteria_Actinobacteria_Actinobacteria_Actinobacteridae_Bifidobacteriales_unclassified_Bifidobacteriales_Turicella_otitidis_ATCC_51513:0.16274)0.994:0.14257)0.959:0.08441,(WP_040634896_1_Bacteria_Actinobacteria_Actinobacteria_Actinobacteridae_Actinomycetales_Micrococcineae_Dermatophilaceae_Mobilicoccus_pelagius_NBRC_104925:0.13993,(WP_012832101_1_Bacteria_Actinobacteria_Actinobacteria_Corynebacteriales_Gordoniaceae_Gordonia_bronchialis_DSM_43247:0.07427,WP_006369159_1_Bacteria_Actinobacteria_Actinobacteria_Corynebacteriales_Gordoniaceae_Gordonia_polyisoprenivorans_VH2:0.02078)0.994:0.13094)0.903:0.06192)0.503:0.05874)0.797:0.02113,(((((WP_022920977_1_Bacteria_Actinobacteria_Actinobacteria_Actinobacteridae_Actinomycetales_Micrococcineae_Intrasporangiaceae_Ornithinimicrobium_pekingense_DSM_21552:0.20252,(WP_013494168_1_Bacteria_Actinobacteria_Actinobacteria_Actinobacteridae_Actinomycetales_Micrococcineae_Intrasporangiaceae_Intrasporangium_calvum_DSM_43043:0.02071,RKT80067_1_Bacteria_Actinobacteria_Actinobacteria_Actinobacteridae_Actinomycetales_Micrococcineae_Intrasporangiaceae_Terracoccus_luteus:0.03165)0.997:0.12904)0.937:0.06957,((WP_028707901_1_Bacteria_Actinobacteria_Actinobacteria_Actinobacteridae_Actinomycetales_Propionibacterineae_Nocardioidaceae_Propionicicella_superfundia_DSM_22317:0.12656,WP_022910701_1_Bacteria_Actinobacteria_Actinobacteria_Actinobacteridae_Actinomycetales_Propionibacterineae_Propionibacteriaceae_Aestuariimicrobium_kwangyangense_DSM_21549:0.12541)0.896:0.06859,(WP_002517672_1_Bacteria_Actinobacteria_Actinobacteria_Actinobacteridae_Actinomycetales_Propionibacterineae_Propionibacteriaceae_Propionibacterium_acnes_KPA171202:0.15374,(WP_028821971_1_Bacteria_Actinobacteria_Actinobacteria_Actinobacteridae_Actinomycetales_Propionibacterineae_Propionibacteriaceae_Propionimicrobium_lymphophilum_DSM_4903:0.16709,WP_044636022_1_Bacteria_Actinobacteria_Actinobacteria_Actinobacteridae_Actinomycetales_Propionibacterineae_Propionibacteriaceae_Propionibacterium_freudenreichii_freudenreichii:0.14416)0.977:0.09563)0.713:0.04078)0.948:0.08121)0.920:0.05876,(WP_074357318_1_Bacteria_Actinobacteria_Actinobacteria_Actinobacteridae_Actinomycetales_Corynebacterineae_Mycobacteriaceae_Mycobacterium_abscessus_bolletii_933:0.21772,(((WP_014980904_1_Bacteria_Actinobacteria_Actinobacteria_Actinobacteridae_Actinomycetales_Corynebacterineae_Nocardiaceae_Nocardia_brasiliensis_ATCC_700358:0.03985,WP_013139834_1_Bacteria_Actinobacteria_Actinobacteria_Actinobacteridae_Actinomycetales_Corynebacterineae_Segniliparaceae_Segniliparus_rotundus_DSM_44985:0.10345)0.501:0.02303,WP_026306271_1_Bacteria_Actinobacteria_Actinobacteria_Actinobacteridae_Actinomycetales_Corynebacterineae_Nocardiaceae_Smaragdicoccus_niigatensis_DSM_44881:0.03862)0.255:0.01436,WP_005062831_1_Bacteria_Actinobacteria_Actinobacteria_Actinobacteridae_Actinomycetales_Corynebacterineae_Mycobacteriaceae_Mycobacterium_abscessus_bolletii_933:0.06163)0.942:0.06857)0.996:0.16167)0.461:0.02320,(((((((((((WP_060923577_1_Bacteria_Actinobacteria_Actinobacteria_Actinobacteridae_Actinomycetales_Micrococcineae_Microbacteriaceae_Microbacterium_paraoxydans_DSM15019:0.07700,WP_022894717_1_Bacteria_Actinobacteria_Actinobacteria_Actinobacteridae_Actinomycetales_Micrococcineae_Microbacteriaceae_Agromyces_subbeticus_DSM_16689:0.06675)0.994:0.09900,((WP_022892021_1_Bacteria_Actinobacteria_Actinobacteria_Actinobacteridae_Actinomycetales_Micrococcineae_Microbacteriaceae_Agromyces_subbeticus_DSM_16689:0.03510,(WP_100388972_1_Bacteria_Actinobacteria_Actinobacteria_Actinobacteridae_Actinomycetales_Micrococcineae_Microbacteriaceae_Salinibacterium_amurskyense_JCM12362:0.07761,(WP_022885092_1_Bacteria_Actinobacteria_Actinobacteria_Actinobacteridae_Actinomycetales_Micrococcineae_Microbacteriaceae_Glaciibacter_superstes_DSM_21135:0.06760,(WP_066595513_1_Bacteria_Actinobacteria_Actinobacteria_Actinobacteridae_Actinomycetales_Micrococcineae_Microbacteriaceae_Cryobacterium_arcticum:0.07494,(WP_035874772_1_Bacteria_Actinobacteria_Actinobacteria_Actinobacteridae_Actinomycetales_Micrococcineae_Microbacteriaceae_Cryobacterium_sp_MLB_32:0.06968,WP_047410771_1_Bacteria_Actinobacteria_Actinobacteria_Actinobacteridae_Actinomycetales_Micrococcineae_Microbacteriaceae_Herbiconiux_sp_YR403:0.04540)0.041:0.02946)0.809:0.02660)0.658:0.03363)0.818:0.02877)0.819:0.05522,(WP_012865175_1_Bacteria_Actinobacteria_Actinobacteria_Actinobacteridae_Actinomycetales_Micrococcineae_Sanguibacteraceae_Sanguibacter_keddieii_DSM_10542:0.13989,(WP_066597861_1_Bacteria_Actinobacteria_Actinobacteria_Actinobacteridae_Actinomycetales_Micrococcineae_Microbacteriaceae_Cryobacterium_arcticum:0.08639,WP_047408540_1_Bacteria_Actinobacteria_Actinobacteria_Actinobacteridae_Actinomycetales_Micrococcineae_Microbacteriaceae_Herbiconiux_sp_YR403:0.06928)0.826:0.04406)0.821:0.05375)0.768:0.04125)0.239:0.03141,WP_010157205_1_Bacteria_Actinobacteria_Actinobacteria_Actinobacteridae_Actinomycetales_Micrococcineae_Microbacteriaceae_Leucobacter_chromiiresistens_JG_31:0.08571)0.982:0.06793,WP_060921190_1_Bacteria_Actinobacteria_Actinobacteria_Actinobacteridae_Actinomycetales_Micrococcineae_Microbacteriaceae_Microbacterium_paraoxydans_DSM15019:0.12335)0.427:0.03035,(WP_017888565_1_Bacteria_Actinobacteria_Actinobacteria_Actinobacteridae_Actinomycetales_Micrococcineae_Microbacteriaceae_Curtobacterium_flaccumfaciens_UCD_AKU:0.06695,WP_070418340_1_Bacteria_Actinobacteria_Actinobacteria_Actinobacteridae_Actinomycetales_Micrococcineae_Microbacteriaceae_Curtobacterium_BH211:0.00963)0.999:0.11899)0.434:0.02534,(WP_026374439_1_Bacteria_Actinobacteria_Actinobacteria_Actinobacteridae_Actinomycetales_Micrococcineae_Microbacteriaceae_Agrococcus_lahaulensis_DSM_17612:0.12880,(((WP_022864021_1_Bacteria_Actinobacteria_Actinobacteria_Actinobacteridae_Actinomycetales_Actinomycineae_Actinomycetaceae_Varibaculum_cambriense_DSM_15806:0.03032,WP_072509388_1_Bacteria_Firmicutes_Tissierellia_Urmitella_timonensis:0.03874)0.975:0.07408,WP_004007494_1_Bacteria_Actinobacteria_Actinobacteria_Actinobacteridae_Actinomycetales_Actinomycineae_Actinomycetaceae_Mobiluncus_curtisii_ATCC_43063:0.20743)0.877:0.04091,((WP_026428816_1_Bacteria_Actinobacteria_Actinobacteria_Actinobacteridae_Actinomycetales_Actinomycineae_Actinomycetaceae_Actinobaculum_schaalii_CCUG_27420:0.21166,(BAV85958_1_Bacteria_Actinobacteria_Actinobacteria_Actinobacteridae_Actinomycetales_Actinomycineae_Actinomycetaceae_Actinomyces_naeslundii_ATCC27039:0.09855,(WP_013169978_1_Pathogen_Bacteria_Actinobacteria_Actinobacteria_Actinobacteridae_Actinomycetales_Actinomycineae_Actinomycetaceae_Arcanobacterium_haemolyticum_DSM_20595:0.10675,WP_024964211_1_Bacteria_Actinobacteria_Actinobacteria_Actinobacteridae_Actinomycetales_Actinomycineae_Actinomycetaceae_Trueperella_pyogenes_TP6375:0.12952)0.536:0.04188)0.724:0.02802)0.862:0.05769,(WP_022856979_1_Bacteria_Actinobacteria_Actinobacteria_Actinobacteridae_Bifidobacteriales_Bifidobacteriaceae_Alloscardovia_omnicolens_DSM_21503:0.23736,(WP_026936158_1_Bacteria_Actinobacteria_Actinobacteria_Actinobacteridae_Actinomycetales_Micrococcineae_Microbacteriaceae_Gulosibacter_molinativorax_DSM_13485:0.05417,WP_019619388_1_Bacteria_Actinobacteria_Actinobacteria_Micrococcales_Microbacteriaceae_Zimmermannella_faecalis_ATCC_13722:0.02262)1.000:0.24742)0.901:0.06290)0.645:0.03820)0.958:0.06678)0.264:0.02522)0.932:0.04451,(WP_110850944_1_Bacteria_Actinobacteria_Actinobacteria_Actinobacteridae_Actinomycetales_Micrococcineae_Bogoriellaceae_Georgenia_satyanarayanai:0.13675,(WP_022916132_1_Bacteria_Actinobacteria_Actinobacteria_Actinobacteridae_Actinomycetales_Micrococcineae_unclassified_Micrococcineae_Ruania_albidiflava_DSM_18029:0.05497,(WP_020013793_1_Bacteria_Actinobacteria_Actinobacteria_Actinobacteridae_Actinomycetales_Micrococcineae_Promicromonosporaceae_Promicromonospora_sukumoe_327MFSha31:0.09432,WP_020015587_1_Bacteria_Actinobacteria_Actinobacteria_Actinobacteridae_Actinomycetales_Micrococcineae_Promicromonosporaceae_Promicromonospora_sukumoe_327MFSha31:0.07329)0.969:0.07159)0.918:0.04561)0.907:0.03862)0.920:0.03929,(WP_015882384_1_Bacteria_Actinobacteria_Actinobacteria_Actinobacteridae_Actinomycetales_Micrococcineae_Beutenbergiaceae_Beutenbergia_cavernae_DSM_12333:0.12225,(WP_020014306_1_Bacteria_Actinobacteria_Actinobacteria_Actinobacteridae_Actinomycetales_Micrococcineae_Promicromonosporaceae_Promicromonospora_sukumoe_327MFSha31:0.18161,(WP_013838965_1_Bacteria_Actinobacteria_Actinobacteria_Actinobacteridae_Actinomycetales_Micrococcineae_Promicromonosporaceae_Isoptericola_variabilis_225:0.03887,((WP_012878773_1_Bacteria_Actinobacteria_Actinobacteria_Actinobacteridae_Actinomycetales_Micrococcineae_Promicromonosporaceae_Xylanimonas_cellulosilytica_DSM_15894:0.05052,(WP_015771728_1_Bacteria_Actinobacteria_Actinobacteria_Actinobacteridae_Actinomycetales_Micrococcineae_Jonesiaceae_Jonesia_denitrificans_DSM_20603:0.09281,WP_012866571_1_Bacteria_Actinobacteria_Actinobacteria_Actinobacteridae_Actinomycetales_Micrococcineae_Sanguibacteraceae_Sanguibacter_keddieii_DSM_10542:0.05402)0.957:0.06200)0.735:0.03920,WP_029253593_1_Bacteria_Actinobacteria_Actinobacteria_Actinobacteridae_Actinomycetales_Micrococcineae_Cellulomonadaceae_Paraoerskovia_marina_DSM_21750:0.07205)0.932:0.04436)0.591:0.02555)0.931:0.05785)0.979:0.08229)0.602:0.03858,(WP_012086697_1_Bacteria_Actinobacteria_Actinobacteria_Actinobacteridae_Actinomycetales_Kineosporiineae_Kineosporiaceae_Kineococcus_radiotolerans_SRS30216:0.08312,(WP_013117308_1_Bacteria_Actinobacteria_Actinobacteria_Actinobacteridae_Actinomycetales_Micrococcineae_Cellulomonadaceae_Cellulomonas_flavigena_DSM_20109:0.09261,WP_034222492_1_Bacteria_Actinobacteria_Actinobacteria_Actinobacteridae_Actinomycetales_Micrococcineae_Cellulomonadaceae_Actinotalea_ferrariae_CF5_4:0.06069)0.950:0.06175)0.818:0.05124)0.686:0.04006,(WP_041450749_1_Bacteria_Actinobacteria_Actinobacteria_Actinobacteridae_Actinomycetales_Corynebacterineae_Mycobacteriaceae_Amycolicicoccus_subflavus_DQS3_9A1:0.03549,((WP_013414479_1_FacultativeIntracellularPathogen_Bacteria_Actinobacteria_Actinobacteria_Actinobacteridae_Actinomycetales_Corynebacterineae_Nocardiaceae_Rhodococcus_hoagii_103S:0.0,WP_013414538_1_FacultativeIntracellularPathogen_Bacteria_Actinobacteria_Actinobacteria_Actinobacteridae_Actinomycetales_Corynebacterineae_Nocardiaceae_Rhodococcus_hoagii_103S:0.0):0.06488,WP_003944189_1_Bacteria_Actinobacteria_Actinobacteria_Actinobacteridae_Actinomycetales_Corynebacterineae_Nocardiaceae_Rhodococcus_erythropolis_PR4:0.06661)0.960:0.04753)0.981:0.08804)0.848:0.02106,(WP_038569440_1_Bacteria_Actinobacteria_Actinobacteria_Actinobacteridae_Actinomycetales_Micrococcineae_Dermacoccaceae_Dermacoccus_nishinomiyaensis_M25:0.33585,(WP_018157913_1_Bacteria_Actinobacteria_Actinobacteria_Actinobacteridae_Actinomycetales_Micrococcineae_Dermacoccaceae_Demetria_terragena_DSM_11295:0.15501,((WP_026418747_1_Bacteria_Actinobacteria_Actinobacteria_Actinobacteridae_Actinomycetales_Pseudonocardineae_Pseudonocardiaceae_Actinoalloteichus_cyanogriseus_DSM_43889:0.07440,(WP_014910931_1_Bacteria_Actinobacteria_Actinobacteria_Actinobacteridae_Actinomycetales_Streptosporangineae_Nocardiopsaceae_Nocardiopsis_alba_ATCC_BAA_2165:0.15874,(WP_011291404_1_Bacteria_Actinobacteria_Actinobacteria_Actinobacteridae_Actinomycetales_Streptosporangineae_Nocardiopsaceae_Thermobifida_fusca_YX:0.02119,WP_078760366_1_Bacteria_Actinobacteria_Actinobacteria_Actinobacteridae_Actinomycetales_Streptosporangineae_Nocardiopsaceae_Marinactinospora_thermotolerans_DSM_45154:0.04031)0.207:0.03495)0.931:0.06248)0.850:0.03079,(WP_026877894_1_Bacteria_Actinobacteria_Actinobacteria_Actinobacteridae_Actinomycetales_Pseudonocardineae_Pseudonocardiaceae_Jiangella_gansuensis_DSM_44835:0.12351,(WP_034373706_1_Bacteria_Actinobacteria_Actinobacteria_Actinobacteridae_Actinomycetales_Micrococcineae_Dermabacteraceae_Dermabacter_hominis_1368:0.12002,(((WP_027691428_1_Bacteria_Actinobacteria_Actinobacteria_Actinobacteridae_Actinomycetales_Micrococcineae_Microbacteriaceae_Rathayibacter_toxicus_WAC3373:0.10531,WP_021754789_1_Bacteria_Actinobacteria_Actinobacteria_Actinobacteridae_Actinomycetales_Micrococcineae_Microbacteriaceae_Leifsonia_xyli_cynodontis_DSM46306:0.04647)0.499:0.01452,(WP_012038433_1_PlantPathogen_Bacteria_Actinobacteria_Actinobacteria_Actinobacteridae_Actinomycetales_Micrococcineae_Microbacteriaceae_Clavibacter_michiganensis_subsp_michiganensis_NCPPB_382:0.05999,WP_022880752_1_Bacteria_Actinobacteria_Actinobacteria_Actinobacteridae_Actinomycetales_Micrococcineae_Microbacteriaceae_Curtobacterium_ginsengisoli_DSM_22003:0.02552)0.460:0.01574)0.192:0.00631,(WP_020077536_1_Bacteria_Actinobacteria_Actinobacteria_Actinobacteridae_Actinomycetales_Micrococcineae_Microbacteriaceae_Cryocola_sp_340MFSha31:0.00538,WP_022899360_1_Bacteria_Actinobacteria_Actinobacteria_Actinobacteridae_Actinomycetales_Micrococcineae_Microbacteriaceae_Humibacter_albus_DSM_18994:0.07491)0.946:0.04106)0.994:0.07650)0.915:0.03926)0.464:0.03259)0.935:0.05859)0.146:0.02284)0.840:0.02395)0.936:0.04711)0.445:0.02034,((WP_028326848_1_Bacteria_Actinobacteria_Actinobacteria_Actinobacteridae_Actinomycetales_Micrococcineae_Dermatophilaceae_Dermatophilus_congolensis_DSM_44180:0.18033,WP_006594600_1_Bacteria_Actinobacteria_Actinobacteria_Actinobacteridae_Actinomycetales_Micrococcineae_Dermatophilaceae_Kineosphaera_limosa_NBRC_100340:0.08367)1.000:0.19632,((WP_083788860_1_Bacteria_Actinobacteria_Actinobacteria_Actinobacteridae_Actinomycetales_Propionibacterineae_Nocardioidaceae_Aeromicrobium_marinum_DSM_15272:0.18084,WP_018334529_1_Bacteria_Actinobacteria_Actinobacteria_Actinobacteridae_Actinomycetales_Pseudonocardineae_Pseudonocardiaceae_Actinomycetospora_chiangmaiensis_DSM_45062:0.30870)0.794:0.05234,((WP_020498168_1_Bacteria_Actinobacteria_Actinobacteria_Actinobacteridae_Actinomycetales_Pseudonocardineae_Pseudonocardiaceae_Sciscionella_marina_DSM_45152:0.08004,(WP_012923383_1_Bacteria_Actinobacteria_Actinobacteria_Actinobacteridae_Actinomycetales_Propionibacterineae_Nocardioidaceae_Kribbella_flavida_DSM_17836:0.04065,WP_013677696_1_Bacteria_Actinobacteria_Actinobacteria_Actinobacteridae_Actinomycetales_Pseudonocardineae_Pseudonocardiaceae_Pseudonocardia_dioxanivorans_CB1190:0.09678)0.902:0.04068)0.967:0.09161,WP_013862079_1_Bacteria_Actinobacteria_Actinobacteria_Actinobacteridae_Actinomycetales_Propionibacterineae_Propionibacteriaceae_Microlunatus_phosphovorus_NM_1:0.17118)0.122:0.01488)0.947:0.06216)0.245:0.03869)0.878:0.02724)0.987:0.13614)0.998:0.23674)0.921:0.07518)0.883:0.04631)0.617:0.04649,((PSG97900_1_Thermoplasmatales_:0.53836,(((EFD92475_1_AcidMineDrainage_Parvarchaeum_acidophilusARMAN5_ARCHAEA_DPANN_Parvarchaeota:0.39757,(((OGY91767_1_Candidatus_Komeilibacteria_bacterium_RIFCSPLOWO2_01_FULL_52_15:0.38550,((((OGN28138_1_Candidatus_Yanofskybacteria_bacterium_RIFCSPLOWO2_01_FULL_49_25:0.25255,(OGN32445_1_Candidatus_Yanofskybacteria_bacterium_RIFCSPLOWO2_02_FULL_45_18:0.20522,OHB18286_1_Bacteria_Parcubacteria_OD1_RIFCSPHIGHO2_01_FULL_OD1_45_26:0.14299)0.393:0.05831)0.963:0.16751,(KKW32492_1_Bacteria_CPR_ParcubacteriaOD1_Uhrbacteria_GWA2_OD1_53_10:0.13091,OGL99315_1_Candidatus_Uhrbacteria_bacterium_RIFOXYB2_FULL_57_15:0.21727)0.978:0.16935)0.363:0.02148,(KKR10403_1_Bacteria_CPR_ParcubacteriaOD1_GWA2_OD1_rel_39_18:0.25702,(KKS27234_1_Bacteria_CPR_ParcubacteriaOD1_Yanofskybacteria_GWC2_OD1_41_9:0.12345,(OGN14401_1_Candidatus_Yanofskybacteria_bacterium_RIFCSPHIGHO2_02_FULL_43_22:0.15251,(OGN22660_1_Candidatus_Yanofskybacteria_bacterium_RIFCSPLOWO2_01_FULL_42_49:0.10481,(OGN05333_1_Candidatus_Yanofskybacteria_bacterium_RIFCSPHIGHO2_01_FULL_44_24:0.06726,OGM97597_1_Candidatus_Yanofskybacteria_bacterium_RIFCSPHIGHO2_01_FULL_39_8b:0.07534)0.910:0.07649)0.850:0.10048)0.852:0.06636)0.991:0.15459)0.956:0.12065)0.756:0.05331,(OGL87288_1_Candidatus_Uhrbacteria_bacterium_RIFCSPLOWO2_02_FULL_48_12:0.19222,(OGH67650_1_Candidatus_Magasanikbacteria_bacterium_RIFCSPHIGHO2_02_FULL_50_9b:0.22891,OIP79425_1_CG2_30_FULL_novel_Parcubacteria_OD1_48_51_curated:0.24108)0.832:0.04301)0.444:0.06735)0.926:0.11175)0.966:0.13046,OHB95049_1_Planctomycetes_bacterium_RIFCSPLOWO2_02_FULL_50_16:0.40751)0.864:0.07051,(((((((WP_052216628_1_Bacteria_Firmicutes_Clostridia_Clostridiales_Peptococcaceae_Thermincola_ferriacetica:0.30149,((WP_083947295_1_Bacteria_Firmicutes_Clostridia_Thermoanaerobacterales_IncertaeSedis_Thermovenabulum_gondwanense:0.10910,((WP_013276506_1_Bacteria_Firmicutes_Clostridia_Thermoanaerobacterales_IncertaeSedis_Thermosediminibacter_oceaniDSM16646:0.0,WP_013276506_1_Bacteria_Firmicutes_Clostridia_Thermoanaerobacterales_Thermoanaerobacteraceae_Thermosediminibacter_oceani_DSM16646:0.0):0.03463,(WP_083515021_1_Bacteria_Firmicutes_Clostridia_Thermoanaerobacterales_Thermoanaerobacteraceae_Fervidicola_ferrireducens:0.02168,WP_073254393_1_Bacteria_Firmicutes_Clostridia_Thermoanaerobacterales_IncertaeSedis_Caldanaerovirga_acetigignens:0.14658)0.916:0.08277)0.981:0.16205)0.966:0.19258,((WP_110290150_1_Bacteria_Firmicutes_Clostridia_Clostridiales_Lachnospiraceae_Lachnotalea_glycerini:0.31630,WP_103202535_1_Bacteria_Firmicutes_Clostridia_Clostridiales_Lachnospiraceae_Herbinix_hemicellulosilytica:0.09397)0.384:0.13939,WP_073587826_1_Bacteria_Firmicutes_Clostridia_Clostridiales_Lachnospiraceae_Anaerocolumna_xylanovoransDSM12503:0.18337)0.995:0.40744)0.857:0.09243)0.747:0.01730,((((((WP_007955043_1_Bacteria_Firmicutes_Negativicutes_Selenomonadales_Sporomusaceae_Pelosinus_fermentansJBW45:0.39097,((WP_013217881_1_Bacteria_Chloroflexi_Dehalococcoidetes_Dehalogenimonas_lykanthroporepellens_BL_DC_9:0.34967,(((OGC81836_1_Bacteria_Zixibacteria_RBG_16_Zixibacteria_43_9:0.14779,(OGO36003_1_Bacteria_Chloroflexi_RBG_16_Chloroflexi_57_8:0.23700,((OGN99051_1_Bacteria_Chloroflexi_RBG_13_Chloroflexi_51_52:0.08383,(OGO00494_1_Bacteria_Chloroflexi_RBG_13_Chloroflexi_52_12:0.00927,OGO20929_1_Bacteria_Chloroflexi_RBG_16_Chloroflexi_50_11:0.09549)0.865:0.03528)0.950:0.08330,(KPJ49328_1_Bacteria_Chloroflexi_Dehalococcoidia_uncultured_DG_22:0.12848,WP_011309398_1_Bacteria_Chloroflexi_Dehalococcoidetes_Dehalococcoidales_Dehalococcoidaceae_Dehalococcoides_mccartyi_CG5:0.27085)0.816:0.04391)0.701:0.03363)0.146:0.02525)0.906:0.05407,(((((OGD23129_1_Candidatus_Aminicenantes_bacterium_RBG_16_63_16:0.08534,(OGD26050_1_Candidatus_Aminicenantes_bacterium_RBG_19FT_COMBO_59_29:0.0,HCS47240_1_Candidatus_Aminicenantes_UBA8522:0.0):0.06211)0.907:0.03847,(WP_013706661_1_Bacteria_Proteobacteria_deltaepsilon_subdivisions_Deltaproteobacteria_Syntrophobacterales_Syntrophaceae_Desulfobacca_acetoxidans_DSM_11109:0.32294,(OGD21603_1_Candidatus_Aminicenantes_bacterium_RBG_13_64_14:0.09433,OGD28471_1_Candidatus_Aminicenantes_bacterium_RBG_19FT_COMBO_65_30:0.00055)0.598:0.09167)0.858:0.07345)0.888:0.02973,(OGW45805_1_Bacteria_Nitrospirae_GWC2_Nitrospirae_57_9:0.14016,(((OGL54592_1_Candidatus_Schekmanbacteria_bacterium_RIFCSPLOWO2_12_FULL_38_15:0.02700,OGL43784_1_Candidatus_Schekmanbacteria_bacterium_RBG_16_38_10:0.01834)0.988:0.09316,(PJA80597_1_CG_4_9_14_3_um_filter_150_Nitrospirae_41_27_curated:0.06436,(OGW38129_1_Bacteria_Nitrospirae_RBG_13_Nitrospirae_39_12:0.06405,OHE57593_1_Bacteria_Nitrospirae_RBG_19FT_COMBO_Thermodesulfovibrio_42_12:0.06494)0.899:0.02847)0.938:0.04844)0.766:0.00967,(OGW53359_1_Nitrospirae_bacterium_RBG_13_43_8:0.08046,(OGW24681_1_Bacteria_Nitrospirae_GWB2_Nitrospirae_47_37:0.05349,WP_028894294_1_Bacteria_Proteobacteria_deltaepsilon_subdivisions_Deltaproteobacteria_Syntrophobacterales_Syntrophorhabdaceae_Syntrophorhabdus_aromaticivorans_UI:0.19536)0.753:0.01097)0.886:0.02956)0.589:0.01253)0.668:0.01605)0.782:0.02567,((OGW30541_1_Bacteria_Nitrospirae_GWF2_Nitrospirae_44_13:0.04346,(PIV40208_1_CG02_land_8_20_14_3_00_150_Nitrospirae_44_33_curated:0.00055,OGW57940_1_Bacteria_Nitrospirae_RBG_16_Nitrospirae_43_8:0.00055)0.837:0.03412)0.942:0.06362,RFT16340_1_Candidatus_Aminicenantes_Saccharicenans_subterraneum:0.22066)0.790:0.03863)0.854:0.03911,(((WP_013910297_1_Bacteria_Thermodesulfobacteria_Thermodesulfobacteria_Thermodesulfobacteriales_Thermodesulfobacteriaceae_Thermodesulfobacterium_Thermodesulfobacterium_geofontis_OPF15:0.22253,WP_068860834_1_Thermophile_Bacteria_Nitrospirae_Nitrospira_Nitrospirales_Nitrospiraceae_Thermodesulfovibrio_spN1:0.05320)0.732:0.01519,(YP_002248818_1_Thermophile_Bacteria_Nitrospirae_Nitrospira_Nitrospirales_Nitrospiraceae_Thermodesulfovibrio_yellowstonii_DSM_11347:0.03863,WP_059175432_1_Thermophile_Bacteria_Nitrospirae_Nitrospira_Nitrospirales_Nitrospiraceae_Thermodesulfovibrio_aggregans:0.05582)0.149:0.02008)0.931:0.07435,OGW47984_1_Bacteria_Nitrospirae_GWC2_Nitrospirae_57_9:0.28738)0.749:0.02961)0.905:0.06795)0.852:0.04337,(((((((OGW52778_1_Bacteria_Nitrospirae_RBG_19FT_COMBO_Nitrospirae_55_12:0.28006,(PTL35926_1_Bacteria_CP_NC10_Candidatus_Methylomirabilis_limnetica:0.11073,WP_012814614_1_Bacteria_CP_NC10_Candidatus_Methylomirabilis_oxyfera:0.10661)0.983:0.15450)0.611:0.03497,OGC82009_1_Candidatus_Abawacabacteria_bacterium_RIFCSPHIGHO2_01_FULL_46_8:0.33220)0.267:0.03334,((OGY65531_1_Candidatus_Harrisonbacteria_bacterium_RIFCSPLOWO2_01_FULL_44_18:0.14130,PJA64624_1_CG_4_9_14_3_um_filter_150_Portnoybacteria_OD1_40_10_curated:0.21984)0.843:0.07730,(OGF64948_1_Candidatus_Giovannonibacteria_bacterium_RIFCSPHIGHO2_02_42_15:0.35811,(OGY63458_1_Candidatus_Harrisonbacteria_bacterium_RIFCSPHIGHO2_02_FULL_42_16:0.28616,(AKM84617_1_Bacteria_CPR_Kazan_GWA1_Kazan_50_15_complete:0.31452,(OGJ50240_1_Candidatus_Peregrinibacteria_bacterium_RIFOXYB2_FULL_32_7:0.36874,OHA61856_1_Candidatus_Wildermuthbacteria_bacterium_GWA2_46_15:0.13452)0.716:0.05342)0.817:0.03078)0.823:0.03008)0.727:0.01867)0.822:0.02827)0.808:0.04510,((OHA04917_1_Candidatus_Sungbacteria_bacterium_RIFCSPLOWO2_01_FULL_47_10:0.21411,OHA11870_1_Candidatus_Sungbacteria_bacterium_RIFCSPLOWO2_02_FULL_51_17:0.24892)0.733:0.03332,(OGE82909_1_Bacteria_Chlamydiae_Chlamydiia_RIFCSPHIGHO2_12_FULL_Chlamydiae_49_9:0.22228,OGL85153_1_Candidatus_Uhrbacteria_bacterium_RIFCSPLOWO2_02_FULL_46_25:0.15973)0.788:0.03938)0.889:0.07958)0.829:0.00055,((((OGR89326_1_Bacteria_Elusimicrobia_RIFCSPLOWO2_01_FULL_Elusimicrobia_60_11:0.37374,SPP65251_1_Bacteria_Nitrospirae_Nitrospira_Candidatus_Nitrospira_lenta:0.44605)0.758:0.07104,(OGH65806_1_Candidatus_Magasanikbacteria_bacterium_RIFCSPHIGHO2_02_FULL_33_17:0.21771,(PIN74304_1_CG10_big_fil_rev_8_21_14_0_10_Woesearchaeota_45_16_curated:0.34309,PIT86399_1_CG10_big_fil_rev_8_21_14_0_10_Magasanikbacteria_OD1_43_6_curated:0.41878)0.267:0.07192)0.950:0.16252)0.141:0.05594,(PIR89235_1_CG10_big_fil_rev_8_21_14_0_10_Harrisonbacteria_OD1_40_38_curated:0.43719,(OIO23140_1_Archaea_CG1_02_FULL_Micrarchaeota_51_15_curated:0.26540,PIW94451_1_Candidatus_Magasanikbacteria_bacterium_RIFCSPHIGHO2_02_FULL_41_13:0.42648)0.288:0.03952)0.907:0.10546)0.087:0.00417,(((OGZ32238_1_Candidatus_Niyogibacteria_bacterium_RIFCSPLOWO2_12_FULL_41_13:0.10612,(PIR58138_1_CG10_big_fil_rev_8_21_14_0_10_Parcubacteria_OD1_38_31_curated:0.21853,OGM90484_1_Candidatus_Wolfebacteria_bacterium_RIFCSPLOWO2_01_FULL_38_11:0.15367)0.831:0.03643)0.868:0.05740,KKS16216_1_Bacteria_CPR_ParcubacteriaOD1_GWB1_OD1_41_6_partial:0.24330)0.237:0.02490,(OGH85380_1_Candidatus_Magasanikbacteria_bacterium_RIFOXYB2_FULL_38_10:0.17931,OGR83015_1_Bacteria_Elusimicrobia_RIFCSPLOWO2_01_FULL_Elusimicrobia_54_10:0.23515)0.933:0.11413)0.869:0.03044)0.559:0.03714)0.405:0.01734,(KKW42007_1_Bacteria_CPR_ParcubacteriaOD1_Magasanikbacteria_GWA2_OD1_56_11:0.27780,(((OGK16020_1_Candidatus_Roizmanbacteria_bacterium_RIFCSPHIGHO2_01_FULL_39_12c:0.33779,(WP_012462390_1_Bacteria_ChlamydiaeVerrucomicrobia_group_Verrucomicrobia_unclassified_Verrucomicrobia_Methylacidiphilales_Methylacidiphilaceae_Methylacidiphilum_infernorum_V4:3.43284,SPP65250_1_Bacteria_Nitrospirae_Nitrospira_Candidatus_Nitrospira_lenta:0.00054)0.957:0.53420)0.616:0.02968,(OGI66202_1_Candidatus_Nomurabacteria_bacterium_RIFCSPHIGHO2_01_FULL_39_10:0.20003,OGX04309_1_Bacteria_Omnitrophica_RIFCSPLOWO2_02_FULL_Omnitrophica_44_11:0.25902)0.586:0.03457)0.508:0.04345,((OGZ12920_1_Candidatus_Lloydbacteria_bacterium_RIFCSPLOWO2_01_FULL_50_20:0.10609,OGZ16512_1_Candidatus_Lloydbacteria_bacterium_RIFCSPLOWO2_02_FULL_54_12:0.08742)0.885:0.08060,(OGZ19714_1_Candidatus_Lloydbacteria_bacterium_RIFOXYC12_FULL_46_25:0.23735,(OHA85319_1_Candidatus_Yonathbacteria_bacterium_RIFOXYC1_FULL_52_10:0.24050,(((KKS48403_1_Bacteria_CPR_ParcubacteriaOD1_Nomurabacteria_GWC2_OD1_42_20:0.19761,PJC21644_1_CG_4_9_14_0_2_um_filter_Yonathbacteria_OD1_43_16_curated:0.15182)0.670:0.03888,OHA79868_1_Candidatus_Yonathbacteria_bacterium_RIFCSPHIGHO2_01_FULL_44_41:0.11626)0.767:0.02759,OHA83366_1_Candidatus_Yonathbacteria_bacterium_RIFCSPLOWO2_01_FULL_47_33b:0.12679)0.898:0.10383)0.834:0.07342)0.625:0.01311)0.831:0.05058)0.798:0.04031)0.277:0.04714)0.237:0.01832,OGH81414_1_Candidatus_Magasanikbacteria_bacterium_RIFCSPLOWO2_02_FULL_44_11:0.20799)0.970:0.10161)0.869:0.10017)0.261:0.06209,(((OGR43286_1_Bacteria_Elusimicrobia_GWA2_Elusimicrobia_61_42:0.54648,(OGR68200_1_Bacteria_Elusimicrobia_GWC2_Elusimicrobia_61_19:0.09531,(OGR81811_1_Elusimicrobia_bacterium_GWC2_64_44:0.11248,((OGR47001_1_Bacteria_Elusimicrobia_GWA2_Elusimicrobia_51_34:0.04053,(OGR55489_1_Bacteria_Elusimicrobia_RIFOXYA2_FULL_Elusimicrobia_53_38:0.08534,OGR94352_1_Bacteria_Elusimicrobia_GWF2_Elusimicrobia_62_30:0.05261)0.823:0.02314)0.929:0.05813,OGS56502_1_Bacteria_Elusimicrobia_RIFOXYB2_FULL_Elusimicrobia_62_6:0.13914)0.870:0.04353)0.109:0.03282)0.962:0.15074)0.878:0.06370,((((OGD67656_1_Candidatus_Campbellbacteria_bacterium_RIFOXYC2_FULL_35_25:0.29384,PIT96891_1_CG10_big_fil_rev_8_21_14_0_10_Campbellbacteria_OD1_35_52_curated:0.32867)0.894:0.09827,((OGI76567_1_Candidatus_Nomurabacteria_bacterium_RIFCSPHIGHO2_02_FULL_33_12:0.48900,((((PIP55719_1_CG22_combo_CG1013_8_21_14_all_Zambryskibacteria_OD1_42_17_curated:0.08659,PIQ66331_1_CG11_big_fil_rev_8_21_14_0_20_Zambryskibacteria_OD1_42_18_curated:0.12506)0.998:0.16425,(OHA90120_1_Candidatus_Zambryskibacteria_bacterium_RIFCSPHIGHO2_01_FULL_46_25:0.06279,OHA91641_1_Candidatus_Zambryskibacteria_bacterium_RIFCSPHIGHO2_01_FULL_49_18:0.18579)0.758:0.08148)0.613:0.05141,OHA99991_1_Candidatus_Zambryskibacteria_bacterium_RIFCSPHIGHO2_12_FULL_43_12b:0.24392)0.774:0.06063,((PIQ91372_1_CG11_big_fil_rev_8_21_14_0_20_novel_Parcubacteria_OD1_39_22_curated:0.18791,((OHB12695_1_Candidatus_Zambryskibacteria_bacterium_RIFCSPLOWO2_12_FULL_39_16:0.20579,OHA23153_1_Candidatus_Taylorbacteria_bacterium_RIFCSPHIGHO2_02_FULL_43_32b:0.11540)0.406:0.03166,OHA44493_1_Candidatus_Taylorbacteria_bacterium_RIFCSPLOWO2_12_FULL_47_20:0.21628)0.218:0.04045)0.872:0.04536,(((KKT01042_1_Bacteria_CPR_ParcubacteriaOD1_Nomurabacteria_GWA2_OD1_43_15:0.12935,(OGI71752_1_Candidatus_Nomurabacteria_bacterium_RIFCSPHIGHO2_02_FULL_35_13:0.17759,(((OGI90249_1_Candidatus_Nomurabacteria_bacterium_RIFCSPLOWO2_01_FULL_40_15:0.07518,OGJ03356_1_Candidatus_Nomurabacteria_bacterium_RIFCSPLOWO2_12_FULL_41_10:0.11585)0.962:0.06953,(OGI94026_1_Candidatus_Nomurabacteria_bacterium_RIFCSPLOWO2_01_FULL_40_18:0.06373,OGI86101_1_Candidatus_Nomurabacteria_bacterium_RIFCSPLOWO2_01_FULL_39_17:0.08030)0.069:0.02120)0.810:0.02910,PIR68525_1_CG10_big_fil_rev_8_21_14_0_10_Nomurabacteria_OD1_35_16_curated:0.09314)0.921:0.05723)0.938:0.05917)0.890:0.06416,(OHB10033_1_Candidatus_Zambryskibacteria_bacterium_RIFCSPLOWO2_02_FULL_39_26:0.20547,((OGI75270_1_Candidatus_Nomurabacteria_bacterium_RIFCSPHIGHO2_02_FULL_36_29:0.03989,(OGI61062_1_Candidatus_Nomurabacteria_bacterium_RIFCSPHIGHO2_01_FULL_38_19:0.0,OGI61062_1_CG23_combo_of_CG0609_8_20_14_all_150_Nealsonbacteria_OD1_38_19_curated:0.0):0.16234)0.975:0.11567,OHB09218_1_Candidatus_Zambryskibacteria_bacterium_RIFCSPLOWO2_02_39_10:0.16056)0.955:0.10646)0.856:0.06387)0.538:0.06142,(PIQ66783_1_CG11_big_fil_rev_8_21_14_0_20_Zambryskibacteria_OD1_40_24_curated:0.24077,(KKU70235_1_Bacteria_CPR_ParcubacteriaOD1_GWA2_OD1_47_21_part:0.03488,KKU77903_1_Bacteria_CPR_ParcubacteriaOD1_GWA2_OD1_47_64:0.04932)0.996:0.17436)0.836:0.08065)0.892:0.04631)0.089:0.01960)0.641:0.05040)0.771:0.04572,(OGI66456_1_Candidatus_Nomurabacteria_bacterium_RIFCSPHIGHO2_01_FULL_39_10:0.23066,(PIR85921_1_CG10_big_fil_rev_8_21_14_0_10_Kaiserbacteria_OD1_44_10_curated:0.23007,OGG84664_1_Candidatus_Kaiserbacteria_bacterium_RIFCSPLOWO2_12_FULL_45_26:0.21259)0.997:0.34738)0.372:0.04346)0.978:0.20447)0.964:0.16671,(PJA46329_1_CG_4_9_14_3_um_filter_150_Uhrbacteria_OD1_41_35_curated:0.27535,(PIP60944_1_CG22_combo_CG1013_8_21_14_all_Uhrbacteria_OD1_47_17_curated:0.30048,KPJ85116_1_Bacteria_OD1_uncultured_SG8_24:0.38299)0.538:0.07438)0.838:0.07824)0.973:0.15319,((WP_012525969_1_Bacteria_Proteobacteria_deltaepsilon_subdivisions_Deltaproteobacteria_Myxococcales_Cystobacterineae_Myxococcaceae_Anaeromyxobacter_dehalogenans_2CP_C:0.35746,(WP_028989302_1_Bacteria_Proteobacteria_Gammaproteobacteria_Acidithiobacillales_Thermithiobacillaceae_Thermithiobacillus_tepidarius_DSM_3134:0.53474,(OGR93289_1_Bacteria_Elusimicrobia_RBG_16_Elusimicrobia_66_12:0.22006,OGR72370_1_Bacteria_Elusimicrobia_GWC2_Elusimicrobia_65_9:0.22616)0.990:0.34894)0.740:0.12063)0.599:0.02225,((OQW32272_1_Bacteria_Nitrospirae_Nitrospira_Candidatus_Nitrospira_spSGbin1:0.25320,((WP_080877976_1_Bacteria_Nitrospirae_Nitrospira_Candidatus_Nitrospira_spND1:0.24186,WP_080885925_1_Bacteria_Nitrospirae_Nitrospira_Candidatus_Nitrospira_japonica:0.22002)0.566:0.03764,WP_053380275_1_Bacteria_Nitrospirae_Nitrospira_Candidatus_Nitrospira_moscoviensis:0.22882)0.284:0.06644)0.534:0.04967,PYP84104_1_Bacteria_FibrobacteresAcidobacteria_group_Acidobacteria_Blastocatellia_AA13:0.17092)0.977:0.15900)0.957:0.16566)0.974:0.12994)0.300:0.01865,(WP_084511792_1_Bacteria_FibrobacteresAcidobacteria_group_Acidobacteria_Holophagae_Holophagales_Holophagaceae_Geothrix_fermentans_DSM_14018:0.68886,((WP_066240256_1_Bacteria_Firmicutes_Negativicutes_Selenomonadales_Sporomusaceae_Anaerosporomusa_subterranea:0.21844,(WP_007290357_1_Bacteria_Firmicutes_Negativicutes_Selenomonadales_Sporomusaceae_Thermosinus_carboxydivoransNor1:0.00055,WP_093688936_1_Bacteria_Firmicutes_Negativicutes_Selenomonadales_Sporomusaceae_Sporolituus_thermophilusDSM23256:0.01954)0.995:0.21652)0.946:0.14237,((WP_079891598_1_Bacteria_ChlamydiaeVerrucomicrobia_group_Chlamydiae_Chlamydiia_Chlamydiales_Simkaniaceae_Simkania_negevensis_Z_gsn131:0.33681,(OGH77017_1_Candidatus_Magasanikbacteria_bacterium_RIFCSPLOWO2_02_FULL_47_16:0.48689,WP_110955170_1_Bacteria_Firmicutes_Negativicutes_Veillonellales_Massilibacillus_massiliensis:0.29872)0.885:0.20544)0.702:0.03936,(PIS02887_1_CG10_big_fil_rev_8_21_14_0_10_Chlamydiia_42_34_curated:0.32077,(PIS00492_1_CG10_big_fil_rev_8_21_14_0_10_Chlamydiia_35_9_curated:0.23484,WP_039377135_1_Bacteria_ChlamydiaeVerrucomicrobia_group_Chlamydiae_Chlamydiia_Chlamydiales_Parachlamydiaceae_Parachlamydia_acanthamoebae_UV7:0.21191)0.807:0.13957)0.762:0.06128)0.911:0.10068)0.397:0.01189)0.746:0.04549)0.882:0.04588)0.886:0.15364)0.949:0.22901,((WP_026853085_1_Bacteria_FibrobacteresAcidobacteria_group_Acidobacteria_Holophagae_Holophagales_Holophagaceae_Geothrix_fermentans_DSM_14018:0.61203,(OGJ45874_1_Candidatus_Peregrinibacteria_bacterium_RIFCSPLOWO2_02_FULL_48_14:0.19970,PIZ71222_1_CG_4_10_14_0_2_um_filter_Peregrinibacteria_43_11_curated:0.37063)0.821:0.15427)0.894:0.13531,(APJ03513_1_Bacteria_Proteobacteria_Oligoflexia_Silvanigrellales_Silvanigrellaceae_Silvanigrella_aquatica:0.53222,(OGR58483_1_Bacteria_Elusimicrobia_GWA2_Elusimicrobia_69_24:0.19640,WP_012232705_1_Bacteria_Proteobacteria_deltaepsilon_subdivisions_Deltaproteobacteria_Myxococcales_Sorangiineae_Polyangiaceae_Sorangium_cellulosum_Soce56:0.52233)0.918:0.19676)0.688:0.07561)0.491:0.09767)0.874:0.11242,((((((WP_043341867_1_Bacteria_Proteobacteria_Alphaproteobacteria_Rhodospirillales_Acetobacteraceae_Belnapia_moabensis_DSM_16746:0.22916,WP_026870289_1_Bacteria_Proteobacteria_Alphaproteobacteria_Rhodospirillales_Rhodospirillaceae_Inquilinus_limosus_DSM_16000:0.20265)0.706:0.03457,((ETW95207_1_Bacteria_CP_Tectomicrobia_Entotheonella_gemina:0.0,WP_089946241_1_Bacteria_CP_Tectomicrobia_Entotheonella_palauensis:0.0):0.06396,ETW98046_1_Bacteria_CP_Tectomicrobia_Entotheonella_factor:0.01781)0.989:0.16197)0.937:0.11706,WP_011239974_1_Bacteria_Proteobacteria_Betaproteobacteria_Burkholderiales_Burkholderiaceae_Cupriavidus_metallidurans_CH34:0.09783)0.215:0.04048,((WP_081911732_1_Bacteria_Proteobacteria_Alphaproteobacteria_Sphingomonadales_Sphingomonadaceae_Sphingomonas_wittichii_RW1:0.18858,((WP_012385484_1_Bacteria_Proteobacteria_Alphaproteobacteria_Rhizobiales_Beijerinckiaceae_Beijerinckia_indica_subsp_indica_ATCC_9039:0.28803,WP_014491892_1_PlantSymbiont_Bacteria_Proteobacteria_Alphaproteobacteria_Rhizobiales_Bradyrhizobiaceae_Bradyrhizobium_japonicum_USDA6:0.15488)0.587:0.07707,((WP_046869411_1_Bacteria_Proteobacteria_Alphaproteobacteria_Rhizobiales_Methylobacteriaceae_Microvirga_massiliensis:0.12250,WP_081434975_1_Bacteria_Proteobacteria_Alphaproteobacteria_Rhizobiales_Bradyrhizobiaceae_Nitrobacter_hamburgensis_X14:0.25474)0.982:0.16808,WP_085937073_1_Bacteria_Proteobacteria_Gammaproteobacteria_Pseudomonadales_Moraxellaceae_Enhydrobacter_aerosaccus:0.18804)0.250:0.01213)0.919:0.10088)0.800:0.05293,(WP_029380760_1_Bacteria_Proteobacteria_Betaproteobacteria_Burkholderiales_Rubrivivax_Ideonella_sakaiensis:0.01183,WP_013721859_1_Bacteria_Proteobacteria_Betaproteobacteria_Burkholderiales_Comamonadaceae_Alicycliphilus_denitrificans_K601:0.00055)1.000:0.29985)0.664:0.02224)0.180:0.04173,((WP_013722015_1_Bacteria_Proteobacteria_Betaproteobacteria_Burkholderiales_Comamonadaceae_Alicycliphilus_denitrificans_K601:0.04246,WP_019577775_1_Bacteria_Proteobacteria_Betaproteobacteria_Burkholderiales_Comamonadaceae_Curvibacter_lanceolatus_ATCC_14669:0.09181)0.999:0.19542,WP_008952709_1_IronUraniumOxidation_Bacteria_Proteobacteria_Betaproteobacteria_Neisseriales_Chromobacteriaceae_Lutiella_nitroferrum_2002:0.11605)0.601:0.03342)0.997:0.42423,((WP_024298163_1_Bacteria_Proteobacteria_Gammaproteobacteria_Methylococcales_Methylococcaceae_Methylosarcina_lacus_LW14:0.43954,(WP_007645336_1_Bacteria_Proteobacteria_Gammaproteobacteria_Oceanospirillales_Oceanospirillaceae_Thalassolituus_oleivorans_MIL1:0.04272,(WP_040552019_1_Marine_Bacteria_Proteobacteria_Gammaproteobacteria_Chromatiales_Chromatiaceae_Rheinheimera_nanhaiensis_E407_8:0.00055,WP_040291295_1_LandfillSoil_Bacteria_Proteobacteria_Gammaproteobacteria_Alteromonadales_Alteromonadaceae_Alishewanella_agri_BL06:0.00869)0.854:0.04364)0.966:0.23600)0.755:0.13807,(WP_041383213_1_Bacteria_Proteobacteria_Alphaproteobacteria_Sphingomonadales_Sphingomonadaceae_Sphingopyxis_alaskensis_RB2256:0.37243,PYP87141_1_Bacteria_FibrobacteresAcidobacteria_group_Acidobacteria_Blastocatellia_AA13:0.28032)0.344:0.08889)0.305:0.10976)0.970:0.27851)0.864:0.07461,((OGI20310_1_Candidatus_Melainabacteria_bacterium_RIFCSPHIGHO2_02_FULL_34_12:0.55389,OGI00334_1_Candidatus_Melainabacteria_bacterium_GWF2_37_15:0.48549)0.728:0.13110,OGI02458_1_Candidatus_Melainabacteria_bacterium_GWF2_32_7:0.16235)0.966:0.17333)0.900:0.06052,((WP_014344895_1_Bacteria_Firmicutes_Clostridia_Clostridiales_Clostridiales_incertae_sedis_Sulfobacillus_acidophilusTPY:0.28561,((WP_113673242_1_Bacteria_Firmicutes_Clostridia_Clostridiales_Defluviitaleaceae_Vallitalea_guaymasensis:0.43785,(WP_014967511_1_Bacteria_Firmicutes_Tissierellia_Gottschalkia_acidurici9a:0.24986,((WP_055667324_1_Bacteria_Firmicutes_Clostridia_Clostridiales_Clostridiaceae_Desnuesiella_massiliensis:0.13815,WP_010965857_1_Bacteria_Firmicutes_Clostridia_Clostridiales_Clostridiaceae_Clostridium_acetobutylicum_EA2018:0.37768)0.980:0.20788,YP_001253064_1_Bacteria_Firmicutes_Clostridia_Clostridiales_Clostridiaceae_Clostridium_botulinum_A_ATCC3502:0.16660)0.972:0.16755)0.833:0.05981)0.875:0.07374,(WP_095134543_1_Bacteria_Firmicutes_Clostridia_Clostridiales_Clostridiaceae_Anaeromicrobium_sediminis:0.37934,WP_084053773_1_Bacteria_Firmicutes_Clostridia_Clostridiales_Peptococcaceae_Desulfonispora_thiosulfatigenesDSM11270:0.36427)0.677:0.03150)0.994:0.18918)0.860:0.06262,OGW42182_1_Bacteria_Nitrospirae_RBG_16_Nitrospirae_43_11:0.33238)0.156:0.03316)0.855:0.03941,(((WP_028950523_1_Bacteria_Aquificae_Aquificae_Aquificales_Hydrogenothermaceae_Sulfurihydrogenibium_subterraneum_DSM15120:0.01954,WP_041676147_1_Bacteria_Aquificae_Aquificae_Aquificales_Hydrogenothermaceae_Sulfurihydrogenibium_azorense_Az_Fu1:0.01124)0.994:0.19371,(((WP_025305658_1_Bacteria_Aquificae_Aquificae_Aquificales_Aquificaceae_Thermocrinis_ruber:0.02956,(NP_214035_1_HyperThermophile_Bacteria_Aquificae_Aquificae_Aquificales_Aquificaceae_Aquifex_aeolicus_VF5:0.05136,RLJ71562_1_Bacteria_Aquificae_Aquificae_Aquificales_Aquificaceae_Hydrogenivirga_caldilitoris:0.07655)0.939:0.04540)0.744:0.00833,(WP_015418723_1_Bacteria_Aquificae_Aquificae_Aquificales_Aquificaceae_Hydrogenobaculum_sp_HO:0.07279,(WP_012964324_1_Thermophile_Bacteria_Aquificae_Aquificae_Aquificales_Aquificaceae_Hydrogenobacter_thermophilus_TK_6:0.00743,SNZ14065_1_Bacteria_Aquificae_Aquificae_Aquificales_Aquificaceae_Hydrogenobacter_hydrogenophilus_DSM2913:0.01158)0.859:0.02877)0.935:0.04139)0.640:0.00662,WP_012992230_1_Bacteria_Aquificae_Aquificae_Aquificales_Aquificaceae_Thermocrinis_albus_DSM_14484:0.00055)0.984:0.14670)0.995:0.20140,(KUO42417_1_Archaea_Euryarchaeota_Hadesarchaea_YNP_45:0.15399,(WP_010900440_1_Archaea_Euryarchaeota_Thermoplasmata_Thermoplasmatales_Thermoplasmataceae_Thermoplasma_acidophilum_DSM_1728:0.12934,(WP_019841539_1_Archaea_Euryarchaeota_Thermoplasmata_Thermoplasmatales_Ferroplasmaceae_Ferroplasma_acidarmanus_Fer1:0.04619,(WP_011177281_1_Archaea_Euryarchaeota_Thermoplasmata_Thermoplasmatales_Picrophilaceae_Picrophilus_torridus_DSM_9790:0.03926,WP_048102040_1_AcidophilicFeReductionOxidation_Acidiplasma_cupricumulans_ARCHAEA_EURYARCHAEOTA_Diaforarchaea:0.03643)0.588:0.03292)0.996:0.20926)0.991:0.19715)0.710:0.09089)0.994:0.18637)0.913:0.05105)0.828:0.05638,RUO96389_1_Eukaryota_Fungi_FungiIncertaeSedis_Mucoromycota_Jimgerdemannia_flammicorona_Jimfl_GMNB39_1:1.55081)0.462:0.00817,(WP_087459210_1_Bacteria_Firmicutes_Bacilli_Bacillales_Alicyclobacillaceae_Tumebacillus_avium:0.54911,(((OLC31135_1_Bacteria_Armatimonadetes_13_1_40CM_Armatimonadetes_64_14:0.15753,KRT76179_1_Bacteria_CP_Armatimonadetes_CSP1_3:0.09931)0.973:0.10777,WP_084179672_1_Bacteria_Armatimonadetes_Fimbriimonas_ginsengisoli_Gsoil_348:0.62735)0.116:0.02630,((OGD64954_1_Candidatus_Berkelbacteria_bacterium_RIFCSPLOWO2_01_FULL_50_28:0.25497,(((PIY69002_1_CG_4_10_14_0_8_um_filter_cor_Roizmanbacteria_OP11_39_9_curated:0.22296,((OGK64293_1_Candidatus_Roizmanbacteria_bacterium_RIFCSPLOWO2_01_FULL_37_12:0.11496,PIX68900_1_CG_4_10_14_3_um_filter_Roizmanbacteria_OP11_39_13_curated:0.20935)0.886:0.06113,(PIV38281_1_CG02_land_8_20_14_3_00_150_Roizmanbacteria_OP11_36_15_curated:0.13472,(PIU74622_1_CG06_land_8_20_14_3_00_150_Roizmanbacteria_OP11_34_14_curated:0.11877,PIP64711_1_CG22_combo_CG1013_8_21_14_all_Roizmanbacteria_OP11_33_16_curated:0.24339)0.450:0.01973)0.878:0.04311)0.889:0.04180)0.719:0.01680,OGK32415_1_Candidatus_Roizmanbacteria_bacterium_RIFCSPLOWO2_02_FULL_36_11:0.13949)0.904:0.08509,(PVU68535_1_AcidicHotSpring_Candidatus_Nanobsidianus_stetteriSCGCAB777F03_ARCHAEA_DPANN_Nanoarchaeota:0.00530,AMD30074_1_HyperthermophilicEpisymbiont_Candidatus_Nanopusillus_acidilobi_ARCHAEA_DPANN_Nanoarchaeota:0.00729)1.000:0.40563)0.944:0.10095)0.942:0.08492,((OGF14395_1_Candidatus_Eisenbacteria_bacterium_RBG_16_71_46:0.0,OGF22224_1_Candidatus_Eisenbacteria_RBG_19FT_COMBO_70_11:0.0):0.30982,EQB62720_1_Bacteria_CP_Zixibacteria_RBG1:0.16473)0.926:0.08723)0.642:0.00933)0.935:0.11610)0.963:0.13909)0.477:0.02740,(WP_014759001_1_Bacteria_Firmicutes_Clostridia_Thermoanaerobacterales_IncertaeSedis_Thermoanaerobacterium_aotearoenseSCUT27:0.13612,(WP_073341600_1_Bacteria_Firmicutes_Clostridia_Thermoanaerobacterales_Thermoanaerobacteraceae_Caldanaerobius_fijiensisDSM17918:0.12223,WP_011025245_1_Bacteria_Firmicutes_Clostridia_Thermoanaerobacterales_Thermoanaerobacteraceae_Caldanaerobacter_subterraneusMB4:0.08809)0.766:0.02822)1.000:0.29627)0.346:0.02295,(WP_051276283_1_Bacteria_Firmicutes_Clostridia_Thermoanaerobacterales_Thermoanaerobacteraceae_Desulfovirgula_thermocuniculi:0.27839,((OGG38983_1_Candidatus_Jorgensenbacteria_bacterium_RIFCSPHIGHO2_02_FULL_45_20:0.26010,(OGY96915_1_Candidatus_Liptonbacteria_bacterium_GWB1_49_6:0.21032,OGZ02254_1_Candidatus_Liptonbacteria_bacterium_RIFCSPLOWO2_12_FULL_60_15:0.08483)0.992:0.21730)0.952:0.15385,WP_084082483_1_Bacteria_Firmicutes_Clostridia_Clostridiales_Peptococcaceae_Desulfotomaculum_aeronauticum_DSM10349:0.56839)0.780:0.04361)0.686:0.02885)0.893:0.06499,(PIN74653_1_CG10_big_fil_rev_8_21_14_0_10_Woesearchaeota_37_12_curated:0.39896,((((OGF93507_1_Candidatus_Giovannonibacteria_bacterium_RIFCSPLOWO2_12_FULL_44_15:0.0,OGF75893_1_Bacteria_CPR_ParcubacteriaOD1_Giovannonibacteria_GWA1_OD1_44_29:0.0):0.05617,OGF92273_1_Candidatus_Giovannonibacteria_bacterium_RIFCSPLOWO2_12_FULL_43_11c:0.11311)0.933:0.04726,((OGF62109_1_Candidatus_Giovannonibacteria_bacterium_RIFCSPHIGHO2_01_FULL_45_23:0.04488,(KKU60285_1_Bacteria_CPR_ParcubacteriaOD1_GWA2_OD1_47_12:0.07643,(OGF71029_1_Candidatus_Giovannonibacteria_bacterium_RIFCSPHIGHO2_02_FULL_44_11:0.05230,OGF71510_1_Candidatus_Giovannonibacteria_bacterium_RIFCSPHIGHO2_12_FULL_44_22:0.04930)0.697:0.01668)0.834:0.01882)0.877:0.02519,OGF87327_1_Candidatus_Giovannonibacteria_bacterium_RIFCSPLOWO2_01_FULL_46_32:0.05858)0.790:0.01566)0.774:0.01304,(OGF95960_1_Candidatus_Giovannonibacteria_bacterium_RIFOXYD1_FULL_48_21:0.06538,(OGZ55572_1_Candidatus_Ryanbacteria_bacterium_RIFCSPLOWO2_02_FULL_47_14:0.16159,(OGZ50052_1_Candidatus_Ryanbacteria_bacterium_RIFCSPHIGHO2_02_FULL_48_12:0.17486,(PJE64459_1_CG10_big_fil_rev_8_21_14_0_10_Ryanbacteria_OD1_43_42_curated:0.14855,(OGZ46362_1_Candidatus_Ryanbacteria_bacterium_RIFCSPHIGHO2_02_FULL_45_13b:0.02221,OGZ45058_1_Candidatus_Ryanbacteria_bacterium_RIFCSPHIGHO2_02_FULL_45_13b:0.02952)0.955:0.07725)0.890:0.06898)0.916:0.06854)0.884:0.05743)0.356:0.01005)0.967:0.15379)0.994:0.16825)0.906:0.07798)0.993:0.17805)0.892:0.05755,(OGL88838_1_Candidatus_Uhrbacteria_bacterium_RIFCSPLOWO2_02_FULL_49_11:0.30707,(OGC90764_1_Bacteria_Zixibacteria_RBG_16_Zixibacteria_53_22:0.27480,EQB63239_1_Bacteria_CP_Zixibacteria_RBG1:0.15402)0.770:0.07190)0.916:0.08196)0.873:0.09966,(((RQW09981_1_Bacteria_CP_KSB1_0027_k87_835844:0.14498,OGB68133_1_Bacteria_Caldithrix_RBG_13_Caldithrix_44_9:0.12035)0.796:0.05551,(RIK78033_1_Bacteria_CP_KSB1_KSB_J3:0.12856,(KRT68529_1_Bacteria_CP_NC10_CSP1_5:0.08423,(OGU28039_1_Bacteria_Ignavibacteria_GWA2_Ignavibacteria_54_16:0.14375,OGB94103_1_Bacteria_NC10_RIFCSPLOWO2_02_FULL_NC10_66_22:0.08645)0.085:0.01775)0.741:0.03935)0.810:0.04356)0.114:0.02902,PIU45008_1_CG07_land_8_20_14_0_80_Ignavibacteriales_59_12_curated:0.10382)1.000:0.60047)0.931:0.20410)0.892:0.16944,((((WP_009367359_1_Archaea_Euryarchaeota_Halobacteria_Halobacteriales_Halobacteriaceae_Halogranum_salarium_B_1:0.01426,WP_009376928_1_Archaea_Euryarchaeota_Halobacteria_Halobacteriales_Halobacteriaceae_Halogranum_salarium_B_1:0.04316)0.971:0.03820,(PSG97224_1_Thermoplasmatales_:0.12488,WP_008383329_1_Archaea_Euryarchaeota_Halobacteria_Halobacteriales_Halobacteriaceae_Halosarcina_pallida_JCM_14848:0.05942)0.600:0.01278)0.269:0.00710,(((WP_006884113_1_Archaea_Euryarchaeota_Halobacteria_Halobacteriales_Halobacteriaceae_Halosimplex_carlsbadense_2_9_1:0.13000,WP_089673003_1_Archaea_Euryarchaeota_Halobacteria_Haloferacales_Haloferacaceae_Halohasta_litchfieldiae_tADL:0.08819)0.862:0.02087,((RJX50801_1_Archaea_Euryarchaeota_Halobacteria_Halobacteriales_Halobacteriaceae_Halonotius_pteroides:0.05013,(WP_021039727_1_Archaea_Euryarchaeota_Halobacteria_Halobacteriales_Halobacteriaceae_Halonotius_sp_J07ABHN4_version_2:0.06615,(WP_049929776_1_Archaea_Euryarchaeota_Halobacteria_Halobacteriales_Halobacteriaceae_Halorubrum_ezzemoulense_DSM17463:0.01453,(WP_004596166_1_Archaea_Euryarchaeota_Halobacteria_Halobacteriales_Halobacteriaceae_Halorubrum_distributum_JCM10118:0.01161,(WP_015910373_1_Archaea_Euryarchaeota_Halobacteria_Halobacteriales_Halobacteriaceae_Halorubrum_lacusprofundi_ATCC_49239:0.01504,WP_049933754_1_Archaea_Euryarchaeota_Halobacteria_Halobacteriales_Halobacteriaceae_Halorubrum_lacusprofundi_ATCC_49239:0.01177)0.830:0.02260)0.975:0.04779)0.841:0.02195)0.066:0.01570)0.791:0.01498,WP_011571698_1_Archaea_Euryarchaeota_Halobacteria_Halobacteriales_Halobacteriaceae_Haloquadratum_walsbyi_C23:0.11423)0.886:0.02221)0.943:0.02239,(((WP_049936285_1_Archaea_Euryarchaeota_Halobacteria_Halobacteriales_Halobacteriaceae_Haloplanus_natans_RE_101_DSM_17983:0.03899,WP_049934399_1_Archaea_Euryarchaeota_Halobacteria_Halobacteriales_Halobacteriaceae_Haloplanus_natans_RE_101_DSM_17983:0.02480)0.233:0.01679,(WP_006054250_1_Archaea_Euryarchaeota_Halobacteria_Halobacteriales_Halobacteriaceae_Halogeometricum_borinquense_DSM_11551_chromosome:0.02643,(WP_004060414_1_Archaea_Euryarchaeota_Halobacteria_Halobacteriales_Halobacteriaceae_Haloferax_mediterranei_R_4_ATCC_33500:0.01041,WP_004060713_1_Archaea_Euryarchaeota_Halobacteria_Halobacteriales_Halobacteriaceae_Haloferax_mediterranei_R_4_ATCC_33500:0.00053)0.989:0.06431)0.394:0.01955)0.883:0.02627,(WP_013875928_1_Archaea_Euryarchaeota_Halobacteria_Halobacteriales_Halobacteriaceae_Halopiger_xanaduensis_SH_6:0.02693,(WP_012807413_1_Archaea_Euryarchaeota_Halobacteria_Halobacteriales_Halobacteriaceae_Halomicrobium_mukohataei_DSM_12286:0.04081,WP_015789916_1_Archaea_Euryarchaeota_Halobacteria_Halobacteriales_Halobacteriaceae_Halorhabdus_utahensis_DSM_12940:0.06673)0.883:0.02591)0.742:0.00666)0.904:0.01525)0.751:0.00526)0.968:0.07364,(WP_004060608_1_Archaea_Euryarchaeota_Halobacteria_Halobacteriales_Halobacteriaceae_Haloferax_mediterranei_R_4_ATCC_33500:0.25705,(WP_015763492_1_Archaea_Euryarchaeota_Halobacteria_Halobacteriales_Halobacteriaceae_Halomicrobium_mukohataei_DSM_12286:0.04977,((WP_020446730_1_Archaea_Euryarchaeota_Halobacteria_Natrialbales_Natrialbaceae_Salinarchaeum_sp_Harcht_Bsk1:0.08178,((WP_007978438_1_Archaea_Euryarchaeota_Halobacteria_Halobacteriales_Halobacteriaceae_Haladaptatus_paucihalophilus_DX253_DSM_18195:0.04346,(WP_006883901_1_Archaea_Euryarchaeota_Halobacteria_Halobacteriales_Halobacteriaceae_Halosimplex_carlsbadense_2_9_1:0.02887,(WP_004961502_1_Archaea_Euryarchaeota_Halobacteria_Halobacteriales_Halobacteriaceae_Haloarcula_marismortui_ATCC_43049:0.05752,(WP_020447271_1_Archaea_Euryarchaeota_Halobacteria_Natrialbales_Natrialbaceae_Salinarchaeum_sp_Harcht_Bsk1:0.07577,WP_011323727_1_Archaea_Euryarchaeota_Halobacteria_Halobacteriales_Halobacteriaceae_Natronomonas_pharaonis_Gabara_DSM_2160:0.06004)0.919:0.03166)0.831:0.01847)0.940:0.03401)0.555:0.01129,WP_006077420_1_Archaea_Euryarchaeota_Halobacteria_Halobacteriales_Halobacteriaceae_Halococcus_saccharolyticus_DSM_5350:0.08475)0.830:0.02101)0.523:0.00816,(WP_015790603_1_Archaea_Euryarchaeota_Halobacteria_Halobacteriales_Halobacteriaceae_Halorhabdus_utahensis_DSM_12940:0.09438,(WP_008417739_1_Archaea_Euryarchaeota_Halobacteria_Halobacteriales_Halobacteriaceae_Halalkalicoccus_jeotgali_B3_chromosome:0.07341,(WP_008159543_1_Archaea_Euryarchaeota_Halobacteria_Halobacteriales_Halobacteriaceae_Natronorubrum_sulfidifaciens_JCM_14089:0.01700,(AGB16328_1_Archaea_Euryarchaeota_Halobacteria_Halobacteriales_Halobacteriaceae_Halovivax_ruber_XH_70_DSM_18193:0.05017,((WP_015321023_1_Archaea_Euryarchaeota_Halobacteria_Halobacteriales_Halobacteriaceae_Natronococcus_occultus_SP4_DSM_3396:0.11356,WP_007261249_1_Archaea_Euryarchaeota_Halobacteria_Halobacteriales_Halobacteriaceae_Natronolimnobius_innermongolicus_JCM_12255:0.01104)0.923:0.02702,(WP_049952973_1_Archaea_Euryarchaeota_Halobacteria_Halobacteriales_Halobacteriaceae_Halostagnicola_larsenii_XH_48_DSM_176:0.02243,(((WP_005580358_1_Archaea_Euryarchaeota_Halobacteria_Halobacteriales_Halobacteriaceae_Natronobacterium_gregoryi_SP2_DSM_3393:0.06686,WP_004214016_1_Archaea_Euryarchaeota_Halobacteria_Halobacteriales_Halobacteriaceae_Natrialba_magadii_ATCC_43099_chromosome:0.03652)0.723:0.01641,WP_006672245_1_Archaea_Euryarchaeota_Halobacteria_Halobacteriales_Halobacteriaceae_Halobiforma_nitratireducens_JCM_10879:0.01988)0.785:0.00879,(WP_006182183_1_Archaea_Euryarchaeota_Halobacteria_Halobacteriales_Halobacteriaceae_Natrinema_pellirubrum_DSM15624:0.00498,(WP_012943679_1_Archaea_Euryarchaeota_Halobacteria_Halobacteriales_Halobacteriaceae_Haloterrigena_turkmenica_DSM_5511:0.01112,WP_013878254_1_Archaea_Euryarchaeota_Halobacteria_Halobacteriales_Halobacteriaceae_Halopiger_xanaduensis_SH_6:0.05752)0.956:0.03539)0.968:0.03462)0.452:0.01121)0.855:0.01609)0.830:0.01274)0.053:0.00054)0.944:0.03928)0.799:0.02886)0.919:0.03508)0.887:0.02775)0.729:0.01354)0.967:0.08297)0.976:0.18227)1.000:0.31295)0.737:0.14157)0.920:0.15318,(XP_011402285_1_Eukaryota_Viridiplantae_Chlorophyta_Trebouxiophyceae_Auxenochlorella_protothecoides_ASM73321v1:0.46006,((((((XP_014534604_1_Eukaryota_Fungi_Dikarya_Ascomycota_Penicillium_digitatum_Pd1_PdigPd1_v1:0.15669,XP_001544496_1_Eukaryota_Fungi_Dikarya_Ascomycota_Histoplasma_capsulatum_NAm1_ASM14958v1:0.12642)0.998:0.23308,(NP_594089_1_Eukaryota_Fungi_Dikarya_Ascomycota_Schizosaccharomyces_pombe_ASM294v2:0.22844,XP_016273857_1_Eukaryota_Fungi_Dikarya_Basidiomycota_Rhodotorula_toruloides_NP11_RHOziaDV1:0.70690)0.862:0.13440)0.732:0.05149,(XP_718163_1_Eukaryota_Fungi_Dikarya_Ascomycota_Candida_albicans_SC5314_ASM18296v3:0.19022,(XP_019331017_1_Eukaryota_Fungi_Dikarya_Ascomycota_Candida_albicans_SC5314_ASM18296v3:0.29155,NP_011872_1_Eukaryota_Fungi_Dikarya_Ascomycota_Saccharomyces_cerevisiae_S288C_R64:0.19118)0.850:0.06516)0.999:0.19450)0.161:0.02362,(XP_014530804_1_Eukaryota_Fungi_Dikarya_Ascomycota_Penicillium_digitatum_Pd1_PdigPd1_v1:0.33568,XP_001541351_1_Eukaryota_Fungi_Dikarya_Ascomycota_Histoplasma_capsulatum_NAm1_ASM14958v1:0.37937)0.995:0.31921)0.926:0.05283,((((SJX63324_1_Eukaryota_Fungi_Dikarya_Basidiomycota_Sporisorium_reilianum_reilianum_version2:0.00054,(XP_011389446_1_Eukaryota_Fungi_Dikarya_Basidiomycota_Ustilago_maydis_521_2:0.00054,XP_016290355_1_Eukaryota_Fungi_Dikarya_Basidiomycota_Kalmanozyma_brasiliensis_GHG001_PSEUBRA1:0.01051)0.415:0.02063)1.000:0.25953,(XP_012051781_1_Eukaryota_Fungi_Dikarya_Basidiomycota_Cryptococcus_neoformans_grubii_H99_CNA3:0.21943,(XP_016276897_1_Eukaryota_Fungi_Dikarya_Basidiomycota_Rhodotorula_toruloides_NP11_RHOziaDV1:0.22745,(POW04888_1_Eukaryota_Fungi_Dikarya_Basidiomycota_Puccinia_striiformis_93210:0.09814,POW11859_1_Eukaryota_Fungi_Dikarya_Basidiomycota_Puccinia_striiformis_93210:0.08447)1.000:0.26142)0.700:0.08632)0.891:0.06157)0.552:0.05245,(XP_016290954_1_Eukaryota_Fungi_Dikarya_Basidiomycota_Kalmanozyma_brasiliensis_GHG001_PSEUBRA1:0.02457,(XP_011388737_1_Eukaryota_Fungi_Dikarya_Basidiomycota_Ustilago_maydis_521_2:0.03587,SJX66220_1_Eukaryota_Fungi_Dikarya_Basidiomycota_Sporisorium_reilianum_reilianum_version2:0.04273)0.798:0.01456)0.996:0.14956)0.938:0.09870,(PVZ98495_1_Eukaryota_Fungi_FungiIncertaeSedis_Zoopagomycota_Smittium_angustum_ASM309767v1:0.70831,PIA19324_1_Eukaryota_Fungi_FungiIncertaeSedis_Zoopagomycota_Coemansia_reversa_NRRL1564_Coere1:0.22503)0.982:0.23767)0.658:0.04307)0.861:0.05197,((((((CBJ48355_1_Eukaryota_Stramenopiles_Phaeophyceae_Ectocarpus_siliculosus_ASM31002v1:0.25220,(XP_009037702_1_Eukaryota_Stramenopiles_Pelagophyceae_Aureococcus_anophagefferens_v1:0.21255,((((XP_002290645_1_Eukaryota_Stramenopiles_Bacillariophyta_Coscinodiscophyceae_Thalassiosira_pseudonana_CCMP1335_ASM14940v2:0.10166,EJK74158_1_Eukaryota_Stramenopiles_Bacillariophyta_Coscinodiscophyceae_Thalassiosira_oceanica_ThaOc_1:0.09934)0.986:0.12065,(VEU36695_1_Eukaryota_Stramenopiles_Bacillariophyta_Bacillariophyceae_Pseudonitzschia_multistriata:0.09024,OEU16864_1_Eukaryota_Stramenopiles_Bacillariophyta_Bacillariophyceae_Fragilariopsis_cylindrus_CCMP1102_Fracy1:0.16129)0.985:0.14508)0.352:0.03106,(GAX25960_1_Eukaryota_Stramenopiles_Bacillariophyta_Bacillariophyceae_Fistulifera_solaris:0.01668,GAX24421_1_Eukaryota_Stramenopiles_Bacillariophyta_Bacillariophyceae_Fistulifera_solaris:0.00055)0.998:0.15825)0.405:0.03497,XP_002177253_1_Eukaryota_Stramenopiles_Bacillariophyta_Bacillariophyceae_Phaeodactylum_tricornutum_CCAP10551_ASM15095v2:0.20403)0.991:0.16795)0.917:0.07573)0.745:0.08239,XP_013761803_1_Eukaryota_Apusozoa_Apusomonadidae_Thecamonas_Thecamonas_trahens_ATCC50062May2010:0.22889)0.890:0.05783,(((GAY00212_1_Eukaryota_Stramenopiles_Oomycetes_Pythium_insidiosum_Pythium_insidiosum_1:0.05636,XP_008896662_1_Eukaryota_Stramenopiles_Oomycetes_Phytophthora_parasitica_INRA310_PPINRA310V2:0.13538)0.969:0.09358,(XP_002507909_1_Eukaryota_Viridiplantae_Chlorophyta_Mamiellophyceae_Micromonas_commoda_ASM9098v2:0.10772,XP_022838722_1_Eukaryota_Viridiplantae_Chlorophyta_Mamiellophyceae_Ostreococcus_tauri_140606:0.22604)0.996:0.21093)0.901:0.06711,(((CCI46006_1_Eukaryota_Stramenopiles_Oomycetes_Albugo_candida_AcNc2:0.17288,XP_013239417_1_Eukaryota_Fungi_FungiIncertaeSedis_Microsporidia_Mitosporidium_daphniae_UGP1:0.33953)0.898:0.13086,(XP_005645763_1_Eukaryota_Viridiplantae_Chlorophyta_Trebouxiophyceae_Coccomyxa_subellipsoidea_C169:0.32472,(((XP_011402286_1_Eukaryota_Viridiplantae_Chlorophyta_Trebouxiophyceae_Auxenochlorella_protothecoides_ASM73321v1:0.31368,(PSC72370_1_Eukaryota_Viridiplantae_Chlorophyta_Trebouxiophyceae_Micractinium_conductrix_ASM224581v2:0.21921,(XP_005850331_1_Eukaryota_Viridiplantae_Chlorophyta_Trebouxiophyceae_Chlorella_variabilis_v1:0.00055,XP_005852314_1_Eukaryota_Viridiplantae_Chlorophyta_Trebouxiophyceae_Chlorella_variabilis_v1:0.00055)0.984:0.12705)0.335:0.08982)0.535:0.04509,(GAQ87983_1_Eukaryota_Viridiplantae_Streptophyta_Klebsormidium_nitens_ASM70883v1:0.22074,(GBG65103_1_Eukaryota_Viridiplantae_Streptophyta_Chara_braunii_Cbr_1:0.23153,(((NP_187703_1_Eukaryota_Viridiplantae_Streptophyta_Arabidopsis_thaliana_TAIR10_1:0.00055,NP_001030670_1_Eukaryota_Viridiplantae_Streptophyta_Arabidopsis_thaliana_TAIR10_1:0.00055)0.972:0.05803,(NP_191194_1_Eukaryota_Viridiplantae_Streptophyta_Arabidopsis_thaliana_TAIR10_1:0.20564,(NP_001055195_1_Eukaryota_Viridiplantae_Streptophyta_Oryza_sativa_Japonica_Build4:0.03928,(NP_001105742_2_Eukaryota_Viridiplantae_Streptophyta_Zea_mays_B73_RefGen_v4:0.01179,NP_001131995_1_Eukaryota_Viridiplantae_Streptophyta_Zea_mays_B73_RefGen_v4:0.00556)0.879:0.01883)0.998:0.12116)0.176:0.01208)0.987:0.10726,(PTQ48545_1_Eukaryota_Viridiplantae_Streptophyta_Marchantia_polymorpha_liverwort:0.14114,XP_024403365_1_Eukaryota_Viridiplantae_Streptophyta_Physcomitrella_patens_PhypaV3:0.10765)0.894:0.04345)0.907:0.08209)0.987:0.13726)0.504:0.04514)0.000:0.02900,(PRP74143_1_Eukaryota_Amoebozoa_Mycetozoa_Protosteliales_Cavosteliaceae_Planoprotostelium_fungivorum_ASM302417v1:0.23960,(SPQ94563_1_Eukaryota_Rhizaria_Cercozoa_Imbricatea_Plasmodiophora_brassicae_pb314:0.26155,ETO22649_1_Eukaryota_Rhizaria_Foraminifera_Monothalamids_Reticulomyxidae_Reticulomyxa_filosa_Reti_assembly1:0.37082)0.885:0.08403)0.892:0.07634)0.827:0.05185)0.000:0.00054)0.845:0.03994,(XP_013903537_1_Eukaryota_Viridiplantae_Chlorophyta_Chlorophyceae_Monoraphidium_neglectum_v1:0.13481,(XP_001699077_1_Eukaryota_Viridiplantae_Chlorophyta_Chlorophyceae_Chlamydomonas_reinhardtii_v3:0.09816,XP_002958078_1_Eukaryota_Viridiplantae_Chlorophyta_Chlorophyceae_Volvox_carteri_nagariensis_v1:0.08501)0.967:0.08546)0.981:0.09453)0.455:0.02860)0.000:0.01048)0.497:0.02011,((((OGN59821_1_Bacteria_Chlamydiae_Chlamydiia_RIFCSPHIGHO2_12_FULL_Chlamydiae_27_8:0.44279,(PIS01468_1_CG10_big_fil_rev_8_21_14_0_10_Chlamydiia_35_9_curated:0.16215,(OGN67421_1_Bacteria_Chlamydiae_Chlamydiia_RIFCSPLOWO2_02_FULL_Chlamydiae_45_22:0.21463,PIS02497_1_CG10_big_fil_rev_8_21_14_0_10_Chlamydiia_42_34_curated:0.08546)0.850:0.06267)0.219:0.03254)0.747:0.05805,((XP_645815_1_Eukaryota_Amoebozoa_Mycetozoa_Dictyostelids_Dictyosteliaceae_Dictyostelium_discoideum_dicty_2_7:0.14632,(XP_020427323_1_Eukaryota_Amoebozoa_Mycetozoa_Dictyostelids_Acytosteliaceae_Heterostelium_albumPN500_PolPal_Dec2009:0.15383,XP_012756378_1_Eukaryota_Amoebozoa_Mycetozoa_Dictyostelids_Acytosteliaceae_Acytostelium_subglobosum_LB1_Asub_2:0.17062)0.959:0.09180)0.928:0.09406,(((WP_006342386_1_Bacteria_ChlamydiaeVerrucomicrobia_group_Chlamydiae_Chlamydiia_Chlamydiales_Parachlamydiaceae_Parachlamydia_acanthamoebae_UV7:0.16856,WP_013181352_1_Bacteria_ChlamydiaeVerrucomicrobia_group_Chlamydiae_Chlamydiia_Chlamydiales_Waddliaceae_Waddlia_chondrophila_WSU_86_1044:0.18258)0.723:0.05038,WP_042238361_1_Bacteria_ChlamydiaeVerrucomicrobia_group_Chlamydiae_Chlamydiia_Chlamydiales_Parachlamydiaceae_Neochlamydia_sp_S13:0.18588)0.625:0.01975,WP_011174820_1_Bacteria_ChlamydiaeVerrucomicrobia_group_Chlamydiae_Chlamydiia_Chlamydiales_Parachlamydiaceae_Candidatus_Protochlamydia_amoebophila_UWE25:0.18305)0.789:0.06171)0.950:0.09833)0.168:0.01335,(PJF20140_1_Eukaryota_Fungi_FungiIncertaeSedis_Cryptomycota_Paramicrosporidium_saccamoebae_KSL3_v6:0.36117,XP_005841089_1_Eukaryota_Cryptophyta_Pyrenomonadales_Geminigeraceae_Guillardia_Guillardia_theta_CCMP2712_Guith1:0.18413)0.880:0.07385)0.871:0.02536,(((((ORX98650_1_Eukaryota_Fungi_FungiIncertaeSedis_Zoopagomycota_Basidiobolus_meristosporus_CBS93173_Basme2finSC:0.07927,ORX95626_1_Eukaryota_Fungi_FungiIncertaeSedis_Zoopagomycota_Basidiobolus_meristosporus_CBS93173_Basme2finSC:0.04786)0.998:0.11304,((ORZ39258_1_Eukaryota_Fungi_FungiIncertaeSedis_Blastocladiomycota_Catenaria_anguillulae_PL171_Catan2:0.05286,(KNE57875_1_Eukaryota_Fungi_FungiIncertaeSedis_Blastocladiomycota_Allomyces_macrogynus_ATCC38327_A_macrogynus_V3:0.00055,KNE59056_1_Eukaryota_Fungi_FungiIncertaeSedis_Blastocladiomycota_Allomyces_macrogynus_ATCC38327_A_macrogynus_V3:0.01920)1.000:0.16592)1.000:0.13167,(KXN70641_1_Eukaryota_Fungi_FungiIncertaeSedis_Zoopagomycota_Conidiobolus_coronatus_NRRL28638:0.14214,((RHZ79502_1_Eukaryota_Fungi_FungiIncertaeSedis_Mucoromycota_Diversispora_versiformis_Glomus_Soap2v31nrfa:0.12556,(RIB04073_1_Eukaryota_Fungi_FungiIncertaeSedis_Mucoromycota_Gigaspora_rosea_ASM355032v1:0.07898,XP_025168721_1_Eukaryota_Fungi_FungiIncertaeSedis_Mucoromycota_Rhizophagus_irregularis_DAOM_181602_197198_ASM43914v3:0.10153)0.732:0.02684)0.958:0.07311,(OAQ24402_1_Eukaryota_Fungi_FungiIncertaeSedis_Mucoromycota_Mortierella_elongata_AG77v2:0.22551,XP_023470886_1_Eukaryota_Fungi_FungiIncertaeSedis_Mucoromycota_Rhizopus_microsporus_ATCC52813_Rhimi1_1:0.20495)0.875:0.04908)0.899:0.05002)0.893:0.03998)0.714:0.00485)0.798:0.01656,(EPZ31056_1_Eukaryota_Fungi_FungiIncertaeSedis_Cryptomycota_Rozella_allomycis_CSF55_k41_t100:0.34160,XP_006681822_1_Eukaryota_Fungi_FungiIncertaeSedis_Chytridiomycota_Batrachochytrium_dendrobatidis_JAM81_v1:0.18419)0.930:0.08390)0.827:0.02850,(((((KRY09300_1_Eukaryota_Metazoa_Ecdysozoa_Nematoda_Trichinella_patagoniensis_T12_ISS2496_r1:0.23416,(PAA87125_1_Eukaryota_Metazoa_Platyhelminthes_Macrostomum_lignano_Mlig_3_7:0.00054,(PAA63684_1_Eukaryota_Metazoa_Platyhelminthes_Macrostomum_lignano_Mlig_3_7:0.00054,PAA91509_1_Eukaryota_Metazoa_Platyhelminthes_Macrostomum_lignano_Mlig_3_7:0.00544)0.821:0.00532)1.000:0.23557)0.797:0.03341,OQV23257_1_Eukaryota_Metazoa_Ecdysozoa_Tardigrada_Hypsibius_dujardini_nHd_31:0.26571)0.897:0.04530,(((XP_002110053_1_Eukaryota_Metazoa_Placozoa_Trichoplax_adhaerens_v1:0.20503,((XP_014277434_1_Bacteria_Proteobacteria_Gammaproteobacteria_Enterobacteriales_Enterobacteriaceae_Halyomorpha_halys_symbiont:0.0,XP_014277433_1_Bacteria_Proteobacteria_Gammaproteobacteria_Enterobacteriales_Enterobacteriaceae_Halyomorpha_halys_symbiont:0.0):0.23144,XP_003389045_1_Eukaryota_Metazoa_Porifera_Amphimedon_queenslandica_v1:0.19381)0.239:0.04520)0.696:0.02898,(VDP28164_1_Eukaryota_Metazoa_Platyhelminthes_Schistosoma_curassoni_Dakar_0011_upd:0.12834,VDL89328_1_Eukaryota_Metazoa_Platyhelminthes_Schistocephalus_solidus_NST_G2_0011_upd:0.22230)0.910:0.06303)0.480:0.03329,(XP_002741802_1_Eukaryota_Metazoa_Hemichordata_Saccoglossus_kowalevskii_Skow_11:0.18026,XP_014666515_1_Eukaryota_Metazoa_Ecdysozoa_Scalidophora_Priapulus_caudatus_501:0.22768)0.899:0.07030)0.320:0.01595)0.851:0.01585,(((((RWS00445_1_Eukaryota_Metazoa_Ecdysozoa_Arthropoda_Dinothrombium_tinctorium_ASM367599v1:0.0,RWS01904_1_Eukaryota_Metazoa_Ecdysozoa_Arthropoda_Dinothrombium_tinctorium_ASM367599v1:0.0):0.21874,(XP_009029364_1_Eukaryota_Metazoa_Lophotrochozoa_Annelida_Helobdella_robusta_v1:0.12342,RUS83778_1_Eukaryota_Metazoa_Lophotrochozoa_Elysia_chlorotica_ElyChl2:0.22557)0.950:0.07445)0.914:0.05055,(((XP_002128490_1_Eukaryota_Metazoa_Chordata_Tunicata_Ciona_intestinalis_KH:0.25026,RNA21457_1_Eukaryota_Metazoa_Lophotrochozoa_Rotifera_Brachionus_plicatilis_Brachionus_plicatilis_HYR1:0.32685)0.596:0.00838,PSN50225_1_Bacteria_BacteroidetesChlorobi_group_Bacteroidetes_Flavobacteriia_Flavobacteriales_Blattabacteriaceae_Blattella_germanica_Bger_11:0.19603)0.814:0.02784,XP_022100703_1_Eukaryota_Metazoa_Echinodermata_Acanthaster_planci_OKI_Apl_1:0.20001)0.732:0.01443)0.653:0.02884,(NP_001171519_1_Eukaryota_Metazoa_Ecdysozoa_Arthropoda_Apis_mellifera_AmelHAv31:0.24141,(NP_492290_1_Eukaryota_Metazoa_Ecdysozoa_Nematoda_Caenorhabditis_elegans_WBcel235:0.03106,NP_510764_1_Eukaryota_Metazoa_Ecdysozoa_Nematoda_Caenorhabditis_elegans_WBcel235:0.08511)0.999:0.15602)0.893:0.07030)0.839:0.01677,XP_013416561_1_Eukaryota_Metazoa_Lophotrochozoa_Brachiopoda_Lingula_anatina_LinAna2:0.34891)0.771:0.00930)0.713:0.00268,((XP_019623215_1_Eukaryota_Metazoa_Chordata_Cephalochordata_Branchiostoma_belcheri_Haploidv18h27:0.08524,((((XP_005998122_2_Eukaryota_Metazoa_Chordata_Craniata_Vertebrata_Euteleostomi_Coelacanthiformes_Latimeria_chalumnae_LatCha1:0.05599,(XP_007892082_1_Eukaryota_Metazoa_Chordata_Craniata_Vertebrata_Chondrichthyes_Holocephali_Callorhinchus_milii_613:0.07734,XP_020376535_1_Eukaryota_Metazoa_Chordata_Craniata_Vertebrata_Chondrichthyes_Elasmobranchii_Rhincodon_typus_ASM164234v2:0.06877)0.910:0.03526)0.787:0.01963,((((((NP_001019636_1_Eukaryota_Metazoa_Chordata_Craniata_Vertebrata_Euteleostomi_Mammalia_Homo_sapiens_GRCh38p12:0.0,NP_000627_2_Eukaryota_Metazoa_Chordata_Craniata_Vertebrata_Euteleostomi_Mammalia_Homo_sapiens_GRCh38p12:0.0):0.00055,((NP_001309743_1_Eukaryota_Metazoa_Chordata_Craniata_Vertebrata_Euteleostomi_Mammalia_Homo_sapiens_GRCh38p12:0.0,NP_001019637_1_Eukaryota_Metazoa_Chordata_Craniata_Vertebrata_Euteleostomi_Mammalia_Homo_sapiens_GRCh38p12:0.0):0.00051,(NP_001309749_1_Eukaryota_Metazoa_Chordata_Craniata_Vertebrata_Euteleostomi_Mammalia_Homo_sapiens_GRCh38p12:0.0,NP_001309748_1_Eukaryota_Metazoa_Chordata_Craniata_Vertebrata_Euteleostomi_Mammalia_Homo_sapiens_GRCh38p12:0.0,NP_001309746_1_Eukaryota_Metazoa_Chordata_Craniata_Vertebrata_Euteleostomi_Mammalia_Homo_sapiens_GRCh38p12:0.0):0.00055)0.000:0.00054)0.998:0.00055,NP_001309744_1_Eukaryota_Metazoa_Chordata_Craniata_Vertebrata_Euteleostomi_Mammalia_Homo_sapiens_GRCh38p12:0.00055)0.985:0.05540,NP_038699_2_Eukaryota_Metazoa_Chordata_Craniata_Vertebrata_Euteleostomi_Mammalia_Mus_musculus_GRCm38p6:0.01406)0.741:0.00157,XP_001519389_3_Eukaryota_Metazoa_Chordata_Craniata_Vertebrata_Euteleostomi_Mammalia_Ornithorhynchus_anatinus_501:0.04264)0.881:0.02288,(XP_011590257_1_Eukaryota_Metazoa_Chordata_Craniata_Vertebrata_Euteleostomi_Archelosauria_Aquila_chrysaetos_canadensis_102:0.01809,(XP_026560862_1_Eukaryota_Metazoa_Chordata_Craniata_Vertebrata_Euteleostomi_Lepidosauria_Pseudonaja_textilis_EBS10Xv2PRI:0.04389,XP_024051586_2_Eukaryota_Metazoa_Chordata_Craniata_Vertebrata_Euteleostomi_Archelosauria_Terrapene_mexicana_triunguis2:0.08241)0.655:0.01222)0.866:0.04100)0.950:0.05088)0.243:0.00996,(NP_001085776_1_Eukaryota_Metazoa_Chordata_Craniata_Vertebrata_Euteleostomi_Amphibia_Xenopus_laevis_v2:0.02532,(XP_018118462_1_Eukaryota_Metazoa_Chordata_Craniata_Vertebrata_Euteleostomi_Amphibia_Xenopus_laevis_v2:0.00055,XP_018118464_1_Eukaryota_Metazoa_Chordata_Craniata_Vertebrata_Euteleostomi_Amphibia_Xenopus_laevis_v2:0.00054)0.975:0.03676)0.956:0.02997)0.869:0.03369,(PIO38428_1_Eukaryota_Metazoa_Chordata_Craniata_Vertebrata_Euteleostomi_Amphibia_Rana_catesbeiana_RCv21:0.00055,PIO38429_1_Eukaryota_Metazoa_Chordata_Craniata_Vertebrata_Euteleostomi_Amphibia_Rana_catesbeiana_RCv21:0.07261)0.963:0.07625)0.945:0.07131)0.942:0.04950,((XP_020892835_1_Eukaryota_Metazoa_Cnidaria_Exaiptasia_pallida_Aiptasia_1_1:0.15272,XP_002160626_1_Eukaryota_Metazoa_Cnidaria_Hydra_vulgaris_Hydra_RP_1:0.20992)0.262:0.04185,(XP_014773098_1_Eukaryota_Metazoa_Lophotrochozoa_Mollusca_Octopus_bimaculoides_v2_0:0.00055,XP_014773099_1_Eukaryota_Metazoa_Lophotrochozoa_Mollusca_Octopus_bimaculoides_v2_0:0.00055)1.000:0.22748)0.879:0.04186)0.715:0.03139)0.978:0.09035)0.947:0.09010,(XP_001750075_1_Eukaryota_Choanoflagellida_Monosiga_brevicollis_MX1V1:0.18236,XP_004990675_1_Eukaryota_Choanoflagellida_Salpingoeca_rosetta_proterospongia_ATCC50818:0.09317)0.922:0.06262)0.862:0.04159)0.037:0.00054)0.975:0.07711,(GBG29704_1_Eukaryota_Stramenopiles_Labyrinthulomycetes_Hondaea_fermentalgiana_Aurantiochytrium_FCC1311_v1:0.39527,OAF65934_1_Eukaryota_Metazoa_Mesozoa_Intoshia_linei_IntLin1:0.47567)0.914:0.11087)0.246:0.04505,(((XP_005708717_1_Eukaryota_Rhodophyta_Bangiophyceae_Galdieria_sulphuraria_ASM34128v1:0.34320,XP_005538444_1_Eukaryota_Rhodophyta_Bangiophyceae_Cyanidioschyzon_merolae_10D_ASM9120v1:0.32627)0.968:0.17119,(WP_011096996_1_Bacteria_ChlamydiaeVerrucomicrobia_group_Chlamydiae_Chlamydiia_Chlamydiales_Chlamydiaceae_ChlamydiaChlamydophila_group_Chlamydophila_abortus_S263:0.14650,NP_224265_1_Bacteria_ChlamydiaeVerrucomicrobia_group_Chlamydiae_Chlamydiia_Chlamydiales_Chlamydiaceae_ChlamydiaChlamydophila_group_Chlamydophila_pneumoniae_CWL029:0.12206)1.000:0.37709)0.611:0.02139,(((KRX05778_1_Eukaryota_Alveolata_Ciliophora_Intramacronucleata_Oligohymenophorea_Pseudocohnilembidae_Pseudocohnilembus_persalinus:0.33177,(XP_001010506_1_Macronucleus_Eukaryota_Alveolata_Ciliophora_Intramacronucleata_Oligohymenophorea_Hymenostomatida_Tetrahymena_thermophila_SB210:0.13409,XP_004037495_1_Eukaryota_Alveolata_Ciliophora_Intramacronucleata_Oligohymenophorea_Hymenostomatida_Ichthyophthirius_multifiliis:0.18711)0.988:0.17264)0.885:0.08218,(XP_001425110_1_Eukaryota_Alveolata_Ciliophora_Intramacronucleata_Oligohymenophorea_Parameciidae_Paramecium_tetraurelia:0.25294,XP_001461921_1_Eukaryota_Alveolata_Ciliophora_Intramacronucleata_Oligohymenophorea_Parameciidae_Paramecium_tetraurelia:0.38496)0.880:0.21650)0.945:0.15230,((EJY66799_1_Macronucleus_Eukaryota_Alveolata_Ciliophora_Intramacronucleata_Spirotrichea_Oxytrichidae_Oxytricha_trifallax:0.08168,CDW86249_1_Eukaryota_Alveolata_Ciliophora_Intramacronucleata_Spirotrichea_Oxytrichidae_Stylonychia_lemnae:0.09668)0.991:0.39344,XP_013060382_1_Eukaryota_Fungi_FungiIncertaeSedis_Microsporidia_Nematocida_parisii_ERTm1_V3:1.11643)0.500:0.11242)0.982:0.19155)0.839:0.03747)0.164:0.01357)0.851:0.07805)0.968:0.17065)0.959:0.11532,(XP_011396987_1_Eukaryota_Viridiplantae_Chlorophyta_Trebouxiophyceae_Auxenochlorella_protothecoides_ASM73321v1:0.49028,NP_586414_1_Eukaryota_Fungi_FungiIncertaeSedis_Microsporidia_Encephalitozoon_cuniculi_GBM1_ASM9122v1:0.78601)0.703:0.10558)0.754:0.03613)0.562:0.09240)0.834:0.04501,(WP_015641824_1_Bacteria_CPR_SaccharibacteriaTM7_Candidatus_Saccharimonas_aalborgensis_complete:0.48897,(PIZ62735_1_CG_4_10_14_0_2_um_filter_Saccharibacteria_52_9_curated:0.38103,OGL34318_1_Bacteria_Saccharibacteria_TM7_RIFCSPHIGHO2_12_FULL_Saccharibacteria_42_8:0.31084)0.834:0.06719)0.960:0.12749)0.731:0.01693,((OGC63708_1_Bacteria_WWE3_RIFOXYA2_FULL_WWE3_46_9:0.34690,(WP_012792405_1_Bacteria_BacteroidetesChlorobi_group_Bacteroidetes_Sphingobacteriia_Sphingobacteriales_Chitinophagaceae_Chitinophaga_pinensis_DSM_2588:0.40959,((XP_014676195_1_Eukaryota_Metazoa_Ecdysozoa_Scalidophora_Priapulus_caudatus_501:0.0,XP_014676196_1_Eukaryota_Metazoa_Ecdysozoa_Scalidophora_Priapulus_caudatus_501:0.0):0.01422,XP_014677089_1_Eukaryota_Metazoa_Ecdysozoa_Scalidophora_Priapulus_caudatus_501:0.01136)0.973:0.45401)0.727:0.22232)0.876:0.09816,((OHA58549_1_Candidatus_Vogelbacteria_bacterium_RIFOXYD1_FULL_44_32:0.41673,OHA56960_1_Candidatus_Vogelbacteria_bacterium_GWA1_51_14:0.41527)0.885:0.12270,OGY58972_1_Candidatus_Colwellbacteria_bacterium_RIFCSPHIGHO2_12_FULL_44_17:0.46251)0.706:0.07028)0.909:0.08357)0.738:0.03300,((OGG42493_1_Candidatus_Jorgensenbacteria_bacterium_RIFCSPLOWO2_01_FULL_45_25b:0.27707,(WP_013176797_1_Bacteria_Deinococcus_Thermus_Deinococci_Deinococcales_Trueperaceae_Truepera_radiovictrix_DSM_17093:0.50965,PIR41550_1_CG10_big_fil_rev_8_21_14_0_10_Yanofskybacteria_OD1_46_23_curated:0.24975)0.415:0.08820)0.886:0.10462,((OHB22043_1_Bacteria_Parcubacteria_OD1_RIFCSPLOWO2_01_FULL_OD1_48_18:0.25139,OGZ29771_1_Candidatus_Niyogibacteria_bacterium_RIFCSPLOWO2_01_FULL_45_48:0.26392)0.760:0.03770,((OHD73362_1_Bacteria_Spirochatetes_Spirochaetia_Spirochaetales_RIFOXYC1_FULL_Spirochaetes_54_7:0.30616,OHA56189_1_Candidatus_Veblenbacteria_bacterium_RIFOXYC2_FULL_42_11:0.25601)0.990:0.17710,(OGY98704_1_Candidatus_Liptonbacteria_bacterium_RIFCSPHIGHO2_01_FULL_57_28:0.27715,OGZ01929_1_Candidatus_Liptonbacteria_bacterium_RIFCSPLOWO2_01_FULL_53_13:0.53409)0.044:0.03387)0.878:0.08121)0.904:0.07186)0.446:0.01459)0.850:0.02931)0.831:0.05324,((((OIO26707_1_Candidatus_Micrarchaeota_CG1025522_ARCHAEA_DPANN_Micrarchaeota:0.27129,((((RXS93927_1_Bacteria_Acidobacteria_Acidobacteriales_Acidobacteriaceae_Acidipila_dinghuensis:0.21964,SEG67399_1_Bacteria_Acidobacteria_Acidobacteriales_Acidobacteriaceae_Bryocella_elongata:0.18286)0.988:0.17333,WP_053335260_1_Bacteria_FibrobacteresAcidobacteria_group_Acidobacteria_unclassified_Acidobacteria_Thermoanaerobaculum_aquaticum_MP_01:0.35226)0.549:0.08319,(WP_006983791_1_Bacteria_ChlamydiaeVerrucomicrobia_group_Verrucomicrobia_Spartobacteria_Chthoniobacter_flavus_Ellin428:0.27618,(SPE40764_1_Bacteria_FibrobacteresAcidobacteria_group_Acidobacteria_Solibacteres_Solibacterales_Solibacteraceae_Candidatus_Sulfopaludibacter_spSbA3:0.19775,WP_080508175_1_Bacteria_FibrobacteresAcidobacteria_group_Acidobacteria_Solibacteres_Solibacterales_Solibacteraceae_Bryobacter_aggregatus_MPL3:0.33399)0.977:0.16207)0.738:0.06811)0.895:0.04129,WP_038049421_1_Bacteria_FibrobacteresAcidobacteria_group_Acidobacteria_unclassified_Acidobacteria_Thermoanaerobaculum_aquaticum_MP_01:0.31751)0.557:0.01406)0.957:0.06596,(((WP_051330301_1_Bacteria_Proteobacteria_Alphaproteobacteria_Rhodospirillales_Rhodospirillaceae_Azospirillum_irakense_DSM_11586:0.15654,WP_035707744_1_Bacteria_Proteobacteria_Alphaproteobacteria_Rhodospirillales_Rhodospirillaceae_Azospirillum_irakense_DSM_11586:0.20769)0.878:0.06971,((WP_013419472_1_Bacteria_Proteobacteria_Alphaproteobacteria_Rhizobiales_Hyphomicrobiaceae_Rhodomicrobium_vannielii_ATCC_17100:0.21795,((WP_002717662_1_Bacteria_Proteobacteria_Alphaproteobacteria_Rhizobiales_Bradyrhizobiaceae_Afipia_felis_ATCC53690:0.08346,WP_012561678_1_Bacteria_Proteobacteria_Alphaproteobacteria_Rhizobiales_Bradyrhizobiaceae_Oligotropha_carboxidovorans_OM5:0.00054)1.000:0.26147,WP_037450139_1_Bacteria_Proteobacteria_Alphaproteobacteria_Rhodospirillales_Rhodospirillaceae_Skermanella_stibiiresistens_SB22:0.15158)0.365:0.01249)0.920:0.06443,(WP_055726726_1_Bacteria_Proteobacteria_Alphaproteobacteria_Rhizobiales_Bradyrhizobiaceae_Bosea_thiooxidans:0.31967,(((WP_027283428_1_Bacteria_Proteobacteria_Alphaproteobacteria_Rhodospirillales_Acetobacteraceae_Rubritepida_flocculans_DSM_14296:0.39791,WP_013419490_1_Bacteria_Proteobacteria_Alphaproteobacteria_Rhizobiales_Hyphomicrobiaceae_Rhodomicrobium_vannielii_ATCC_17100:0.29727)0.277:0.06103,WP_019461068_1_Bacteria_Proteobacteria_Alphaproteobacteria_Rhodospirillales_Acetobacteraceae_Roseomonas_mucosa_ATCC_BAA_692:0.20024)0.880:0.04895,((WP_054362271_1_Bacteria_Proteobacteria_Alphaproteobacteria_Rhizobiales_Hyphomicrobiaceae_Prosthecomicrobium_hirschii:0.10288,WP_023786922_1_Bacteria_Proteobacteria_Alphaproteobacteria_Rhizobiales_Hyphomicrobiaceae_Hyphomicrobium_nitrativorans_NL23:0.20909)0.785:0.05596,WP_084112715_1_Bacteria_Proteobacteria_Alphaproteobacteria_Rhodospirillales_Acetobacteraceae_Belnapia_moabensis_DSM_16746:0.18329)0.667:0.02278)0.861:0.03602)0.424:0.03152)0.953:0.10675)1.000:0.24548,((NP_680827_1_Bacteria_Cyanobacteria_Chroococcales_Thermosynechococcus_elongatus_BP_1:0.26047,(WP_013177989_1_Bacteria_Deinococcus_Thermus_Deinococci_Deinococcales_Trueperaceae_Truepera_radiovictrix_DSM_17093:0.57918,(XP_005539094_1_Eukaryota_Rhodophyta_Bangiophyceae_Cyanidioschyzon_merolae_10D_ASM9120v1:0.26376,PXF46961_1_Eukaryota_Rhodophyta_Florideophyceae_Gracilariopsis_chorda_GraCho1:0.64642)0.988:0.31291)0.644:0.10563)0.978:0.20107,((PIW67423_1_CG12_big_fil_rev_8_21_14_0_65_Omnitrophica_42_8_curated:0.0,PIP56608_1_CG22_combo_CG1013_8_21_14_all_WWE3_39_12_curated:0.0):0.40397,(WP_053334028_1_Bacteria_Gemmatimonadetes_Gemmatimonadetes_Gemmatimonadales_Gemmatimonadaceae_Gemmatimonas_phototrophica_AP64:0.11334,WP_083765369_1_Bacteria_Gemmatimonadetes_Gemmatimonadetes_Gemmatimonadales_Gemmatimonadaceae_Gemmatimonas_aurantiaca_T_27:0.13770)1.000:0.42470)0.925:0.15019)0.430:0.06376)0.880:0.06745)0.400:0.02561,((OGY94108_1_Candidatus_Komeilibacteria_bacterium_RIFOXYC1_FULL_37_11:0.32486,OGY82989_1_Candidatus_Kerfeldbacteria_bacterium_RIFCSPLOWO2_01_FULL_48_11:0.30772)0.931:0.11437,(WP_048810051_1_Bacteria_ChlamydiaeVerrucomicrobia_group_Verrucomicrobia_unclassified_Verrucomicrobia_Methylacidiphilales_Methylacidiphilaceae_Methylacidiphilum_infernorum_V4:0.36796,OGK16495_1_Candidatus_Roizmanbacteria_bacterium_RIFCSPHIGHO2_01_FULL_39_12b:0.32064)0.870:0.07447)0.850:0.06170)0.751:0.04217,(OGK59413_1_Candidatus_Roizmanbacteria_bacterium_RIFCSPLOWO2_02_FULL_43_10:0.30682,(WP_040388762_1_Bacteria_Firmicutes_Bacilli_Lactobacillales_EnterococcaceaeCatellicoccus_marimammaliumM35043:0.39611,RIK69524_1_Bacteria_CP_KSB1_KSB_J3:0.42066)0.804:0.06492)0.183:0.04619)0.836:0.04270)0.884:0.03493,((WP_092318616_1_Bacteria_Spirochaetes_Spirochaetia_Spirochaetales_Brevinemataceae_Brevinema_andersonii_ATCC_43811:0.34941,(WP_028986350_1_Bacteria_Firmicutes_Bacilli_Bacillales_Bacillales_incertae_sedis_Thermicanus_aegyptiusDSM12793:0.16523,(WP_066203076_1_Bacteria_Firmicutes_Bacilli_Bacillales_Bacillaceae_Hydrogenibacillus_schlegelii:0.22418,PTQ50889_1_Bacteria_Firmicutes_Clostridia_Thermoanaerobacterales_Thermoanaerobacteraceae_Brockia_lithotrophica:0.32365)0.564:0.06211)0.937:0.10774)0.239:0.04065,((((OIO64803_1_CG1_02_FULL_Woesearchaeota_57_44_curated:0.37730,((((((OGC76866_1_Bacteria_Zixibacteria_RBG_16_Zixibacteria_50_21:0.20244,(OIN86729_1_Candidatus_Aenigmarchaeota_CG1023814_ARCHAEA_DPANN_Aenigmarchaeota:0.00500,PIZ34886_1_Candidatus_Aenigmarchaeota_CG4101408umfilter3724_ARCHAEA_DPANN_Aenigmarchaeota:0.00055)1.000:0.26795)0.067:0.01045,((WP_022666979_1_Bacteria_Proteobacteria_deltaepsilon_subdivisions_Deltaproteobacteria_Desulfobacterales_Desulfobacteraceae_Desulfospira_joergensenii_DSM_10085:0.27278,WP_015724450_1_Bacteria_Proteobacteria_deltaepsilon_subdivisions_Deltaproteobacteria_Desulfobacterales_Desulfobulbaceae_Desulfobulbus_propionicus_DSM_2032:0.21331)0.313:0.06243,(WP_054695730_1_Bacteria_Proteobacteria_deltaepsilon_subdivisions_Deltaproteobacteria_Desulfobacterales_Desulfobacteraceae_Desulfosarcina_variabilis_JCM12296:0.16103,WP_027358615_1_Bacteria_Proteobacteria_deltaepsilon_subdivisions_Deltaproteobacteria_Desulfobacterales_Desulfobacteraceae_Desulforegula_conservatrix_Mb1Pa_DSM_13527:0.38020)0.880:0.06984)0.897:0.04219)0.806:0.01956,(OGG05298_1_Candidatus_Glassbacteria_bacterium_RIFCSPLOWO2_12_FULL_58_11:0.15895,(PIR92329_1_CG10_big_fil_rev_8_21_14_0_10_Falkowbacteria_OD1_44_15_curated:0.21344,PIR94972_1_CG10_big_fil_rev_8_21_14_0_10_Falkowbacteria_OD1_37_6_curated:0.29747)0.838:0.10454)0.962:0.12092)0.347:0.01736,PIS06078_1_CG10_big_fil_rev_8_21_14_0_10_Buchananbacteria_OD1_33_19_curated:0.40316)0.271:0.01872,((PIN91492_1_CG10_big_fil_rev_8_21_14_0_10_Pacearchaeota_32_14_curated:0.20388,PIO08693_1_CG10_big_fil_rev_8_21_14_0_10_Pacearchaeota_34_12_curated:0.31692)0.684:0.07231,(OGJ12627_1_Candidatus_Pacearchaeota_archaeon_RBG_16_35_8:0.22468,OGJ16340_1_Candidatus_Pacearchaeota_archaeon_RBG_13_33_26:0.29650)0.709:0.04308)0.914:0.05986)0.809:0.02496,(OGY46161_1_Candidatus_Buchananbacteria_bacterium_RIFCSPHIGHO2_01_FULL_39_8:0.27553,(PIN98580_1_Archaea_CG10_big_fil_rev_8_21_14_0_10_Diapherotrites_31_34_curated:0.25172,((PIZ50707_1_Candidatus_Woesearchaeota_CG4101402umfilter3313_ARCHAEA_DPANN_Woesearchaeota:0.0,PIZ50707_1_CG_4_10_14_0_2_um_filter_Woesearchaeota_33_13_curated:0.0):0.29388,(PJE81570_1_CG10_big_fil_rev_8_21_14_0_10_Pacearchaeota_32_42_curated:0.20897,(PIO01205_1_Candidatus_Pacearchaeota_CG09land82014010309_ARCHAEA_DPANN_Pacearchaeota:0.00055,PIN71271_1_CG11_big_fil_rev_8_21_14_0_20_Pacearchaeota_30_13_curated:0.00464)0.998:0.18816)0.967:0.12564)0.799:0.04879)0.878:0.06034)0.933:0.07415)0.868:0.03985)0.838:0.03070,PIN81089_1_CG10_big_fil_rev_8_21_14_0_10_Woesearchaeota_32_9_curated:0.30962)0.892:0.04293,WP_006930417_1_ThermophileHydrothermalVent_Bacteria_unclassified_Bacteria_Caldithrix_abyssi_LF13_DSM_13497:0.40291)0.812:0.03739,(WP_023384315_1_Bacteria_Firmicutes_Clostridia_Clostridiales_Clostridiaceae_Youngiibacter_fragilis2321:0.22186,WP_031576828_1_Bacteria_Firmicutes_Clostridia_Clostridiales_Clostridiaceae_Proteiniclasticum_ruminisDSM24773:0.16359)0.986:0.11247)0.389:0.02216)0.899:0.04035)0.778:0.01337,(((((OGL30945_1_Candidatus_Saccharibacteria_bacterium_RIFCSPHIGHO2_12_FULL_41_12:0.31439,(WP_004793865_1_Pathogen_Bacteria_Spirochaetes_Spirochaetia_Spirochaetales_Borreliaceae:0.59642,(OGD09591_1_Candidatus_Amesbacteria_bacterium_RIFOXYB1_FULL_44_23:0.39943,OGF99851_1_Candidatus_Gottesmanbacteria_bacterium_RBG_13_37_7:0.42836)0.877:0.09370)0.321:0.04354)0.952:0.12512,(PIT92260_1_CG10_big_fil_rev_8_21_14_0_10_Harrisonbacteria_OD1_42_17_curated:0.28540,(WP_054532550_1_NonPhototroph_Bacteria_Chloroflexi_Chloroflexi_Herpetosiphonales_Herpetosiphonaceae_Herpetosiphon_geysericola:0.05513,ABX04934_1_Bacteria_Chloroflexi_Chloroflexi_Herpetosiphonales_Herpetosiphonaceae_Herpetosiphon_aurantiacus_DSM_785:0.02470)1.000:0.53771)0.796:0.05886)0.032:0.03120,((RZP15723_1_Candidatus_Dadabacteria_bacterium_Candidatus_MEDG136:0.35567,(WP_020468156_1_Bacteria_Planctomycetes_Planctomycetia_Planctomycetales_Planctomycetaceae_Zavarzinella_formosa_DSM_19928:0.34401,OGD78986_1_Candidatus_Collierbacteria_bacterium_RIFOXYB1_FULL_49_13:0.38854)0.729:0.09142)0.905:0.10579,(OGB62631_1_Bacteria_CPR_CPR3_GWF2_CPR3_35_18:0.46330,WP_082435854_1_Bacteria_Firmicutes_Clostridia_Clostridiales_Clostridiaceae_Desnuesiella_massiliensis:0.23484)0.162:0.06527)0.828:0.04325)0.360:0.03502,(WP_007303530_1_Bacteria_Cyanobacteria_Chroococcales_Crocosphaera_watsonii_WH_8501:0.41758,((((WP_031388886_1_Bacteria_Firmicutes_Clostridia_Clostridiales_Lachnospiraceae_Kineothrix_alysoides:0.29771,(((WP_009533012_1_Bacteria_Firmicutes_Clostridia_Clostridiales_Lachnospiraceae_Stomatobaculum_longum:0.12338,(WP_005367575_1_Bacteria_Firmicutes_Clostridia_Clostridiales_Peptostreptococcaceae_Eubacterium_yuriiATCC43715:0.04675,((WP_009535158_1_Bacteria_Firmicutes_Clostridia_Clostridiales_Lachnospiraceae_Oribacterium_parvumACB1:0.01793,WP_009535422_1_Bacteria_Firmicutes_Clostridia_Clostridiales_Lachnospiraceae_Oribacterium_parvumACB1:0.01593)0.987:0.06629,WP_023355460_1_Bacteria_Firmicutes_Clostridia_Clostridiales_Lachnospiraceae_Catonella_morbiATCC51271:0.04340)0.814:0.03736)1.000:0.27787)0.950:0.08831,((WP_092996778_1_Bacteria_Firmicutes_Clostridia_Clostridiales_Clostridiaceae_Sarcina:0.25898,(WP_042256398_1_Bacteria_Firmicutes_Clostridia_Clostridiales_Lachnospiraceae_Butyrivibrio_proteoclasticusB316:0.16162,WP_033151910_1_Bacteria_Firmicutes_Clostridia_Clostridiales_Lachnospiraceae_Pseudobutyrivibrio_ruminisHUN009:0.18522)0.949:0.10065)0.856:0.06464,WP_013252509_1_Bacteria_Actinobacteria_Actinobacteria_Coriobacteridae_Coriobacteriales_Coriobacterineae_Coriobacteriaceae_Olsenella_uli_DSM_7084:0.35970)0.143:0.04112)0.969:0.09643,WP_005540155_1_Bacteria_Firmicutes_Clostridia_Clostridiales_Lachnospiraceae_Johnsonella_ignavaATCC51276:0.16328)0.798:0.02774)0.952:0.07873,(WP_012862780_1_Bacteria_Fusobacteria_Fusobacteriia_Fusobacteriales_Leptotrichiaceae_Sebaldella_termitidis_ATCC_33386:0.21725,((WP_073591071_1_Bacteria_Firmicutes_Clostridia_Clostridiales_Lachnospiraceae_Anaerocolumna_xylanovoransDSM12503:0.13525,WP_103202996_1_Bacteria_Firmicutes_Clostridia_Clostridiales_Lachnospiraceae_Herbinix_hemicellulosilytica:0.20413)0.914:0.05989,((WP_007960562_1_Bacteria_Firmicutes_Negativicutes_Selenomonadales_Sporomusaceae_Pelosinus_fermentansJBW45:0.13282,WP_092067743_1_Bacteria_Firmicutes_Negativicutes_Selenomonadales_Sporomusaceae_Dendrosporobacter_quercicolus:0.20023)0.994:0.17146,(RFU95203_1_Bacteria_Spirochaetes_Sphaerochaeta_halotolerans_4_11:0.28281,OHD31459_1_Spirochaetes_bacterium_GWC2_52_13:0.27830)0.554:0.07313)0.756:0.03316)0.167:0.02538)0.936:0.05978)0.162:0.01868,WP_013740343_1_Bacteria_Spirochaetes_Sphaerochaeta_coccoides_DSM17374:0.29886)1.000:0.16996,(YP_001295529_1_Bacteria_BacteroidetesChlorobi_group_Bacteroidetes_Flavobacteriia_Flavobacteriales_Flavobacteriaceae_Flavobacterium_psychrophilum_JIP0286:0.47939,(WP_016197027_1_Bacteria_BacteroidetesChlorobi_group_Bacteroidetes_Sphingobacteriia_Sphingobacteriales_Sphingobacteriaceae_Arcticibacter_svalbardensis_MN12_7:0.31946,WP_093324944_1_Bacteria_BacteroidetesChlorobi_group_Bacteroidetes_Sphingobacteriia_Sphingobacteriales_Sphingobacteriaceae_Pseudosphingobacterium_domesticum_DSM_18733:0.40028)0.899:0.12494)0.813:0.07971)0.891:0.07011)0.757:0.02610)0.958:0.06150,(((((((WP_090440574_1_Bacteria_Firmicutes_Clostridia_Clostridiales_Clostridiaceae_Natronincola_peptidivorans:0.13867,WP_093314899_1_Bacteria_Firmicutes_Clostridia_Clostridiales_Clostridiaceae_Tindallia_californiensis:0.12131)0.995:0.17432,(WP_069976933_1_Bacteria_Firmicutes_Clostridia_Clostridiales_Clostridiaceae_Geosporobacter_ferrireducens:0.28251,WP_036942256_1_Bacteria_Firmicutes_Clostridia_Clostridiales_Ruminococcaceae_Pseudobacteroides_cellulosolvensATCC35603:0.28626)0.458:0.03206)0.633:0.03882,WP_055667391_1_Bacteria_Firmicutes_Clostridia_Clostridiales_Clostridiaceae_Desnuesiella_massiliensis:0.25190)0.840:0.04479,((WP_013362160_1_Bacteria_Firmicutes_Clostridia_Clostridiales_Peptostreptococcaceae_Clostridium_sticklandii_DSM_519:0.00334,WP_079588676_1_Bacteria_Firmicutes_Clostridia_Clostridiales_Peptostreptococcaceae_Acetoanaerobium_noterae:0.01092)1.000:0.25142,(WP_025640407_1_Bacteria_Firmicutes_Tissierellia_Clostridium_ultunenseDSM10521:0.20912,WP_075724104_1_Bacteria_Firmicutes_Tissierellia_Tissierella_creatinophilaDSM6911:0.21322)0.403:0.06513)0.926:0.10151)0.845:0.03697,(WP_069871073_1_Bacteria_Firmicutes_Clostridia_Clostridiales_Clostridiales_incertae_sedis_Fusibacter:0.31956,PJC37604_1_CG_4_9_14_0_2_um_filter_Peregrinibacteria_41_14_curated:0.25848)0.809:0.04095)0.633:0.03338,WP_012208164_1_Bacteria_Thermotogae_Thermotogae_Thermotogales_Thermotogaceae_Petrotoga_mobilis_SJ95:0.23034)0.757:0.01471,((OGL62637_1_Candidatus_Tectomicrobia_bacterium_RIFCSPLOWO2_12_FULL_69_37:0.29710,((AFU59338_1_HotSpring_Archaea_Thaumarchaeota_Nitrososphaerales_Nitrososphaeraceae_Nitrososphaera_gargensis:0.01450,(AIF83379_1_Archaea_Thaumarchaeota_Nitrososphaerales_Nitrososphaeraceae_Nitrososphaera_evergladensis_SR1:0.01584,WP_075055892_1_Archaea_Thaumarchaeota_Nitrososphaerales_Nitrososphaeraceae_Nitrososphaera_viennensis_EN76:0.00931)0.981:0.07592)0.999:0.21403,(SMH72495_1_Archaea_Thaumarchaeota_Nitrosotalea_okcheonensis:0.22787,((((((RMW40839_1_Archaea_Thaumarchaeota_Nitrosopelagicus_GoM_MAG1:0.00467,WP_048105831_1_Archaea_Thaumarchaeota_Candidatus_Nitrosopelagicus_brevis_CN25:0.00055)0.994:0.07376,(KFM20201_1_Archaea_Thaumarchaeota_unclassified_Thaumarchaeota_Marine_Group_I_Marine_Group_I_thaumarchaeote_SCGC_AAA799_D07:0.01510,KFM14758_1_Archaea_Thaumarchaeota_unclassified_Thaumarchaeota_Marine_Group_I_Marine_Group_I_thaumarchaeote_SCGC_AAA799_O18:0.02653)0.917:0.03347)0.955:0.05639,(ALI37488_1_Archaea_Thaumarchaeota_Nitrososphaerales_Nitrososphaeraceae_Nitrosocosmicus_oleophilus:0.28969,((WP_007402803_1_Archaea_Thaumarchaeota_Nitrosopumilales_Nitrosopumilaceae_Nitrosoarchaeum_limnia_SFB1:0.03885,(EGP93121_1_Archaea_Thaumarchaeota_Nitrosopumilales_Nitrosopumilaceae_Nitrosarchaeum_koreense_MY1:0.00671,PJB97898_1_Archaea_CG_4_9_14_0_8_um_filter_Nitrosopumilales_34_10_curated:0.02204)0.925:0.03071)0.957:0.04132,(ABK76972_1_Archaea_Thaumarchaeota_Cenarchaeales_Cenarchaeaceae_Cenarchaeum_symbiosum_A:0.08463,(WP_048117417_1_Archaea_Thaumarchaeota_Nitrosopumilales_Nitrosopumilaceae_Candidatus_Nitrosopumilus_adriaticus:0.02250,(AFS82192_1_Archaea_Thaumarchaeota_Nitrosopumilales_Nitrosopumilaceae_Candidatus_Nitrosopumilus_sediminis_AR2:0.03275,(AFS80294_1_Archaea_Thaumarchaeota_Nitrosopumilales_Nitrosopumilaceae_Candidatus_Nitrosopumilus_koreensis_AR1:0.00055,((KFM21835_1_Archaea_Thaumarchaeota_unclassified_Thaumarchaeota_Marine_Group_I_Marine_Group_I_thaumarchaeote_SCGC_AAA799_B03:0.00055,(KFM17021_1_Archaea_Thaumarchaeota_unclassified_Thaumarchaeota_Marine_Group_I_Marine_Group_I_thaumarchaeote_SCGC_AAA799_D11:0.0,KFM19122_1_Archaea_Thaumarchaeota_unclassified_Thaumarchaeota_Marine_Group_I_Marine_Group_I_thaumarchaeote_SCGC_RSA3:0.0,KER05830_1_Archaea_Thaumarchaeota_unclassified_Thaumarchaeota_Marine_Group_I_Marine_Group_I_thaumarchaeote_SCGC_AAA799_E16:0.0,KEQ56990_1_Archaea_Thaumarchaeota_unclassified_Thaumarchaeota_Marine_Group_I_Marine_Group_I_thaumarchaeote_SCGC_AAA799_N04:0.0):0.00480)0.907:0.00968,(AJM93183_1_Archaea_Thaumarchaeota_Nitrosopumilales_Nitrosopumilaceae_Candidatus_Nitrosopumilus_piranensis:0.00995,WP_086907980_1_Archaea_Thaumarchaeota_Nitrosopumilales_Nitrosopumilaceae_Candidatus_Nitrosomarinus_catalina:0.04499)0.764:0.00469)0.909:0.00981)0.908:0.02358)0.799:0.03135)0.880:0.03039)0.750:0.01944)0.907:0.05018)0.172:0.03329)0.727:0.04282,(WP_048188535_1_Archaea_Thaumarchaeota_Nitrosotenuis_cloacae:0.04398,WP_100182522_1_Archaea_Thaumarchaeota_Nitrosotenuis_aquarius:0.03706)0.999:0.13778)0.913:0.03657,KRT62086_1_Archaea_Thaumarchaeota_CSP1_1:0.06352)0.877:0.03829,(WP_048117566_1_Archaea_Thaumarchaeota_Nitrosopumilales_Nitrosopumilaceae_Candidatus_Nitrosopumilus_adriaticus:0.26199,((PJB96192_1_Archaea_CG_4_9_14_0_8_um_filter_Nitrosopumilales_34_10_curated:0.04317,EGP93544_1_Archaea_Thaumarchaeota_Nitrosopumilales_Nitrosopumilaceae_Nitrosarchaeum_koreense_MY1:0.05008)0.987:0.12812,((((KFM19718_1_Archaea_Thaumarchaeota_unclassified_Thaumarchaeota_Marine_Group_I_Marine_Group_I_thaumarchaeote_SCGC_AAA799_P11:0.00162,(KFM16350_1_Archaea_Thaumarchaeota_unclassified_Thaumarchaeota_Marine_Group_I_Marine_Group_I_thaumarchaeote_SCGC_AAA799_D11:0.00055,((KFM21236_1_Archaea_Thaumarchaeota_unclassified_Thaumarchaeota_Marine_Group_I_Marine_Group_I_thaumarchaeote_SCGC_AAA799_B03:0.0,KFM18294_1_Archaea_Thaumarchaeota_unclassified_Thaumarchaeota_Marine_Group_I_Marine_Group_I_thaumarchaeote_SCGC_RSA3:0.0,KER05911_1_Archaea_Thaumarchaeota_unclassified_Thaumarchaeota_Marine_Group_I_Marine_Group_I_thaumarchaeote_SCGC_AAA799_E16:0.0,KEQ56171_1_Archaea_Thaumarchaeota_unclassified_Thaumarchaeota_Marine_Group_I_Marine_Group_I_thaumarchaeote_SCGC_AAA799_N04:0.0):0.00055,KFM16374_1_Archaea_Thaumarchaeota_unclassified_Thaumarchaeota_Marine_Group_I_Marine_Group_I_thaumarchaeote_SCGC_AAA799_D11:0.00054)0.918:0.00055)0.865:0.01860)0.968:0.04740,(AFS80642_1_Archaea_Thaumarchaeota_Nitrosopumilales_Nitrosopumilaceae_Candidatus_Nitrosopumilus_koreensis_AR1:0.04997,AJM92724_1_Archaea_Thaumarchaeota_Nitrosopumilales_Nitrosopumilaceae_Candidatus_Nitrosopumilus_piranensis:0.03377)0.977:0.05271)0.965:0.05962,(AFS82558_1_Archaea_Thaumarchaeota_Nitrosopumilales_Nitrosopumilaceae_Candidatus_Nitrosopumilus_sediminis_AR2:0.04871,PJC50669_1_Archaea_CG_4_9_14_0_2_um_filter_Nitrosopumilales_34_16_curated:0.08721)0.232:0.03417)0.321:0.01678,(WP_048119279_1_Archaea_Thaumarchaeota_Nitrosopumilales_Nitrosopumilaceae_Candidatus_Nitrosopumilus_adriaticus:0.10972,WP_086907430_1_Archaea_Thaumarchaeota_Nitrosopumilales_Nitrosopumilaceae_Candidatus_Nitrosomarinus_catalina:0.19146)0.812:0.02499)0.711:0.06332)1.000:0.40615)0.914:0.10611)0.786:0.05045)0.737:0.07234)0.953:0.08814)0.999:0.22602,(OGC50072_1_Bacteria_WWE3_RIFCSPHIGHO2_01_FULL_WWE3_40_23:0.38020,((WP_026660613_1_Bacteria_Tenericutes_Mollicutes_Acholeplasmatales_Acholeplasmataceae_Acholeplasma_palmae_J233:0.14607,(WP_026400035_1_Bacteria_Tenericutes_Mollicutes_Acholeplasmatales_Acholeplasmataceae_Acholeplasma_equifetale_ATCC29724:0.12295,(WP_035368102_1_Bacteria_Tenericutes_Mollicutes_Acholeplasmatales_Acholeplasmataceae_Acholeplasma_hippikon_ATCC29725:0.04435,(WP_045749648_1_Bacteria_Tenericutes_Mollicutes_Acholeplasmatales_Acholeplasmataceae_Acholeplasma_oculi:0.10055,(WP_012242255_1_Bacteria_Tenericutes_Mollicutes_Acholeplasmatales_Acholeplasmataceae_Acholeplasma_laidlawii_PG8A:0.07723,WP_025725170_1_Bacteria_Tenericutes_Mollicutes_Acholeplasmatales_Acholeplasmataceae_Acholeplasma_granularum_ATCC19168:0.05073)0.887:0.04340)0.974:0.08698)0.385:0.04171)0.992:0.12164)0.870:0.05963,(WP_030004470_1_Bacteria_Tenericutes_Mollicutes_Acholeplasmatales_Acholeplasmataceae_Bacteria_Tenericutes_Mollicutes_Acholeplasmatales_Acholeplasmataceae_Acholeplasma_brassicae:0.24585,(((WP_011412607_1_Bacteria_Tenericutes_Mollicutes_Acholeplasmatales_Acholeplasmataceae_Aster_yellowsWB_phytoplasmaAYWB:0.06689,(WP_069028200_1_Bacteria_Tenericutes_Mollicutes_Acholeplasmatales_Acholeplasmataceae_Maize:0.01094,WP_011160792_1_Bacteria_Tenericutes_Mollicutes_Acholeplasmatales_Acholeplasmataceae_Onion_yellows_phytoplasma:0.00054)0.867:0.02966)0.997:0.17098,((WP_012359262_1_Bacteria_Tenericutes_Mollicutes_Acholeplasmatales_Acholeplasmataceae_Candidatus_Phytoplasma_australiense:0.0,WP_012359262_1_Bacteria_Tenericutes_Mollicutes_Acholeplasmatales_Acholeplasmataceae_Strawberry_lethal_yellows_phytoplasma_CPA_NZSb11:0.0):0.13995,CCP88851_1_Bacteria_Tenericutes_Mollicutes_Acholeplasmatales_Acholeplasmataceae_Candidatus_Phytoplasma_solani:0.15151)0.567:0.03396)0.976:0.14098,((WP_066540633_1_Bacteria_Tenericutes_Mollicutes_Acholeplasmatales_Acholeplasmataceae_Candidatus_Phytoplasma_oryzae:0.41841,((WP_004994996_1_Bacteria_Tenericutes_Mollicutes_Acholeplasmatales_Acholeplasmataceae_Phytoplasma_EchinaceaPurpureaWB:0.0,WP_036690868_1_Bacteria_Tenericutes_Mollicutes_Acholeplasmatales_Acholeplasmataceae_Phytoplasma_NTU2011_PeanutWB:0.0):0.09798,WP_078122957_1_Bacteria_Tenericutes_Mollicutes_Acholeplasmatales_Acholeplasmataceae_Candidatus_Phytoplasma_aurantifolia:0.06748)0.996:0.23996)0.963:0.14921,(PQP79971_1_Bacteria_Tenericutes_Mollicutes_Acholeplasmatales_Acholeplasmataceae_Candidatus_Phytoplasma_phoenicium:0.34172,((WP_017192396_1_Bacteria_Tenericutes_Mollicutes_Acholeplasmatales_Acholeplasmataceae_Milkweed_yellows_phytoplasma_strMW1:0.00542,WP_017193395_1_Bacteria_Tenericutes_Mollicutes_Acholeplasmatales_Acholeplasmataceae_VacciniumWB_phytoplasma_strVAC:0.01112)0.919:0.03594,(WP_017193019_1_Bacteria_Tenericutes_Mollicutes_Acholeplasmatales_Acholeplasmataceae_Italian_clover_phyllody_phytoplasma:0.01567,(WP_053521412_1_Bacteria_Tenericutes_Mollicutes_Acholeplasmatales_Acholeplasmataceae_Candidatus_Phytoplasma_pruni:0.01655,WP_017191633_1_Bacteria_Tenericutes_Mollicutes_Acholeplasmatales_Acholeplasmataceae_Poinsettia_branchinducing_phytoplasma:0.00054)0.985:0.04037)0.448:0.01073)0.996:0.16034)0.165:0.02288)0.929:0.09166)0.995:0.20069)0.102:0.02529)0.893:0.07959)0.954:0.09414)0.592:0.02040)0.836:0.01906)0.846:0.02129)0.835:0.01119)0.697:0.00985,((((WP_013560497_1_Bacteria_Chloroflexi_Anaerolineae_Anaerolineales_Anaerolineaceae_Anaerolinea_thermophila_UNI_1:0.36958,((((WP_003467108_1_Bacteria_Firmicutes_Clostridia_Clostridiales_Clostridiaceae_Clostridium_perfringens:0.38837,(YP_001088132_1_Bacteria_Firmicutes_Clostridia_Clostridiales_Peptostreptococcaceae_Clostridioides_difficile630:0.16638,((CED94306_1_Bacteria_Firmicutes_Clostridia_Clostridiales_Peptostreptococcaceae_Romboutsia_ilealis:0.26250,WP_092724391_1_Bacteria_Firmicutes_Clostridia_Clostridiales_Peptostreptococcaceae_Romboutsia_lituseburensisDSM797:0.20000)0.974:0.11512,(WP_073125129_1_Bacteria_Firmicutes_Clostridia_Clostridiales_Peptostreptococcaceae_Asaccharospora_irregularisDSM2635:0.19275,WP_018591271_1_Bacteria_Firmicutes_Clostridia_Clostridiales_Peptostreptococcaceae_Terrisporobacter_glycolicusATCC14880:0.31490)0.798:0.02748)0.691:0.04955)0.964:0.11048)0.927:0.09501,((WP_002607394_1_Bacteria_Firmicutes_Erysipelotrichia_Erysipelotrichales_Erysipelotrichaceae_Clostridium_innocuum2959:0.42086,((POW05856_1_Eukaryota_Fungi_Dikarya_Basidiomycota_Puccinia_striiformis_93210:0.86782,XP_002785805_1_MarineIntracellularParasite_Eukaryota_Alveolata_Perkinsozoa_Perkinsidae_Perkinsus_marinus_ATCC50983:0.90621)0.830:0.35987,WP_082236306_1_Bacteria_Firmicutes_Clostridia_Clostridiales_Ruminococcaceae_Anaeromassilibacillus_senegalensis:0.92582)0.603:0.03660)0.911:0.13878,WP_037372859_1_Bacteria_Firmicutes_Clostridia_Clostridiales_Clostridiales_incertae_sedis_Anaerovorax_odorimutansDSM5092:0.72293)0.947:0.13054)0.463:0.01466,(WP_103238564_1_Bacteria_Firmicutes_Clostridia_Clostridiales_Lachnospiraceae_Acetatifactor_muris:0.45609,(((((WP_073289729_1_Bacteria_Firmicutes_Clostridia_Clostridiales_Lachnospiraceae_Anaerosporobacter_mobilisDSM15930:0.28409,((WP_076917687_1_Bacteria_Firmicutes_Clostridia_Clostridiales_Ruminococcaceae_Negativibacillus_massiliensis:0.48004,(WP_066048656_1_Bacteria_Firmicutes_Clostridia_Clostridiales_Lachnospiraceae_Anaerotignum_propionicumDSM1682:0.44138,WP_069989294_1_Bacteria_Firmicutes_Clostridia_Clostridiales_Clostridiaceae_Massilioclostridium_coli:0.32929)0.420:0.09229)0.759:0.08211,WP_027294911_1_Bacteria_Firmicutes_Clostridia_Clostridiales_Lachnospiraceae_Robinsoniella_peoriensis:0.33415)0.749:0.05790)0.655:0.06028,(WP_077533846_1_Bacteria_Firmicutes_Clostridia_Clostridiales_Ruminococcaceae_Massilimaliae_massiliensis:0.42059,(WP_073076768_1_Bacteria_Firmicutes_Clostridia_Clostridiales_Ruminococcaceae_Sporobacter_termitidisDSM10068:0.32184,WP_067536858_1_Bacteria_Firmicutes_Clostridia_Clostridiales_Clostridiales_incertae_sedis_Emergencia_timonensis:0.40343)0.803:0.09924)0.253:0.03418)0.961:0.11697,WP_012198235_1_Bacteria_Firmicutes_Clostridia_Clostridiales_Lachnospiraceae_Lachnoclostridium_phytofermentansISDg:0.52260)0.911:0.08132,(WP_092754176_1_Bacteria_Firmicutes_Clostridia_Clostridiales_Ruminococcaceae_Hydrogenoanaerobacterium_saccharovorans:0.27808,((WP_034594154_1_Bacteria_Firmicutes_Clostridia_Clostridiales_Ruminococcaceae_Drancourtella_massiliensis:0.0,WP_034594154_1_Bacteria_Firmicutes_Clostridia_Clostridiales_Lachnospiraceae_Sellimonas_intestinalis:0.0):0.41855,(ELQ74279_1_Eukaryota_Fungi_FungiIncertaeSedis_Microsporidia_Trachipleistophora_hominis_ASM31613v1:0.40049,XP_006817838_1_Eukaryota_Metazoa_Hemichordata_Saccoglossus_kowalevskii_Skow_11:0.75824)0.963:0.64381)0.599:0.13757)0.250:0.06914)0.467:0.06255,((WP_092638296_1_Bacteria_Firmicutes_Clostridia_Clostridiales_Ruminococcaceae_Acetanaerobacterium_elongatum:0.36512,(WP_013656967_1_Bacteria_Firmicutes_Clostridia_Clostridiales_Lachnospiraceae_Cellulosilyticum_lentocellum_DSM5427:0.06186,WP_073287535_1_Bacteria_Firmicutes_Clostridia_Clostridiales_Lachnospiraceae_Anaerosporobacter_mobilisDSM15930:0.08715)1.000:0.32757)0.643:0.11912,((WP_050698720_1_Bacteria_Firmicutes_Clostridia_Clostridiales_Ruminococcaceae_Anaeromassilibacillus_senegalensis:0.26075,(WP_040661160_1_Bacteria_Firmicutes_Clostridia_Clostridiales_Oscillospiraceae_Oscillibacter_ruminantiumGH1:0.65764,WP_054330861_1_Bacteria_Firmicutes_Clostridia_Clostridiales_Ruminococcaceae_Phocea_massiliensis:0.16939)0.937:0.15249)0.945:0.15848,(WP_101910753_1_Bacteria_Firmicutes_Clostridia_Clostridiales_Ruminococcaceae_Marasmitruncus_massiliensis:0.33929,WP_040342272_1_Bacteria_Firmicutes_Clostridia_Clostridiales_Ruminococcaceae_Anaerotruncus_colihominisDSM17241:0.31618)0.995:0.29610)0.796:0.05827)0.607:0.04077)0.855:0.04275)0.880:0.04789)0.939:0.09271,WP_014582819_1_Bacteria_Tenericutes_Mollicutes_Mycoplasmatales_Mycoplasmataceae_Mycoplasma_haemofelis_Ohio2:0.76615)0.134:0.02198)0.929:0.05950,((KKS43141_1_Bacteria_CPR_MicrogenomatesOP11_Collierbacteria_GWA2_OP11_42_17:0.32554,(OGD83552_1_Bacteria_Microgenomates_OP11_Collierbacteria_RIFOXYD1_FULL_OP11_Collierbacteria_40_9:0.27917,KKT84579_1_Bacteria_CPR_MicrogenomatesOP11_Collierbacteria_GWA2_OP11_44_99:0.17375)0.984:0.19255)0.971:0.14746,((WP_041954295_1_Bacteria_Firmicutes_Tissierellia_Parvimonas_micra:0.24260,WP_012859235_1_Bacteria_Fusobacteria_Fusobacteriia_Fusobacteriales_Leptotrichiaceae_Streptobacillus_moniliformis_DSM_12112:0.21045)0.995:0.19695,(OIO34690_1_CG1_02_FULL_Hydrogenedentes_42_14_curated:0.31508,((((((((CBJ30867_1_Eukaryota_Stramenopiles_Phaeophyceae_Ectocarpus_siliculosus_ASM31002v1:0.05995,CBN76241_1_Eukaryota_Stramenopiles_Phaeophyceae_Ectocarpus_siliculosus_ASM31002v1:0.01279)1.000:0.43130,(XP_001425006_1_Eukaryota_Alveolata_Ciliophora_Intramacronucleata_Oligohymenophorea_Parameciidae_Paramecium_tetraurelia:0.91109,(XP_002778898_1_MarineIntracellularParasite_Eukaryota_Alveolata_Perkinsozoa_Perkinsidae_Perkinsus_marinus_ATCC50983:0.02136,XP_002773398_1_MarineIntracellularParasite_Eukaryota_Alveolata_Perkinsozoa_Perkinsidae_Perkinsus_marinus_ATCC50983:0.03490)0.971:0.52698)0.648:0.17297)0.970:0.24465,(((SPQ95752_1_Eukaryota_Rhizaria_Cercozoa_Imbricatea_Plasmodiophora_brassicae_pb314:0.41059,(XP_001735760_1_NonPathogenicAmoeba_Eukaryota_Amoebozoa_Archamoebae_Entamoebidae_Entamoeba_dispar_JCVI_EDISG_1:0.01049,GAT93272_1_Parasite_Eukaryota_Amoebozoa_Archamoebae_Entamoebidae_Entamoeba_histolytica_HM1IMSSClone6:0.00055)0.996:0.23650)0.918:0.14701,(((XP_002296032_1_Eukaryota_Stramenopiles_Bacillariophyta_Coscinodiscophyceae_Thalassiosira_pseudonana_CCMP1335_ASM14940v2:0.87172,WP_012521652_1_FacultativeIntracellular_Bacteria_Proteobacteria_Alphaproteobacteria_Caulobacterales_Caulobacteraceae_Phenylobacterium_zucineum_HLK1:0.36650)0.203:0.05437,WP_013081099_1_Bacteria_Proteobacteria_Alphaproteobacteria_Caulobacterales_Caulobacteraceae_Caulobacter_segnis_ATCC_21756:0.35712)0.984:0.22975,(((WP_117352343_1_Bacteria_Proteobacteria_Alphaproteobacteria_Sphingomonadales_Sphingomonadaceae_Blastomonas_fulva:0.23299,WP_013040920_1_Bacteria_Proteobacteria_Alphaproteobacteria_Sphingomonadales_Sphingomonadaceae_Sphingobium_japonicum_UT26S_1:0.27339)0.809:0.10371,(WP_037522699_1_Bacteria_Proteobacteria_Alphaproteobacteria_Sphingomonadales_Sphingomonadaceae_Sphingomonas_wittichii_RW1:0.24817,WP_014500413_1_Bacteria_Proteobacteria_Alphaproteobacteria_Sphingomonadales_Sphingomonadaceae_Zymomonas_mobilis_ATCC10988:0.28257)0.536:0.12879)0.987:0.21184,(((WP_067601910_1_Bacteria_Proteobacteria_Alphaproteobacteria_Sphingomonadales_Erythrobacteraceae_Altererythrobacter_ishigakiensis_ATCC_BAA_2084:0.12700,WP_034905490_1_Bacteria_Proteobacteria_Alphaproteobacteria_Sphingomonadales_Erythrobacteraceae_Erythrobacter_litoralis_HTCC2594:0.12570)0.865:0.04227,(WP_010235757_1_Bacteria_Proteobacteria_Alphaproteobacteria_Sphingomonadales_Sphingomonadaceae_Citromicrobium_sp_JL477:0.26008,WP_068865575_1_Bacteria_Proteobacteria_Alphaproteobacteria_Sphingomonadales_Erythrobacteraceae_Porphyrobacter_dokdonensis_DSW74:0.09314)0.898:0.04540)0.998:0.25548,(WP_041382955_1_Bacteria_Proteobacteria_Alphaproteobacteria_Sphingomonadales_Sphingomonadaceae_Sphingopyxis_alaskensis_RB2256:0.27741,WP_038577173_1_Bacteria_Proteobacteria_Alphaproteobacteria_Sphingomonadales_Sphingomonadaceae_Novosphingobium_pentaromativorans_US61:0.28037)0.282:0.07746)0.930:0.10687)0.908:0.09175)0.928:0.13735)0.897:0.09262,((((CEM28879_1_PhotosyntheticAlga_Eukaryota_Alveolata_Chromerida_Vitrella_Vitrella_brassicaformis:0.33650,(WP_012236800_1_Bacteria_Proteobacteria_deltaepsilon_subdivisions_Deltaproteobacteria_Myxococcales_Sorangiineae_Polyangiaceae_Sorangium_cellulosum_Soce56:0.20952,WP_053235147_1_Bacteria_Proteobacteria_deltaepsilon_subdivisions_Deltaproteobacteria_Myxococcales_Sorangiineae_Sandaracinaceae_Sandaracinus_amylolyticus_DSM_53668:0.15650)0.812:0.06951)0.856:0.05569,(CBN79353_1_Eukaryota_Stramenopiles_Phaeophyceae_Ectocarpus_siliculosus_ASM31002v1:0.22421,((((XP_002768791_1_MarineIntracellularParasite_Eukaryota_Alveolata_Perkinsozoa_Perkinsidae_Perkinsus_marinus_ATCC50983:0.00054,XP_002765946_1_MarineIntracellularParasite_Eukaryota_Alveolata_Perkinsozoa_Perkinsidae_Perkinsus_marinus_ATCC50983:0.00522)0.730:0.00738,(XP_002788749_1_MarineIntracellularParasite_Eukaryota_Alveolata_Perkinsozoa_Perkinsidae_Perkinsus_marinus_ATCC50983:0.00055,XP_002776372_1_MarineIntracellularParasite_Eukaryota_Alveolata_Perkinsozoa_Perkinsidae_Perkinsus_marinus_ATCC50983:0.00576)0.919:0.02996)0.989:0.16204,((XP_002765945_1_MarineIntracellularParasite_Eukaryota_Alveolata_Perkinsozoa_Perkinsidae_Perkinsus_marinus_ATCC50983:0.0,XP_002768792_1_MarineIntracellularParasite_Eukaryota_Alveolata_Perkinsozoa_Perkinsidae_Perkinsus_marinus_ATCC50983:0.0):0.01798,(XP_002788750_1_MarineIntracellularParasite_Eukaryota_Alveolata_Perkinsozoa_Perkinsidae_Perkinsus_marinus_ATCC50983:0.01064,XP_002776371_1_MarineIntracellularParasite_Eukaryota_Alveolata_Perkinsozoa_Perkinsidae_Perkinsus_marinus_ATCC50983:0.01140)0.990:0.07453)1.000:0.26433)0.991:0.16222,(CEM36361_1_PhotosyntheticAlga_Eukaryota_Alveolata_Chromerida_Vitrella_Vitrella_brassicaformis:0.37775,CEM02490_1_PhotosyntheticAlga_Eukaryota_Alveolata_Chromerida_Vitrella_Vitrella_brassicaformis:0.31071)0.695:0.12126)0.313:0.05279)0.804:0.03549)0.924:0.05619,(((KXS19319_1_Eukaryota_Fungi_FungiIncertaeSedis_Chytridiomycota_Gonapodya_prolifera_JEL478_Ganpr1:0.29246,KXS18319_1_Eukaryota_Fungi_FungiIncertaeSedis_Chytridiomycota_Gonapodya_prolifera_JEL478_Ganpr1:0.15900)0.996:0.23077,(XP_002679302_1_Eukaryota_Heterolobosea_Schizopyrenida_Vahlkampfiidae_Naegleria_gruberi1:0.37866,(KNH05153_1_Eukaryota_Euglenozoa_Kinetoplastida_Perkinsela_CCAP1560_4_ASM123584v1:0.53395,((CCW62833_1_PlantInfectingTrypanosomes_Eukaryota_Euglenozoa_Kinetoplastida_Trypanosomatidae_Phytomonas_EM1_AKH_PRJEB1535_v1:0.30046,(XP_001685502_1_Eukaryota_Euglenozoa_Kinetoplastida_Trypanosomatidae_Leishmania_major_Friedlin_ASM272v2:0.04514,XP_001685501_1_Eukaryota_Euglenozoa_Kinetoplastida_Trypanosomatidae_Leishmania_major_Friedlin_ASM272v2:0.02290)0.992:0.19342)0.883:0.08764,(((XP_011780830_1_Eukaryota_Euglenozoa_Kinetoplastida_Trypanosomatidae_Trypanosoma_brucei_DAL972_ASM21029v1:0.00652,XP_011780928_1_Eukaryota_Euglenozoa_Kinetoplastida_Trypanosomatidae_Trypanosoma_brucei_DAL972_ASM21029v1:0.07645)0.966:0.08687,(XP_806186_1_Eukaryota_Euglenozoa_Kinetoplastida_Trypanosomatidae_Trypanosoma_cruzi_ASM20906v1:0.00053,(XP_809552_1_Eukaryota_Euglenozoa_Kinetoplastida_Trypanosomatidae_Trypanosoma_cruzi_ASM20906v1:0.00055,(XP_814030_1_Eukaryota_Euglenozoa_Kinetoplastida_Trypanosomatidae_Trypanosoma_cruzi_ASM20906v1:0.00055,XP_809291_1_Eukaryota_Euglenozoa_Kinetoplastida_Trypanosomatidae_Trypanosoma_cruzi_ASM20906v1:0.01596)0.835:0.00531)0.990:0.00054)0.992:0.09150)0.049:0.03606,CUF58200_1_Eukaryota_Euglenozoa_Kinetoplastida_Bodonidae_Bodo_saltans_BSAL:0.15963)0.905:0.11516)0.862:0.07715)0.923:0.11168)0.964:0.11811)0.892:0.07665,((((XP_002364786_1_Eukaryota_Alveolata_Apicomplexa_Conoidasida_Coccidia_Sarcocystidae_Toxoplasma_gondii_ME49_TGA4:0.13335,XP_003885476_1_Parasite_Eukaryota_Alveolata_Apicomplexa_Conoidasida_Coccidia_Sarcocystidae_Neospora_caninum:0.12818)1.000:0.26674,((XP_003885488_1_Parasite_Eukaryota_Alveolata_Apicomplexa_Conoidasida_Coccidia_Sarcocystidae_Neospora_caninum:0.03253,XP_002364800_1_Eukaryota_Alveolata_Apicomplexa_Conoidasida_Coccidia_Sarcocystidae_Toxoplasma_gondii_ME49_TGA4:0.04587)0.992:0.16582,(XP_002364798_1_Eukaryota_Alveolata_Apicomplexa_Conoidasida_Coccidia_Sarcocystidae_Toxoplasma_gondii_ME49_TGA4:0.05216,XP_003885486_1_Parasite_Eukaryota_Alveolata_Apicomplexa_Conoidasida_Coccidia_Sarcocystidae_Neospora_caninum:0.04143)0.968:0.10999)0.961:0.12148)0.981:0.14082,((XP_001617169_1_Eukaryota_Alveolata_Apicomplexa_Aconoidasida_Haemosporida_Plasmodiidae_:0.02910,XP_001349375_1_Eukaryota_Alveolata_Apicomplexa_Aconoidasida_Haemosporida_Plasmodiidae_Plasmodium_falciparum_3D7:0.03344)0.999:0.17437,(XP_012766860_1_Eukaryota_Alveolata_Apicomplexa_Aconoidasida_Piroplasmida_Babesiidae_Babesia_bigemina:0.17259,XP_009689946_1_Eukaryota_Alveolata_Apicomplexa_Aconoidasida_Piroplasmida_Theileriidae_Theileria_orientalis_Shintoku:0.18523)0.974:0.13775)0.903:0.07470)0.923:0.06922,CEM23297_1_PhotosyntheticAlga_Eukaryota_Alveolata_Chromerida_Vitrella_Vitrella_brassicaformis:0.29967)0.401:0.03178)0.533:0.03434)0.944:0.08125,((XP_011129742_1_ParasiteInvertebratesEukaryota_Alveolata_Apicomplexa_Conoidasida_Gregarinasina_Gregarina_niphandrodes:0.44481,(ETO20340_1_Eukaryota_Rhizaria_Foraminifera_Monothalamids_Reticulomyxidae_Reticulomyxa_filosa_Reti_assembly1:0.32720,ETO06118_1_Eukaryota_Rhizaria_Foraminifera_Monothalamids_Reticulomyxidae_Reticulomyxa_filosa_Reti_assembly1:0.72289)0.570:0.11818)0.921:0.14882,(XP_001388283_1_ObligateIntracellularParasite_Eukaryota_Alveolata_Apicomplexa_Conoidasida_Coccidia_Cryptosporidiidae_Cryptosporidium_parvum_IowaII:0.36013,((XP_966217_2_Eukaryota_Alveolata_Apicomplexa_Aconoidasida_Haemosporida_Plasmodiidae_Plasmodium_falciparum_3D7:0.12949,XP_001616246_1_Eukaryota_Alveolata_Apicomplexa_Aconoidasida_Haemosporida_Plasmodiidae_:0.16664)1.000:0.46624,(XP_009692778_1_Eukaryota_Alveolata_Apicomplexa_Aconoidasida_Piroplasmida_Theileriidae_Theileria_orientalis_Shintoku:0.34197,XP_012768297_1_Eukaryota_Alveolata_Apicomplexa_Aconoidasida_Piroplasmida_Babesiidae_Babesia_bigemina:0.52345)0.879:0.12345)0.931:0.14168)0.394:0.08920)0.891:0.06461)0.896:0.04473)0.510:0.00526)0.965:0.05587,(NP_820689_1_Pathogen_Bacteria_Proteobacteria_Gammaproteobacteria_Legionellales_Coxiellaceae_Coxiella_burnetii_RSA493:0.26861,((WP_007042712_1_MarineMat_Bacteria_Proteobacteria_Gammaproteobacteria_Chromatiales_Chromatiaceae_Thiorhodococcus_drewsii_AZ1:0.46170,(WP_012479673_1_Bacteria_Proteobacteria_Gammaproteobacteria_Xanthomonadales_Xanthomonadaceae_Stenotrophomonas_maltophilia_K279a:0.32064,(WP_003485595_1_PlantPathogen_Bacteria_Proteobacteria_Gammaproteobacteria_Xanthomonadales_Xanthomonadaceae_Xanthomonas_axonopodis_Xac29_1:0.02604,WP_011259727_1_PlantPathogen_Bacteria_Proteobacteria_Gammaproteobacteria_Xanthomonadales_Xanthomonadaceae_Xanthomonas_oryzae_PXO99A:0.03621)0.996:0.29485)0.991:0.31142)0.825:0.09579,OFV88220_1_Acidobacteria_bacterium_RBG_16_68_9:0.53101)0.621:0.09866)0.546:0.04133)0.750:0.00719,((((WP_011164826_1_IntracellularParasiteOfOtherBacteria_Bacteria_Proteobacteria_deltaepsilon_subdivisions_Deltaproteobacteria_Bdellovibrionales_Bdellovibrionaceae_Bdellovibrio_bacteriovorus_HD100:0.25346,XP_013753261_1_Eukaryota_Apusozoa_Apusomonadidae_Thecamonas_Thecamonas_trahens_ATCC50062May2010:0.26908)0.824:0.09596,(((((WP_015004978_1_Bacteria_Proteobacteria_Gammaproteobacteria_Thiotrichales_Piscirickettsiaceae_Cycloclasticus_pugetii_P1:0.19709,(PIZ67583_1_Bacteria_Candidatus_Marinimicrobia_CG_4_10_14_0_2_um_filter_48_9:0.22234,WP_013135724_1_Bacteria_Proteobacteria_deltaepsilon_subdivisions_Epsilonproteobacteria_Campylobacterales_Campylobacteraceae_Arcobacter_nitrofigilis_DSM_7299:0.31505)0.025:0.04707)0.897:0.05478,(((((((WP_015258092_1_Bacteria_Proteobacteria_Gammaproteobacteria_Chromatiales_Ectothiorhodospiraceae_Thioalkalivibrio_nitratireducens_DSM_14787:0.11323,(WP_093427673_1_Bacteria_Proteobacteria_Gammaproteobacteria_Chromatiales_Ectothiorhodospiraceae_Thiohalospira_halophila_DSM15071:0.09263,WP_092994495_1_Bacteria_Proteobacteria_Gammaproteobacteria_Chromatiales_Ectothiorhodospiraceae_Thiohalomonas_denitrificans_HLD2:0.14105)0.420:0.03549)0.899:0.05146,(((PJA74492_1_CG_4_9_14_3_um_filter_150_novel_Bacteria_65_15_curated:0.29548,(PIQ03632_1_CG18_big_fil_WC_8_21_14_2_50_Nitrospirae_70_55_curated:0.19960,WP_072658595_1_Bacteria_Proteobacteria_Zetaproteobacteria_Zetaproteobacteria_Mariprofundus_micogutta:0.19872)0.839:0.03418)0.866:0.04246,(WP_022950510_1_Bacteria_Proteobacteria_Gammaproteobacteria_Thiotrichales_Thiotrichaceae_Leucothrix_mucor_DSM_2157:0.15017,WP_006786662_1_Bacteria_Proteobacteria_Gammaproteobacteria_Chromatiales_Ectothiorhodospiraceae_Thiorhodospira_sibirica_A12_ATCC_700588:0.19549)0.885:0.04676)0.780:0.01351,WP_025282341_1_HalophileAlkaliphilePhototroph_Bacteria_Proteobacteria_Gammaproteobacteria_Chromatiales_Ectothiorhodospiraceae_Ectothiorhodospira_haloalkaliphila_ATCC51935:0.15058)0.825:0.01550)0.957:0.04612,((((WP_100265356_1_Bacteria_Proteobacteria_Zetaproteobacteria_Mariprofundales_Mariprofundaceae_Mariprofundus_ferrinatatus:0.12786,((PJA30423_1_Bacteria_Proteobacteria_Zetaproteobacteria_Zetaproteobacteria_bacterium_CG_4_9_14_3_um_filter_54_145:0.09300,WP_009849612_1_IronOxidation_Bacteria_Proteobacteria_Zetaproteobacteria_Mariprofundales_Mariprofundaceae_Mariprofundus_ferrooxydans_PV1:0.06723)0.999:0.16630,WP_100277575_1_Bacteria_Proteobacteria_Zetaproteobacteria_Mariprofundales_Mariprofundaceae_Mariprofundus_aestuarium:0.08629)0.084:0.04961)0.969:0.10342,(WP_015780779_1_Halophile_Bacteria_Proteobacteria_Gammaproteobacteria_Oceanospirillales_Alcanivoracaceae_Kangiella_koreensis_DSM_16069:0.15744,(ETW98903_1_Bacteria_CP_Tectomicrobia_Entotheonella_gemina:0.00580,ETW98074_1_Bacteria_CP_Tectomicrobia_Entotheonella_factor:0.03306)1.000:0.20975)0.886:0.05116)0.754:0.02049,((WP_027329628_1_Bacteria_Proteobacteria_Gammaproteobacteria_Cellvibrionales_Cellvibrionaceae_Marinimicrobium_agarilyticum_DSM_16975:0.14771,(WP_036859341_1_Bacteria_Proteobacteria_Gammaproteobacteria_Cellvibrionales_Porticoccaceae_Porticoccus_hydrocarbonoclasticus_MCTG13d:0.10607,((WP_015818510_1_ShipwormEndosymbiont_Bacteria_Proteobacteria_Gammaproteobacteria_Cellvibrionales_Cellvibrionaceae_Teredinibacter_turnerae_T7902:0.09604,(WP_011398372_1_MarineHalophile_Bacteria_Proteobacteria_Gammaproteobacteria_Oceanospirillales_Hahellaceae_Hahella_chejuensis_KCTC_2396:0.13703,(((WP_013345247_1_IronReduction_Bacteria_Proteobacteria_Gammaproteobacteria_Alteromonadales_Ferrimonadaceae_Ferrimonas_balearica_DSM_9799:0.08453,((WP_016955605_1_Bacteria_Proteobacteria_Gammaproteobacteria_Alteromonadales_Alteromonadaceae_Catenovulum_agarivorans_YM01:0.06114,WP_017446000_1_Bacteria_Proteobacteria_Gammaproteobacteria_Alteromonadales_Alteromonadaceae_Gayadomonas_joobiniege_G7:0.10589)0.265:0.02892,(((WP_016709199_1_Bacteria_Proteobacteria_Gammaproteobacteria_Alteromonadales_Pseudoalteromonadaceae_Pseudoalteromonas_haloplanktis_ATCC14393:0.12512,((WP_027850952_1_Bacteria_Proteobacteria_Gammaproteobacteria_Oceanospirillales_Oceanospirillaceae_Marinospirillum_insulare_DSM_21763:0.09159,((WP_013661114_1_Marine_Bacteria_Proteobacteria_Gammaproteobacteria_Oceanospirillales_Oceanospirillaceae_Marinomonas_mediterranea_MMB_1:0.09817,WP_028305198_1_Bacteria_Proteobacteria_Gammaproteobacteria_Oceanospirillales_Oceanospirillaceae_Oceanospirillum_maris_DSM_6286:0.06823)0.344:0.01119,((WP_036543340_1_AlkaliphileSaltLake_Bacteria_Proteobacteria_Gammaproteobacteria_Oceanospirillales_Oceanospirillaceae_Nitrincola_lacisaponensis_4CA:0.05543,WP_027853316_1_Bacteria_Proteobacteria_Gammaproteobacteria_Alteromonadales_Alteromonadaceae_Marinobacterium_litorale_DSM_23545:0.03064)0.827:0.02945,(WP_007021431_1_Marine_Bacteria_Proteobacteria_Gammaproteobacteria_Oceanospirillales_Oceanospirillaceae_Neptuniibacter_caesariensis_MED92:0.04806,(WP_028470574_1_Bacteria_Proteobacteria_Gammaproteobacteria_Oceanospirillales_Oceanospirillaceae_Neptunomonas_japonica_DSM_18939:0.10347,WP_019622767_1_Bacteria_Proteobacteria_Gammaproteobacteria_Oceanospirillales_Oceanospirillaceae_Amphritea_japonica_ATCC_BAA_1530:0.01528)0.430:0.01944)0.776:0.01396)0.906:0.02622)0.421:0.03545)0.905:0.05528,(WP_028670181_1_Bacteria_Proteobacteria_Gammaproteobacteria_Oceanospirillales_Saccharospirillaceae_Saccharospirillum_impatiens_DSM_12546:0.04917,WP_008042885_1_MarineHalophile_Bacteria_Proteobacteria_Gammaproteobacteria_unclassified_Gammaproteobacteria_Reinekea_blandensis_MED297:0.03418)0.989:0.08479)0.879:0.04050)0.853:0.02265,(((WP_026375508_1_Bacteria_Proteobacteria_Gammaproteobacteria_Alteromonadales_Alteromonadaceae_Aestuariibacter_salexigens_DSM_15300:0.03513,WP_018692808_1_Bacteria_Proteobacteria_Gammaproteobacteria_Alteromonadales_Pseudoalteromonadaceae_Algicola_sagamiensis_DSM_14643:0.10695)0.932:0.03469,((WP_012517795_1_Barophile_Bacteria_Proteobacteria_Gammaproteobacteria_Alteromonadales_Alteromonadaceae_Alteromonas_mediterranea_DE1:0.00589,WP_014948764_1_Marine_Bacteria_Proteobacteria_Gammaproteobacteria_Alteromonadales_Alteromonadaceae_Alteromonas_macleodii_ATCC27126:0.02156)1.000:0.08248,WP_011574238_1_Marine_Bacteria_Proteobacteria_Gammaproteobacteria_Alteromonadales_Pseudoalteromonadaceae_Pseudoalteromonas_atlantica_T6c:0.02708)0.807:0.01656)0.464:0.01754,WP_014109244_1_Marine_Bacteria_Proteobacteria_Gammaproteobacteria_Alteromonadales_Alteromonadaceae_Glaciecola_nitratireducens_FR1064:0.05361)0.976:0.04752)0.639:0.01168,(WP_008984222_1_LandfillSoil_Bacteria_Proteobacteria_Gammaproteobacteria_Alteromonadales_Alteromonadaceae_Alishewanella_agri_BL06:0.06506,WP_008221855_1_Marine_Bacteria_Proteobacteria_Gammaproteobacteria_Chromatiales_Chromatiaceae_Rheinheimera_nanhaiensis_E407_8:0.05111)0.997:0.10826)0.943:0.03869)0.882:0.03810)0.416:0.02482,(NP_718453_1_Bacteria_Proteobacteria_Gammaproteobacteria_Alteromonadales_Shewanellaceae_Shewanella_oneidensis_MR_1:0.12697,(WP_016401880_1_Bacteria_Proteobacteria_Gammaproteobacteria_Alteromonadales_Alteromonadaceae_Agarivorans_albus_MKT_106:0.06498,(WP_011770739_1_Psychrophile_Bacteria_Proteobacteria_Gammaproteobacteria_Alteromonadales_Psychromonadaceae_Psychromonas_ingrahamii_37:0.12504,WP_019440493_1_Psychrophile_Bacteria_Proteobacteria_Gammaproteobacteria_Alteromonadales_Moritellaceae_Moritella_marina_ATCC_15381:0.15890)0.059:0.04147)0.901:0.04297)0.857:0.03689)0.121:0.01387,((((HCG78784_1_Bacteria_Proteobacteria_Gammaproteobacteria_Oceanospirillales_Oceanospirillales_bacterium_UBA8668:0.03068,(WP_028294952_1_Bacteria_Proteobacteria_Gammaproteobacteria_Oceanospirillales_Oceanospirillaceae_Oceanobacter_kriegii_DSM_6294:0.06652,WP_015485787_1_Bacteria_Proteobacteria_Gammaproteobacteria_Oceanospirillales_Oceanospirillaceae_Thalassolituus_oleivorans_MIL1:0.05687)0.772:0.02074)0.853:0.03106,(WP_011044236_1_Psychrophile_Bacteria_Proteobacteria_Gammaproteobacteria_Alteromonadales_Colwelliaceae_Colwellia_psychrerythraea_34H:0.10817,WP_093328260_1_Bacteria_Proteobacteria_Gammaproteobacteria_Alteromonadales_Colwelliaceae_Thalassotalea_agarivorans_DSM_19706:0.03768)0.968:0.06997)0.141:0.02423,(WP_027708628_1_Bacteria_Proteobacteria_Gammaproteobacteria_Oceanospirillales_Hahellaceae_Zooshikella_ganghwensis_DSM_15267:0.16605,WP_034876807_1_Bacteria_Proteobacteria_Gammaproteobacteria_Oceanospirillales_Hahellaceae_Endozoicomonas_montiporae_CL33:0.06147)0.993:0.09785)0.859:0.02813,((WP_005418554_1_Bacteria_Proteobacteria_Gammaproteobacteria_Vibrionales_Vibrionaceae_Vibrio_fischeri_MJ11:0.04951,WP_010318866_1_Bacteria_Proteobacteria_Gammaproteobacteria_Vibrionales_Vibrionaceae_Vibrio_anguillarum_775:0.03094)0.956:0.05088,(WP_017007675_1_Bacteria_Proteobacteria_Gammaproteobacteria_Vibrionales_Vibrionaceae_Enterovibrio_norvegicus_DSM15893:0.03108,WP_011219237_1_Barophile_Bacteria_Proteobacteria_Gammaproteobacteria_Vibrionales_Vibrionaceae_Photobacterium_profundum_SS9:0.06661)0.953:0.05953)0.360:0.01024)0.300:0.02195)0.967:0.06274)0.887:0.04939)0.392:0.01489,(WP_011467368_1_Marine_Bacteria_Proteobacteria_Gammaproteobacteria_Cellvibrionales_Cellvibrionaceae_Saccharophagus_degradans_2_40:0.07864,((WP_020208399_1_Bacteria_Proteobacteria_Gammaproteobacteria_Cellvibrionales_Cellvibrionaceae_Gilvimarinus_chinensis_DSM_19667:0.05112,WP_027948578_1_Bacteria_Proteobacteria_Gammaproteobacteria_Cellvibrionales_Halieaceae_Haliea_salexigens_DSM_19537:0.14086)0.921:0.04037,(WP_012488240_1_Soil_Bacteria_Proteobacteria_Gammaproteobacteria_Cellvibrionales_Cellvibrionaceae_Cellvibrio_japonicus_Ueda107:0.08316,WP_015046992_1_Bacteria_Proteobacteria_Gammaproteobacteria_Cellvibrionales_Cellvibrionaceae_Simiduia_agarivorans_SA1:0.09708)0.825:0.04311)0.112:0.00670)0.348:0.01547)0.948:0.04824)0.947:0.04904)0.283:0.01302,(((WP_018984616_1_Bacteria_Proteobacteria_Gammaproteobacteria_Alteromonadales_Alteromonadaceae_Salinimonas_chungwhensis_DSM_16280:0.13862,((WP_011587934_1_MarineHalophile_Bacteria_Proteobacteria_Gammaproteobacteria_Oceanospirillales_Alcanivoracaceae_Alcanivorax_borkumensis_SK2:0.08696,(WP_027874454_1_Bacteria_Proteobacteria_Gammaproteobacteria_Cellvibrionales_Spongiibacteraceae_Melitea_salexigens_DSM_19753:0.03249,WP_022958124_1_Bacteria_Proteobacteria_Gammaproteobacteria_Cellvibrionales_Spongiibacteraceae_Spongiibacter_tropicus_DSM_19543:0.02496)0.937:0.05055)0.920:0.07191,(WP_065392414_1_Bacteria_Proteobacteria_Gammaproteobacteria_Oceanospirillales_Halomonadaceae_Cobetia_marina_KMM_296:0.15192,(WP_011507159_1_Halophile_Bacteria_Proteobacteria_Gammaproteobacteria_Oceanospirillales_Halomonadaceae_Chromohalobacter_salexigens_1H11_DSM_3043:0.19811,WP_013332330_1_Bacteria_Proteobacteria_Gammaproteobacteria_Oceanospirillales_Halomonadaceae_Halomonas_elongata_DSM_2581:0.16446)0.972:0.11999)0.847:0.04483)0.891:0.05205)0.904:0.04529,WP_011235038_1_HalophileHytrothermalVent_Bacteria_Proteobacteria_Gammaproteobacteria_Alteromonadales_Idiomarinaceae_Idiomarina_loihiensis_L2TR:0.10809)0.991:0.07969,(WP_008296387_1_Photosynthetic_Bacteria_Proteobacteria_Gammaproteobacteria_Cellvibrionales_Halieaceae_Congregibacter_litoralis_KT71:0.09229,WP_035515395_1_Bacteria_Proteobacteria_Gammaproteobacteria_Cellvibrionales_Halieaceae_Haliea_rubra_DSM_19751:0.10405)0.914:0.04979)0.757:0.04184)0.990:0.07286)0.880:0.02347,(WP_005224046_1_Bacteria_Proteobacteria_Gammaproteobacteria_Chromatiales_Chromatiaceae_Marichromatium_purpuratum_987:0.14385,(WP_015282137_1_Phototroph_Bacteria_Proteobacteria_Gammaproteobacteria_Chromatiales_Chromatiaceae_Thioflavicoccus_mobilis_8321:0.12342,(((WP_012971117_1_PhototrophBacteria_Proteobacteria_Gammaproteobacteria_Chromatiales_Chromatiaceae_Allochromatium_vinosum_DSM_180:0.04251,WP_014778296_1_Phototroph_Bacteria_Proteobacteria_Gammaproteobacteria_Chromatiales_Chromatiaceae_Thiocystis_violascens_DSM198:0.05856)0.647:0.03448,WP_007042119_1_MarineMat_Bacteria_Proteobacteria_Gammaproteobacteria_Chromatiales_Chromatiaceae_Thiorhodococcus_drewsii_AZ1:0.05874)0.830:0.01622,(WP_007194925_1_Bacteria_Proteobacteria_Gammaproteobacteria_Chromatiales_Chromatiaceae_Thiocapsa_marina_5811:0.04111,WP_020504577_1_Bacteria_Proteobacteria_Gammaproteobacteria_Chromatiales_Chromatiaceae_Lamprocystis_purpurea_DSM_4197:0.08456)0.765:0.01008)0.903:0.04201)0.741:0.05353)0.948:0.06914)0.622:0.01216)0.815:0.01732,(((WP_016504027_1_BioluminescentSymbiontOfFish_Bacteria_Proteobacteria_Gammaproteobacteria_Vibrionales_Vibrionaceae_Candidatus_Photodesmus_katoptron_Akat1:0.34002,(OGS33473_1_Bacteria_Elusimicrobia_RIFOXYB2_FULL_Elusimicrobia_49_7:0.37098,OGO30948_1_Bacteria_Chloroflexi_RBG_16_Chloroflexi_56_11:0.19014)0.872:0.06356)0.774:0.03422,(WP_120404522_1_Bacteria_Bacteria_Proteobacteria_deltaepsilon_subdivisions_Deltaproteobacteria_Bdellovibrionales_Bacteriovoracaceae_Bacteriovorax_BALOs_7:0.04589,WP_014244254_1_IntracellularParasiteOfOtherBacteria_Bacteria_Proteobacteria_deltaepsilon_subdivisions_Deltaproteobacteria_Bdellovibrionales_Bacteriovoracaceae_Bacteriovorax_marinus_SJ:0.17044)0.998:0.16942)0.900:0.05721,WP_012387065_1_Bacteria_Spirochaetes_Spirochaetia_Spirochaetales_Leptospiraceae_Leptospira_biflexa_serovar_Patoc_strain_Patoc_1_Paris_I:0.15652)0.909:0.04571)0.749:0.00720,((WP_014705198_1_Bacteria_Proteobacteria_Gammaproteobacteria_Thiotrichales_Piscirickettsiaceae_Methylophaga_frappieri_JAM7:0.17268,((WP_010863829_1_Bacteria_Proteobacteria_Gammaproteobacteria_Enterobacteriales_Enterobacteriaceae_Plesiomonas_shigelloides_MS17188:0.08730,((WP_027273266_1_Bacteria_Proteobacteria_Gammaproteobacteria_Enterobacteriales_Enterobacteriaceae_Leminorella_grimontii_ATCC_33999:0.02273,(WP_029095381_1_Bacteria_Proteobacteria_Gammaproteobacteria_Enterobacteriales_Enterobacteriaceae_Budvicia_aquatica_DSM_5075:0.04493,WP_047780961_1_Bacteria_Proteobacteria_Gammaproteobacteria_Enterobacteriales_Enterobacteriaceae_Pragia_fontium_24613:0.03160)0.826:0.01758)0.962:0.04172,(((WP_034495792_1_Bacteria_Proteobacteria_Gammaproteobacteria_Enterobacteriales_Enterobacteriaceae_Buttiauxella_agrestis_ATCC:0.05290,(WP_016536092_1_Bacteria_Proteobacteria_Gammaproteobacteria_Enterobacteriales_Enterobacteriaceae_Cedecea_davisae_DSM_4568:0.12402,(((WP_032617808_1_GutMicrobiota_Bacteria_Proteobacteria_Gammaproteobacteria_Enterobacteriales_Enterobacteriaceae_Leclercia_adecarboxylata_USDA_ARS_USMARC60222:0.02668,(YP_003612830_1_Pathogen_Bacteria_Proteobacteria_Gammaproteobacteria_Enterobacteriales_Enterobacteriaceae_Enterobacter_cloacae_cloacae_ATCC13047:0.01211,WP_064325879_1_Bacteria_Proteobacteria_Gammaproteobacteria_Enterobacteriales_Enterobacteriaceae_Lelliottia_amnigena_ZB04:0.03929)0.878:0.02077)0.945:0.02344,(((WP_000007299_1_EntericPathogen_Bacteria_Proteobacteria_Gammaproteobacteria_Enterobacteriales_Enterobacteriaceae_Salmonella_enterica_Enterica_sv_Heidelberg_41578:0.0,NP_456099_1_Bacteria_Proteobacteria_Gammaproteobacteria_Enterobacteriales_Enterobacteriaceae_Salmonella_enterica_TyphistrCT18:0.0,NP_460394_1_Bacteria_Proteobacteria_Gammaproteobacteria_Enterobacteriales_Enterobacteriaceae_Salmonella_enterica_enterica_Typhimurium_LT2:0.0):0.00055,WP_000007298_1_Bacteria_Proteobacteria_Gammaproteobacteria_Enterobacteriales_Enterobacteriaceae_Salmonella_enterica_enterica_ParatyphiA:0.00544)0.851:0.01687,((WP_000007283_1_EntericPathogen_Bacteria_Proteobacteria_Gammaproteobacteria_Enterobacteriales_Enterobacteriaceae_Shigella_flexneri_2003036:0.0,WP_000007283_1_Bacteria_Proteobacteria_Gammaproteobacteria_Enterobacteriales_Enterobacteriaceae_Escherichia_coli_K12_W3110:0.0):0.02804,WP_012905675_1_MiceEntericPathogen_Bacteria_Proteobacteria_Gammaproteobacteria_Enterobacteriales_Enterobacteriaceae_Citrobacter_rodentium_ICC168:0.04218)0.753:0.01413)0.941:0.02667)0.857:0.01234,(((WP_004851476_1_Bacteria_Proteobacteria_Gammaproteobacteria_Enterobacteriales_Enterobacteriaceae_Klebsiella_oxytoca_CAV1374:0.01768,WP_015584196_1_Bacteria_Proteobacteria_Gammaproteobacteria_Enterobacteriales_Enterobacteriaceae_Raoultella_ornithinolytica_B6:0.08459)0.955:0.03762,WP_038153963_1_Bacteria_Proteobacteria_Gammaproteobacteria_Enterobacteriales_Enterobacteriaceae_Trabulsiella_guamensis_ATCC_49490:0.02436)0.819:0.01137,(WP_007374763_1_PlantEndosymbiont_Bacteria_Proteobacteria_Gammaproteobacteria_Enterobacteriales_Enterobacteriaceae_Kosakonia_radicincitans_DSM16656:0.04407,(WP_035896301_1_Bacteria_Proteobacteria_Gammaproteobacteria_Enterobacteriales_Enterobacteriaceae_Kluyvera_ascorbata_ATCC_33433:0.04164,WP_006820126_1_GutMicrobiota_Bacteria_Proteobacteria_Gammaproteobacteria_Enterobacteriales_Enterobacteriaceae_Yokenella_regensburgei_ATCC_43003:0.05658)0.748:0.00656)0.802:0.00952)0.718:0.00419)0.666:0.01043)0.570:0.02692)1.000:0.09529,((WP_010847297_1_InsecticidalToxinsNematodeMutualist_Bacteria_Proteobacteria_Gammaproteobacteria_Enterobacteriales_Enterobacteriaceae_Xenorhabdus_nematophila_AN61:0.09032,(WP_002210944_1_Pathogen_Bacteria_Proteobacteria_Gammaproteobacteria_Enterobacteriales_Enterobacteriaceae_Yersinia_pestis_Antiqua:0.07837,WP_081700694_1_SonKillerTraitInWasps_Bacteria_Proteobacteria_Gammaproteobacteria_Enterobacteriales_Enterobacteriaceae_Arsenophonus_nasoniae_DSM_15247:0.13791)0.359:0.03510)0.863:0.02066,(WP_004243139_1_GutMicrobiota_Bacteria_Proteobacteria_Gammaproteobacteria_Enterobacteriales_Enterobacteriaceae_Proteus_mirabilis_HI4320:0.12250,(WP_014658225_1_GutMicrobiota_Bacteria_Proteobacteria_Gammaproteobacteria_Enterobacteriales_Enterobacteriaceae_Providencia_stuartii_MRSN_2154:0.04007,WP_004235459_1_Bacteria_Proteobacteria_Gammaproteobacteria_Enterobacteriales_Enterobacteriaceae_Morganella_morganii_morganii_KT:0.04832)0.907:0.02572)0.832:0.01538)0.859:0.02267)0.758:0.02700,(WP_021178097_1_Bacteria_Proteobacteria_Gammaproteobacteria_Enterobacteriales_Enterobacteriaceae_Serratia_fonticola_GS2:0.07829,(WP_012848518_1_GutMicrobiota_FishPathogen_Bacteria_Proteobacteria_Gammaproteobacteria_Enterobacteriales_Enterobacteriaceae_Edwardsiella_tarda_EIB202:0.08628,WP_025801070_1_GutMicrobiota_Bacteria_Proteobacteria_Gammaproteobacteria_Enterobacteriales_Enterobacteriaceae_Hafnia_alvei_FB1:0.04949)0.695:0.02887)0.547:0.02092)0.826:0.01510)0.948:0.03169)0.888:0.02895,(((WP_008486067_1_Bacteria_Proteobacteria_Gammaproteobacteria_unclassified_Gammaproteobacteria_Gallaecimonas_xiamenensis_3_C_1:0.10808,WP_019935760_1_Bacteria_Proteobacteria_Gammaproteobacteria_Aeromonadales_Aeromonadaceae_Oceanimonas_smirnovii_ATCCBAA899:0.07006)0.478:0.02984,(WP_015879291_1_Bacteria_Proteobacteria_Gammaproteobacteria_Aeromonadales_Aeromonadaceae_Tolumonas_auensis_DSM_9187:0.07314,(WP_003094005_1_Bacteria_Proteobacteria_Gammaproteobacteria_Pseudomonadales_Pseudomonadaceae_Pseudomonas_aeruginosa_B136_33:0.02655,WP_012702301_1_TungstenTolerant_Bacteria_Proteobacteria_Gammaproteobacteria_Pseudomonadales_Pseudomonadaceae_Azotobacter_group_Azotobacter_vinelandii_CA6:0.06267)0.997:0.09320)0.891:0.03401)0.051:0.01306,WP_016350066_1_Bacteria_Proteobacteria_Gammaproteobacteria_Aeromonadales_Aeromonadaceae_Aeromonas_hydrophila_AL09_71:0.10730)0.787:0.03571)0.844:0.02702)0.468:0.01129,WP_027312605_1_Bacteria_Proteobacteria_Gammaproteobacteria_Oceanospirillales_Oceanospirillaceae_Balneatrix_alpica_DSM_16621:0.18523)0.784:0.06327)0.920:0.02344,((((WP_013816963_1_Methylotroph_Bacteria_Proteobacteria_Gammaproteobacteria_Methylococcales_Methylococcaceae_Methylomonas_methanica_MC09:0.08890,WP_031434858_1_Bacteria_Proteobacteria_Gammaproteobacteria_Methylococcales_Methylococcaceae_Methylomarinum_vadi:0.05340)0.934:0.04896,((WP_024298628_1_Bacteria_Proteobacteria_Gammaproteobacteria_Methylococcales_Methylococcaceae_Methylosarcina_lacus_LW14:0.03270,(WP_023494394_1_Bacteria_Proteobacteria_Gammaproteobacteria_Methylococcales_Methylococcaceae_Methyloglobulus_morosus_KoM1:0.11367,WP_019868578_1_Bacteria_Proteobacteria_Gammaproteobacteria_Methylococcales_Methylococcaceae_Methylovulum_miyakonense_HT12:0.08570)0.879:0.01821)0.319:0.02255,WP_006890369_1_Bacteria_Proteobacteria_Gammaproteobacteria_Methylococcales_Methylococcaceae_Methylobacter_tundripaludum_SV96:0.03456)0.851:0.02035)0.975:0.05302,WP_010961683_1_Methanotroph_Bacteria_Proteobacteria_Gammaproteobacteria_Methylococcales_Methylococcaceae_Methylococcus_capsulatus_Bath:0.06951)0.904:0.03688,WP_026611706_1_Bacteria_Proteobacteria_Gammaproteobacteria_Methylococcales_Methylococcaceae_Methylocaldum_szegediense_O_12:0.06121)0.946:0.04220)0.755:0.01389,(((((WP_022975999_1_Bacteria_Proteobacteria_Gammaproteobacteria_Nevskiales_Sinobacteraceae_Nevskia_ramosa_DSM_11499:0.24125,(WP_022975532_1_Bacteria_Proteobacteria_Gammaproteobacteria_Nevskiales_Sinobacteraceae_Nevskia_ramosa_DSM_11499:0.14617,(WP_029890369_1_Bacteria_Proteobacteria_Gammaproteobacteria_Nevskiales_Sinobacteraceae_Polycyclovorans_algicola_TG408:0.07616,(WP_007187524_1_Bacteria_Proteobacteria_Gammaproteobacteria_Nevskiales_Sinobacteraceae_Hydrocarboniphaga_effusa_AP103:0.09122,(WP_026352785_1_Bacteria_Proteobacteria_Gammaproteobacteria_Nevskiales_Sinobacteraceae_Singularimonas_variicoloris_DSM_15731:0.02885,WP_028079427_1_Bacteria_Proteobacteria_Gammaproteobacteria_Nevskiales_Sinobacteraceae_Solimonas_soli_DSM_21787:0.01767)0.964:0.06126)0.847:0.04709)0.617:0.05218)0.982:0.14722)0.989:0.14930,WP_014751123_1_Bacteria_Proteobacteria_Betaproteobacteria_Burkholderiales_Alcaligenaceae_Tetrathiobacter_kashmirensis_WT001:0.16590)0.891:0.04970,((((WP_038499903_1_Bacteria_Proteobacteria_Betaproteobacteria_Burkholderiales_Alcaligenaceae_Basilea_psittacipulmonis_DSM_24701:0.13618,((WP_016473760_1_Bacteria_Proteobacteria_Betaproteobacteria_Burkholderiales_Sutterellaceae_Sutterella_wadsworthensis_HGA0223:0.32695,XP_012897077_1_Eukaryota_Stramenopiles_Blastocystis_hominis_ASM15166v1:0.37424)0.929:0.10402,WP_018573477_1_Bacteria_Proteobacteria_Betaproteobacteria_Burkholderiales_Alcaligenaceae_Oligella_ureolytica_DSM_18253:0.13531)0.713:0.01202)0.922:0.04196,((XP_020432952_1_Eukaryota_Amoebozoa_Mycetozoa_Dictyostelids_Acytosteliaceae_Heterostelium_albumPN500_PolPal_Dec2009:0.03938,XP_020432950_1_Eukaryota_Amoebozoa_Mycetozoa_Dictyostelids_Acytosteliaceae_Heterostelium_albumPN500_PolPal_Dec2009:0.05346)0.999:0.28509,WP_008864828_1_Bacteria_Proteobacteria_Betaproteobacteria_Burkholderiales_Sutterellaceae_Parasutterella_Parasutterella_excrementihominis_YIT_11859:0.40225)0.840:0.05037)0.379:0.00929,(PIQ41087_1_CG12_big_fil_rev_8_21_14_0_65_Gracilibacteria_GN02_38_15_curated:0.34435,(WP_015238589_1_EndosymbiontTrypanosomatid_Bacteria_Proteobacteria_Betaproteobacteria_unclassified_Betaproteobacteria_Candidatus_Kinetoplastibacterium_crithidii:0.20532,WP_020915508_1_IntracellularSymbiontInsect_Bacteria_Proteobacteria_Betaproteobacteria_unclassified_Betaproteobacteria_Candidatus_Profftella_armatura:0.43060)0.907:0.10127)0.886:0.07282)0.905:0.03778,(((WP_065378876_1_EndosymbiontFungi_Bacteria_Proteobacteria_Betaproteobacteria_Burkholderiales_Burkholderiaceae_Glomeribacter_gigasporarum_BEG1:0.23109,WP_011546040_1_Bacteria_Proteobacteria_Betaproteobacteria_Burkholderiales_Burkholderiaceae_Burkholderia_cenocepacia_AU_1054:0.05741)0.977:0.07249,WP_013233193_1_Bacteria_Proteobacteria_Betaproteobacteria_Burkholderiales_Oxalobacteraceae_Herbaspirillum_seropedicae_SmR1:0.13303)0.886:0.02650,((WP_019921809_1_Bacteria_Proteobacteria_Betaproteobacteria_Burkholderiales_Oxalobacteraceae_Duganella_zoogloeoides_ATCC_25935:0.12030,(((WP_011002442_1_PlantPathogen_Bacteria_Proteobacteria_Betaproteobacteria_Burkholderiales_Burkholderiaceae_Ralstonia_solanacearum_GMI1000:0.03953,WP_014005201_1_Bacteria_Proteobacteria_Betaproteobacteria_Burkholderiales_Oxalobacteraceae_Collimonas_fungivorans_Ter331:0.08642)0.747:0.02039,(WP_114654368_1_Bacteria_Proteobacteria_Betaproteobacteria_Burkholderiales_Burkholderiaceae_Polynucleobacter_necessarius_PPGSP5:0.08978,(WP_008640957_1_Bacteria_Proteobacteria_Betaproteobacteria_Burkholderiales_Burkholderiaceae_Cupriavidus_metallidurans_CH34:0.02672,WP_013955690_1_Bacteria_Proteobacteria_Betaproteobacteria_Burkholderiales_Burkholderiaceae_Cupriavidus_necator_N1:0.02456)0.970:0.03576)0.730:0.00816)0.990:0.05613,((WP_027864788_1_Bacteria_Proteobacteria_Betaproteobacteria_Burkholderiales_Oxalobacteraceae_Massilia_alkalitolerans_DSM_17462:0.10837,WP_005881351_1_Bacteria_Proteobacteria_Betaproteobacteria_Burkholderiales_Oxalobacteraceae_Oxalobacter_formigenes_OXCC13:0.21916)0.514:0.04969,(WP_071078930_1_Bacteria_Proteobacteria_Betaproteobacteria_Burkholderiales_Oxalobacteraceae_Janthinobacterium_lividum_MEG1:0.06721,WP_011871885_1_Bacteria_Proteobacteria_Betaproteobacteria_Burkholderiales_Oxalobacteraceae_Herminiimonas_arsenicoxydans:0.09207)0.095:0.01716)0.793:0.03369)0.615:0.01086)0.524:0.00621,((((WP_003812886_1_Pathogen_Bacteria_Proteobacteria_Betaproteobacteria_Burkholderiales_Alcaligenaceae_Bordetella_bronchiseptica_RB50:0.03707,(WP_013394768_1_Bacteria_Proteobacteria_Betaproteobacteria_Burkholderiales_Alcaligenaceae_Achromobacter_xylosoxidans_A8:0.03928,WP_023949660_1_Bacteria_Proteobacteria_Betaproteobacteria_Burkholderiales_Alcaligenaceae_Pelistega_indica:0.09989)0.677:0.01588)0.848:0.01994,(WP_017523679_1_Bacteria_Proteobacteria_Betaproteobacteria_Burkholderiales_Alcaligenaceae_Pusillimonas_noertemannii_DSM10065:0.08233,WP_009455685_1_Bacteria_Proteobacteria_Betaproteobacteria_Burkholderiales_Alcaligenaceae_Alcaligenes_faecalis_ZD02:0.09456)0.717:0.02965)0.924:0.04473,(KJR43739_1_Bacteria_Nitrospirae_Nitrospira_Nitrospirales_Nitrospiraceae_Magnetoovum_chiemensis:0.0,RZO94686_1_Bacteria_Proteobacteria_Betaproteobacteria_Burkholderiales_Burkholderiaceae_Limnobacter_MEDG173:0.0):0.11361)0.470:0.00059,((WP_023594561_1_Bacteria_Proteobacteria_Betaproteobacteria_Burkholderiales_Burkholderiaceae_Pandoraea_pnomenusa_MCB032:0.09803,WP_028310243_1_Bacteria_Proteobacteria_Betaproteobacteria_Burkholderiales_Alcaligenaceae_Derxia_gummosa_DSM_723:0.22021)0.427:0.03884,((((WP_018986697_1_Bacteria_Proteobacteria_Betaproteobacteria_Methylophilales_Methylophilaceae_Methylophilus_methylotrophus_ATCC_53528:0.08813,((WP_015833134_1_Bacteria_Proteobacteria_Betaproteobacteria_Methylophilales_Methylophilaceae_Methylotenera_mobilis_JLW8:0.05542,WP_013440997_1_Bacteria_Proteobacteria_Betaproteobacteria_Methylophilales_Methylophilaceae_Methylovorus_glucosotrophus_SIP3_4:0.04443)0.771:0.00950,(WP_014238281_1_Bacteria_Proteobacteria_Betaproteobacteria_Rhodocyclales_Rhodocyclaceae_Dechlorosoma_suillum_PS:0.08379,WP_018610517_1_Bacteria_Proteobacteria_Betaproteobacteria_Rhodocyclales_Rhodocyclaceae_Uliginosibacterium_gangwonense_DSM_18521:0.11536)0.836:0.02296)0.955:0.04045)0.883:0.02377,((((WP_108976092_1_Bacteria_Proteobacteria_Betaproteobacteria_Rhodocyclales_Rhodocyclaceae_Azoarcus_communis_TSNA42:0.01583,WP_004338420_1_Bacteria_Proteobacteria_Betaproteobacteria_Rhodocyclales_Rhodocyclaceae_Thauera_linaloolentis_DSM_12138:0.04801)0.111:0.02169,(WP_011238682_1_Bacteria_Proteobacteria_Betaproteobacteria_Rhodocyclales_Rhodocyclaceae_Aromatoleum_aromaticum_EbN1:0.04468,WP_028874395_1_Bacteria_Proteobacteria_Betaproteobacteria_Hydrogenophilales_Hydrogenophilaceae_Tepidiphilus_margaritifer_DSM_15129:0.21207)0.854:0.02615)0.780:0.03730,WP_008060179_1_Bacteria_Proteobacteria_Betaproteobacteria_Rhodocyclales_Rhodocyclaceae_Methyloversatilis_universalis_Fam500:0.16422)0.884:0.03356,((((WP_062626866_1_Bacteria_Proteobacteria_Betaproteobacteria_Gallionellales_Gallionellaceae_Ferriphaselus_amnicola_OYT1:0.02728,(WP_013030437_1_Bacteria_Proteobacteria_Betaproteobacteria_Gallionellales_Gallionellaceae_Sideroxydans_lithotrophicus_ES_1:0.08147,(WP_011288938_1_Bacteria_Proteobacteria_Betaproteobacteria_Rhodocyclales_Rhodocyclaceae_Dechloromonas_aromatica_RCB:0.03952,WP_028996082_1_Bacteria_Proteobacteria_Betaproteobacteria_Rhodocyclales_Rhodocyclaceae_Azonexus_hydrophilus_DSM_23864:0.02943)0.927:0.02179)0.724:0.00777)0.902:0.03403,(WP_026687431_1_Bacteria_Proteobacteria_Betaproteobacteria_Rhodocyclales_Rhodocyclaceae_Azovibrio_restrictus_DSM_23866:0.07585,(WP_012806938_1_Bacteria_Proteobacteria_Betaproteobacteria_unclassified_Betaproteobacteria_Candidatus_Accumulibacter_phosphatis_clade_IIA_str_UW_1:0.07455,WP_091936163_1_Bacteria_Proteobacteria_Betaproteobacteria_Rhodocyclales_Rhodocyclaceae_Propionivibrio_dicarboxylicus_DSM_5885:0.03200)0.869:0.01797)0.901:0.02810)0.887:0.02483,(WP_018077473_1_IronOxidation_Bacteria_Proteobacteria_Betaproteobacteria_Hydrogenophilales_Hydrogenophilaceae_Thiobacillus_denitrificans_DSM12475:0.06948,(WP_020560583_1_Bacteria_Proteobacteria_Gammaproteobacteria_Thiotrichales_Thiotrichaceae_Thiothrix_flexilis_DSM_14609:0.09663,WP_037477651_1_Bacteria_Proteobacteria_Betaproteobacteria_Burkholderiales_Sphaerotilus_natans_DSM_6575:0.08598)0.898:0.05084)0.929:0.04241)0.523:0.00083,(WP_013294361_1_IronOxidation_Bacteria_Proteobacteria_Betaproteobacteria_Gallionellales_Gallionellaceae_Gallionella_capsiferriformans_ES_2:0.09164,WP_009205140_1_Bacteria_Proteobacteria_Betaproteobacteria_Hydrogenophilales_Hydrogenophilaceae_Sulfuricella_denitrificans_skB26:0.03812)0.794:0.01177)0.896:0.02001)0.951:0.03247)0.974:0.04351,(WP_012347572_1_Bacteria_Proteobacteria_Betaproteobacteria_Burkholderiales_Leptothrix_cholodnii_SP_6:0.09969,((WP_013123300_1_Bacteria_Proteobacteria_Betaproteobacteria_Burkholderiales_Thiomonas_intermedia_K12:0.17834,WP_019559372_1_Bacteria_Proteobacteria_Betaproteobacteria_Burkholderiales_Comamonadaceae_Caldimonas_manganoxidans_ATCC_BAA_369:0.07953)0.917:0.05059,((WP_018715369_1_Bacteria_Proteobacteria_Betaproteobacteria_Burkholderiales_Comamonadaceae_Brachymonas_chironomi_DSM_19884:0.07472,((WP_091452871_1_Bacteria_Proteobacteria_Betaproteobacteria_Burkholderiales_Comamonadaceae_Giesbergeria_anulus_ATCC_35958:0.05468,((WP_006298937_1_Bacteria_Proteobacteria_Betaproteobacteria_Burkholderiales_Comamonadaceae_Hylemonella_gracilis_ATCC_19624:0.04032,WP_019573487_1_Bacteria_Proteobacteria_Betaproteobacteria_Burkholderiales_Comamonadaceae_Curvibacter_lanceolatus_ATCC_14669:0.03535)0.797:0.01684,((((WP_053174617_1_Bacteria_Proteobacteria_Betaproteobacteria_Burkholderiales_Comamonadaceae_Limnohabitans_planktonicus_IID5:0.02454,WP_011801318_1_Bacteria_Proteobacteria_Betaproteobacteria_Burkholderiales_Comamonadaceae_Polaromonas_naphthalenivorans_CJ2:0.05664)0.454:0.02139,(((WP_054017849_1_Bacteria_Proteobacteria_Betaproteobacteria_Burkholderiales_Rubrivivax_Ideonella_sakaiensis:0.10761,WP_014429397_1_Bacteria_Proteobacteria_Betaproteobacteria_Burkholderiales_Rubrivivax_Rubrivivax_gelatinosus_IL144:0.06728)0.342:0.01758,((WP_028605563_1_Bacteria_Proteobacteria_Betaproteobacteria_Burkholderiales_Comamonadaceae_Ottowia_thiooxydans_DSM_14619:0.19074,WP_013901516_1_Bacteria_Proteobacteria_Betaproteobacteria_Burkholderiales_Comamonadaceae_Ramlibacter_tataouinensis_TTB310:0.04267)0.000:0.01325,WP_029000358_1_Bacteria_Proteobacteria_Betaproteobacteria_Burkholderiales_Alcaligenaceae_Azohydromonas_australica_DSM_1124:0.06112)0.895:0.03005)0.922:0.03683,(WP_027995044_1_Bacteria_Proteobacteria_Betaproteobacteria_Burkholderiales_Comamonadaceae_Simplicispira_psychrophila_DSM_11588:0.08624,WP_011465423_1_IronReductionBacteria_Proteobacteria_Betaproteobacteria_Burkholderiales_Comamonadaceae_Rhodoferax_ferrireducens_T118:0.09769)0.529:0.01467)0.654:0.00055)0.811:0.00562,WP_011812555_1_Bacteria_Proteobacteria_Betaproteobacteria_Burkholderiales_Comamonadaceae_Verminephrobacter_eiseniae_EF01_2:0.06916)0.241:0.00055,(WP_013544049_1_Bacteria_Proteobacteria_Betaproteobacteria_Burkholderiales_Comamonadaceae_Variovorax_paradoxus_EPS:0.03219,(WP_114804109_1_Bacteria_Proteobacteria_Betaproteobacteria_Burkholderiales_Comamonadaceae_Pseudacidovorax_intermedius_DSM21352:0.00468,WP_038209180_1_Bacteria_Proteobacteria_Betaproteobacteria_Burkholderiales_Comamonadaceae_Xenophilus_azovorans_DSM_13620:0.06067)0.937:0.03119)0.982:0.04960)0.769:0.00718)0.541:0.01471)0.854:0.01391,(WP_043007846_1_Bacteria_Proteobacteria_Betaproteobacteria_Burkholderiales_Comamonadaceae_Comamonas_testosteroni_TK102:0.07616,(WP_013722430_1_Bacteria_Proteobacteria_Betaproteobacteria_Burkholderiales_Comamonadaceae_Alicycliphilus_denitrificans_K601:0.02317,(WP_012205408_1_Bacteria_Proteobacteria_Betaproteobacteria_Burkholderiales_Comamonadaceae_Delftia_acidovorans_SPH_1:0.02206,WP_013595052_1_PlantPathogen_Bacteria_Proteobacteria_Betaproteobacteria_Burkholderiales_Comamonadaceae_Acidovorax_avenae_subspavenae_ATCC19860:0.02246)0.754:0.00534)0.509:0.00055)0.000:0.00054)0.956:0.04509)0.736:0.02196,WP_067062947_1_Bacteria_Proteobacteria_Betaproteobacteria_Burkholderiales_Mitsuaria_chitosanitabida_NBRC102408:0.11758)0.783:0.03852)0.516:0.01535)0.874:0.01733)0.939:0.02833,WP_011830069_1_Bacteria_Proteobacteria_Betaproteobacteria_Burkholderiales_Methylibium_petroleiphilum_PM1:0.07605)0.967:0.03495)0.935:0.02397)0.942:0.04011)0.828:0.01014)0.901:0.02111)0.487:0.00096)0.974:0.05139,(WP_026879327_1_Bacteria_Proteobacteria_Gammaproteobacteria_Xanthomonadales_Xanthomonadaceae_Ignatzschineria_larvae_DSM_13226:0.23788,((((WP_028499398_1_Bacteria_Proteobacteria_Betaproteobacteria_Neisseriales_Neisseriaceae_Microvirgula_aerodenitrificans_DSM_15089:0.09088,WP_008953615_1_IronUraniumOxidation_Bacteria_Proteobacteria_Betaproteobacteria_Neisseriales_Chromobacteriaceae_Lutiella_nitroferrum_2002:0.02644)0.000:0.01502,(WP_012697187_1_Bacteria_Proteobacteria_Betaproteobacteria_Neisseriales_Neisseriaceae_Laribacter_hongkongensis_HLHK9:0.09677,((WP_028445158_1_Bacteria_Proteobacteria_Betaproteobacteria_Burkholderiales_Burkholderiaceae_Chitinimonas_koreensis_DSM_17726:0.04659,WP_091193174_1_Bacteria_Proteobacteria_Betaproteobacteria_Neisseriales_Neisseriaceae_Formivibrio_citricus_DSM_6150:0.09059)0.918:0.03940,(WP_018150203_1_Bacteria_Proteobacteria_Betaproteobacteria_Neisseriales_Neisseriaceae_Leeia_oryzae_DSM_17879:0.03495,WP_027469148_1_Bacteria_Proteobacteria_Betaproteobacteria_Neisseriales_Neisseriaceae_Deefgea_rivuli_DSM_18356:0.10384)0.353:0.01191)0.999:0.10238)0.846:0.04131)0.000:0.01367,((WP_014111580_1_Bacteria_Proteobacteria_Betaproteobacteria_Burkholderiales_Alcaligenaceae_Taylorella_asinigenitalis_MCE3:0.30143,(WP_025330670_1_Bacteria_Proteobacteria_Betaproteobacteria_Neisseriales_Neisseriaceae_Snodgrassella_alvi_wkB2:0.11048,(WP_019957326_1_Bacteria_Proteobacteria_Betaproteobacteria_Neisseriales_Neisseriaceae_Chromobacterium_group_Vitreoscilla_stercoraria_DSM_513:0.06677,(NP_273925_1_Bacteria_Proteobacteria_Betaproteobacteria_Neisseriales_Neisseriaceae_Neisseria_meningitidis_MC58:0.00532,WP_115176730_1_Bacteria_Proteobacteria_Betaproteobacteria_Neisseriales_Neisseriaceae_Neisseria_gonorrhoeae_NCTC_3000:0.01063)0.914:0.03097)0.984:0.07849)0.814:0.02285)0.628:0.01132,WP_037585287_1_Bacteria_Proteobacteria_Betaproteobacteria_Neisseriales_Neisseriaceae_Stenoxybacter_acetivorans_DSM_19021:0.12076)0.987:0.09213)0.913:0.04732,(WP_011136051_1_TropicalSoil_Bacteria_Proteobacteria_Betaproteobacteria_Neisseriales_Neisseriaceae_Chromobacterium_group_Chromobacterium_violaceum_ATCC_12472:0.04111,WP_028536603_1_Bacteria_Proteobacteria_Betaproteobacteria_Neisseriales_Neisseriaceae_Paludibacterium_yongneupense_DSM_18731:0.09616)0.000:0.00268)0.900:0.05955)0.650:0.04519)0.709:0.03848,(WP_002682609_1_Bacteria_Proteobacteria_Gammaproteobacteria_Thiotrichales_Thiotrichaceae_Beggiatoa_alba_B18LD:0.12800,(((((WP_091337305_1_Bacteria_Proteobacteria_Gammaproteobacteria_Xanthomonadales_Xanthomonadaceae_Frateuria_terrea_CGMCC_17053:0.13570,(WP_046966423_1_Bacteria_Proteobacteria_Gammaproteobacteria_Xanthomonadales_Xanthomonadaceae_Luteibacter_rhizovicinus_DSM16549:0.10824,WP_014403613_1_Bacteria_Proteobacteria_Gammaproteobacteria_Xanthomonadales_Xanthomonadaceae_Frateuria_aurantia_DSM_6220:0.10633)0.575:0.02345)0.320:0.01802,(WP_007507484_1_Bacteria_Proteobacteria_Gammaproteobacteria_Xanthomonadales_Rhodanobacteraceae_Rhodanobacter_denitrificans_2APBS1:0.02091,WP_008435747_1_Bacteria_Proteobacteria_Gammaproteobacteria_Xanthomonadales_Rhodanobacteraceae_Rhodanobacter_thiooxydans_LCS2:0.01287)0.990:0.07103)0.563:0.01819,WP_019467356_1_Bacteria_Proteobacteria_Gammaproteobacteria_Xanthomonadales_Xanthomonadaceae_Dyella_japonica_A8:0.04168)0.975:0.07447,WP_018973945_1_Bacteria_Proteobacteria_Gammaproteobacteria_Xanthomonadales_Xanthomonadaceae_Rudaea_cellulosilytica_DSM_22992:0.12796)0.241:0.03628,(((((WP_014161285_1_Bacteria_Proteobacteria_Gammaproteobacteria_Xanthomonadales_Xanthomonadaceae_Pseudoxanthomonas_spadix_BD_a59:0.08274,WP_057917359_1_Bacteria_Proteobacteria_Gammaproteobacteria_Xanthomonadales_Xanthomonadaceae_Lysobacter_antibioticus_ATCC29479:0.03382)0.916:0.04578,(WP_027069211_1_Bacteria_Proteobacteria_Gammaproteobacteria_Xanthomonadales_Xanthomonadaceae_Lysobacter_defluvii_DSM_18482:0.14442,WP_027079371_1_Bacteria_Proteobacteria_Gammaproteobacteria_Xanthomonadales_Xanthomonadaceae_Luteimonas_mephitis_DSM_12574:0.28820)0.744:0.05887)0.783:0.02969,WP_028769878_1_Bacteria_Proteobacteria_Gammaproteobacteria_Xanthomonadales_Xanthomonadaceae_Silanimonas_lenta_DSM_16282:0.13129)0.463:0.02589,WP_028838950_1_Bacteria_Proteobacteria_Gammaproteobacteria_Xanthomonadales_Xanthomonadaceae_Thermomonas_fusca_DSM_15424:0.05719)0.364:0.02516,WP_022969141_1_Bacteria_Proteobacteria_Gammaproteobacteria_Xanthomonadales_Xanthomonadaceae_Arenimonas_oryziterrae_DSM_21050:0.05755)0.982:0.08203)0.950:0.07019)0.265:0.04575)0.938:0.04820)0.154:0.01679)0.256:0.01744,(WP_022948752_1_MethanotrophHalophile_Bacteria_Proteobacteria_Gammaproteobacteria_Methylococcales_Methylococcaceae_Methylohalobius_crimeensis_10Ki:0.14411,WP_002809325_1_Bacteria_Proteobacteria_Gammaproteobacteria_Chromatiales_Chromatiaceae_Nitrosococcus_oceani_ATCC_19707:0.21472)0.836:0.04018)0.833:0.03121,((PIR32334_1_Bacteria_Proteobacteria_deltaepsilon_subdivisions_Deltaproteobacteria_Bdellovibrionales_Bdellovibrionaceae_Bdellovibrio_CG11_big_fil_rev_8_21_14_0_20_39_38:0.34786,OGV24732_1_Bacteria_RIFIGX_RIFOXYC2_FULL_RIF_IGX_35_21:0.17654)0.928:0.10501,(WP_004286988_1_Bacteria_Proteobacteria_Gammaproteobacteria_Thiotrichales_Francisellaceae_Francisella_philomiragia_subsp_philomiragia_ATCC_25017:0.03381,YP_169143_1_Bacteria_Proteobacteria_Gammaproteobacteria_Thiotrichales_Francisellaceae_Francisella_tularensis_tularensis_SCHUS4:0.08526)0.999:0.20826)0.878:0.04792)0.825:0.02371,(((WP_045100373_1_Pathogen_Bacteria_Proteobacteria_Gammaproteobacteria_Legionellales_Legionellaceae_Legionella_micdadei_ATCC_33218:0.17460,WP_010652157_1_Bacteria_Proteobacteria_Gammaproteobacteria_Legionellales_Legionellaceae_Fluoribacter_dumoffii_NY23:0.10692)0.809:0.06237,WP_073993214_1_Bacteria_Firmicutes_Clostridia_Clostridiales_Lachnospiraceae_Parasporobacterium_paucivorans:0.20852)0.574:0.03065,WP_026063694_1_PathogenSalmon_Bacteria_Proteobacteria_Gammaproteobacteria_Thiotrichales_Piscirickettsiaceae_Piscirickettsia_salmonis_LF_89:0.21166)0.849:0.02413)0.864:0.02554)0.597:0.02388,WP_006034904_1_ObligateIntracellularParasiteCrickets_Bacteria_Proteobacteria_Gammaproteobacteria_Legionellales_Coxiellaceae_Rickettsiella_grylli:0.40834)0.766:0.01473,(WP_012831913_1_Bacteria_Proteobacteria_deltaepsilon_subdivisions_Deltaproteobacteria_Myxococcales_Nannocystineae_Kofleriaceae_Haliangium_ochraceum_DSM_14365:0.32139,(WP_018717971_1_Bacteria_Proteobacteria_Gammaproteobacteria_Chromatiales_Ectothiorhodospiraceae_Arhodomonas_aquaeolei_DSM_8974:0.08833,WP_004998858_1_ObligateChemolithoautotroph_Bacteria_Proteobacteria_Gammaproteobacteria_Chromatiales_Ectothiorhodospiraceae_Nitrococcus_mobilis_Nb_231:0.16429)0.995:0.16868)0.905:0.06918)0.714:0.04565)0.830:0.03918,(((((WP_011139409_1_Bacteria_Proteobacteria_deltaepsilon_subdivisions_Epsilonproteobacteria_Campylobacterales_Helicobacteraceae_Wolinella_succinogenes_DSM_1740:0.31237,(YP_002343628_1_Bacteria_Proteobacteria_deltaepsilon_subdivisions_Epsilonproteobacteria_Campylobacterales_Campylobacteraceae_Campylobacter_jejuni_jejuni_NCTC_11168:0.22926,WP_014659038_1_Bacteria_Proteobacteria_deltaepsilon_subdivisions_Epsilonproteobacteria_Campylobacterales_Helicobacteraceae_Helicobacter_cetorum_MIT_99_5656:0.25867)0.966:0.12703)0.976:0.15777,(WP_011372759_1_Bacteria_Proteobacteria_deltaepsilon_subdivisions_Epsilonproteobacteria_Campylobacterales_Helicobacteraceae_Sulfurimonas_denitrificans_DSM_1251:0.45094,(WP_015470999_1_IntracellularParasiteOfOtherBacteria_Bacteria_Proteobacteria_deltaepsilon_subdivisions_Deltaproteobacteria_Bdellovibrionales_Bdellovibrionaceae_Bdellovibrio_exovorus_JSS:0.00323,(AZZ38031_1_Bacteria_Proteobacteria_deltaepsilon_subdivisions_Deltaproteobacteria_Bdellovibrionales_Bdellovibrionaceae_Bdellovibrio_sp_qaytius:0.10526,(WP_011165937_1_IntracellularParasiteOfOtherBacteria_Bacteria_Proteobacteria_deltaepsilon_subdivisions_Deltaproteobacteria_Bdellovibrionales_Bdellovibrionaceae_Bdellovibrio_bacteriovorus_HD100:0.05009,WP_088615778_1_Bacteria_Proteobacteria_deltaepsilon_subdivisions_Deltaproteobacteria_Bdellovibrionales_Bdellovibrionaceae_Bdellovibrio_sp_SKB1291214:0.11951)0.564:0.03639)0.982:0.10060)1.000:0.47609)0.211:0.06420)0.871:0.10715,(((WP_013459908_1_Bacteria_Proteobacteria_deltaepsilon_subdivisions_Epsilonproteobacteria_Campylobacterales_Helicobacteraceae_Sulfuricurvum_kujiense_DSM16994:0.37344,XP_001446598_1_Eukaryota_Alveolata_Ciliophora_Intramacronucleata_Oligohymenophorea_Parameciidae_Paramecium_tetraurelia:0.57018)0.824:0.16114,((WP_011944910_1_Bacteria_Proteobacteria_Alphaproteobacteria_Rickettsiales_Rickettsiaceae_Rickettsieae_Orientia_tsutsugamushi_Boryong:0.35904,WP_010977391_1_Bacteria_Proteobacteria_Alphaproteobacteria_Rickettsiales_Rickettsiaceae_Rickettsieae_Rickettsia_conorii_Malish_7:0.36289)0.962:0.16258,(WP_006288082_1_EndosymbiontCiliateMicronucleus_Bacteria_Proteobacteria_Alphaproteobacteria_Rickettsiales_Holosporaceae_Holospora_undulata_HU1:0.60922,((OHB43614_1_Planctomycetes_bacterium_GWC2_45_44:0.26224,(PIQ87114_1_CG11_big_fil_rev_8_21_14_0_20_Omnitrophica_45_26_curated:0.26707,OGW68920_1_Bacteria_Omnitrophica_GWA2_OP3_50_21:0.19486)0.277:0.05009)0.986:0.15135,((WP_010082437_1_EndosymbiontInsect_Bacteria_Proteobacteria_Alphaproteobacteria_Rickettsiales_Anaplasmataceae_Wolbachieae_Wolbachia_pipientis:0.02368,WP_015587895_1_EndosymbiontInsect_Bacteria_Proteobacteria_Alphaproteobacteria_Rickettsiales_Anaplasmataceae_Wolbachieae_Wolbachia_endoDrosophila_simulans_wNo:0.07144)0.993:0.21464,(WP_006009899_1_Pathogen_Bacteria_Proteobacteria_Alphaproteobacteria_Rickettsiales_Anaplasmataceae_Ehrlichia_chaffeensis_Arkansas:0.35033,WP_010265022_1_Bacteria_Proteobacteria_Alphaproteobacteria_Rickettsiales_Anaplasmataceae_Anaplasma_marginale_StFlorida:0.42514)0.975:0.17756)0.897:0.08140)0.419:0.07556)0.925:0.12118)0.857:0.06538)0.807:0.05508,((XP_002119074_1_Eukaryota_Metazoa_Placozoa_Trichoplax_adhaerens_v1:0.32203,XP_002119002_1_Eukaryota_Metazoa_Placozoa_Trichoplax_adhaerens_v1:0.25779)0.985:0.28532,(OIO19588_1_CG1_02_FULL_Magasanikbacteria_OD1_32_51_curated:0.42512,(KKU33700_1_Bacteria_CPR_ParcubacteriaOD1_Uhrbacteria_GWF2_OD1_46_218:0.53355,(PIY61936_1_CG_4_10_14_0_8_um_filter_cor_Uhrbacteria_OD1_58_22_curated:0.48029,(PIR47244_1_CG10_big_fil_rev_8_21_14_0_10_Uhrbacteria_OD1_50_16_curated:0.32759,(PJE77208_1_CG10_big_fil_rev_8_21_14_0_10_Uhrbacteria_OD1_48_16_curated:0.11180,KKW32704_1_Bacteria_CPR_ParcubacteriaOD1_Uhrbacteria_GWA2_OD1_52_8d:0.08708)0.982:0.18869)0.616:0.09214)0.853:0.08231)0.857:0.08108)0.958:0.11506)0.376:0.03340)0.721:0.05909)0.697:0.02208,((WP_013943642_1_Bacteria_ChlamydiaeVerrucomicrobia_group_Chlamydiae_Chlamydiia_Chlamydiales_Simkaniaceae_Simkania_negevensis_Z_gsn131:0.17964,OHB83693_1_Planctomycetes_bacterium_RBG_16_64_12:0.34092)0.996:0.25223,((((WP_045113811_1_Bacteria_BacteroidetesChlorobi_group_Bacteroidetes_Cytophagia_Cytophagales_Cytophagaceae_Microscilla_marina_ATCC_23134:0.15435,WP_008638666_1_Bacteria_BacteroidetesChlorobi_group_Bacteroidetes_Flavobacteriia_Flavobacteriales_Flavobacteriaceae_Bizionia_argentinensis_JUB59_DSM_19628:0.19672)0.710:0.01817,(WP_013597299_1_Bacteria_BacteroidetesChlorobi_group_Bacteroidetes_Flavobacteriia_Flavobacteriales_Flavobacteriaceae_Weeksella_virosa_DSM_16922:0.09327,(WP_035094519_1_Bacteria_BacteroidetesChlorobi_group_Bacteroidetes_Flavobacteriia_Flavobacteriales_Flavobacteriaceae_Aquimarina_megaterium_XH134:0.19607,WP_072315725_1_Bacteria_BacteroidetesChlorobi_group_Bacteroidetes_Flavobacteriia_Flavobacteriales_Flavobacteriaceae_Sinomicrobium_oceani_CGMCC_112145:0.25582)0.938:0.07529)0.456:0.03047)0.933:0.08420,WP_002661510_1_Bacteria_BacteroidetesChlorobi_group_Bacteroidetes_Flavobacteriia_Flavobacteriales_Flavobacteriaceae_Bergeyella_zoohelcum_ATCC43767:0.10532)0.977:0.11778,(WP_014019409_1_Bacteria_BacteroidetesChlorobi_group_Bacteroidetes_Cytophagia_Cytophagales_Cyclobacteriaceae_Cyclobacterium_marinum_DSM_745:0.21909,WP_006259584_1_Bacteria_BacteroidetesChlorobi_group_Bacteroidetes_Flavobacteriia_Flavobacteriales_Flavobacteriaceae_Myroides_odoratimimus:0.41969)0.763:0.08015)0.970:0.12230)0.842:0.07532)0.931:0.07153,ORY45796_1_Eukaryota_Fungi_FungiIncertaeSedis_Chytridiomycota_Neocallimastix_californiae_G1v1:0.40805)0.807:0.03334)0.960:0.03535,((XP_012894265_1_Eukaryota_Stramenopiles_Blastocystis_hominis_ASM15166v1:0.55213,((XP_004341438_1_Eukaryota_Amoebozoa_Discosea_Longamoebia_Acanthamoebidae_Acanthamoeba_castellanii_Neff:0.43593,((WP_083920762_1_Bacteria_Proteobacteria_Gammaproteobacteria_Oceanospirillales_Halomonadaceae_Kushneria_aurantia_DSM_21353:1.35665,((XP_642754_1_Eukaryota_Amoebozoa_Mycetozoa_Dictyostelids_Dictyosteliaceae_Dictyostelium_discoideum_dicty_2_7:0.43370,(XP_012749318_1_Eukaryota_Amoebozoa_Mycetozoa_Dictyostelids_Acytosteliaceae_Acytostelium_subglobosum_LB1_Asub_2:0.31507,XP_020428719_1_Eukaryota_Amoebozoa_Mycetozoa_Dictyostelids_Acytosteliaceae_Heterostelium_albumPN500_PolPal_Dec2009:0.04409)0.849:0.15700)0.994:0.56910,((PJF16531_1_Eukaryota_Fungi_FungiIncertaeSedis_Cryptomycota_Paramicrosporidium_saccamoebae_KSL3_v6:0.80996,((NP_596775_2_Eukaryota_Fungi_Dikarya_Ascomycota_Schizosaccharomyces_pombe_ASM294v2:0.52256,NP_595771_1_Eukaryota_Fungi_Dikarya_Ascomycota_Schizosaccharomyces_pombe_ASM294v2:0.69504)0.914:0.21775,(PRP85899_1_Eukaryota_Amoebozoa_Mycetozoa_Protosteliales_Cavosteliaceae_Planoprotostelium_fungivorum_ASM302417v1:1.07569,KXN71410_1_Eukaryota_Fungi_FungiIncertaeSedis_Zoopagomycota_Conidiobolus_coronatus_NRRL28638:0.88201)0.877:0.21723)0.851:0.10025)0.694:0.03105,((PIA19241_1_Eukaryota_Fungi_FungiIncertaeSedis_Zoopagomycota_Coemansia_reversa_NRRL1564_Coere1:0.53815,PWA03471_1_Eukaryota_Fungi_FungiIncertaeSedis_Zoopagomycota_Smittium_angustum_ASM309767v1:0.47559)0.975:0.18196,((XP_025186651_1_Eukaryota_Fungi_FungiIncertaeSedis_Mucoromycota_Rhizophagus_irregularis_DAOM_181602_197198_ASM43914v3:0.24791,(RHZ53768_1_Eukaryota_Fungi_FungiIncertaeSedis_Mucoromycota_Diversispora_versiformis_Glomus_Soap2v31nrfa:0.32611,RIB11881_1_Eukaryota_Fungi_FungiIncertaeSedis_Mucoromycota_Gigaspora_rosea_ASM355032v1:0.23453)0.322:0.06361)0.992:0.30942,(OAQ25389_1_Eukaryota_Fungi_FungiIncertaeSedis_Mucoromycota_Mortierella_elongata_AG77v2:0.61791,((ORX90372_1_Eukaryota_Fungi_FungiIncertaeSedis_Zoopagomycota_Basidiobolus_meristosporus_CBS93173_Basme2finSC:0.24537,ORX95434_1_Eukaryota_Fungi_FungiIncertaeSedis_Zoopagomycota_Basidiobolus_meristosporus_CBS93173_Basme2finSC:0.18037)0.699:0.22542,KXN74827_1_Eukaryota_Fungi_FungiIncertaeSedis_Zoopagomycota_Conidiobolus_coronatus_NRRL28638:0.79917)0.795:0.10975)0.661:0.11655)0.825:0.07558)0.829:0.04682)0.986:0.18956)0.769:0.07651)0.885:0.11507,(((XP_002670042_1_Eukaryota_Heterolobosea_Schizopyrenida_Vahlkampfiidae_Naegleria_gruberi1:0.0,XP_002669988_1_Eukaryota_Heterolobosea_Schizopyrenida_Vahlkampfiidae_Naegleria_gruberi1:0.0):0.41553,(((XP_011773619_1_Eukaryota_Euglenozoa_Kinetoplastida_Trypanosomatidae_Trypanosoma_brucei_DAL972_ASM21029v1:0.10309,(XP_811038_1_Eukaryota_Euglenozoa_Kinetoplastida_Trypanosomatidae_Trypanosoma_cruzi_ASM20906v1:0.01015,XP_812157_1_Eukaryota_Euglenozoa_Kinetoplastida_Trypanosomatidae_Trypanosoma_cruzi_ASM20906v1:0.00054)0.990:0.12224)0.965:0.12734,(XP_001681058_1_Eukaryota_Euglenozoa_Kinetoplastida_Trypanosomatidae_Leishmania_major_Friedlin_ASM272v2:0.16327,CCW60212_1_PlantInfectingTrypanosomes_Eukaryota_Euglenozoa_Kinetoplastida_Trypanosomatidae_Phytomonas_EM1_AKH_PRJEB1535_v1:0.27336)0.881:0.06444)0.504:0.08349,(KNH05894_1_Eukaryota_Euglenozoa_Kinetoplastida_Perkinsela_CCAP1560_4_ASM123584v1:0.66246,(CUG89033_1_Eukaryota_Euglenozoa_Kinetoplastida_Bodonidae_Bodo_saltans_BSAL:0.02792,CUG89036_1_Eukaryota_Euglenozoa_Kinetoplastida_Bodonidae_Bodo_saltans_BSAL:0.00054)0.996:0.29705)0.268:0.05961)0.999:0.38171)0.269:0.07463,(((CUG93491_1_Eukaryota_Euglenozoa_Kinetoplastida_Bodonidae_Bodo_saltans_BSAL:0.19544,((XP_011780919_1_Eukaryota_Euglenozoa_Kinetoplastida_Trypanosomatidae_Trypanosoma_brucei_DAL972_ASM21029v1:0.12967,(XP_815674_1_Eukaryota_Euglenozoa_Kinetoplastida_Trypanosomatidae_Trypanosoma_cruzi_ASM20906v1:0.00053,XP_804696_1_Eukaryota_Euglenozoa_Kinetoplastida_Trypanosomatidae_Trypanosoma_cruzi_ASM20906v1:0.00584)0.995:0.13375)0.906:0.07476,(XP_001685586_1_Eukaryota_Euglenozoa_Kinetoplastida_Trypanosomatidae_Leishmania_major_Friedlin_ASM272v2:0.12646,CCW60383_1_PlantInfectingTrypanosomes_Eukaryota_Euglenozoa_Kinetoplastida_Trypanosomatidae_Phytomonas_EM1_AKH_PRJEB1535_v1:0.15092)0.926:0.06565)0.896:0.10472)0.992:0.41671,(KNH06494_1_Eukaryota_Euglenozoa_Kinetoplastida_Perkinsela_CCAP1560_4_ASM123584v1:0.75074,(CUF85097_1_Eukaryota_Euglenozoa_Kinetoplastida_Bodonidae_Bodo_saltans_BSAL:0.62755,((XP_804176_1_Eukaryota_Euglenozoa_Kinetoplastida_Trypanosomatidae_Trypanosoma_cruzi_ASM20906v1:0.15086,XP_011774188_1_Eukaryota_Euglenozoa_Kinetoplastida_Trypanosomatidae_Trypanosoma_brucei_DAL972_ASM21029v1:0.16067)0.767:0.08722,(CCW61570_1_PlantInfectingTrypanosomes_Eukaryota_Euglenozoa_Kinetoplastida_Trypanosomatidae_Phytomonas_EM1_AKH_PRJEB1535_v1:0.23761,XP_001684882_1_Eukaryota_Euglenozoa_Kinetoplastida_Trypanosomatidae_Leishmania_major_Friedlin_ASM272v2:0.22406)0.946:0.13878)0.027:0.03184)0.997:0.42888)0.986:0.37872)0.905:0.18246,(OHS94823_1_Eukaryota_Parabasalia_Trichomonadida_Trichomonadidae_Trichomonas_foetus_ASM183968v1:0.48271,((OHS97907_1_Eukaryota_Parabasalia_Trichomonadida_Trichomonadidae_Trichomonas_foetus_ASM183968v1:0.21110,(OHS97863_1_Eukaryota_Parabasalia_Trichomonadida_Trichomonadidae_Trichomonas_foetus_ASM183968v1:0.17068,OHS94607_1_Eukaryota_Parabasalia_Trichomonadida_Trichomonadidae_Trichomonas_foetus_ASM183968v1:0.07608)0.776:0.07674)0.389:0.05638,(XP_001320923_1_Eukaryota_Parabasalia_Trichomonadida_Trichomonadidae_Trichomonas_vaginalis_G3_ASM282v1:0.43765,(XP_001320475_1_Eukaryota_Parabasalia_Trichomonadida_Trichomonadidae_Trichomonas_vaginalis_G3_ASM282v1:0.32967,(XP_001324547_1_Eukaryota_Parabasalia_Trichomonadida_Trichomonadidae_Trichomonas_vaginalis_G3_ASM282v1:0.05241,((XP_001307775_1_Eukaryota_Parabasalia_Trichomonadida_Trichomonadidae_Trichomonas_vaginalis_G3_ASM282v1:0.07225,XP_001317169_1_Eukaryota_Parabasalia_Trichomonadida_Trichomonadidae_Trichomonas_vaginalis_G3_ASM282v1:0.01321)0.971:0.06337,(XP_001276944_1_Eukaryota_Parabasalia_Trichomonadida_Trichomonadidae_Trichomonas_vaginalis_G3_ASM282v1:0.02312,XP_001305233_1_Eukaryota_Parabasalia_Trichomonadida_Trichomonadidae_Trichomonas_vaginalis_G3_ASM282v1:0.00054)0.891:0.03387)0.829:0.03030)0.989:0.15590)0.757:0.05961)0.665:0.04066)0.838:0.10783)0.999:0.41519)0.596:0.08102)0.840:0.13655)0.791:0.05040)0.132:0.04963,((WP_078928970_1_Bacteria_Proteobacteria_Gammaproteobacteria_Aeromonadales_Succinivibrionaceae_Succinivibrio_dextrinosolvens_DSM3072:0.30462,(WP_027939495_1_Bacteria_Proteobacteria_Gammaproteobacteria_Aeromonadales_Succinivibrionaceae_Anaerobiospirillum_succiniciproducens_DSM_6400:0.11618,WP_009142838_1_Bacteria_Proteobacteria_Gammaproteobacteria_Aeromonadales_Succinivibrionaceae_Succinatimonas_hippei:0.17960)0.737:0.14226)0.950:0.16661,(WP_019003141_1_Bacteria_Proteobacteria_Gammaproteobacteria_Aeromonadales_Succinivibrionaceae_Succinimonas_amylolytica_DSM_2873:0.45621,(WP_093141370_1_Bacteria_Proteobacteria_Gammaproteobacteria_Aeromonadales_Succinivibrionaceae_Ruminobacter_amylophilus:0.21288,WP_019003240_1_Bacteria_Proteobacteria_Gammaproteobacteria_Aeromonadales_Succinivibrionaceae_Succinimonas_amylolytica_DSM_2873:0.50635)0.359:0.03833)0.969:0.15540)0.975:0.13843)0.896:0.06644)0.908:0.06485,((WP_043949068_1_Bacteria_Proteobacteria_Alphaproteobacteria_unclassified_Alphaproteobacteriar_Canditatus_Phaeomarinobacter_ectocarpi_Ec32:0.39543,(WP_026244761_1_Bacteria_Proteobacteria_Gammaproteobacteria_Cellvibrionales_Spongiibacteraceae_Dasania_marina_DSM_21967:0.46468,(ETO91236_1_Bacteria_Proteobacteria_Alphaproteobacteria_Rickettsiales_Anaplasmataceae_Candidatus_Xenolissoclinum_pacificiensis_L6:0.46899,WP_011452217_1_Bacteria_Proteobacteria_Alphaproteobacteria_Rickettsiales_Anaplasmataceae_Neorickettsia_sennetsu_Miyayama:0.51907)0.201:0.07073)0.864:0.13160)0.441:0.04187,((((((AEI88755_1_EndosymbiontInsectMitochondria_Bacteria_Proteobacteria_Alphaproteobacteria_Rickettsiales_Candidatus_Midichloria_mitochondrii_IricVA:0.42385,(OIO08522_1_CG1_02_FULL_Falkowbacteria_OD1_41_21_curated:0.26621,KKT13208_1_Bacteria_CPR_ParcubacteriaOD1_Falkowbacteria_GWF2_OD1_43_32:0.41440)0.977:0.17790)0.845:0.07221,(((WP_028990451_1_Bacteria_Proteobacteria_Gammaproteobacteria_Acidithiobacillales_Thermithiobacillaceae_Thermithiobacillus_tepidarius_DSM_3134:0.30734,((WP_085935635_1_Bacteria_Proteobacteria_Gammaproteobacteria_Pseudomonadales_Moraxellaceae_Enhydrobacter_aerosaccus:0.31932,(WP_026606128_1_Bacteria_Proteobacteria_Alphaproteobacteria_Rhizobiales_Beijerinckiaceae_Methylocapsa_acidiphila_B2:0.33758,(WP_085934727_1_Bacteria_Proteobacteria_Gammaproteobacteria_Pseudomonadales_Moraxellaceae_Enhydrobacter_aerosaccus:0.35778,(WP_051249115_1_Bacteria_Proteobacteria_Alphaproteobacteria_Rhodospirillales_Rhodospirillaceae_Inquilinus_limosus_DSM_16000:0.31207,(WP_013167145_1_Bacteria_Proteobacteria_Alphaproteobacteria_Rhizobiales_Xanthobacteraceae_Starkeya_novella_DSM_506:0.19806,(WP_012169671_1_Bacteria_Proteobacteria_Alphaproteobacteria_Rhizobiales_Xanthobacteraceae_Azorhizobium_caulinodans_ORS_571:0.30929,WP_105734630_1_Bacteria_Proteobacteria_Alphaproteobacteria_Rhizobiales_Phyllobacteriaceae_Phyllobacterium_myrsinacearum_DSM5892:0.22838)0.673:0.09129)0.995:0.23307)0.930:0.13628)0.802:0.10320)0.801:0.08117)0.919:0.08316,((((WP_011379863_1_Bacteria_Proteobacteria_Betaproteobacteria_Nitrosomonadales_Nitrosomonadaceae_Nitrosospira_multiformis_ATCC_25196:0.06514,WP_008868394_1_Bacteria_Proteobacteria_deltaepsilon_subdivisions_Deltaproteobacteria_Desulfovibrionales_Desulfohalobiaceae_Desulfonatronospira_thiodismutans_ASO3_1:0.24715)0.912:0.04098,(((((WP_006968178_1_Bacteria_Proteobacteria_deltaepsilon_subdivisions_Deltaproteobacteria_Desulfobacterales_Desulfobacteraceae_Desulfotignum_phosphitoxidans_DSM13687:0.30137,(WP_045222694_1_Bacteria_Proteobacteria_deltaepsilon_subdivisions_Deltaproteobacteria_Desulfovibrionales_Desulfonatronumaceae_Desulfonatronum_thioautotrophicum_ASO4_1:0.21048,WP_045221953_1_Bacteria_Proteobacteria_deltaepsilon_subdivisions_Deltaproteobacteria_Desulfovibrionales_Desulfonatronumaceae_Desulfonatronum_thioautotrophicum_ASO4_1:0.09729)1.000:0.23319)0.791:0.03239,WP_011134422_1_TropicalSoil_Bacteria_Proteobacteria_Betaproteobacteria_Neisseriales_Neisseriaceae_Chromobacterium_group_Chromobacterium_violaceum_ATCC_12472:0.20878)0.876:0.03044,(WP_010961311_1_Methanotroph_Bacteria_Proteobacteria_Gammaproteobacteria_Methylococcales_Methylococcaceae_Methylococcus_capsulatus_Bath:0.14622,(WP_028323241_1_Bacteria_Proteobacteria_deltaepsilon_subdivisions_Deltaproteobacteria_Desulfobacterales_Desulfobacteraceae_Desulfatirhabdium_butyrativorans_DSM_18734:0.14342,OGK08351_1_Candidatus_Riflebacteria_bacterium_RBG_13_59_9:0.18217)0.572:0.01915)0.140:0.01778)0.846:0.03427,(((OHB51143_1_Planctomycetes_bacterium_GWF2_41_51:0.12111,(HBC76764_1_Bacteria_Candidatus_Wallbacteria_bacterium_UBA9980:0.10427,WP_015773364_1_Bacteria_Proteobacteria_deltaepsilon_subdivisions_Deltaproteobacteria_Desulfovibrionales_Desulfomicrobiaceae_Desulfomicrobium_baculatum_DSM_4028:0.19569)0.104:0.01662)0.859:0.02397,((OGV67588_1_Bacteria_Lentisphaerae_RIFOXYC12_FULL_Lentisphaerae_60_16:0.15680,(PKL42120_1_Candidatus_Riflebacteria_HGW_Riflebacteria1:0.02046,OGK07103_1_Bacteria_Riflebacteria_GWC2_50_8:0.02981)1.000:0.20149)0.828:0.04299,(OGR94958_1_Bacteria_Elusimicrobia_GWF2_Elusimicrobia_62_30:0.20276,OGF45299_1_Candidatus_Firestonebacteria_bacterium_RIFOXYA2_FULL_40_8:0.14996)0.855:0.05364)0.533:0.00642)0.868:0.02600,(WP_011700215_1_Bacteria_Proteobacteria_deltaepsilon_subdivisions_Deltaproteobacteria_Syntrophobacterales_Syntrophobacteraceae_Syntrophobacter_fumaroxidans_MPOB:0.18978,WP_015774242_1_Bacteria_Proteobacteria_deltaepsilon_subdivisions_Deltaproteobacteria_Desulfovibrionales_Desulfomicrobiaceae_Desulfomicrobium_baculatum_DSM_4028:0.24938)0.824:0.04977)0.420:0.01611)0.684:0.03083,WP_110690468_1_Bacteria_Proteobacteria_Gammaproteobacteria_Thiotrichales_Thiotrichaceae_Thiothrix_flexilis_DSM_14609:0.15619)0.922:0.04675)0.762:0.03026,WP_011111481_1_Bacteria_Proteobacteria_Betaproteobacteria_Nitrosomonadales_Nitrosomonadaceae_Nitrosomonas_europaea_ATCC_19718:0.16153)0.993:0.10949,RME90527_1_Bacteria_Hydrogenedentes_J094:0.27757)0.208:0.04979)0.200:0.00986)0.922:0.05615,(((OGV67233_1_Bacteria_Lentisphaerae_RIFOXYC12_FULL_Lentisphaerae_60_16:0.18181,(OGV61122_1_Bacteria_Lentisphaerae_GWF2_Lentisphaerae_50_93:0.28932,(OGV56514_1_Bacteria_Lentisphaerae_GWF2_Lentisphaerae_44_16:0.09720,(OGV46953_1_Bacteria_Lentisphaerae_GWF2_Lentisphaerae_57_35:0.09340,OGV85652_1_Bacteria_Lentisphaerae_RIFOXYB12_FULL_Lentisphaerae_65_16:0.12126)0.843:0.03665)0.859:0.04292)0.767:0.04068)0.957:0.12847,((OGV59843_1_Bacteria_Lentisphaerae_GWF2_Lentisphaerae_50_93:0.06028,OGV40914_1_Bacteria_Lentisphaerae_GWF2_Lentisphaerae_49_21:0.05654)0.994:0.16992,OGV71013_1_Bacteria_Lentisphaerae_RifOxyA12_full_Lentisphaerae_48_11:0.40533)0.619:0.05317)0.932:0.08517,WP_004072662_1_Bacteria_Proteobacteria_deltaepsilon_subdivisions_Deltaproteobacteria_Desulfobacterales_Desulfobacteraceae_Desulfobacter_postgatei_2ac9:0.40844)0.750:0.02916)0.475:0.06062,((WP_083456640_1_Bacteria_Proteobacteria_deltaepsilon_subdivisions_Deltaproteobacteria_Desulfobacterales_Desulfobacteraceae_Desulfosarcina_variabilis_JCM12296:0.45282,(RCK77783_1_Bacteria_Riflebacteria_Ozemobacter_sibiricus:0.38536,(OGV38369_1_Bacteria_Lentisphaerae_GWF2_Lentisphaerae_45_14:0.37055,(PKL43576_1_Bacteria_Riflebacteria_HGW_Riflebacteria2:0.01248,(PKL41499_1_Candidatus_Riflebacteria_HGW_Riflebacteria1:0.05822,OGK08338_1_Bacteria_Riflebacteria_GWC2_50_8:0.03847)0.322:0.02102)0.999:0.28083)0.353:0.06561)0.701:0.04066)0.902:0.05773,(XP_001433955_1_Eukaryota_Alveolata_Ciliophora_Intramacronucleata_Oligohymenophorea_Parameciidae_Paramecium_tetraurelia:0.42873,PIU40014_1_CG07_land_8_20_14_0_80_Omnitrophica_50_8_curated:0.30557)0.863:0.06611)0.857:0.04372)0.072:0.02536)0.290:0.03064,(NP_927273_1_Bacteria_Cyanobacteria_Gloeobacteria_Gloeobacterales_Gloeobacter_violaceus_PCC_7421:0.35210,WP_011995101_1_Bacteria_Proteobacteria_Alphaproteobacteria_Rhizobiales_Phyllobacteriaceae_Parvibaculum_lavamentivorans_DS_1:0.35764)0.831:0.13522)0.636:0.02652,((WP_012502390_1_Bacteria_BacteroidetesChlorobi_group_Chlorobi_Chlorobia_Chlorobiales_Chlorobiaceae_Chlorobaculum_parvum_NCIB_8327:0.10867,(WP_011357958_1_Bacteria_BacteroidetesChlorobi_group_Chlorobi_Chlorobia_Chlorobiales_Chlorobiaceae_ChlorobiumPelodictyon_group_Pelodictyon_luteolum_DSM_273:0.12657,WP_012505759_1_Bacteria_BacteroidetesChlorobi_group_Chlorobi_Chlorobia_Chlorobiales_Chlorobiaceae_Prosthecochloris_aestuarii_DSM_271:0.17816)0.947:0.08357)0.846:0.05621,WP_011361998_1_Bacteria_BacteroidetesChlorobi_group_Chlorobi_Chlorobia_Chlorobiales_Chlorobiaceae_ChlorobiumPelodictyon_group_Chlorobium_chlorochromatii_CaD3:0.10403)1.000:0.17335)0.790:0.04634,(((((OGV18442_1_Bacteria_Lentisphaerae_GWF2_Lentisphaerae_38_69:0.22425,PIY83551_1_CG_4_10_14_0_8_um_filter_cor_Omnitrophica_44_12_curated:0.18805)0.941:0.07456,((WP_015404620_1_Bacteria_Proteobacteria_deltaepsilon_subdivisions_Deltaproteobacteria_Desulfobacterales_Desulfobulbaceae_Desulfocapsa_sulfexigens_DSM_10523:0.15884,(WP_083863458_1_Bacteria_Proteobacteria_deltaepsilon_subdivisions_Deltaproteobacteria_Desulfobacterales_Desulfobacteraceae_Desulfobacula_toluolica_Tol2:0.12461,(PIW43212_1_Bacteria_Proteobacteria_Zetaproteobacteria_Zetaproteobacteria_bacterium_CG12_big_fil_rev_8_21_14_0_65_55_1124:0.13890,WP_011187561_1_Bacteria_Proteobacteria_deltaepsilon_subdivisions_Deltaproteobacteria_Desulfobacterales_Desulfobulbaceae_Desulfotalea_psychrophila_LSv54:0.12909)0.766:0.02133)0.588:0.02499)0.840:0.05792,(WP_028574560_1_Bacteria_Proteobacteria_deltaepsilon_subdivisions_Deltaproteobacteria_Desulfovibrionales_Desulfohalobiaceae_Desulfonatronovibrio_hydrogenovorans_DSM_9292:0.18717,WP_028321639_1_Bacteria_Proteobacteria_deltaepsilon_subdivisions_Deltaproteobacteria_Desulfobacterales_Desulfobacteraceae_Desulfobacterium_anilini_DSM_4660:0.19142)0.874:0.04672)0.050:0.02346)0.885:0.05654,(WP_014768621_1_Bacteria_Proteobacteria_deltaepsilon_subdivisions_Epsilonproteobacteria_Campylobacterales_Campylobacteraceae_Sulfurospirillum_barnesii_SES_3:0.25825,WP_012805288_1_Bacteria_Proteobacteria_deltaepsilon_subdivisions_Deltaproteobacteria_Desulfovibrionales_Desulfomicrobiaceae_Desulfomicrobium_baculatum_DSM_4028:0.26771)0.687:0.04799)0.641:0.06884,((OGC92723_1_Bacteria_Zixibacteria_RBG_16_Zixibacteria_53_22:0.26174,(((PJA26898_1_CG_4_9_14_3_um_filter_150_Zixibacteria_46_8_curated:0.04823,PJA29185_1_CG_4_9_14_3_um_filter_150_Zixibacteria_46_8_curated:0.08871)0.996:0.13142,OIP66122_1_CG2_30_FULL_Nitrospirae_53_67_curated:0.17112)0.821:0.03080,(WP_011417161_1_Bacteria_Proteobacteria_deltaepsilon_subdivisions_Deltaproteobacteria_Syntrophobacterales_Syntrophaceae_Syntrophus_aciditrophicus_SB:0.24162,(WP_011698624_1_Bacteria_Proteobacteria_deltaepsilon_subdivisions_Deltaproteobacteria_Syntrophobacterales_Syntrophobacteraceae_Syntrophobacter_fumaroxidans_MPOB:0.17296,(WP_013163477_1_Alkaliphile_Bacteria_Proteobacteria_deltaepsilon_subdivisions_Deltaproteobacteria_Desulfobacterales_Desulfobulbaceae_Desulfurivibrio_alkaliphilus_AHT2:0.13979,WP_040098145_1_Bacteria_Proteobacteria_deltaepsilon_subdivisions_Deltaproteobacteria_Desulfuromonadales_Geobacteraceae_Geoalkalibacter_ferrihydriticus_DSM_17813:0.12074)0.992:0.13288)0.280:0.02497)0.925:0.06292)0.291:0.02328)0.886:0.02952,(WP_037463360_1_Bacteria_Proteobacteria_deltaepsilon_subdivisions_Deltaproteobacteria_Syntrophobacterales_Syntrophaceae_Smithella_sp_F21:0.07437,(OPY87139_1_Bacteria_Proteobacteria_deltaepsilon_subdivisions_Deltaproteobacteria_Syntrophobacterales_Syntrophaceae_Smithella_sp_PtaU1Bin162:0.15921,WP_040620577_1_Bacteria_Proteobacteria_deltaepsilon_subdivisions_Deltaproteobacteria_Syntrophobacterales_Syntrophaceae_Smithella_sp_ME1:0.09566)0.866:0.05437)0.992:0.09728)0.893:0.04381)0.977:0.06992,((OHD66962_1_Spirochaetes_bacterium_RBG_13_51_14:0.20546,WP_002773920_1_Bacteria_Spirochaetes_Spirochaetia_Leptospirales_Leptospiraceae_Leptonema_illini_3055_DSM_21528:0.25323)0.837:0.04084,(((((WP_025898682_1_Bacteria_Proteobacteria_Alphaproteobacteria_Sneathiellales_Sneathiellaceae_Sneathiella_glossodoripedis_JCM_23214:0.12040,WP_008944661_1_Bacteria_Proteobacteria_Alphaproteobacteria_Rhodospirillales_Rhodospirillaceae_Oceanibaculum_indicum_P24:0.24291)0.494:0.04775,((WP_035590348_1_Bacteria_Proteobacteria_Alphaproteobacteria_Rhodobacterales_Hyphomonadaceae_Hyphomonas_neptunium_ATCC_15444:0.20319,(WP_011643832_1_Bacteria_Proteobacteria_Alphaproteobacteria_Rhodobacterales_Hyphomonadaceae_Maricaulis_maris_MCS10:0.20302,(WP_019961498_1_Bacteria_Proteobacteria_Alphaproteobacteria_Caulobacterales_Caulobacteraceae_Woodsholea_maritima_DSM_17123:0.13820,WP_022699814_1_Bacteria_Proteobacteria_Alphaproteobacteria_Rhodobacterales_Hyphomonadaceae_Oceanicaulis_alexandrii_HTCC2633:0.11347)0.966:0.09780)0.893:0.05520)0.542:0.05134,((WP_013300349_1_Bacteria_Proteobacteria_Alphaproteobacteria_Parvularculales_Parvularculaceae_Parvularcula_bermudensis_HTCC2503:0.27613,WP_017930739_1_Bacteria_Proteobacteria_Alphaproteobacteria_Rhodobacterales_Hyphomonadaceae_Robiginitomaculum_antarcticum_DSM_21748:0.14748)0.987:0.14598,WP_018147038_1_Bacteria_Proteobacteria_Alphaproteobacteria_Rhodobacterales_Hyphomonadaceae_Henriciella_marina_DSM_19595:0.15332)0.928:0.07486)0.336:0.03906)0.865:0.04374,(WP_020399037_1_Bacteria_Proteobacteria_Alphaproteobacteria_Kordiimonadales_Kordiimonas_gwangyangensis_DSM_19435:0.18598,(WP_015827251_1_Bacteria_Proteobacteria_Alphaproteobacteria_Rhodobacterales_Hyphomonadaceae_Hirschia_baltica_ATCC_49814:0.06289,WP_013480369_1_Bacteria_Proteobacteria_Alphaproteobacteria_Caulobacterales_Caulobacteraceae_Asticcacaulis_excentricus_CB_48_1:0.18803)0.987:0.12327)0.835:0.03091)0.945:0.04605,((((WP_011384892_1_Bacteria_Proteobacteria_Alphaproteobacteria_Rhodospirillales_Rhodospirillaceae_Magnetospirillum_magneticum_AMB_1:0.20580,(WP_022727281_1_Bacteria_Proteobacteria_Alphaproteobacteria_Rhodospirillales_Rhodospirillaceae_Fodinicurvata_sediminis_DSM_21159:0.33741,(OIO92901_1_CG2_30_FULL_Chloroflexi_64_16_curated:0.15570,OGB94245_1_Bacteria_NC10_RBG_16_NC10_65_8:0.14566)0.665:0.06623)0.918:0.07875)0.935:0.07093,WP_014745067_1_Bacteria_Proteobacteria_Alphaproteobacteria_Rhodospirillales_Rhodospirillaceae_Tistrella_mobilis_KA081020_065:0.22681)0.583:0.01989,((YP_426847_1_Phototroph_Bacteria_Proteobacteria_Alphaproteobacteria_Rhodospirillales_Rhodospirillaceae_Rhodospirillum_rubrum_S1_ATCC_11170:0.18971,(WP_019643766_1_Bacteria_Proteobacteria_Alphaproteobacteria_Rhodospirillales_Rhodospirillaceae_Novispirillum_itersonii_ATCC_12639:0.10313,WP_009540061_1_Bacteria_Proteobacteria_Alphaproteobacteria_Rhodospirillales_Rhodospirillaceae_Caenispirillum_salinarum_AK4:0.27477)0.946:0.08674)0.380:0.04267,(WP_014098990_1_Bacteria_FibrobacteresAcidobacteria_group_Acidobacteria_Blastocatellia_Chloracidobacterium_thermophilum_B:0.05827,OYT70108_1_HotSpring_Bacteria_Acidobacteria_Blastocatellia_Chloracidobacterium_spCP2_5A:0.03402)1.000:0.18404)0.956:0.06921)0.896:0.04217,(((WP_013114437_1_Bacteria_Spirochaetes_Spirochaetia_Spirochaetales_Brachyspiraceae_Brachyspira_murdochii_DSM_12563:0.59504,((((WP_037459632_1_Bacteria_Proteobacteria_Alphaproteobacteria_Rhodospirillales_Rhodospirillaceae_Skermanella_stibiiresistens_SB22:0.19244,(((WP_008888603_1_Bacteria_Proteobacteria_Alphaproteobacteria_Rhodospirillales_Rhodospirillaceae_Thalassospira_profundimaris_WP0211:0.06691,(WP_028795535_1_Bacteria_Proteobacteria_Alphaproteobacteria_Rhodospirillales_Rhodospirillaceae_Thalassobaculum_salexigens_DSM_19539:0.02321,WP_025300802_1_Bacteria_Proteobacteria_Alphaproteobacteria_Rhodospirillales_Rhodospirillaceae_Candidatus_Endolissoclinum_faulkneri_L5:0.33205)0.999:0.16788)0.163:0.04171,(WP_028467584_1_Bacteria_Proteobacteria_Alphaproteobacteria_Rhodospirillales_Rhodospirillaceae_Nisaea_denitrificans_DSM_18348:0.21294,((((WP_046863726_1_Bacteria_Proteobacteria_Alphaproteobacteria_Rhizobiales_Methylobacteriaceae_Microvirga_massiliensis:0.08109,WP_055458507_1_Bacteria_Proteobacteria_Alphaproteobacteria_Rhizobiales_Beijerinckiaceae_Chelatococcus_daeguensis:0.08188)0.993:0.08762,((WP_013165499_1_Bacteria_Proteobacteria_Alphaproteobacteria_Rhizobiales_Xanthobacteraceae_Starkeya_novella_DSM_506:0.05053,(WP_091440746_1_Bacteria_Proteobacteria_Alphaproteobacteria_Rhizobiales_Xanthobacteraceae_Ancylobacter_rudongensis:0.05708,(WP_012115295_1_Bacteria_Proteobacteria_Alphaproteobacteria_Rhizobiales_Xanthobacteraceae_Xanthobacter_autotrophicus_Py2:0.02622,WP_012171577_1_Bacteria_Proteobacteria_Alphaproteobacteria_Rhizobiales_Xanthobacteraceae_Azorhizobium_caulinodans_ORS_571:0.06438)0.945:0.03833)0.743:0.01770)0.890:0.02395,(WP_026789418_1_Bacteria_Proteobacteria_Alphaproteobacteria_Rhizobiales_Methylocystaceae_Pleomorphomonas_oryzae_DSM_16300:0.23113,((WP_055730254_1_Bacteria_Proteobacteria_Alphaproteobacteria_Rhizobiales_Bradyrhizobiaceae_Bosea_thiooxidans:0.07033,((WP_018408654_1_Bacteria_Proteobacteria_Alphaproteobacteria_Rhizobiales_Methylocystaceae_Methylocystis_rosea_SV97:0.11948,WP_003610835_1_Bacteria_Proteobacteria_Alphaproteobacteria_Rhizobiales_Methylocystaceae_Methylosinus_trichosporium_OB3b:0.07799)0.999:0.15296,(WP_020175460_1_Bacteria_Proteobacteria_Alphaproteobacteria_Rhizobiales_Beijerinckiaceae_Methyloferula_stellata_AR4:0.21004,WP_026607606_1_Bacteria_Proteobacteria_Alphaproteobacteria_Rhizobiales_Beijerinckiaceae_Methylocapsa_acidiphila_B2:0.05959)0.993:0.12196)0.982:0.07847)0.786:0.05904,(WP_011511813_1_Bacteria_Proteobacteria_Alphaproteobacteria_Rhizobiales_Bradyrhizobiaceae_Nitrobacter_hamburgensis_X14:0.12832,(WP_014491764_1_PlantSymbiont_Bacteria_Proteobacteria_Alphaproteobacteria_Rhizobiales_Bradyrhizobiaceae_Bradyrhizobium_japonicum_USDA6:0.08066,(WP_011157250_1_Bacteria_Proteobacteria_Alphaproteobacteria_Rhizobiales_Bradyrhizobiaceae_Rhodopseudomonas_palustris_CGA009:0.05080,(WP_012562069_1_Bacteria_Proteobacteria_Alphaproteobacteria_Rhizobiales_Bradyrhizobiaceae_Oligotropha_carboxidovorans_OM5:0.01989,WP_002718467_1_Bacteria_Proteobacteria_Alphaproteobacteria_Rhizobiales_Bradyrhizobiaceae_Afipia_felis_ATCC53690:0.03229)0.967:0.04199)0.911:0.03372)0.330:0.04315)0.618:0.05424)0.837:0.03903)0.189:0.02023)0.827:0.01365)0.272:0.01464,(WP_012590694_1_Bacteria_Proteobacteria_Alphaproteobacteria_Rhizobiales_Beijerinckiaceae_Methylocella_silvestris_BL2:0.09056,WP_012384634_1_Bacteria_Proteobacteria_Alphaproteobacteria_Rhizobiales_Beijerinckiaceae_Beijerinckia_indica_subsp_indica_ATCC_9039:0.07255)0.966:0.04998)0.873:0.03087,(((WP_023431187_1_Bacteria_Proteobacteria_Alphaproteobacteria_Rhizobiales_Rhodobiaceae_Lutibaculum_baratangense_AMV1:0.12269,WP_029031608_1_Bacteria_Proteobacteria_Alphaproteobacteria_Rhizobiales_Bradyrhizobiaceae_Salinarimonas_rosea_DSM_21201:0.10166)0.662:0.03441,(WP_020180468_1_Bacteria_Proteobacteria_Alphaproteobacteria_Rhizobiales_Methylocystaceae_Methylopila_sp_M107:0.16040,WP_003604172_1_Bacteria_Proteobacteria_Alphaproteobacteria_Rhizobiales_Methylobacteriaceae_Methylobacterium_extorquens_AM1:0.12236)0.894:0.04264)0.906:0.05065,((((WP_050471091_1_Bacteria_Proteobacteria_Alphaproteobacteria_Rhodobacterales_Rhodobacteraceae_Pannonibacter_phragmitetus_ASM148406:0.08217,(WP_029059868_1_Bacteria_Proteobacteria_Alphaproteobacteria_Rhodobacterales_Rhodobacteraceae_Stappia_stellulata_DSM_5886:0.06401,WP_054358230_1_Bacteria_Proteobacteria_Alphaproteobacteria_Rhizobiales_Hyphomicrobiaceae_Prosthecomicrobium_hirschii:0.09890)0.869:0.02500)0.904:0.03124,((WP_007196653_1_Bacteria_Proteobacteria_Alphaproteobacteria_Rhizobiales_Phyllobacteriaceae_Hoeflea_phototrophica_DFL_43:0.17135,WP_008192782_1_Bacteria_Proteobacteria_Alphaproteobacteria_Rhodobacterales_Rhodobacteraceae_Labrenzia_alexandrii_DFL_11:0.04706)0.915:0.04171,(((WP_012092469_1_Bacteria_Proteobacteria_Alphaproteobacteria_Rhizobiales_Brucellaceae_Ochrobactrum_anthropi_ATCC_49188:0.05411,(WP_022710046_1_Bacteria_Proteobacteria_Alphaproteobacteria_Rhizobiales_Brucellaceae_Pseudochrobactrum_sp_AO18b:0.05546,WP_002963716_1_Bacteria_Proteobacteria_Alphaproteobacteria_Rhizobiales_Brucellaceae_Brucella_abortus_2308:0.03855)0.532:0.00667)0.924:0.00055,(WP_029075614_1_Bacteria_Proteobacteria_Alphaproteobacteria_Rhizobiales_Rhizobiaceae_Kaistia_adipata_DSM_17808:0.05282,WP_090876606_1_Bacteria_Proteobacteria_Alphaproteobacteria_Rhizobiales_unclassified_Rhizobiales_Bauldia_litoralis:0.12641)0.939:0.03504)0.894:0.03751,(WP_081717755_1_Bacteria_Proteobacteria_Alphaproteobacteria_Rhizobiales_Hyphomicrobiaceae_Hyphomicrobium_nitrativorans_NL23:0.25703,(((((((WP_067964376_1_Bacteria_Proteobacteria_Alphaproteobacteria_Rhizobiales_Phyllobacteriaceae_Aminobacter_aminovorans:0.02741,(WP_007008402_1_Bacteria_Proteobacteria_Alphaproteobacteria_Rhizobiales_Phyllobacteriaceae_Nitratireductor_aquibiodomus_JCM_21793:0.04488,(WP_011580204_1_Bacteria_Proteobacteria_Alphaproteobacteria_Rhizobiales_Phyllobacteriaceae_Chelativorans_sp_BNC1:0.06396,WP_019997807_1_Bacteria_Proteobacteria_Alphaproteobacteria_Rhizobiales_Aurantimonadaceae_Aurantimonas_ureilytica_DSM_18598:0.14658)0.979:0.07081)0.862:0.02583)0.828:0.01038,(WP_019172142_1_Bacteria_Proteobacteria_Alphaproteobacteria_Rhizobiales_Phyllobacteriaceae_Pseudaminobacter_salicylatoxidans_KCT001:0.00534,(WP_035023066_1_Bacteria_Proteobacteria_Alphaproteobacteria_Rhizobiales_Phyllobacteriaceae_Aquamicrobium_defluvii_W13Z1:0.03280,WP_015318654_1_Bacteria_Proteobacteria_Alphaproteobacteria_Rhizobiales_Phyllobacteriaceae_Mesorhizobium_australicum_WSM2073:0.02160)0.950:0.02654)0.901:0.01604)0.666:0.01323,(WP_008528928_1_PlantSymbiont_Bacteria_Proteobacteria_Alphaproteobacteria_Rhizobiales_Rhizobiaceae_Rhizobium_leguminosarum_bvtrifolii_WSM1689:0.05577,WP_038584745_1_PlantSymbiont_Bacteria_Proteobacteria_Alphaproteobacteria_Rhizobiales_Rhizobiaceae_Neorhizobium_galegae_bv_orientalis_HAMBI_540:0.05195)0.973:0.06057)0.574:0.03108,WP_105737248_1_Bacteria_Proteobacteria_Alphaproteobacteria_Rhizobiales_Phyllobacteriaceae_Phyllobacterium_myrsinacearum_DSM5892:0.04135)0.481:0.03645,(WP_013544721_1_Bacteria_Proteobacteria_Alphaproteobacteria_Rhizobiales_Bartonellaceae_Bartonella_clarridgeiae_73:0.18573,WP_007557173_1_Bacteria_Proteobacteria_Alphaproteobacteria_Rhizobiales_Rhizobiaceae_Candidatus_Liberibacter_americanus_Sao_Paulo:0.45219)0.877:0.06531)0.828:0.02495,(WP_034789262_1_Bacteria_Proteobacteria_Alphaproteobacteria_Rhizobiales_Rhizobiaceae_SinorhizobiumEnsifer_group_Ensifer_adhaerens_CasidaA:0.03213,NP_385079_1_PlantSymbiont_Bacteria_Proteobacteria_Alphaproteobacteria_Rhizobiales_Rhizobiaceae_SinorhizobiumEnsifer_group_Ensifer_meliloti_1021:0.02144)0.969:0.05407)0.156:0.03087,(WP_018064987_1_Bacteria_Proteobacteria_Alphaproteobacteria_Rhizobiales_Aurantimonadaceae_Martelella_mediterranea_DSM_17316:0.11372,(WP_053997847_1_Bacteria_Proteobacteria_Alphaproteobacteria_Rhodobacterales_Rhodobacteraceae_Ahrensia_marina:0.07181,(WP_024348991_1_ManganeseOxidation_Bacteria_Proteobacteria_Alphaproteobacteria_Rhizobiales_Aurantimonadaceae_Aurantimonas_manganoxydans_SI85_9A1:0.06777,WP_007067306_1_Bacteria_Proteobacteria_Alphaproteobacteria_Rhizobiales_Aurantimonadaceae_Fulvimarina_pelagi_HTCC2506:0.09562)0.946:0.05421)0.947:0.05592)0.916:0.04547)0.757:0.02999)0.747:0.01004)0.873:0.02610)0.925:0.02859)0.648:0.02506,((WP_026381189_1_Bacteria_Proteobacteria_Alphaproteobacteria_Rhizobiales_Rhodobiaceae_Afifella_pfennigii_DSM_17143:0.27385,(WP_018698574_1_Bacteria_Proteobacteria_Alphaproteobacteria_Rhizobiales_unclassified_Rhizobiales_Amorphus_coralli_DSM_19760:0.12269,WP_013420009_1_Bacteria_Proteobacteria_Alphaproteobacteria_Rhizobiales_Hyphomicrobiaceae_Rhodomicrobium_vannielii_ATCC_17100:0.12361)0.296:0.03085)0.850:0.01750,((WP_014129804_1_Bacteria_Proteobacteria_Alphaproteobacteria_Rhizobiales_Hyphomicrobiaceae_Pelagibacterium_halotolerans_B2:0.07540,WP_072345106_1_Bacteria_Proteobacteria_Alphaproteobacteria_Rhizobiales_unclassified_Rhizobiales_Vasilyevaea_enhydra_ATCC_23634:0.03380)0.948:0.04590,(WP_027833552_1_Bacteria_Proteobacteria_Alphaproteobacteria_Rhizobiales_Hyphomicrobiaceae_Maritalea_myrionectae_DSM_19524:0.07566,WP_029042648_1_Bacteria_Proteobacteria_Alphaproteobacteria_Rhizobiales_Hyphomicrobiaceae_Cucumibacter_marinus_DSM_18995:0.06914)0.994:0.08102)0.783:0.01386)0.871:0.02570)0.957:0.05707,(WP_028483124_1_Bacteria_Proteobacteria_Alphaproteobacteria_Rhodobacterales_Rhodobacteraceae_Nesiotobacter_exalbescens_DSM_16456:0.03146,WP_008549597_1_Bacteria_Proteobacteria_Alphaproteobacteria_Rhodobacterales_Rhodobacteraceae_Pseudovibrio_denitrificans:0.05393)0.658:0.01246)0.950:0.05823)0.888:0.03823)0.991:0.11584)0.545:0.03960)0.255:0.02626,(WP_018632695_1_Bacteria_Proteobacteria_Alphaproteobacteria_Rhizobiales_Methylobacteriaceae_Meganema_perideroedes_DSM_15528:0.36802,(((WP_028094487_1_Bacteria_Proteobacteria_Alphaproteobacteria_Rhodobacterales_Rhodobacteraceae_Donghicola_xiamenensis_DSM_18339:0.06956,((((WP_027261972_1_Bacteria_Proteobacteria_Alphaproteobacteria_Rhodobacterales_Rhodobacteraceae_Sedimentitalea_nanhaiensis_DSM24252:0.05189,((((((WP_043841251_1_Bacteria_Proteobacteria_Alphaproteobacteria_Rhodobacterales_Rhodobacteraceae_Roseivivax_marinus:0.06521,WP_057819402_1_Bacteria_Proteobacteria_Alphaproteobacteria_Rhodobacterales_Rhodobacteraceae_Roseovarius_indicus:0.02586)0.717:0.02395,WP_007426157_1_Bacteria_Proteobacteria_Alphaproteobacteria_Rhodobacterales_Rhodobacteraceae_Oceaniovalibus_guishaninsula_JLT2003:0.08099)0.929:0.03311,WP_007253731_1_Bacteria_Proteobacteria_Alphaproteobacteria_Rhodobacterales_Rhodobacteraceae_Oceanicola_granulosus_HTCC2516:0.09806)0.496:0.00055,(WP_021100661_1_Bacteria_Proteobacteria_Alphaproteobacteria_Rhodobacterales_Rhodobacteraceae_Thalassobacter_arenae_DSM_19593:0.03454,(WP_015495280_1_Psychrophile_Bacteria_Proteobacteria_Alphaproteobacteria_Rhodobacterales_Rhodobacteraceae_Octadecabacter_arcticus_238:0.08541,(WP_007120168_1_Bacteria_Proteobacteria_Alphaproteobacteria_Rhodobacterales_Rhodobacteraceae_Oceanibulbus_indolifex_HEL_45:0.04374,WP_074635168_1_Bacteria_Proteobacteria_Alphaproteobacteria_Rhodobacterales_Rhodobacteraceae_Sulfitobacter_pontiacus_DSM10014:0.04214)0.977:0.05892)0.890:0.02521)0.879:0.03394)0.903:0.02263,WP_073125505_1_Bacteria_Proteobacteria_Alphaproteobacteria_Rhodobacterales_Rhodobacteraceae_Maribius_salinus:0.07957)0.227:0.01694,WP_018303486_1_Bacteria_Proteobacteria_Alphaproteobacteria_Rhodobacterales_Rhodobacteraceae_Wenxinia_marina_DSM_24838:0.03439)0.921:0.03527)0.791:0.01215,((WP_043919045_1_Bacteria_Proteobacteria_Alphaproteobacteria_Rhodobacterales_Rhodobacteraceae_Jannaschia_aquimarina:0.08585,((((WP_011048057_1_Bacteria_Proteobacteria_Alphaproteobacteria_Rhodobacterales_Rhodobacteraceae_Silicibacter_pomeroyi_DSS_3:0.02038,(WP_044050107_1_Bacteria_Proteobacteria_Alphaproteobacteria_Rhodobacterales_Rhodobacteraceae_Planktomarina_temperata_RCA23_DSM_22400_RCA23:0.06865,(WP_013962815_1_Bacteria_Proteobacteria_Alphaproteobacteria_Rhodobacterales_Rhodobacteraceae_Roseobacter_litoralis_Och_149:0.03271,WP_087207589_1_Bacteria_Proteobacteria_Alphaproteobacteria_Rhodobacterales_Rhodobacteraceae_Loktanella_vestfoldensis_SMR4r:0.10169)0.105:0.02236)0.925:0.02403)0.441:0.00966,WP_012177740_1_Phototroph_Bacteria_Proteobacteria_Alphaproteobacteria_Rhodobacterales_Rhodobacteraceae_Dinoroseobacter_shibae_DFL_12:0.02951)0.865:0.02424,WP_024096931_1_Bacteria_Proteobacteria_Alphaproteobacteria_Rhodobacterales_Rhodobacteraceae_Phaeobacter_gallaeciensis_DSM26640:0.03275)0.575:0.00557,WP_048598070_1_Bacteria_Proteobacteria_Alphaproteobacteria_Rhodobacterales_Rhodobacteraceae_Nereida_ignava_CECT5292:0.04016)0.979:0.03851)0.681:0.00054,YP_005794688_1_Bacteria_Proteobacteria_Alphaproteobacteria_Rhodobacterales_Rhodobacteraceae_Ketogulonigenium_vulgare_WSH001:0.11771)0.749:0.00550)0.903:0.02621,WP_021096637_1_Bacteria_Proteobacteria_Alphaproteobacteria_Rhodobacterales_Rhodobacteraceae_Rubellimicrobium_thermophilum_DSM_16684:0.18846)0.504:0.01701,((WP_013068020_1_Bacteria_Proteobacteria_Alphaproteobacteria_Rhodobacterales_Rhodobacteraceae_Rhodobacter_capsulatus_SB1003:0.04185,WP_028028661_1_Bacteria_Proteobacteria_Alphaproteobacteria_Rhodobacterales_Rhodobacteraceae_Catellibacterium_nectariphilum_DSM_15620:0.12903)0.926:0.03709,((((WP_020042251_1_Bacteria_Proteobacteria_Alphaproteobacteria_Rhodobacterales_Rhodobacteraceae_Salipiger_mucosus_DSM_16094:0.03775,(WP_007793087_1_Bacteria_Proteobacteria_Alphaproteobacteria_Rhodobacterales_Rhodobacteraceae_Pelagibaca_bermudensis_HTCC2601:0.01340,WP_008884510_1_Bacteria_Proteobacteria_Alphaproteobacteria_Rhodobacterales_Rhodobacteraceae_Citreicella_sp_SE45:0.02495)0.971:0.05475)0.991:0.07188,WP_074639958_1_Bacteria_Proteobacteria_Alphaproteobacteria_Rhodobacterales_Rhodobacteraceae_Celeribacter_baekdonensis:0.06699)0.868:0.02860,(WP_008328293_1_Bacteria_Proteobacteria_Alphaproteobacteria_Rhodobacterales_Rhodobacteraceae_Maritimibacter_alkaliphilus_HTCC2654:0.03121,WP_026757742_1_Bacteria_Proteobacteria_Alphaproteobacteria_Rhodobacterales_Rhodobacteraceae_Sediminimonas_qiaohouensis_DSM_21189:0.04879)0.347:0.00728)0.217:0.00717,(WP_005857272_1_Bacteria_Proteobacteria_Alphaproteobacteria_Rhodobacterales_Rhodobacteraceae_Sagittula_stellata_E_37:0.07305,WP_042461817_1_Bacteria_Proteobacteria_Alphaproteobacteria_Rhodobacterales_Rhodobacteraceae_Rhodovulum_sulfidophilum_DSM1374:0.09282)0.944:0.04709)0.890:0.01545)0.827:0.01680)0.866:0.01642)0.764:0.01809,WP_022704527_1_Bacteria_Proteobacteria_Alphaproteobacteria_Rhodobacterales_Rhodobacteraceae_Pseudorhodobacter_ferrugineus_DSM_5888:0.05332)0.684:0.03222,WP_035259535_1_Bacteria_Proteobacteria_Alphaproteobacteria_Rhodobacterales_Rhodobacteraceae_Actibacterium_mucosum_KCTC_23349:0.07792)0.987:0.16058)0.992:0.16883)0.955:0.06865)0.509:0.02354,(WP_003629595_1_Bacteria_Proteobacteria_Alphaproteobacteria_Rhodospirillales_Acetobacteraceae_Acetobacter_pasteurianus_IFO328301:0.21297,(((((((((WP_008888068_1_Bacteria_Proteobacteria_Alphaproteobacteria_Rhodobacterales_Rhodobacteraceae_Citreicella_sp_SE45:0.06075,WP_007799271_1_Bacteria_Proteobacteria_Alphaproteobacteria_Rhodobacterales_Rhodobacteraceae_Pelagibaca_bermudensis_HTCC2601:0.03950)0.973:0.06263,(WP_092811671_1_Bacteria_Proteobacteria_Alphaproteobacteria_Rhodobacterales_Rhodobacteraceae_Roseivivax_marinus:0.05027,WP_020041168_1_Bacteria_Proteobacteria_Alphaproteobacteria_Rhodobacterales_Rhodobacteraceae_Salipiger_mucosus_DSM_16094:0.05062)0.970:0.06128)0.130:0.03892,WP_057815050_1_Bacteria_Proteobacteria_Alphaproteobacteria_Rhodobacterales_Rhodobacteraceae_Roseovarius_indicus:0.08965)0.913:0.04908,(WP_028095292_1_Bacteria_Proteobacteria_Alphaproteobacteria_Rhodobacterales_Rhodobacteraceae_Donghicola_xiamenensis_DSM_18339:0.01369,WP_028092595_1_Bacteria_Proteobacteria_Alphaproteobacteria_Rhodobacterales_Rhodobacteraceae_Donghicola_xiamenensis_DSM_18339:0.03619)0.962:0.06486)0.999:0.13460,(WP_026438776_1_Bacteria_Proteobacteria_Alphaproteobacteria_Rhodospirillales_Acetobacteraceae_Acidocella_facilis_ATCC_35904:0.07526,WP_026870338_1_Bacteria_Proteobacteria_Alphaproteobacteria_Rhodospirillales_Rhodospirillaceae_Inquilinus_limosus_DSM_16000:0.12298)0.532:0.02528)0.792:0.01839,WP_029925699_1_Bacteria_Proteobacteria_Alphaproteobacteria_Rhizobiales_Brucellaceae_Ochrobactrum_anthropi_ATCC_49188:0.14034)0.243:0.01013,(WP_007424792_1_Bacteria_Proteobacteria_Alphaproteobacteria_Rhodospirillales_Acetobacteraceae_Acidiphilium_multivorum_AIU301:0.09797,(WP_019459806_1_Bacteria_Proteobacteria_Alphaproteobacteria_Rhodospirillales_Acetobacteraceae_Roseomonas_mucosa_ATCC_BAA_692:0.10905,(WP_027284648_1_Bacteria_Proteobacteria_Alphaproteobacteria_Rhodospirillales_Acetobacteraceae_Rubritepida_flocculans_DSM_14296:0.11004,WP_043335476_1_Bacteria_Proteobacteria_Alphaproteobacteria_Rhodospirillales_Acetobacteraceae_Belnapia_moabensis_DSM_16746:0.03131)0.968:0.10503)1.000:0.24935)0.937:0.08933)0.876:0.02732,(WP_011631661_1_Bacteria_Proteobacteria_Alphaproteobacteria_Rhodospirillales_Acetobacteraceae_Granulibacter_bethesdensis_CGDNIH1:0.14496,WP_014748132_1_Bacteria_Proteobacteria_Alphaproteobacteria_Rhodospirillales_Rhodospirillaceae_Tistrella_mobilis_KA081020_065:0.22455)0.811:0.03932)0.947:0.04512,(((WP_070402093_1_Bacteria_Proteobacteria_Alphaproteobacteria_Rhodospirillales_Acetobacteraceae_Kozakia_baliensis_DSM14400:0.04287,WP_025841219_1_Bacteria_Proteobacteria_Alphaproteobacteria_Rhodospirillales_Acetobacteraceae_Asaia_platycodi_JCM_25414:0.08904)0.936:0.05977,(WP_012553097_1_Bacteria_Proteobacteria_Alphaproteobacteria_Rhodospirillales_Acetobacteraceae_Gluconacetobacter_diazotrophicus_PAl_5:0.06064,WP_025437554_1_Bacteria_Proteobacteria_Alphaproteobacteria_Rhodospirillales_Acetobacteraceae_Gluconacetobacter_xylinus_E25:0.12528)0.345:0.04112)0.887:0.04666,(WP_018979158_1_Bacteria_Proteobacteria_Alphaproteobacteria_Rhodospirillales_Acetobacteraceae_Saccharibacter_floricola_DSM_15669:0.14471,WP_015072278_1_Bacteria_Proteobacteria_Alphaproteobacteria_Rhodospirillales_Acetobacteraceae_Gluconobacter_oxydans_H24:0.07613)0.733:0.04529)0.294:0.03032)0.909:0.07608)1.000:0.28831)0.827:0.02870,WP_027289030_1_Bacteria_Proteobacteria_Alphaproteobacteria_Rhodospirillales_Rhodospirillaceae_Rhodovibrio_salinarum_DSM_9154:0.41837)0.940:0.04996,WP_088873261_1_Bacteria_Proteobacteria_Alphaproteobacteria_Rhodospirillales_Rhodospirillaceae_Azospirillum_amazonense_CBAmc:0.33197)0.482:0.05205)0.904:0.06819,((XP_005647238_1_Eukaryota_Viridiplantae_Chlorophyta_Trebouxiophyceae_Coccomyxa_subellipsoidea_C169:0.31528,(XP_011400728_1_Eukaryota_Viridiplantae_Chlorophyta_Trebouxiophyceae_Auxenochlorella_protothecoides_ASM73321v1:0.21922,((PSC77044_1_Eukaryota_Viridiplantae_Chlorophyta_Trebouxiophyceae_Micractinium_conductrix_ASM224581v2:0.04593,(PSC72747_1_Eukaryota_Viridiplantae_Chlorophyta_Trebouxiophyceae_Micractinium_conductrix_ASM224581v2:0.11277,XP_005850533_1_Eukaryota_Viridiplantae_Chlorophyta_Trebouxiophyceae_Chlorella_variabilis_v1:0.06532)0.976:0.06997)0.925:0.03611,XP_005851580_1_Eukaryota_Viridiplantae_Chlorophyta_Trebouxiophyceae_Chlorella_variabilis_v1:0.01306)0.999:0.17647)0.824:0.07349)0.574:0.07003,(((GBG73690_1_Eukaryota_Viridiplantae_Streptophyta_Chara_braunii_Cbr_1:0.18397,(PTQ46990_1_Eukaryota_Viridiplantae_Streptophyta_Marchantia_polymorpha_liverwort:0.18948,(XP_024379755_1_Eukaryota_Viridiplantae_Streptophyta_Physcomitrella_patens_PhypaV3:0.14774,XP_024399093_1_Eukaryota_Viridiplantae_Streptophyta_Physcomitrella_patens_PhypaV3:0.19938)0.997:0.19171)0.476:0.03271)0.568:0.04286,((NP_197722_1_Eukaryota_Viridiplantae_Streptophyta_Arabidopsis_thaliana_TAIR10_1:0.11718,(NP_001056774_1_Eukaryota_Viridiplantae_Streptophyta_Oryza_sativa_Japonica_Build4:0.08121,(NP_001170762_1_Eukaryota_Viridiplantae_Streptophyta_Zea_mays_B73_RefGen_v4:0.00701,(XP_008663943_2_Eukaryota_Viridiplantae_Streptophyta_Zea_mays_B73_RefGen_v4:0.05461,NP_001104871_2_Eukaryota_Viridiplantae_Streptophyta_Zea_mays_B73_RefGen_v4:0.00054)0.877:0.01624)0.798:0.03731)1.000:0.27343)1.000:0.40231,((((((NP_001330684_1_Eukaryota_Viridiplantae_Streptophyta_Arabidopsis_thaliana_TAIR10_1:0.0,NP_001330685_1_Eukaryota_Viridiplantae_Streptophyta_Arabidopsis_thaliana_TAIR10_1:0.0):0.00055,NP_199923_1_Eukaryota_Viridiplantae_Streptophyta_Arabidopsis_thaliana_TAIR10_1:0.00055)0.778:0.00054,NP_001330686_1_Eukaryota_Viridiplantae_Streptophyta_Arabidopsis_thaliana_TAIR10_1:0.00055)1.000:0.00055,(NP_001330687_1_Eukaryota_Viridiplantae_Streptophyta_Arabidopsis_thaliana_TAIR10_1:0.0,NP_001330683_1_Eukaryota_Viridiplantae_Streptophyta_Arabidopsis_thaliana_TAIR10_1:0.0):0.00055)1.000:0.22227,((NP_001190834_1_Eukaryota_Viridiplantae_Streptophyta_Arabidopsis_thaliana_TAIR10_1:0.0,NP_194240_1_Eukaryota_Viridiplantae_Streptophyta_Arabidopsis_thaliana_TAIR10_1:0.0,NP_849441_1_Eukaryota_Viridiplantae_Streptophyta_Arabidopsis_thaliana_TAIR10_1:0.0,NP_849440_1_Eukaryota_Viridiplantae_Streptophyta_Arabidopsis_thaliana_TAIR10_1:0.0):0.00055,NP_001031710_1_Eukaryota_Viridiplantae_Streptophyta_Arabidopsis_thaliana_TAIR10_1:0.00055)1.000:0.19713)0.368:0.05720,(NP_001056612_1_Eukaryota_Viridiplantae_Streptophyta_Oryza_sativa_Japonica_Build4:0.06515,NP_001266559_2_Eukaryota_Viridiplantae_Streptophyta_Zea_mays_B73_RefGen_v4:0.03264)1.000:0.57034)0.536:0.05183)0.846:0.03874)0.985:0.10208,(XP_013895475_1_Eukaryota_Viridiplantae_Chlorophyta_Chlorophyceae_Monoraphidium_neglectum_v1:0.14823,(PNH11408_1_Eukaryota_Viridiplantae_Chlorophyta_Chlorophyceae_Tetrabaena_socialis_TetSoc1:0.07633,((XP_002946030_1_Eukaryota_Viridiplantae_Chlorophyta_Chlorophyceae_Volvox_carteri_nagariensis_v1:0.01627,(XP_002946031_1_Eukaryota_Viridiplantae_Chlorophyta_Chlorophyceae_Volvox_carteri_nagariensis_v1:0.16663,XP_002946032_1_Eukaryota_Viridiplantae_Chlorophyta_Chlorophyceae_Volvox_carteri_nagariensis_v1:0.21962)0.974:0.08607)0.910:0.04033,XP_001690591_1_Eukaryota_Viridiplantae_Chlorophyta_Chlorophyceae_Chlamydomonas_reinhardtii_v3:0.03779)0.760:0.03830)0.931:0.08371)0.730:0.02264)0.916:0.06737)0.998:0.14522)0.871:0.03281,((((((NP_682309_1_Bacteria_Cyanobacteria_Chroococcales_Thermosynechococcus_elongatus_BP_1:0.18661,WP_012627119_1_Bacteria_Cyanobacteria_Chroococcales_Cyanothece_sp_PCC_7425:0.09234)0.890:0.05216,(WP_017289583_1_Bacteria_Cyanobacteria_Oscillatoriales_Leptolyngbya_boryana_dg5:0.08763,((((WP_016873389_1_Bacteria_Cyanobacteria_Stigonematales_Chlorogloeopsis_fritschii_PCC_6912:0.09004,WP_016865190_1_Bacteria_Cyanobacteria_Stigonematales_Fischerella_muscicola_PCC7414:0.03608)0.709:0.01599,(WP_096539786_1_Bacteria_Cyanobacteria_Nostocales_Nostocaceae_Nostoc_linckia_NIES25:0.03911,((((WP_045870760_1_Bacteria_Cyanobacteria_Nostocales_Microchaetaceae_Microchaete_diplosiphon:0.0,WP_045870760_1_Bacteria_Cyanobacteria_Nostocales_Microchaetaceae_Fremyella_diplosiphon_UTEX_481:0.0):0.09657,WP_006195978_1_Bacteria_Cyanobacteria_Nostocales_Nostocaceae_Nodularia_spumigena_CCY9414:0.06259)0.745:0.00551,(WP_015212429_1_Bacteria_Cyanobacteria_Nostocales_Nostocaceae_Anabaena_cylindrica_PCC_7122:0.02641,WP_015209340_1_Bacteria_Cyanobacteria_Nostocales_Nostocaceae_Cylindrospermum_stagnale_PCC_7417:0.05164)0.747:0.00670)0.880:0.01664,WP_012412690_1_Bacteria_Cyanobacteria_Nostocales_Nostocaceae_Nostoc_punctiforme_PCC73102:0.05943)0.914:0.02146)0.746:0.01624)0.911:0.03550,(WP_028082620_1_Bacteria_Cyanobacteria_Nostocales_Nostocaceae_Anabaena_circinalis_AWQC131C:0.03064,WP_027404913_1_Bacteria_Cyanobacteria_Nostocales_Nostocaceae_Aphanizomenon_flos_aquae_NIES_81:0.01276)0.984:0.05184)0.290:0.01825,WP_009341752_1_Bacteria_Cyanobacteria_Nostocales_Nostocaceae_Raphidiopsis_brookii_D9_D9_7:0.08064)0.980:0.08604)0.982:0.08216)0.935:0.04924,WP_015162496_1_Bacteria_Cyanobacteria_Chroococcales_Chamaesiphon_minutus_PCC_6605:0.19257)0.712:0.01947,WP_015202326_1_Bacteria_Cyanobacteria_Oscillatoriales_Crinalium_epipsammum_PCC_9333:0.07834)0.985:0.07417,(WP_017314806_1_Bacteria_Cyanobacteria_Stigonematales_Mastigocladopsis_repens_MORA_PCC_10914:0.22966,(((WP_012164047_1_Bacteria_Cyanobacteria_Chroococcales_Acaryochloris_marina_MBIC11017:0.20479,WP_012500909_1_Bacteria_BacteroidetesChlorobi_group_Chlorobi_Chlorobia_Chlorobiales_Chlorobiaceae_Chloroherpeton_thalassium_ATCC_35110:0.22216)0.803:0.06608,(WP_015108916_1_Bacteria_Cyanobacteria_Chroococcales_Cyanobium_gracile_PCC_6307:0.25702,(WP_011243049_1_Bacteria_Cyanobacteria_Chroococcales_Synechococcus_elongatus_PCC6301:0.18403,(WP_015143212_1_Bacteria_Cyanobacteria_Pleurocapsales_Pleurocapsa_sp_PCC_7327:0.10406,((WP_010872652_1_Bacteria_Cyanobacteria_Chroococcales_Synechocystis_sp_PCC_6803:0.04282,WP_016924093_1_Bacteria_Cyanobacteria_Prochlorales_Prochlorotrichaceae_Prochlorothrix_hollandica_PCC_9006:0.14781)0.947:0.05105,(((WP_072623239_1_Bacteria_Cyanobacteria_Oscillatoriophycideae_Oscillatoriales_Spirulina_major_PCC_6313:0.14671,(WP_015230134_1_Bacteria_Cyanobacteria_Chroococcales_Dactylococcopsis_salina_PCC_8305:0.02850,WP_015226595_1_Bacteria_Cyanobacteria_Chroococcales_Halothece_cluster_Halothece_sp_PCC_7418:0.02803)0.996:0.12041)0.957:0.07375,((WP_096656209_1_Bacteria_Cyanobacteria_Nostocales_Rivulariaceae_Calothrix_parasitica:0.04783,WP_015119650_1_Bacteria_Cyanobacteria_Nostocales_Rivulariaceae_Rivularia_sp_PCC_7116:0.03623)0.968:0.05368,(WP_015195161_1_Bacteria_Cyanobacteria_Pleurocapsales_Stanieria_cyanosphaera_PCC_7437:0.07701,ELS00426_1_Bacteria_Cyanobacteria_Pleurocapsales_Xenococcus_sp_PCC_7305:0.05498)0.801:0.01511)0.724:0.01549)0.941:0.05504,AFZ46230_1_Bacteria_Cyanobacteria_Chroococcales_Cyanobacterium_stanieri_PCC_7202:0.06578)0.952:0.06364)0.774:0.02077)0.770:0.03689)0.605:0.02034)0.931:0.04817)0.192:0.01129,(WP_015173025_1_Bacteria_Cyanobacteria_Oscillatoriales_Geitlerinema_sp_PCC_7407:0.20641,(WP_044211297_1_Bacteria_Cyanobacteria_Oscillatoriales_Microcoleus_chthonoplastes_PCC_7420:0.22371,WP_015151658_1_Bacteria_Cyanobacteria_Oscillatoriales_Oscillatoria_acuminata_PCC6304:0.11772)0.215:0.04766)0.977:0.10711)0.759:0.04261)0.886:0.02999)0.948:0.04775,(WP_009626858_1_Bacteria_Cyanobacteria_Oscillatoriales_Pseudanabaena_biceps_PCC7429:0.25691,(WP_023067347_1_Bacteria_Cyanobacteria_Oscillatoriales_Lyngbya_aestuarii_BLJ:0.18672,((WP_015178829_1_Bacteria_Cyanobacteria_Oscillatoriales_Oscillatoria_nigroviridis_PCC_7112:0.02558,WP_006633997_1_Bacteria_Cyanobacteria_Oscillatoriales_Microcoleus_vaginatus_FGP2:0.02575)0.994:0.09722,WP_042150994_1_Bacteria_Cyanobacteria_Oscillatoriales_Planktothrix_agardhii_NIVA_CYA_126_8:0.10285)0.747:0.05222)0.701:0.02605)0.966:0.06342)0.853:0.01859)0.869:0.02006)0.909:0.03381)0.971:0.05606,((WP_044238069_1_Bacteria_Proteobacteria_deltaepsilon_subdivisions_Deltaproteobacteria_Myxococcales_Sorangiineae_Polyangiaceae_Chondromyces_apiculatus_DSM_436:0.10725,(WP_096333599_1_Bacteria_Proteobacteria_deltaepsilon_subdivisions_Deltaproteobacteria_Myxococcales_Nannocystineae_Nannocystaceae_Nannocystis_exedens_DSM71:0.07657,(WP_043411818_1_Bacteria_Proteobacteria_deltaepsilon_subdivisions_Deltaproteobacteria_Myxococcales_Cystobacterineae_Cystobacteraceae_Cystobacter_violaceus_Cb_vi76:0.05982,(WP_011554812_1_Bacteria_Proteobacteria_deltaepsilon_subdivisions_Deltaproteobacteria_Myxococcales_Cystobacterineae_Myxococcaceae_Myxococcus_xanthus_DK_1622:0.03277,(WP_014396113_1_Bacteria_Proteobacteria_deltaepsilon_subdivisions_Deltaproteobacteria_Myxococcales_Cystobacterineae_Myxococcaceae_Corallococcus_coralloides_DSM_2259:0.12501,WP_002610701_1_FruitingBody_Bacteria_Proteobacteria_deltaepsilon_subdivisions_Deltaproteobacteria_Myxococcales_Cystobacterineae_Cystobacteraceae_Stigmatella_aurantiaca_DW43_1:0.10177)0.998:0.13285)0.859:0.05904)0.953:0.06061)0.949:0.07790)1.000:0.17888,(WP_011514541_1_Psyhrophile_Bacteria_Proteobacteria_Gammaproteobacteria_Pseudomonadales_Moraxellaceae_Psychrobacter_cryohalolentis_K5:0.20534,(WP_026470778_1_Bacteria_Proteobacteria_Gammaproteobacteria_Pseudomonadales_Moraxellaceae_Alkanindiges_illinoisensis_DSM_15370:0.15401,((WP_107866416_1_Bacteria_Firmicutes_Bacilli_Lactobacillales_Carnobacteriaceae_Agitococcus_lubricus:0.04740,WP_022955876_1_Bacteria_Proteobacteria_Gammaproteobacteria_Pseudomonadales_Moraxellaceae_Perlucidibaca_piscinae_DSM_21586:0.17491)0.991:0.11450,WP_000208082_1_Bacteria_Proteobacteria_Gammaproteobacteria_Pseudomonadales_Moraxellaceae_Acinetobacter_baumannii_AB30:0.06689)0.582:0.04450)0.951:0.07524)0.271:0.03911)0.929:0.04255)0.440:0.02284)0.764:0.01405)0.931:0.05428)0.555:0.07404,(XP_005829864_1_Eukaryota_Cryptophyta_Pyrenomonadales_Geminigeraceae_Guillardia_Guillardia_theta_CCMP2712_Guith1:0.32386,(XP_002295691_1_Eukaryota_Stramenopiles_Bacillariophyta_Coscinodiscophyceae_Thalassiosira_pseudonana_CCMP1335_ASM14940v2:0.40841,EJK73388_1_Eukaryota_Stramenopiles_Bacillariophyta_Coscinodiscophyceae_Thalassiosira_oceanica_ThaOc_1:0.53191)0.883:0.15070)0.995:0.27574)0.579:0.05039)0.765:0.02355)0.886:0.04055)0.954:0.07136,((WP_084569379_1_Bacteria_BacteroidetesChlorobi_group_Bacteroidetes_Bacteroidia_Bacteroidales_Porphyromonadaceae_Butyricimonas_virosa_DSM_23226:0.26483,WP_013611020_1_Bacteria_BacteroidetesChlorobi_group_Bacteroidetes_Bacteroidia_Bacteroidales_Porphyromonadaceae_Odoribacter_splanchnicus_DSM_20712:0.35260)0.982:0.14490,((((OFY35687_1_Bacteroidetes_bacterium_GWF2_38_335:0.20901,((OFY29607_1_Bacteroidetes_bacterium_GWF2_35_48:0.23014,((OFX40134_1_Bacteroidetes_bacterium_GWA2_32_17:0.04434,PIP55420_1_CG23_combo_of_CG0609_8_20_14_all_150_Bacteroidetes_32_9_curated:0.04533)0.989:0.12937,(OFX84303_1_Bacteroidetes_bacterium_GWE2_32_14:0.06682,(OFX19835_1_Bacteroidetes_bacterium_GWA2_31_9b:0.08078,OFX69122_1_Bacteroidetes_bacterium_GWD2_33_33:0.10598)0.882:0.04701)0.999:0.22858)0.892:0.04880)0.482:0.03443,OFX42664_1_Bacteroidetes_bacterium_GWA2_30_7:0.17280)0.683:0.03967)0.766:0.01853,((WP_027473579_1_Bacteria_BacteroidetesChlorobi_group_Bacteroidetes_Cytophagia_Cytophagales_Cytophagaceae_Cytophaga_fermentans_IAM_14302_DSM_9555:0.19890,(WP_026473804_1_Bacteria_BacteroidetesChlorobi_group_Bacteroidetes_Bacteroidia_Bacteroidales_Marinilabiaceae_Alkaliflexus_imshenetskii_Z_7010_DSM_15055:0.16681,(WP_010663254_1_Bacteria_BacteroidetesChlorobi_group_Bacteroidetes_Bacteroidia_Bacteroidales_Marinilabiaceae_Marinilabilia_salmonicolor_JCM_21150:0.04272,WP_010416479_1_Bacteria_BacteroidetesChlorobi_group_Bacteroidetes_Bacteroidia_Bacteroidales_Marinilabiaceae_Anaerophaga_thermohalophila_Fru22_DSM_12881:0.11831)0.933:0.06128)0.647:0.03307)0.946:0.06559,((WP_038559899_1_Bacteria_BacteroidetesChlorobi_group_Bacteroidetes_Bacteroidia_Bacteroidales_Prolixibacteraceae_Draconibacterium_orientale_ASM62663v1:0.20653,(OFY32730_1_Bacteroidetes_bacterium_GWF2_43_11:0.17698,WP_025863283_1_Bacteria_BacteroidetesChlorobi_group_Bacteroidetes_unclassified_Bacteroidetes_Prolixibacter_bellariivorans_ATCC_BAA_1284:0.23337)0.178:0.06675)0.862:0.04432,(OFY57176_1_Bacteroidetes_bacterium_RBG_13_46_8:0.19993,(OFX94689_1_Bacteroidetes_bacterium_GWE2_40_63:0.20279,OFX41019_1_Bacteroidetes_bacterium_GWA2_40_15:0.29763)0.515:0.05499)0.924:0.07114)0.708:0.01169)0.813:0.02589)0.914:0.05923,((OFX69448_1_Bacteroidetes_bacterium_GWE2_29_8:0.27654,OFY52947_1_Bacteroidetes_bacterium_GWF2_43_63:0.26055)0.671:0.07066,WP_027290273_1_Bacteria_BacteroidetesChlorobi_group_Bacteroidetes_Bacteroidia_Bacteroidales_Rikenellaceae_Rikenella_microfusus_Q_1_DSM_15922:0.40922)0.340:0.02617)0.130:0.01962,(((((WP_022389737_1_Bacteria_BacteroidetesChlorobi_group_Bacteroidetes_Bacteroidia_Bacteroidales_Porphyromonadaceae_Coprobacter_fastidiosus_NSB1:0.21263,WP_025277965_1_Bacteria_BacteroidetesChlorobi_group_Bacteroidetes_Bacteroidia_Bacteroidales_Porphyromonadaceae_Barnesiella_viscericola_C46_DSM_18177:0.32607)0.917:0.10147,(WP_034502295_1_Bacteria_BacteroidetesChlorobi_group_Bacteroidetes_Bacteroidia_Bacteroidales_Porphyromonadaceae_Butyricimonas_virosa_DSM_23226:0.25390,WP_022601888_1_Bacteria_BacteroidetesChlorobi_group_Bacteroidetes_Bacteroidia_Bacteroidales_Porphyromonadaceae_Coprobacter_fastidiosus_NSB1:0.40824)0.938:0.13198)0.794:0.09345,((WP_085930894_1_Bacteria_BacteroidetesChlorobi_group_Bacteroidetes_Bacteroidia_Bacteroidales_Porphyromonadaceae_Dysgonomonas_gadei_ATCC_BAA_286:0.10400,((WP_004585361_1_Bacteria_BacteroidetesChlorobi_group_Bacteroidetes_Bacteroidia_Bacteroidales_Porphyromonadaceae_Porphyromonas_gingivalis_ATCC33277:0.23108,WP_026327638_1_Bacteria_BacteroidetesChlorobi_group_Bacteroidetes_Bacteroidia_Bacteroidales_Porphyromonadaceae_Proteiniphilum_acetatigenes_DSM_18083:0.15441)0.820:0.05862,WP_005856728_1_Bacteria_BacteroidetesChlorobi_group_Bacteroidetes_Bacteroidia_Bacteroidales_Porphyromonadaceae_Parabacteroides_distasonis_ATCC_8503:0.19173)0.805:0.04704)0.872:0.04853,((WP_012819924_1_Bacteria_FibrobacteresAcidobacteria_group_Fibrobacteres_Fibrobacteria_Fibrobacterales_Fibrobacteraceae_Fibrobacter_succinogenes_subsp_succinogenes_S85:0.44236,(WP_014774924_1_Bacteria_BacteroidetesChlorobi_group_Bacteroidetes_Bacteroidia_Bacteroidales_Rikenellaceae_Alistipes_finegoldii_AHN_2437_DSM_17242:0.42088,WP_037291834_1_Bacteria_BacteroidetesChlorobi_group_Bacteroidetes_Bacteroidia_Bacteroidales_Rikenellaceae_Rikenella_microfusus_Q_1_DSM_15922:0.22858)0.967:0.23106)0.789:0.12450,((((WP_006255307_1_Bacteria_BacteroidetesChlorobi_group_Bacteroidetes_Bacteroidia_Bacteroidales_Prevotellaceae_Prevotella_tannerae_ATCC_51259:0.23249,(WP_005846470_1_Bacteria_BacteroidetesChlorobi_group_Bacteroidetes_Bacteroidia_Bacteroidales_Prevotellaceae_Hallella_seregens_ATCC_51272:0.0,WP_005846470_1_Bacteria_BacteroidetesChlorobi_group_Bacteroidetes_Bacteroidia_Bacteroidales_Prevotellaceae_Prevotella_dentalis_ES_2772_DSM_3688:0.0):0.14140)0.901:0.09059,WP_008625677_1_Bacteria_BacteroidetesChlorobi_group_Bacteroidetes_Bacteroidia_Bacteroidales_Prevotellaceae_Paraprevotella_xylaniphila_YIT_11841:0.39133)0.077:0.05707,WP_014225258_1_Bacteria_BacteroidetesChlorobi_group_Bacteroidetes_Bacteroidia_Bacteroidales_Porphyromonadaceae_Tannerella_forsythensis_92A2:0.19778)0.150:0.06140,YP_099810_1_Bacteria_BacteroidetesChlorobi_group_Bacteroidetes_Bacteroidia_Bacteroidales_Bacteroidaceae_Bacteroides_fragilis_YCH46:0.17382)0.839:0.05327)0.979:0.13139)0.862:0.06583)0.901:0.04295,(OFY42364_1_Bacteroidetes_bacterium_GWF2_40_14:0.11769,(OFX81113_1_Bacteroidetes_bacterium_GWE2_40_15:0.18669,OFX78816_1_Bacteroidetes_bacterium_GWE2_39_28:0.18329)0.849:0.06248)0.829:0.03117)0.330:0.03064,WP_013443677_1_Bacteria_BacteroidetesChlorobi_group_Bacteroidetes_Bacteroidia_Bacteroidales_Porphyromonadaceae_Paludibacter_propionicigenes_WB4:0.25151)0.992:0.12112)0.942:0.05934)0.926:0.05068)0.956:0.07182)0.993:0.15057)0.528:0.04475)0.946:0.07169)0.719:0.04498,((((WP_008826100_1_Bacteria_unclassified_Bacteria_Haloplasmatales_Haloplasmataceae_Haloplasma_contractile_SSD17B:0.34170,WP_008824436_1_Bacteria_unclassified_Bacteria_Haloplasmatales_Haloplasmataceae_Haloplasma_contractile_SSD17B:0.31556)0.943:0.13626,(WP_006785799_1_Bacteria_Firmicutes_Erysipelotrichia_Erysipelotrichales_Erysipelotrichaceae_Turicibacter_sanguinisPC909:0.22971,((WP_053956410_1_Bacteria_Firmicutes_Clostridia_Clostridiales_Clostridiaceae_Inediibacterium_massiliense:0.10358,WP_073126624_1_Bacteria_Firmicutes_Clostridia_Clostridiales_Peptostreptococcaceae_Asaccharospora_irregularisDSM2635:0.19900)0.978:0.12637,(WP_053985866_1_Bacteria_Firmicutes_Clostridia_Clostridiales_Lachnospiraceae_Niameybacter_massiliensis:0.38782,(WP_055331321_1_Bacteria_Firmicutes_Clostridia_Clostridiales_Peptostreptococcaceae_Paeniclostridium_sordellii:0.19694,WP_046823656_1_Bacteria_Firmicutes_Clostridia_Clostridiales_Peptostreptococcaceae_Paraclostridium_benzoelyticum:0.10662)0.974:0.17359)0.922:0.10938)0.996:0.19472)0.860:0.06640)0.946:0.10390,(OIP50884_1_CG2_30_FULL_Fibrobacteres_45_31_curated:0.47945,OFX91203_1_Bacteroidetes_bacterium_GWE2_40_63:0.34747)0.902:0.15137)0.183:0.03629,(OGJ49580_1_Candidatus_Peregrinibacteria_bacterium_RIFOXYA2_FULL_33_7:0.48107,(KKR53273_1_Bacteria_CPR_MicrogenomatesOP11_Woesebacteria_GWD2_OP11_40_19:0.41120,(OGC79207_1_Bacteria_WWE3_RIFOXYD1_FULL_WWE3_43_17:0.11096,(OGC75073_1_Bacteria_WWE3_RIFOXYD2_FULL_WWE3_43_10:0.11109,(OGC74563_1_Bacteria_CPR_CPR1_GWA2_CPR1_42_17:0.0,OGC74563_1_Bacteria_WWE3_RIFOXYC1_FULL_WWE3_42_17:0.0):0.11922)0.516:0.02706)1.000:0.34356)0.317:0.07594)0.784:0.06822)0.860:0.05395)0.831:0.02839,(((WP_013087889_1_HumanBodyLouseSymbiont_Bacteria_Proteobacteria_Gammaproteobacteria_Enterobacteriales_Enterobacteriaceae_Candidatus_Riesia_pediculicola_USDA:0.51773,(WP_011070399_1_TsetseflyEndosymbiont_Bacteria_Proteobacteria_Gammaproteobacteria_Enterobacteriales_Enterobacteriaceae_Wigglesworthia_glossinidia_endosymbiont_of_Glossina_brevipalpis:0.42007,(NP_240020_1_AphidEndosymbiont_Bacteria_Proteobacteria_Gammaproteobacteria_Enterobacteriales_Enterobacteriaceae_Buchnera_Buchnera_aphidicola_str_APS_Acyrthosiphon_pisum:0.23164,WP_011126320_1_AntEndosymbiont_Bacteria_Proteobacteria_Gammaproteobacteria_Enterobacteriales_Enterobacteriaceae_unclassified_Enterobacteriaceae_Candidatus_Blochmannia_floridanus:0.31455)0.211:0.05626)0.605:0.11582)0.918:0.15180,(((OMJ69193_1_Eukaryota_Alveolata_Ciliophora_Postciliodesmatophora_Heterotrichea_Stentor_coeruleus_WM001:0.64151,OMJ67570_1_Eukaryota_Alveolata_Ciliophora_Postciliodesmatophora_Heterotrichea_Stentor_coeruleus_WM001:0.61524)0.976:0.36061,((OMJ88523_1_Eukaryota_Alveolata_Ciliophora_Postciliodesmatophora_Heterotrichea_Stentor_coeruleus_WM001:0.33636,OMJ70076_1_Eukaryota_Alveolata_Ciliophora_Postciliodesmatophora_Heterotrichea_Stentor_coeruleus_WM001:0.45738)0.997:0.40366,(OMJ85307_1_Eukaryota_Alveolata_Ciliophora_Postciliodesmatophora_Heterotrichea_Stentor_coeruleus_WM001:0.49570,(OMJ74426_1_Eukaryota_Alveolata_Ciliophora_Postciliodesmatophora_Heterotrichea_Stentor_coeruleus_WM001:0.00705,OMJ73542_1_Eukaryota_Alveolata_Ciliophora_Postciliodesmatophora_Heterotrichea_Stentor_coeruleus_WM001:0.04918)1.000:0.50126)0.498:0.05166)0.905:0.17784)0.991:0.35054,(WP_039906042_1_Bacteria_Firmicutes_Clostridia_Clostridiales_Peptostreptococcaceae_Intestinibacter_bartlettiiDSM16795:1.09442,(CDW84501_1_Eukaryota_Alveolata_Ciliophora_Intramacronucleata_Spirotrichea_Oxytrichidae_Stylonychia_lemnae:0.07683,EJY64509_1_Macronucleus_Eukaryota_Alveolata_Ciliophora_Intramacronucleata_Spirotrichea_Oxytrichidae_Oxytricha_trifallax:0.12514)0.996:0.95646)0.832:0.17797)0.437:0.04335)0.720:0.07745,(GCA64060_1_Eukaryota_Fornicata_Kipferlia_bialata_KIPB_1:0.73803,(WP_023496333_1_Bacteria_Proteobacteria_Gammaproteobacteria_Methylococcales_Methylococcaceae_Methyloglobulus_morosus_KoM1:0.50420,(AHK22669_1_Bacteria_Tenericutes_Mollicutes_Mycoplasmatales_Mycoplasmataceae_Candidatus_Hepatoplasma_crinochetorum:0.61874,WP_006261858_1_Bacteria_BacteroidetesChlorobi_group_Bacteroidetes_Flavobacteriia_Flavobacteriales_Flavobacteriaceae_Myroides_odoratimimus:0.78752)0.675:0.09030)0.362:0.02796)0.862:0.18205)0.902:0.09510)0.908:0.04474)0.718:0.01139)0.781:0.00773,(OGV45059_1_Bacteria_Lentisphaerae_GWF2_Lentisphaerae_57_35:0.34047,((WP_048602145_1_Bacteria_Firmicutes_Bacilli_Bacillales_Bacillaceae_Rubeoparvulum_massiliense:0.26656,(WP_054949306_1_Bacteria_Firmicutes_Bacilli_Bacillales_Bacillaceae_Numidum_massiliense:0.14083,(WP_015891357_1_Bacteria_Firmicutes_Bacilli_Bacillales_Paenibacillaceae_Brevibacillus_brevisNBRC100599:0.05628,WP_006679792_1_Bacteria_Firmicutes_Bacilli_Bacillales_Paenibacillaceae_Paenibacillus_dendritiformisC454:0.11927)0.991:0.10481)0.806:0.04364)0.826:0.07570,((NP_835106_1_Bacteria_Firmicutes_Bacilli_Bacillales_Bacillaceae_Bacillus_cereusATCC14579:0.00987,NP_847842_1_Bacteria_Firmicutes_Bacilli_Bacillales_Bacillaceae_Bacillus_anthracis:0.01531)1.000:0.29736,WP_021621323_1_Bacteria_Firmicutes_Bacilli_Bacillales_Paenibacillaceae_Aneurinibacillus_aneurinilyticus:0.20684)0.704:0.06056)0.896:0.06724)0.977:0.09716,((((((((WP_077718948_1_Bacteria_Firmicutes_Bacilli_Bacillales_Thermoactinomycetaceae_Novibacillus_thermophilus:0.08702,WP_054948921_1_Bacteria_Firmicutes_Bacilli_Bacillales_Bacillaceae_Numidum_massiliense:0.09071)0.993:0.11369,(((WP_062198632_1_Bacteria_Firmicutes_Bacilli_Bacillales_Bacillaceae_Massilibacterium_senegalense:0.14763,(WP_078577062_1_Bacteria_Firmicutes_Bacilli_Bacillales_Bacillaceae_Salipaludibacillus_agaradhaerens:0.13387,(WP_013173244_1_Bacteria_Firmicutes_Bacilli_Bacillales_Sporolactobacillaceae_Bacillus_selenitireducensMLS10:0.15859,WP_093072393_1_Bacteria_Firmicutes_Bacilli_Bacillales_Bacillaceae_Salisediminibacterium_haloalkalitolerans:0.07584)0.871:0.06241)0.953:0.07831)0.914:0.04474,(((((WP_039233833_1_Bacteria_Firmicutes_Bacilli_Bacillales_Bacillaceae_Quasibacillus_thermotoleransMTCC8252:0.06388,(NP_390381_3_Bacteria_Firmicutes_Bacilli_Bacillales_Bacillaceae_Bacillus_subtilis:0.08879,WP_058307436_1_Bacteria_Firmicutes_Bacilli_Bacillales_Bacillaceae_Gracilibacillus_massiliensis:0.10567)0.911:0.05145)0.863:0.03102,(((((WP_027725014_1_Bacteria_Firmicutes_Bacilli_Bacillales_Sporolactobacillaceae_Tuberibacillus_calidusDSM17572:0.05083,WP_077615635_1_Bacteria_Firmicutes_Bacilli_Bacillales_Sporolactobacillaceae_Caenibacillus_caldisaponilyticus:0.06607)1.000:0.13511,(WP_084246106_1_Bacteria_Firmicutes_Bacilli_Bacillales_Planococcaceae_Planomicrobium_okeanokoites:0.03418,WP_052651770_1_Bacteria_Firmicutes_Bacilli_Bacillales_Planococcaceae_Planococcus_massiliensis:0.00054)0.997:0.09768)0.721:0.03591,(WP_076757729_1_Bacteria_Firmicutes_Bacilli_Bacillales_Bacillaceae_Edaphobacillus_lindanitolerans:0.03735,WP_092051193_1_Bacteria_Firmicutes_Bacilli_Bacillales_Planococcaceae_Bhargavaea_ginsengi:0.04599)1.000:0.10819)0.737:0.01015,((WP_079476823_1_Bacteria_Firmicutes_Bacilli_Bacillales_Bacillaceae_Marinococcus_halophilus:0.12442,((WP_090395788_1_Bacteria_Firmicutes_Bacilli_Bacillales_Bacillaceae_Natribacillus_halophilus:0.17264,WP_018923760_1_Bacteria_Firmicutes_Bacilli_Bacillales_Bacillaceae_Salsuginibacillus_kocuriiDSM18087:0.05611)0.964:0.07462,((WP_091587189_1_Bacteria_Firmicutes_Bacilli_Bacillales_Bacillaceae_Alteribacillus_bidgolensis:0.0,WP_091587189_1_Bacteria_Firmicutes_Bacilli_Bacillales_Bacillaceae_Terribacillus_saccharophilus:0.0):0.04298,WP_093335327_1_Bacteria_Firmicutes_Bacilli_Bacillales_Bacillaceae_Salibacterium_halotolerans:0.08011)0.946:0.05376)0.891:0.05773)0.942:0.06326,(WP_028783226_1_Bacteria_Firmicutes_Bacilli_Bacillales_Bacillaceae_Thalassobacillus_devoransMSP14:0.10864,(WP_036818780_1_Bacteria_Firmicutes_Bacilli_Bacillales_Bacillaceae_Pontibacillus_yanchengensisY32:0.07611,(WP_008588831_1_Bacteria_Firmicutes_Bacilli_Bacillales_Bacillaceae_Salimicrobium_jeotgali:0.11539,WP_014643770_1_Bacteria_Firmicutes_Bacilli_Bacillales_Bacillaceae_Halobacillus_halophilusDSM2266:0.05526)0.927:0.04198)0.926:0.04049)0.861:0.02748)0.952:0.04296)0.662:0.02317,((WP_096270598_1_Bacteria_Firmicutes_Bacilli_Bacillales_Bacillaceae_Paucisalibacillus_globulus:0.04760,WP_047984123_1_Bacteria_Firmicutes_Bacilli_Bacillales_Bacillaceae_Ornithinibacillus_californiensis:0.04106)0.920:0.03484,(((WP_040955307_1_Bacteria_Firmicutes_Bacilli_Bacillales_Bacillaceae_Virgibacillus_halodenitrificans:0.09292,WP_068442946_1_Bacteria_Firmicutes_Bacilli_Bacillales_Bacillaceae_Lentibacillus_amyloliquefaciens:0.07674)0.718:0.02270,((((WP_091776420_1_Bacteria_Firmicutes_Bacilli_Bacillales_Bacillaceae_Piscibacillus_halophilusDSM21633:0.03220,(WP_093856098_1_Bacteria_Firmicutes_Bacilli_Bacillales_Bacillaceae_Tenuibacillus_multivorans:0.02359,WP_017185827_1_Bacteria_Firmicutes_Bacilli_Bacillales_Bacillaceae_Alkalibacillus_haloalkaliphilusC5:0.06688)0.903:0.02346)0.952:0.04586,(WP_090794546_1_Bacteria_Firmicutes_Bacilli_Bacillales_Bacillaceae_Pelagirhabdus_alkalitolerans:0.11776,WP_015009871_1_Bacteria_Firmicutes_Bacilli_Bacillales_Bacillaceae_Amphibacillus_xylanusNBRC15112:0.10675)0.979:0.07271)0.837:0.01685,WP_093135059_1_Bacteria_Firmicutes_Bacilli_Bacillales_Bacillaceae_Salinibacillus_kushneri:0.06238)0.550:0.01844,WP_093216990_1_Bacteria_Firmicutes_Bacilli_Bacillales_Bacillaceae_Sediminibacillus_albus:0.09231)0.900:0.02815)0.669:0.01147,WP_017797045_1_Bacteria_Firmicutes_Bacilli_Bacillales_Bacillaceae_Oceanobacillus_kimchiiX50:0.05920)0.791:0.02002)0.915:0.02358)0.808:0.02073)0.900:0.02307,((WP_067210203_1_Bacteria_Firmicutes_Bacilli_Bacillales_Planococcaceae_Sporosarcina_psychrophila:0.12472,(WP_050180865_1_Bacteria_Firmicutes_Bacilli_Bacillales_Bacillaceae_Domibacillus_robiginosus:0.06323,(WP_090563767_1_Bacteria_Firmicutes_Bacilli_Bacillales_Planococcaceae_Paenisporosarcina_quisquiliarum:0.06375,(WP_094942067_1_Bacteria_Firmicutes_Bacilli_Bacillales_Planococcaceae_Tetzosporium_hominisVT49:0.01405,WP_100352442_1_Bacteria_Firmicutes_Bacilli_Bacillales_Planococcaceae_Chryseomicrobium_excrementiET03:0.00055)0.968:0.04963)0.943:0.03725)0.373:0.03342)0.848:0.02288,((WP_004889507_1_Bacteria_Firmicutes_Bacilli_Bacillales_Bacillaceae_Anoxybacillus_flavithermus:0.07368,((NP_846724_1_Bacteria_Firmicutes_Bacilli_Bacillales_Bacillaceae_Bacillus_anthracis:0.00055,NP_833986_1_Bacteria_Firmicutes_Bacilli_Bacillales_Bacillaceae_Bacillus_cereusATCC14579:0.00055)0.995:0.09539,WP_041059338_1_Bacteria_Firmicutes_Bacilli_Bacillales_Planococcaceae_Jeotgalibacillus_campisalis:0.18872)0.903:0.06397)0.805:0.01818,(WP_020154026_1_Bacteria_Firmicutes_Bacilli_Bacillales_Bacillaceae_Caldibacillus_debilisDSM16016:0.09125,(WP_053413784_1_Bacteria_Firmicutes_Bacilli_Bacillales_Bacillaceae_Geobacillus_stearothermophilus10:0.05001,WP_003249146_1_Bacteria_Firmicutes_Bacilli_Bacillales_Bacillaceae_Parageobacillus_thermoglucosidasiusC56YS93:0.00054)0.271:0.03617)0.947:0.05052)0.782:0.01378)0.597:0.00398)0.855:0.02010,((WP_089852832_1_Bacteria_Firmicutes_Bacilli_Bacillales_Bacillaceae_Halolactibacillus_miurensis:0.21200,(WP_066786543_1_Bacteria_Firmicutes_Bacilli_Bacillales_Planococcaceae_Rummeliibacillus_stabekisii:0.06473,(WP_038186848_1_Bacteria_Firmicutes_Bacilli_Bacillales_Planococcaceae_Viridibacillus_arvi:0.08236,WP_010303286_1_Bacteria_Firmicutes_Bacilli_Bacillales_Planococcaceae_Kurthia_senegalensis:0.07186)0.894:0.05305)0.951:0.06516)0.709:0.05089,(WP_048600260_1_Bacteria_Firmicutes_Bacilli_Bacillales_Bacillaceae_Rubeoparvulum_massiliense:0.21242,(((((((((WP_013773433_1_Bacteria_Firmicutes_Bacilli_Lactobacillales_Enterococcaceae_Melissococcus_plutoniusATCC35311:0.19920,NP_814247_1_Bacteria_Firmicutes_Bacilli_Lactobacillales_Enterococcaceae_Enterococcus_faecalisV583:0.05871)0.567:0.03776,((WP_014124974_1_Bacteria_Firmicutes_Bacilli_Lactobacillales_Enterococcaceae_Tetragenococcus_halophilusNBRC12172:0.10345,WP_078806065_1_Bacteria_Firmicutes_Bacilli_Lactobacillales_EnterococcaceaePilibacter_termitis:0.16489)0.257:0.04356,(WP_070787184_1_Bacteria_Firmicutes_Bacilli_Lactobacillales_Streptococcaceae_Floricoccus_penangensis:0.10239,(NP_266564_1_Bacteria_Firmicutes_Bacilli_Lactobacillales_Streptococcaceae_Lactococcus_lactisIl1403:0.18855,WP_014024256_1_Bacteria_Firmicutes_Bacilli_Lactobacillales_Streptococcaceae_Lactococcus_garvieaeATCC49156:0.09761)0.941:0.07293)0.976:0.08849)0.932:0.04736)0.938:0.05976,(WP_008316682_1_Bacteria_Proteobacteria_Gammaproteobacteria_Xanthomonadales_Xanthomonadaceae_Wohlfahrtiimonas_chitiniclastica_SH04:0.20320,WP_087030611_1_Bacteria_Firmicutes_Bacilli_Lactobacillales_Carnobacteriaceae_Trichococcus_palustris:0.14354)0.764:0.04230)0.489:0.00988,WP_086951591_1_Bacteria_Firmicutes_Bacilli_Lactobacillales_EnterococcaceaeVagococcus_fluvialis_bH819:0.19028)0.700:0.00864,(WP_075572628_1_Bacteria_Firmicutes_Negativicutes_Veillonellales_Colibacter_massiliensis:0.08221,WP_006789238_1_Bacteria_Firmicutes_Negativicutes_Veillonellales_Anaeroglobus_geminatusF0357:0.10431)1.000:0.21391)0.078:0.03247,WP_022796445_1_Bacteria_Firmicutes_Bacilli_Lactobacillales_EnterococcaceaeBavariicoccus_seileriDSM19936:0.22388)0.787:0.02272,(WP_034550406_1_Bacteria_Firmicutes_Bacilli_Lactobacillales_Carnobacteriaceae_Carnobacterium_funditumDSM5970:0.15079,WP_047393339_1_Bacteria_Firmicutes_Bacilli_Lactobacillales_Carnobacteriaceae_Pisciglobus_halotolerans:0.13552)0.352:0.02644)0.542:0.03165,(WP_089747253_1_Bacteria_Firmicutes_Bacilli_Lactobacillales_Carnobacteriaceae_Granulicatella_balaenopterae:0.23292,(WP_080146548_1_Bacteria_Firmicutes_Bacilli_Lactobacillales_Carnobacteriaceae_Marinilactibacillus_piezotolerans:0.11287,WP_091530771_1_Bacteria_Firmicutes_Bacilli_Lactobacillales_Carnobacteriaceae_Alkalibacterium_subtropicum:0.09707)0.987:0.11039)0.481:0.03952)0.871:0.03256,(WP_096699400_1_Bacteria_Firmicutes_Bacilli_Bacillales_Listeriaceae_Brochothrix_thermosphacta:0.25910,(NP_464964_1_Bacteria_Firmicutes_Bacilli_Bacillales_Listeriaceae_Listeria_monocytogenesEGDe:0.14125,(WP_036096339_1_Bacteria_Firmicutes_Bacilli_Bacillales_Listeriaceae_Listeria_floridensisFSL_S10_1187:0.06367,WP_036094125_1_Bacteria_Firmicutes_Bacilli_Bacillales_Listeriaceae_Listeria_newyorkensis:0.18094)0.648:0.04934)0.971:0.08151)0.876:0.06240)0.476:0.04722)0.884:0.03453)0.909:0.03779)0.794:0.02695,WP_066396201_1_Bacteria_Firmicutes_Bacilli_Bacillales_Bacillaceae_Fictibacillus_phosphorivorans:0.19590)0.277:0.01284)0.848:0.02212,WP_071388734_1_Bacteria_Firmicutes_Bacilli_Bacillales_Bacillaceae_Anaerobacillus_alkalidiazotrophicus:0.14196)0.883:0.03189)0.892:0.03152,(((WP_106345051_1_Bacteria_Firmicutes_Bacilli_Bacillales_Thermoactinomycetaceae_Planifilum_fimeticolaDSM44946:0.12951,(WP_007505000_1_Bacteria_Firmicutes_Bacilli_Bacillales_Bacillaceae_Caldalkalibacillus_thermarum:0.10442,(WP_076525452_1_Bacteria_Firmicutes_Bacilli_Bacillales_Thermoactinomycetaceae_Kroppenstedtia_eburneaDSM45196:0.13608,(WP_108025755_1_Bacteria_Firmicutes_Bacilli_Bacillales_Thermoactinomycetaceae_Melghirimyces_profundicolusDSM45787:0.07280,(WP_107727460_1_Bacteria_Firmicutes_Bacilli_Bacillales_Thermoactinomycetaceae_Desmospora_activaDSM45169:0.13453,(WP_091834223_1_Bacteria_Firmicutes_Bacilli_Bacillales_Thermoactinomycetaceae_Marininema_halotolerans:0.10154,WP_094263492_1_Bacteria_Firmicutes_Bacilli_Bacillales_Thermoactinomycetaceae_Paludifilum_halophilumDSM102817:0.07977)0.848:0.03075)0.873:0.02708)0.827:0.02990)0.944:0.05599)0.181:0.02847)0.602:0.06137,WP_021624857_1_Bacteria_Firmicutes_Bacilli_Bacillales_Paenibacillaceae_Aneurinibacillus_aneurinilyticus:0.12114)0.861:0.03158,((WP_054969268_1_Bacteria_Firmicutes_Bacilli_Bacillales_Alicyclobacillaceae_Alicyclobacillus_ferrooxydans:0.12285,(WP_018130327_1_Bacteria_Firmicutes_Bacilli_Bacillales_Alicyclobacillaceae_Effusibacillus_pohliaeDSM22757:0.06612,WP_013494608_1_Bacteria_Firmicutes_Clostridia_Clostridiales_Clostridiales_incertae_sedis_Thermaerobacter_marianensis_DSM12885:0.19719)0.765:0.04835)0.891:0.03736,((((WP_091233478_1_Bacteria_Firmicutes_Bacilli_Bacillales_Paenibacillaceae_Fontibacillus_panacisegetis:0.12545,WP_018978412_1_Bacteria_Firmicutes_Bacilli_Bacillales_Paenibacillaceae_Saccharibacillus_kuerlensisDSM22868:0.08250)0.699:0.01647,((WP_040949598_1_Bacteria_Firmicutes_Bacilli_Bacillales_Paenibacillaceae_Gorillibacterium_massiliense:0.01993,WP_040948784_1_Bacteria_Firmicutes_Bacilli_Bacillales_Paenibacillaceae_Gorillibacterium_massiliense:0.03257)0.968:0.05213,(WP_027092924_1_Bacteria_Firmicutes_Bacilli_Bacillales_Paenibacillaceae_Cohnella_thermotoleransDSM17683:0.09233,WP_015255855_1_Bacteria_Firmicutes_Bacilli_Bacillales_Paenibacillaceae_Thermobacillus_compostiKWC4:0.06900)0.951:0.05066)0.877:0.03136)0.352:0.01532,(WP_091227674_1_Bacteria_Firmicutes_Bacilli_Bacillales_Paenibacillaceae_Fontibacillus_panacisegetis:0.07916,WP_006678635_1_Bacteria_Firmicutes_Bacilli_Bacillales_Paenibacillaceae_Paenibacillus_dendritiformisC454:0.02981)0.936:0.04925)0.998:0.11474,((WP_087456977_1_Bacteria_Firmicutes_Bacilli_Bacillales_Alicyclobacillaceae_Tumebacillus_avium:0.12420,(WP_073154046_1_Bacteria_Firmicutes_Bacilli_Bacillales_Thermoactinomycetaceae_Seinonella_peptonophila:0.11411,(WP_044642141_1_Bacteria_Firmicutes_Bacilli_Bacillales_Thermoactinomycetaceae_Risungbinella_massiliensis:0.07646,(((WP_089964369_1_Bacteria_Firmicutes_Bacilli_Bacillales_Thermoactinomycetaceae_Lihuaxuella_thermophilaDSM46701:0.01478,WP_033102390_1_Bacteria_Firmicutes_Bacilli_Bacillales_Thermoactinomycetaceae_Thermoactinomyces_daqus:0.09285)0.784:0.02059,(WP_093228365_1_Bacteria_Firmicutes_Bacilli_Bacillales_Thermoactinomycetaceae_Thermoflavimicrobium_dichotomicumDSM44778:0.07197,(WP_106341642_1_Bacteria_Firmicutes_Bacilli_Bacillales_Thermoactinomycetaceae_Laceyella_sediminisRHA1:0.01212,WP_106342125_1_Bacteria_Firmicutes_Bacilli_Bacillales_Thermoactinomycetaceae_Laceyella_sediminisRHA1:0.04072)0.999:0.10038)0.310:0.01971)0.898:0.04109,WP_028778186_1_Bacteria_Firmicutes_Bacilli_Bacillales_Thermoactinomycetaceae_Shimazuella_kribbensisDSM45090:0.10657)0.897:0.03795)0.671:0.03711)0.917:0.05125)0.629:0.03606,(WP_012684750_1_Bacteria_Firmicutes_Bacilli_Bacillales_Paenibacillaceae_Brevibacillus_brevisNBRC100599:0.05637,WP_029100620_1_Bacteria_Firmicutes_Bacilli_Bacillales_Bacillaceae_Aeribacillus_pallidus:0.03099)0.889:0.02566)0.941:0.05215)0.168:0.01150)0.775:0.03057)0.197:0.01840)0.968:0.04573,(((WP_054537058_1_NonPhototroph_Bacteria_Chloroflexi_Chloroflexi_Herpetosiphonales_Herpetosiphonaceae_Herpetosiphon_geysericola:0.01312,ABX03352_1_Bacteria_Chloroflexi_Chloroflexi_Herpetosiphonales_Herpetosiphonaceae_Herpetosiphon_aurantiacus_DSM_785:0.02273)1.000:0.15826,(WP_011195179_1_Bacteria_Firmicutes_Clostridia_Clostridiales_Symbiobacteriaceae_Symbiobacterium_thermophilum_IAM14863:0.13444,(WP_013013892_1_Bacteria_Deinococcus_Thermus_Deinococci_Thermales_Thermaceae_Meiothermus_ruber_DSM_1279:0.00054,WP_027886931_1_Bacteria_Deinococcus_Thermus_Deinococci_Thermales_Thermaceae_Meiothermus_taiwanensis_DSM14542:0.02619)1.000:0.17381)0.960:0.08116)0.901:0.03459,(OGV45058_1_Bacteria_Lentisphaerae_GWF2_Lentisphaerae_57_35:0.29452,(OGU14234_1_Bacteria_Gemmatimonadetes_RIFCSPLOWO2_12_FULL_Gemmatimonadetes_68_9:0.23817,((OGO44648_1_Bacteria_Chloroflexi_RBG_16_Chloroflexi_63_12:0.17149,(WP_012683537_1_Bacteria_Gemmatimonadetes_Gemmatimonadetes_Gemmatimonadales_Gemmatimonadaceae_Gemmatimonas_aurantiaca_T_27:0.05309,WP_026849770_1_Bacteria_Gemmatimonadetes_Gemmatimonadetes_Gemmatimonadales_Gemmatimonadaceae_Gemmatimonas_phototrophica_AP64:0.07113)1.000:0.15259)0.958:0.08638,(OFW04398_1_Bacteria_Acidobacteria_RIFCSPLOWO2_02_FULL_Acidobacteria_68_18:0.15297,((OGU00131_1_Bacteria_Gemmatimonadetes_GWC2_Gemmatimonadetes_71_10:0.12351,OGT97302_1_Bacteria_Gemmatimonadetes_RIFCSPLOWO2_02_FULL_Gemmatimonadetes_71_11:0.18576)0.936:0.08110,(OFW43284_1_Bacteria_Acidobacteria_RIFCSPLOWO2_12_FULL_Acidobacteria_67_14b:0.22914,OFW28479_1_Bacteria_Acidobacteria_RIFCSPLOWO2_12_FULL_Acidobacteria_65_11:0.13920)0.532:0.04231)0.820:0.04570)0.775:0.02987)0.935:0.04883)0.524:0.02158)0.901:0.04670)0.822:0.01660)0.754:0.00893,((PIX39918_1_CG_4_8_14_3_um_filter_Armatimonadetes_58_9_curated:0.29928,(WP_095042802_1_Bacteria_Chloroflexi_Ardenticatenia_Ardenticatenales_Promineofilum_breve:0.20236,(WP_026737820_1_Bacteria_Fusobacteria_Fusobacteriia_Fusobacteriales_Leptotrichiaceae_Leptotrichia_goodfellowii_DSM19756:0.29715,PJF21363_1_Bacteria_Chloroflexi_Candidatus_ThermofonsiaClade2_JP1_20:0.12519)0.906:0.04976)0.754:0.02768)0.433:0.03459,(((WP_031496987_1_Bacteria_FibrobacteresAcidobacteria_group_Acidobacteria_Solibacteres_Solibacterales_Solibacteraceae_Bryobacter_aggregatus_MPL3:0.14244,(SPF55028_1_Bacteria_FibrobacteresAcidobacteria_group_Acidobacteria_Solibacteres_Candidatus_Sulfopaludibacter:0.11376,(SPE26505_1_Bacteria_FibrobacteresAcidobacteria_group_Acidobacteria_Solibacteres_Solibacterales_Solibacteraceae_Candidatus_Sulfopaludibacter_spSbA3:0.07038,(WP_011682846_1_Bacteria_FibrobacteresAcidobacteria_group_Acidobacteria_Solibacteres_Solibacterales_Solibacteraceae_Solibacter_usitatus:0.0,WP_011682846_1_Bacteria_FibrobacteresAcidobacteria_group_Acidobacteria_Solibacteres_Solibacterales_Solibacteraceae_Solibacter_usitatus_Ellin6076:0.0):0.12708)0.355:0.02602)0.871:0.06048)0.993:0.15101,(WP_006978818_1_Bacteria_ChlamydiaeVerrucomicrobia_group_Verrucomicrobia_Spartobacteria_Chthoniobacter_flavus_Ellin428:0.28541,(WP_012377371_1_Bacteria_ChlamydiaeVerrucomicrobia_group_Verrucomicrobia_Opitutae_Opitutales_Opitutaceae_Opitutus_terrae_PB90_1:0.11914,(WP_007362558_1_Bacteria_ChlamydiaeVerrucomicrobia_group_Verrucomicrobia_Opitutae_Opitutales_Opitutaceae_Opitutaceae_sp_TAV5:0.03710,WP_043583630_1_Bacteria_ChlamydiaeVerrucomicrobia_group_Verrucomicrobia_Opitutae_Opitutales_Opitutaceae_Geminisphaera_colitermitum_TAV2:0.06862)0.978:0.07649)0.983:0.11414)0.940:0.08131)0.934:0.08428,(((OGX05646_1_Bacteria_WOR2_GWA2_WOR_2_47_8:0.14157,OGX25537_1_Bacteria_WOR2_RIFCSPHIGHO2_02_FULL_WOR_2_48_11:0.15506)0.413:0.05517,(OGX27438_1_Bacteria_WOR2_RIFCSPHIGHO2_01_FULL_WOR_2_52_10:0.15021,(OGX36641_1_Bacteria_WOR2_RIFCSPHIGHO2_02_FULL_WOR_2_52_10:0.16383,OGW96162_1_Bacteria_WOR2_GWA2_WOR_2_45_18:0.18272)0.563:0.03114)0.931:0.05303)0.990:0.10931,((WP_012913101_1_Bacteria_Planctomycetes_Planctomycetia_Planctomycetales_Planctomycetaceae_Pirellula_staleyi_DSM_6068:0.17222,(WP_013111741_1_Bacteria_Planctomycetes_Planctomycetia_Planctomycetales_Planctomycetaceae_Planctomyces_limnophilus_DSM_3776:0.11266,WP_010584838_1_Bacteria_Planctomycetes_Planctomycetia_Planctomycetales_Planctomycetaceae_Schlesneria_paludicola_DSM_18645:0.10510)0.697:0.06016)0.951:0.06768,(OGG56074_1_Candidatus_Handelsmanbacteria_bacterium_RIFCSPLOWO2_12_FULL_64_10:0.23436,(OHB77264_1_Planctomycetes_bacterium_RBG_16_64_10:0.31454,WP_002651333_1_Bacteria_Planctomycetes_Planctomycetia_Planctomycetales_Planctomycetaceae_Blastopirellula_marina_SH_106T_DSM_3645:0.11755)0.954:0.10358)0.720:0.03343)0.100:0.02213)0.824:0.02987)0.900:0.04216)0.453:0.03081)0.747:0.00715,(((PIR69262_1_CG10_big_fil_rev_8_21_14_0_10_Niyogibacteria_OD1_46_36_curated:0.28042,((RKU12233_1_Bacteria_Poribacteria_PCPOR4:0.08471,RKU35272_1_Bacteria_Poribacteria_AGPOR5:0.11347)0.990:0.13025,(RKU35457_1_Bacteria_Poribacteria_AGPOR5:0.18375,RKU16728_1_Bacteria_Poribacteria_PCPOR4:0.18709)0.984:0.12701)0.984:0.11931)0.867:0.04461,(((PIQ76910_1_CG11_big_fil_rev_8_21_14_0_20_Peregrinibacteria_49_14_curated:0.14723,OGJ77609_1_Candidatus_Peribacteria_bacterium_RIFOXYB2_FULL_54_17:0.22403)0.936:0.08010,((OGJ73532_1_Candidatus_Peribacteria_bacterium_RIFCSPLOWO2_12_FULL_53_10:0.14139,OGJ56545_1_Candidatus_Peribacteria_bacterium_RIFCSPHIGHO2_01_FULL_51_35:0.19186)0.881:0.06000,PIR49108_1_CG10_big_fil_rev_8_21_14_0_10_Peregrinibacteria_55_24_curated:0.43233)0.788:0.04343)0.969:0.09469,((WP_028357093_1_Bacteria_Proteobacteria_Betaproteobacteria_Burkholderiales_Alcaligenaceae_Brackiella_oedipodis_DSM_13743:0.24607,WP_036542794_1_AlkaliphileSaltLake_Bacteria_Proteobacteria_Gammaproteobacteria_Oceanospirillales_Oceanospirillaceae_Nitrincola_lacisaponensis_4CA:0.29718)0.886:0.06330,(((((WP_011478754_1_Bacteria_Proteobacteria_Betaproteobacteria_Methylophilales_Methylophilaceae_Methylobacillus_flagellatus_KT:0.11048,(WP_005410310_1_Bacteria_Proteobacteria_Gammaproteobacteria_Xanthomonadales_Xanthomonadaceae_Stenotrophomonas_maltophilia_K279a:0.07980,(WP_020852036_1_PlantPathogen_Bacteria_Proteobacteria_Gammaproteobacteria_Xanthomonadales_Xanthomonadaceae_Xylella_fastidiosa_sandyi_Ann_1:0.20793,(WP_015463298_1_PlantPathogen_Bacteria_Proteobacteria_Gammaproteobacteria_Xanthomonadales_Xanthomonadaceae_Xanthomonas_axonopodis_Xac29_1:0.00496,WP_011259314_1_PlantPathogen_Bacteria_Proteobacteria_Gammaproteobacteria_Xanthomonadales_Xanthomonadaceae_Xanthomonas_oryzae_PXO99A:0.00498)0.960:0.05028)0.543:0.01978)0.974:0.05501)0.766:0.01926,(WP_026471321_1_Bacteria_Proteobacteria_Gammaproteobacteria_Pseudomonadales_Moraxellaceae_Alkanindiges_illinoisensis_DSM_15370:0.25519,WP_012486755_1_Soil_Bacteria_Proteobacteria_Gammaproteobacteria_Cellvibrionales_Cellvibrionaceae_Cellvibrio_japonicus_Ueda107:0.21812)0.939:0.07321)0.715:0.01816,(((WP_013396236_1_Bacteria_Proteobacteria_Betaproteobacteria_Burkholderiales_Alcaligenaceae_Achromobacter_xylosoxidans_A8:0.19198,(WP_005673905_1_OralMicrobiota_Bacteria_Proteobacteria_Betaproteobacteria_Burkholderiales_Burkholderiaceae_Lautropia_mirabilis_ATCC_51599:0.10836,(WP_012480516_1_Bacteria_Proteobacteria_Gammaproteobacteria_Xanthomonadales_Xanthomonadaceae_Stenotrophomonas_maltophilia_K279a:0.09096,WP_019920081_1_Bacteria_Proteobacteria_Betaproteobacteria_Burkholderiales_Oxalobacteraceae_Duganella_zoogloeoides_ATCC_25935:0.25202)0.993:0.11440)0.150:0.01592)0.208:0.02422,((WP_003808398_1_Pathogen_Bacteria_Proteobacteria_Betaproteobacteria_Burkholderiales_Alcaligenaceae_Bordetella_bronchiseptica_RB50:0.27398,((WP_027469644_1_Bacteria_Proteobacteria_Betaproteobacteria_Neisseriales_Neisseriaceae_Deefgea_rivuli_DSM_18356:0.14082,WP_016706829_1_Bacteria_Proteobacteria_Gammaproteobacteria_Alteromonadales_Pseudoalteromonadaceae_Pseudoalteromonas_haloplanktis_ATCC14393:0.25579)0.944:0.06855,((WP_016349287_1_Bacteria_Proteobacteria_Gammaproteobacteria_Aeromonadales_Aeromonadaceae_Aeromonas_hydrophila_AL09_71:0.12444,WP_011234049_1_HalophileHytrothermalVent_Bacteria_Proteobacteria_Gammaproteobacteria_Alteromonadales_Idiomarinaceae_Idiomarina_loihiensis_L2TR:0.29419)0.368:0.04062,WP_027312950_1_Bacteria_Proteobacteria_Gammaproteobacteria_Oceanospirillales_Oceanospirillaceae_Balneatrix_alpica_DSM_16621:0.14780)0.967:0.07504)0.424:0.02860)0.923:0.06286,(((WP_013540953_1_Bacteria_Proteobacteria_Betaproteobacteria_Burkholderiales_Comamonadaceae_Variovorax_paradoxus_EPS:0.10195,(WP_038215849_1_Bacteria_Proteobacteria_Betaproteobacteria_Burkholderiales_Comamonadaceae_Xenophilus_azovorans_DSM_13620:0.05663,WP_012204818_1_Bacteria_Proteobacteria_Betaproteobacteria_Burkholderiales_Comamonadaceae_Delftia_acidovorans_SPH_1:0.08458)0.460:0.03079)0.997:0.09785,(WP_013594953_1_PlantPathogen_Bacteria_Proteobacteria_Betaproteobacteria_Burkholderiales_Comamonadaceae_Acidovorax_avenae_subspavenae_ATCC19860:0.12626,WP_003098862_1_Bacteria_Proteobacteria_Gammaproteobacteria_Pseudomonadales_Pseudomonadaceae_Pseudomonas_aeruginosa_B136_33:0.16125)0.882:0.03915)0.219:0.00724,(WP_028604310_1_Bacteria_Proteobacteria_Betaproteobacteria_Burkholderiales_Comamonadaceae_Ottowia_thiooxydans_DSM_14619:0.13906,(WP_004333004_1_Bacteria_Proteobacteria_Betaproteobacteria_Rhodocyclales_Rhodocyclaceae_Thauera_linaloolentis_DSM_12138:0.07580,WP_043373887_1_Bacteria_Proteobacteria_Betaproteobacteria_Burkholderiales_Comamonadaceae_Comamonas_testosteroni_TK102:0.20105)0.467:0.03356)0.939:0.04182)0.793:0.02838)0.921:0.04564)0.861:0.03385,WP_027079251_1_Bacteria_Proteobacteria_Gammaproteobacteria_Xanthomonadales_Xanthomonadaceae_Luteimonas_mephitis_DSM_12574:0.16446)0.939:0.04786)0.433:0.03542,((WP_013333067_1_Bacteria_Proteobacteria_Gammaproteobacteria_Oceanospirillales_Halomonadaceae_Halomonas_elongata_DSM_2581:0.14077,WP_011508550_1_Halophile_Bacteria_Proteobacteria_Gammaproteobacteria_Oceanospirillales_Halomonadaceae_Chromohalobacter_salexigens_1H11_DSM_3043:0.15876)0.986:0.09751,(WP_018575218_1_Bacteria_Proteobacteria_Betaproteobacteria_Burkholderiales_Alcaligenaceae_Oligella_ureolytica_DSM_18253:0.16747,(WP_014752416_1_Bacteria_Proteobacteria_Betaproteobacteria_Burkholderiales_Alcaligenaceae_Tetrathiobacter_kashmirensis_WT001:0.11188,WP_045931479_1_Bacteria_Proteobacteria_Betaproteobacteria_Burkholderiales_Alcaligenaceae_Alcaligenes_faecalis_ZD02:0.14022)0.755:0.06016)0.872:0.04823)0.689:0.02899)0.774:0.01780,((WP_092344977_1_Bacteria_Proteobacteria_deltaepsilon_subdivisions_Deltaproteobacteria_Desulfuromonadales_Desulfuromonadaceae_Desulfuromusa_kysingii_DSM_7343:0.22102,WP_013565361_1_Bacteria_Planctomycetes_Planctomycetia_Planctomycetales_Planctomycetaceae_Isosphaera_pallida_ATCC_43644:0.30342)0.687:0.03107,OHB82745_1_Planctomycetes_bacterium_RBG_16_64_12:0.36928)0.896:0.06309)0.890:0.06316)0.948:0.07243)0.962:0.07236)0.779:0.02452,((WP_054493893_1_Bacteria_Chloroflexi_Ardenticatenia_Ardenticatenales_Ardenticatena_maritima:0.13983,WP_012843426_1_HalophileThermophile_Bacteria_BacteroidetesChlorobi_group_Bacteroidetes_Bacteroidetes_Order_II_Incertae_sedis_Rhodothermaceae_Rhodothermus_marinus_DSM_4252:0.12502)0.923:0.06219,((WP_014624452_1_Bacteria_Spirochaetes_Spirochaeta_thermophila_DSM6578:0.20054,(WP_013704201_1_Bacteria_Deinococcus_Thermus_Deinococci_Thermales_Thermaceae_Marinithermus_hydrothermalis_T1_DSM_14884:0.02787,((YP_143823_1_Bacteria_Deinococcus_Thermus_Deinococci_Thermales_Thermaceae_Thermus_thermophilus_HB8:0.02258,(WP_016329036_1_Bacteria_Deinococcus_Thermus_Deinococci_Thermales_Thermaceae_Thermus_oshimai_JL_2:0.03192,WP_015716740_1_Bacteria_Deinococcus_Thermus_Deinococci_Thermales_Thermaceae_Thermus_:0.02165)0.824:0.01586)1.000:0.27360,WP_013457578_1_Bacteria_Deinococcus_Thermus_Deinococci_Thermales_Thermaceae_Oceanithermus_profundus_DSM_14977:0.17016)0.931:0.07261)0.999:0.17882)0.919:0.05646,(WP_088569975_1_Bacteria_Chloroflexi_Thermoflexia_Thermoflexales_Thermoflexaceae_hugenholtzii_JAD2:0.24263,((OIO86323_1_CG2_30_FULL_Anaerolineae_57_67_curated:0.20679,OGO26193_1_Bacteria_Chloroflexi_RBG_16_Chloroflexi_51_16:0.23734)0.978:0.13032,((OGO08200_1_Bacteria_Chloroflexi_RBG_13_Chloroflexi_66_10:0.16949,OGO13963_1_Bacteria_Chloroflexi_RBG_13_Chloroflexi_68_17:0.20573)0.986:0.16440,(OGE23959_1_Candidatus_Dadabacteria_bacterium_RIFCSPHIGHO2_12_FULL_53_21:0.13420,(KRT66558_1_Candidatus_Dadabacteria_bacterium_CSP12:0.0,OGE23518_1_Candidatus_Dadabacteria_bacterium_RBG_19FT_COMBO_40_33:0.0):0.16094)0.434:0.03883)0.637:0.04113)0.759:0.04107)0.916:0.06860)0.413:0.01687)0.022:0.00055)0.994:0.06090)0.580:0.00999,(((WP_013076361_1_Bacteria_Firmicutes_Bacilli_Bacillales_Alicyclobacillaceae_Kyrpidia_tusciaeDSM2912:0.11114,(WP_011565839_1_Bacteria_Actinobacteria_Actinobacteria_Rubrobacteridae_Rubrobacterales_Rubrobacterineae_Rubrobacteraceae_Rubrobacter_xylanophilus_DSM_9941:0.35240,WP_068132927_1_Bacteria_Firmicutes_Limnochordia_Limnochorda_pilosa:0.19180)0.846:0.07471)0.625:0.06029,((WP_012872304_1_Thermophile_Bacteria_Chloroflexi_Thermomicrobia_Sphaerobacteridae_Sphaerobacterales_Sphaerobacterineae_Sphaerobacteraceae_Sphaerobacter_thermophilus_DSM_20745:0.23743,WP_008475952_1_Bacteria_Chloroflexi_Thermomicrobia_Sphaerobacteridae_Sphaerobacterales_Sphaerobacterineae_Sphaerobacteraceae_Nitrolancetus_hollandicus_Lb:0.17085)0.940:0.07383,WP_012641716_1_Thermophile_Bacteria_Chloroflexi_Thermomicrobia_Thermomicrobiales_Thermomicrobiaceae_Thermomicrobium_roseum_DSM_5159:0.22861)0.736:0.04115)0.945:0.05587,((((((YP_001634795_1_Phototroph_Bacteria_Chloroflexi_Chloroflexi_Chloroflexales_Chloroflexaceae_Chloroflexus_aurantiacus_J_10_fl:0.09896,WP_044199587_1_Phototroph_Bacteria_Chloroflexi_Chloroflexi_Chloroflexales_Oscillochloridaceae_Oscillochloris_trichoides_DG6:0.11772)0.998:0.11405,(WP_012932649_1_Bacteria_Actinobacteria_Actinobacteria_Rubrobacteridae_Solirubrobacterales_Conexibacteraceae_Conexibacter_woesei_DSM_14684:0.27703,(WP_028064318_1_Bacteria_Actinobacteria_Actinobacteria_Rubrobacteridae_Solirubrobacterales_Solirubrobacteraceae_Solirubrobacter_soli_DSM_22325:0.15806,WP_093118555_1_Bacteria_Actinobacteria_Actinobacteria_Rubrobacteridae_Thermoleophilales_Thermoleophilaceae_Thermoleophilum_album_ATCC_35263:0.16797)0.200:0.08189)0.969:0.09354)0.332:0.02042,(OFX28587_1_Bacteria_Armatimonadetes_RBG_16_Armatimonadetes_67_12:0.25043,(OIR13660_1_Archaea_Euryarchaeota_Diaforarchaea_MarineGroupIII_CG_Bathy1:0.22185,OIR22299_1_OceanSurfaceWaterPhotohicZone_MarineGroupIII_euryarchaeoteCGEpi2_ARCHAEA_EURYARCHAEOTA_Diaforarchaea:0.20363)0.999:0.25592)0.529:0.04290)0.877:0.04621,((WP_009959396_1_Bacteria_ChlamydiaeVerrucomicrobia_group_Verrucomicrobia_Verrucomicrobiae_Verrucomicrobiales_Verrucomicrobiaceae_Verrucomicrobium_spinosum_DSM_4136:0.18038,WP_014433400_1_Bacteria_Chloroflexi_Caldilineae_Caldilineales_Caldilineaceae_Caldilinea_aerophila_DSM14535:0.28369)0.650:0.05988,(WP_020469466_1_Bacteria_Planctomycetes_Planctomycetia_Planctomycetales_Planctomycetaceae_Zavarzinella_formosa_DSM_19928:0.41061,WP_012122188_1_Phototroph_Bacteria_Chloroflexi_Chloroflexi_Chloroflexales_Chloroflexaceae_Roseiflexus_castenholzii_DSM_13941:0.15046)0.968:0.11331)0.614:0.02759)0.961:0.06156,((WP_016482872_1_Bacteria_Armatimonadetes_Chthonomonadetes_Chthonomonadales_Chthonomonadaceae_Chthonomonas_calidirosea_T49:0.21035,(PJF46966_1_Bacteria_Chloroflexi_Candidatus_ThermofonsiaClade3_JP3_7:0.21679,(GCE51724_1_Bacteria_Armatimonadetes_Armatimonadia_Capsulimonadales_Capsulimonas_corticalis:0.13875,GCE53822_1_Bacteria_Armatimonadetes_Armatimonadia_Capsulimonadales_Capsulimonas_corticalis:0.41000)0.898:0.09227)0.899:0.05524)0.872:0.05269,((WP_041659827_1_Bacteria_Cyanobacteria_Chroococcales_Acaryochloris_marina_MBIC11017:0.35682,(((((((((WP_015191012_1_Bacteria_Cyanobacteria_Chroococcales_Gloeocapsa_sp_PCC7428:0.08179,WP_015152615_1_DessicationTolerance_Bacteria_Cyanobacteria_Pleurocapsales_Chroococcidiopsis_thermalis_PCC_7203:0.16452)0.998:0.11802,(WP_017316143_1_Bacteria_Cyanobacteria_Stigonematales_Mastigocladopsis_repens_MORA_PCC_10914:0.04854,((WP_096536857_1_Bacteria_Cyanobacteria_Nostocales_Nostocaceae_Nostoc_linckia_NIES25:0.04632,((WP_045869977_1_Bacteria_Cyanobacteria_Nostocales_Microchaetaceae_Microchaete_diplosiphon:0.0,WP_045869977_1_Bacteria_Cyanobacteria_Nostocales_Microchaetaceae_Fremyella_diplosiphon_UTEX_481:0.0):0.08256,WP_012411731_1_Bacteria_Cyanobacteria_Nostocales_Nostocaceae_Nostoc_punctiforme_PCC73102:0.05030)0.045:0.01971)0.937:0.04840,WP_015210936_1_Bacteria_Cyanobacteria_Nostocales_Nostocaceae_Cylindrospermum_stagnale_PCC_7417:0.15135)0.927:0.05409)0.269:0.01995)0.885:0.02831,(WP_016867644_1_Bacteria_Cyanobacteria_Stigonematales_Fischerella_muscicola_PCC7414:0.09245,WP_016872404_1_Bacteria_Cyanobacteria_Stigonematales_Chlorogloeopsis_fritschii_PCC_6912:0.11363)0.053:0.01233)0.370:0.02404,(WP_008235539_1_Bacteria_Cyanobacteria_Nostocales_Nostocaceae_Richelia_intracellularis_HH01:0.18600,(WP_096658573_1_Bacteria_Cyanobacteria_Nostocales_Rivulariaceae_Calothrix_parasitica:0.05817,WP_015122182_1_Bacteria_Cyanobacteria_Nostocales_Rivulariaceae_Rivularia_sp_PCC_7116:0.02577)0.991:0.13279)0.954:0.07376)0.729:0.06179,WP_015162211_1_Bacteria_Cyanobacteria_Chroococcales_Chamaesiphon_minutus_PCC_6605:0.27333)0.823:0.03457,((WP_006633114_1_Bacteria_Cyanobacteria_Oscillatoriales_Microcoleus_vaginatus_FGP2:0.01377,WP_015174556_1_Bacteria_Cyanobacteria_Oscillatoriales_Oscillatoria_nigroviridis_PCC_7112:0.03098)1.000:0.17344,(WP_011613835_1_Bacteria_Cyanobacteria_Oscillatoriales_Trichodesmium_erythraeum_IMS101:0.33449,(WP_015144775_1_Bacteria_Cyanobacteria_Pleurocapsales_Pleurocapsa_sp_PCC_7327:0.23473,WP_015195462_1_Bacteria_Cyanobacteria_Pleurocapsales_Stanieria_cyanosphaera_PCC_7437:0.09463)0.971:0.11330)0.867:0.04889)0.301:0.01940)0.969:0.05171,((((WP_012874297_1_HyperThermophileBacteria_unclassified_Bacteria_Thermobaculum_terrenum_ATCC_BAA_798:0.09586,(WP_041973977_1_Bacteria_FibrobacteresAcidobacteria_group_Acidobacteria_Blastocatellia_Blastocatellales_Pyrinomonadaceae_Pyrinomonas_methylaliphatogenes:0.04657,WP_041973980_1_Bacteria_FibrobacteresAcidobacteria_group_Acidobacteria_Blastocatellia_Blastocatellales_Pyrinomonadaceae_Pyrinomonas_methylaliphatogenes:0.11054)0.912:0.03335)0.847:0.03005,(((SPF48719_1_Bacteria_Acidobacteria_Acidobacteriales_Acidobacteriaceae_Sulfotelmatobacter_kueseliae:0.27345,((HCT62312_1_Bacteria_FibrobacteresAcidobacteria_group_Acidobacteria_Acidobacteriia_Acidobacteriales_Acidobacteriaceae_Acidobacterium_UBA8845:0.0,WP_015897366_1_Bacteria_FibrobacteresAcidobacteria_group_Acidobacteria_Acidobacteriia_Acidobacteriales_Acidobacteriaceae_Acidobacterium_capsulatum_ATCC_51196:0.0):0.07511,((RXS93727_1_Bacteria_Acidobacteria_Acidobacteriales_Acidobacteriaceae_Acidipila_dinghuensis:0.11058,(WP_035350057_1_Bacteria_FibrobacteresAcidobacteria_group_Acidobacteria_Acidobacteriia_Acidobacteriales_Acidobacteriaceae_Edaphobacter_aggregans_DSM_19364:0.13222,(WP_123490447_1_Bacteria_Acidobacteria_Acidobacteriales_Acidobacteriaceae_Granulicella_spGAS466:0.04589,(WP_058187720_1_Bacteria_Acidobacteria_Acidobacteriales_Acidobacteriaceae_Terracidiphilus_gabretensis:0.20655,(SEG61033_1_Bacteria_Acidobacteria_Acidobacteriales_Acidobacteriaceae_Bryocella_elongata:0.05367,(WP_013567075_1_Bacteria_FibrobacteresAcidobacteria_group_Acidobacteria_Acidobacteriia_Acidobacteriales_Acidobacteriaceae_Terriglobus_saanensis_SP1PR4:0.11844,WP_013578829_1_Bacteria_Acidobacteria_Acidobacteriales_Acidobacteriaceae_Granulicella_tundricola_MP5ACTX9:0.10155)0.849:0.02878)0.759:0.01699)0.081:0.04176)0.784:0.03745)0.916:0.06206)0.205:0.02508,WP_117298935_1_Bacteria_Acidobacteria_Acidobacteriales_Acidobacteriaceae_Acidipila_sp4GK13:0.09860)0.932:0.05768)0.973:0.10631)0.827:0.04333,(ABF42694_1_Bacteria_FibrobacteresAcidobacteria_group_Acidobacteria_Acidobacteriia_Acidobacteriales_Acidobacteriaceae_Candidatus_Koribacter_versatilis_Ellin345:0.21178,(WP_015188006_1_Bacteria_Cyanobacteria_Chroococcales_Gloeocapsa_sp_PCC7428:0.10366,WP_015154258_1_DessicationTolerance_Bacteria_Cyanobacteria_Pleurocapsales_Chroococcidiopsis_thermalis_PCC_7203:0.29692)0.859:0.08197)0.842:0.04228)0.705:0.02584,NP_923628_1_Bacteria_Cyanobacteria_Gloeobacteria_Gloeobacterales_Gloeobacter_violaceus_PCC_7421:0.24340)0.706:0.01778)0.916:0.04529,(WP_015149398_1_Bacteria_Cyanobacteria_Oscillatoriales_Oscillatoria_acuminata_PCC6304:0.16685,((WP_041463374_1_DessicationTolerance_Bacteria_Cyanobacteria_Pleurocapsales_Chroococcidiopsis_thermalis_PCC_7203:0.14352,((WP_016872332_1_Bacteria_Cyanobacteria_Stigonematales_Chlorogloeopsis_fritschii_PCC_6912:0.04834,WP_015215174_1_Bacteria_Cyanobacteria_Nostocales_Nostocaceae_Anabaena_cylindrica_PCC_7122:0.08713)0.604:0.01694,(WP_017288507_1_Bacteria_Cyanobacteria_Oscillatoriales_Leptolyngbya_boryana_dg5:0.13969,(WP_012628417_1_Bacteria_Cyanobacteria_Chroococcales_Cyanothece_sp_PCC_7425:0.13719,(WP_006196478_1_Bacteria_Cyanobacteria_Nostocales_Nostocaceae_Nodularia_spumigena_CCY9414:0.09318,(WP_096537586_1_Bacteria_Cyanobacteria_Nostocales_Nostocaceae_Nostoc_linckia_NIES25:0.05042,WP_012408308_1_Bacteria_Cyanobacteria_Nostocales_Nostocaceae_Nostoc_punctiforme_PCC73102:0.04046)0.993:0.07438)0.953:0.05012)0.591:0.02085)0.697:0.02529)0.845:0.03432)0.998:0.14048,WP_017286306_1_Bacteria_Cyanobacteria_Oscillatoriales_Leptolyngbya_boryana_dg5:0.23939)0.306:0.02161)0.977:0.08393)0.002:0.00102,(WP_016866472_1_Bacteria_Cyanobacteria_Stigonematales_Fischerella_muscicola_PCC7414:0.09501,WP_016874588_1_Bacteria_Cyanobacteria_Stigonematales_Chlorogloeopsis_fritschii_PCC_6912:0.14198)0.999:0.15724)0.819:0.02007)0.519:0.01374,WP_017289686_1_Bacteria_Cyanobacteria_Oscillatoriales_Leptolyngbya_boryana_dg5:0.21471)0.534:0.02587,((OGZ67365_1_Candidatus_Staskawiczbacteria_bacterium_RIFCSPHIGHO2_02_FULL_34_10:0.09831,OGZ70536_1_Candidatus_Staskawiczbacteria_bacterium_RIFCSPLOWO2_01_FULL_33_13:0.13176)0.824:0.08568,(OGZ72806_1_Candidatus_Staskawiczbacteria_bacterium_RIFCSPLOWO2_01_FULL_38_12b:0.16191,OGZ74334_1_Candidatus_Staskawiczbacteria_bacterium_RIFCSPLOWO2_01_FULL_43_17b:0.20099)0.886:0.07593)0.991:0.13070)0.401:0.03473)0.327:0.02361,(WP_015248067_1_Bacteria_Planctomycetes_Planctomycetia_Planctomycetales_Planctomycetaceae_Singulisphaera_acidiphila_MOB10_DSM_18658:0.35146,(WP_007918760_1_Bacteria_Chloroflexi_Ktedonobacteria_Ktedonobacterales_Ktedonobacteraceae_Ktedonobacter_racemifer_DSM_44963:0.18856,((HCI80513_1_Bacteria_Chloroflexi_Ktedonobacteria_Ktedonobacterales_Ktedonobacteraceae_Ktedonobacter_UBA7999:0.16596,OLB45800_1_Bacteria_Chloroflexi_Ktedonobacteria_Ktedonobacterales_Ktedonobacteraceae_Ktedonobacter_13_2_20CM_53_11:0.12796)0.798:0.03387,(WP_007912466_1_Bacteria_Chloroflexi_Ktedonobacteria_Ktedonobacterales_Ktedonobacteraceae_Ktedonobacter_racemifer_DSM_44963:0.14977,(WP_007906973_1_Bacteria_Chloroflexi_Ktedonobacteria_Ktedonobacterales_Ktedonobacteraceae_Ktedonobacter_racemifer_DSM_44963:0.17054,(RAQ96652_1_Bacteria_Chloroflexi_Ktedonobacteria_Thermogemmatisporales_Thermogemmatisporaceae_Thermogemmatispora_tikiterensis:0.03222,(WP_069804590_1_Bacteria_Chloroflexi_Ktedonobacteria_Thermogemmatisporales_Thermogemmatisporaceae_Thermogemmatispora_onikobensis:0.02120,WP_052891251_1_Bacteria_Chloroflexi_Ktedonobacteria_Thermogemmatisporales_Thermogemmatisporaceae_Thermogemmatispora_carboxidivorans:0.02374)0.657:0.00667)0.992:0.11245)0.908:0.06360)0.065:0.03632)0.489:0.04992)0.070:0.05532)0.275:0.06058)0.515:0.03762)0.923:0.05039)0.717:0.03465,(WP_014437377_1_Bacteria_Planctomycetes_Phycisphaerae_Phycisphaerales_Phycisphaeraceae_Phycisphaera_mikurensis_NBRC_102666:0.41609,PJF36097_1_Bacteria_Chloroflexi_Candidatus_ThermofonsiaClade1_JP3_13:0.21522)0.892:0.09923)0.775:0.02064)0.886:0.02694)0.938:0.04831,((OGK45290_1_Candidatus_Roizmanbacteria_bacterium_RIFCSPHIGHO2_02_FULL_38_11:0.29399,(OGN82489_1_Bacteria_Chloroflexi_GWB2_Chloroflexi_54_36:0.37150,OGC52216_1_Bacteria_WWE3_RBG_16_WWE3_37_10:0.28608)0.912:0.10622)0.529:0.05019,(KKS15972_1_Bacteria_CPR_WWE3_GWB1_WWE3_41_6:0.35675,(OGM28745_1_Candidatus_Woesebacteria_bacterium_RIFCSPHIGHO2_01_FULL_41_10:0.27033,(KKQ89876_1_Bacteria_CPR_BerkelbacteriaACD58_GWA2_Berkelbacteria_38_9:0.40841,(((OGM11883_1_Candidatus_Woesebacteria_bacterium_RBG_16_34_12:0.34401,OGM65466_1_Candidatus_Woesebacteria_bacterium_RIFCSPLOWO2_01_FULL_39_14:0.30843)0.922:0.10838,(KKS97321_1_Bacteria_CPR_MicrogenomatesOP11_Woesebacteria_GWB1_OP11_43_14:0.36020,(OGM70307_1_Candidatus_Woesebacteria_bacterium_RIFCSPLOWO2_01_FULL_44_14:0.16915,((OGM34241_1_Candidatus_Woesebacteria_bacterium_RIFCSPHIGHO2_02_FULL_39_13:0.20221,OGM19520_1_Candidatus_Woesebacteria_bacterium_RIFCSPHIGHO2_01_FULL_37_10:0.18993)0.984:0.14338,OGM14225_1_Candidatus_Woesebacteria_bacterium_RBG_16_41_13:0.17776)0.401:0.04727)0.387:0.03779)0.992:0.13311)0.663:0.02515,(OGM57710_1_Candidatus_Woesebacteria_bacterium_RIFCSPLOWO2_01_FULL_38_20:0.24960,(((OGG28494_1_Candidatus_Gottesmanbacteria_bacterium_RIFCSPLOWO2_01_FULL_48_11:0.12742,OGG34959_1_Candidatus_Gottesmanbacteria_bacterium_RIFOXYB1_FULL_47_11:0.27846)0.942:0.07679,(OGG13588_1_Candidatus_Gottesmanbacteria_bacterium_RIFCSPHIGHO2_01_FULL_46_14:0.20052,KKS86150_1_Bacteria_CPR_MicrogenomatesOP11_Gottesmanbacteria_GWA1_OP11_43_11:0.25774)0.341:0.04436)0.972:0.10491,(((KKR93440_1_Bacteria_CPR_MicrogenomatesOP11_Daviesbacteria_GWB1_OP11_41_15:0.20322,OGH08125_1_Candidatus_Levybacteria_bacterium_RBG_16_35_11:0.29862)0.992:0.15920,OGY20772_1_Candidatus_Chisholmbacteria_bacterium_RIFCSPLOWO2_01_FULL_49_14:0.27478)0.484:0.03199,(OGM56342_1_Candidatus_Woesebacteria_bacterium_RIFCSPHIGHO2_12_FULL_42_9:0.28482,OGM01906_1_Candidatus_Woesebacteria_bacterium_GWA1_41_8:0.20469)0.962:0.14344)0.492:0.01667)0.923:0.05509)0.767:0.02565)0.890:0.06254)0.778:0.06768)0.279:0.02873)0.626:0.01108)0.950:0.06743)0.652:0.00877);
