# Supplementary material for: An evolutionary path to altered cofactor specificity in a metalloenzyme
Source: Nat Commun. 2020 Jun 1;11:2738. doi: 10.1038/s41467-020-16478-0 (PMC7264356; doi:10.1038/s41467-020-16478-0)
Supplement: Supplementary file 4 — Supplementary Data 1 [file 41467_2020_16478_MOESM4_ESM.zip › SOD_trimmed_alignment_mafft_trimal.txt]

>WP_020469466_1_Bacteria_Planctomycetes_Planctomycetia_Planctomycetales_Planctomycetaceae_Zavarzinella_formosa_DSM_19928
MAHTLPTLPYAFAALEPHIDALTMEIHSQRHHKAYVDNLNKALESPDLASKSIETLLRE-I-KSVPEGIRQAVINNGGGHHNHSLFWTIMGPGAGGEPTGTVADAIKASFGDFAAFKAKIKENALGQFGSGWSWLV-YNPASSKVEALKKPNQDSPLMD-GLVPLVGVDVWEHAYYLKYQNKRADYVEAWW-NTVNWKAVEENLANAK
>OGO08200_1_Bacteria_Chloroflexi_RBG_13_Chloroflexi_66_10
MPHELPKLPYPYDALEPHIDARTMEIHHSKHHAAYVNNLNTALEAAALKDKPVEKLIAD-L-NAVPEAIRMAVRNNGGGHANHTLFWSIMGPGAGGEPTGPLKKEIEKAFGGFAGFKEELTKSAITRFGSGWAWLV-VDG-SGGLKVLSTANQDSPVSD-GLKPLLMVDVWEHAYYLKYQNRRADYVAAWW-NAVNWVEVNRRFEAAR
>WP_076489503_1_Bacteria_Spirochaetes_Alkalispirochaeta_americana
MAFETPALPYAYNALEPHIDEMTMKIHHDKHHVAYTTKLNAAVEGTDYASWSAEDLVTR-L-GELPENIRGAVRNNGGGHVNHNLFWTVLAPGAGGAPSGAVAGAITEAFGSFEAFREKFANAAATRFGSGWAWLV-VNA-AGALEVTSTPNQDSPLTE-GKTPILGLDVWEHAYYLTYQNRRPDYIEAFF-NVVNWDQVEKNYQAAR
>ABF42694_1_Bacteria_FibrobacteresAcidobacteria_group_Acidobacteria_Acidobacteriia_Acidobacteriales_Acidobacteriaceae_Candidatus_Koribacter_versatilis_Ellin345
MAHEVPPLPYDYSALEPTIDTQTMHLHHDKHHLAYVTNLNAALEKPELQSKSAEDLLKD-L-NSVPEAIRTAVRNNGGGHVNHSMFWAIMGPNAGGEPTGEIADAINSTFGSFATLKEKFNEAGVKQFGSGWAWLV-KGA-DGKLAVTSSPNQDNPISQ-GQFPILGNDVWEHAYYLKYQNRRADYLKEWW-NVVNWTEVNRRLKQAK
>HCI80513_1_Bacteria_Chloroflexi_Ktedonobacteria_Ktedonobacterales_Ktedonobacteraceae_Ktedonobacter_UBA7999
MAFEVPPLPYDYNALEPYIDTQTMQLHHDKHHQAYVTNLNNAVQNTQFASMPVEDILRH-L-NDVPANIQTAVRNNGGGHANHSMFWTIMKPNGGGAPQGEIAQAINDSFGSFDAFKAAFNDAGAKRFGSGWVWVT-LGQ-DGKLQITSTANQDSPLLE-GVYPIMGNDVWEHAYYLKYQNRRPEYLSNWW-NVVNWDEINKRYQQAK
>OHD73362_1_Bacteria_Spirochatetes_Spirochaetia_Spirochaetales_RIFOXYC1_FULL_Spirochaetes_54_7
MAFKLPDLPYDFNALEPHIDARTMEIHHGKHHATYVAKLNEALKAPGWDKKSLEDIVRG-Y-ADAPKEVQGALRNHGGGHFNHSLFWRVLSSKGGGKPSGDLVSAIDAAFGGFDALKEKFSAAAAGVFGSGWAWLA-LDS-ARKLTIVSTPNQDNPLTQ-GLVPILGLDVWEHAYYLKYQNRRPEYIAAFW-NVVFWDQVGRNFKEAR
>WP_018130327_1_Bacteria_Firmicutes_Bacilli_Bacillales_Alicyclobacillaceae_Effusibacillus_pohliaeDSM22757
MAHQLPALPYDKAALEPHIDAQTMEIHHGRHHATYVNNLNAALEGPDLQEKSIEDLLRN-I-NSVPENIRTAVRNNGGGHHNHSLFWQILSPNGGGQPTGAVADAINSKFGSFDKFKEEFTKAATTRFGSGWAWLV-VDQ-NGELQVYSTANQDSPLMD-GHTPILGLDVWEHAYYLKYQNKRPDYINAFW-NIVNWDEVNKRYQAAR
>OGG56074_1_Candidatus_Handelsmanbacteria_bacterium_RIFCSPLOWO2_12_FULL_64_10
MAHTLPALPYPFDTLEPHIDAQTMEIHHGKHHNAYVTNLNKALEGADLQAKSLEDLIGA-L-SGVPEAIRTAVRNNGGGHANHSLFWTLMKKGGGGEPSGDLSAAISKAFGGFAAFKEKFSTAGATRFGSGWAWLS-LDR-SGNLIVESTANQDSPLME-GRKPILGLDVWEHAYYLKYQNRRPDYIAAWW-NVVNWDAVAQVYKKAR
>WP_008316682_1_Bacteria_Proteobacteria_Gammaproteobacteria_Xanthomonadales_Xanthomonadaceae_Wohlfahrtiimonas_chitiniclastica_SH04
MAYTLPDLPYAHDALEPHIDTETMHLHHDKHHNTYVNNLNNAIANPELAQLPIDELIAK-L-DVVPEEIRNAVRNNGGGHANHTLFWEIMAPNAGGEPTGEIKAAIEKAFGSFDAFKEKFAAAATGQFGSGWAWLV-VNK-DGDLEVMSTSNQDSPLTI-GKTPVLTIDVWEHAYYKKFSNVRPDYIKAFW-NVVNWNEVNRRFLAAK
>OHB77264_1_Planctomycetes_bacterium_RBG_16_64_10
MSYTLPDLPYPFNALEPHIDARTMEIHHDKHHSTYVAKVNDALVGSDLGKQDIDDLCRN-L-NQVPEKVRTIVRNNGGGHANHSLFWTIMAPKAGGTPTGALAAAIEAELGGFAAFREAISTAAVTQFGSGWAWLS-VTS-KGTLVVESTPNQDSPLMR-GNTPIVGIDVWEHAYYLKYQNRRPDYVAAFF-NVIDWRAVAQRYATAK
>WP_091233478_1_Bacteria_Firmicutes_Bacilli_Bacillales_Paenibacillaceae_Fontibacillus_panacisegetis
MAHELPALPYPANALEPYIDEQTMNIHHDRHHNTYVTNLNTALEQPELQNKSVEELISD-L-NSIPESIRTAVRNNGGGHANHSLFWKIINPKGGGTPSGSLAHAIDTELGGFDKFKEDFAKAAASRFGSGWAWLV-VGK-DGRLSVTSTPNQDNPLSE-GLTPILGLDVWEHAYYLKYQNKRPDYIAAFW-NIVNWDEVNKRYEAAK
>WP_016866472_1_Bacteria_Cyanobacteria_Stigonematales_Fischerella_muscicola_PCC7414
MAHTLAPLPYDYAALEPYIDAQTMQLHHDKHHAAYVNNLNAALEKPDLQSKTVEDLVTN-L-DAIPQDIRTTVRNNAGGHANHTLFWQLMSPQGGGEPTGKIKDAIAATFGSFDNFKVQFNDAGIKQFGSGWVWLV-FNP-EHKLEIVTTSNQDSPLTT-GLYPLLGNDIWEHAYYLKYQNRRADYLNAWW-NVVNWDEVNRRFESVS
>WP_026245220_1_Bacteria_Spirochaetes_Alkalispirochaeta_alkalica_DSM8900
MAFQTPALPYAYNALEPHIDETTMTIHHDKHHVAYTTKLNAAVEGTEYASWSAEDLVAR-L-GELPEKIRGAVRNNGGGHVNHNLFWTILAPGAGGAPSGSVAEAITRTFGSFEAFKESFANAAATRFGSGWAWLV-VNG-AGELEVTSTPNQDSPLTE-GKTPILGLDVWEHAYYLKYQNRRPDYIEAFF-SVINWDQVEKNYQAAR
>OGO44648_1_Bacteria_Chloroflexi_RBG_16_Chloroflexi_63_12
MAHELPPLPYAFDALEPHIDTQTMQIHHGKHHAAYVTNLNKALESPGLQSKSAEDLIKD-L-NAVPEGVRTAVRNNGGGHVNHSMFWQLMAPKAGGEPTGDLAAAINAAFGSFATFKEKFNAAGVGRFGSGWAWLS-LDK-NGALTLHSTANQDNPLME-GMQPVMGCDVWEHAYYLKYQNRRADYLAAWW-NVVNWAEVARRYAAAK
>WP_069976933_1_Bacteria_Firmicutes_Clostridia_Clostridiales_Clostridiaceae_Geosporobacter_ferrireducens
MQHQLPKLDYAYDALEPHIDQLTMEIHYSRHHAAYVNNLNNALENKDLQALSLEELLKS-L-DQLPESIYWPVRNNGGGHFNHTLFWSLLSPNGGGHPSGELAEKIKDTFGTFEQFQDLFNKAALSRFGSGWAWLV-LHP-DGSISVVSTPNQDNPVSD-GLQPILGLDVWEHAYYLKYMNKRPDYINAWW-NVVNWDAVEKRYQLLK
>WP_038215849_1_Bacteria_Proteobacteria_Betaproteobacteria_Burkholderiales_Comamonadaceae_Xenophilus_azovorans_DSM_13620
MPYTLPPLPYAFDALEPHIDAQTMEIHHTKHHQTYVNNLNAAVKDTPHDGEPVERLIAD-L-ERLPEGIRTAVRNNGGGHANHSLFWTVMAPAGGGAPSGELAQAIDADLGGLDAFKDAFTKAALTRFGSGWAWLV-VGA-GGKLAVESSGNQDSPLMS-GATPILGLDVWEHAYYLKYQNRRPDYIAAFY-NVVNWAEVARRFAAAR
>WP_028604310_1_Bacteria_Proteobacteria_Betaproteobacteria_Burkholderiales_Comamonadaceae_Ottowia_thiooxydans_DSM_14619
MSYTLPPLDYAFDALEPHIDAQTMEIHHTKHHQAYVNNLNAALEGTPFAELSLDELIAQ-V-ETLPEKLRAPVRNNGGGHANHSLFWRVMSPQGGGAPSGDLARAIDADLGGLDAFKAAFTQAALSRFGSGWAWLA-MSP-QGKLSVESSANQDNPAMS-GNTGILGLDVWEHAYYLKYQNRRPEYIAAFY-NVIDWDEVARRYADAR
>WP_004333004_1_Bacteria_Proteobacteria_Betaproteobacteria_Rhodocyclales_Rhodocyclaceae_Thauera_linaloolentis_DSM_12138
MPYTLPALPYAYDALEPHIDARTMEIHYTKHHQTYVNNLNAALDGTEHAGRAIEDLIAG-V-ESLPESLRAAVRNNGGGHANHSLFWTVMSPRGGGLPGGELARAIDADLGGFDAFKEAFTKAALSRFGSGWAWLS-VDK-AGKLAVESSANQDNPAMS-GNTAILGLDVWEHAYYLKYQNRRPEYIAAFY-NVIDWAEVARRHAVAR
>RXJ10489_1_Bacteria_Deinococcus_Thermus_Deinococci_Deinococcales_Deinococcaceae_Deinococcus_metallilatus
MAYQLPPLPYAYDALEPYIDARTMEIHHTKHHQTYIDNANKALEGTEFADLPVEVLITR-L-DEVPADKKNVLRNNAGGHANHSLFWTVMRGNG-SQPSGELAQAINDAFGSFDAFKEKFEDAAKGRFGSGWAWLV-VQP-GGKLAVVSTANQDNPLMGASGTPILGVDVWEHAYYLNYQNKRPDYLKAFW-NVVNWDEVARRYQEAK
>WP_016874588_1_Bacteria_Cyanobacteria_Stigonematales_Chlorogloeopsis_fritschii_PCC_6912
MAHTLAPLPYDYAALEPYIDAQTMQLHHDKHHAAYVNNLNAALEKPDLMNKSIEELIIN-L-EQIPSEIRTVVRNNAGGHFNHTLFWKSMSPNGSRTPTGAIAEAIEVTFGSFDNFKQQFNEAGMKQFGSGWVWLT-FNR-SGKLEIVTTPNQDSPLTT-GLYPLLGNDVWEHAYYLKYQNRRKDYLDAWW-NVVDWDEVNRRFETAR
>NP_266564_1_Bacteria_Firmicutes_Bacilli_Lactobacillales_Streptococcaceae_Lactococcus_lactisIl1403
MAFTLPELPYAPNALEPFFDEATMRLHHGKHHQTYVNNLNAAIEKNELDDLSLEELLTD-L-SAIPEDIRTAVRNNGGGHLNHSQFWLWLRPNTDGSENGEIGDAIAKEFGSFETFKTEFKAAATGRFGSGWAWLV-VDE-AGKLKVVSTANQDNPISE-GLTPVLGLDVWEHAYYLKYHNVRPDYIEAFF-NLVNWDKVNELYAKAK
>OFX28587_1_Bacteria_Armatimonadetes_RBG_16_Armatimonadetes_67_12
MPFELPALPYAYNALEPHIDEMTMRIHHDKHHGAYVTNLNKALESPALAGKSLDDLLVG-L-DAVPENIRTAVRNNGGGHANHTLFWEIMAPGGPGAPSGALAAAIDAAFGSVDKLKEAVNAAGLGRFGSGWAWVI-VEK-DGRLAVTSTPNQDTPVME-GKTPILGVDVWEHAYYLKYQNRRADYLAAWW-NVVNWAEVAARLEKTK
>WP_005673905_1_OralMicrobiota_Bacteria_Proteobacteria_Betaproteobacteria_Burkholderiales_Burkholderiaceae_Lautropia_mirabilis_ATCC_51599
MAYTLPKLGYAYDALEPHIDAQTMEIHHTKHHQTYVNNLNAALEGAGLPDEPVEKLITR-L-DSLPEAIRGAVRNNGGGHANHTLFWTVMAPNKGGKPTGALASAIDRDLGGFDAFKDAFTKAALTRFGSGWAWLS-VSP-EGKLVVESSANQDSPLMS-GNTPVLGLDVWEHAYYLHYQNRRPDYIAAFY-NVVNWDEVARRFDAAK
>NP_295003_1_Bacteria_Deinococcus_Thermus_Deinococci_Deinococcales_Deinococcaceae_Deinococcus_radiodurans_R1
MAYTLPQLPYAYDALEPHIDARTMEIHHTKHHQTYVDNANKALEGTEFADLPVEQLIQQ-L-DRVPADKKGALRNNAGGHANHSMFWQIMGQQGANQPSGELLDAINSAFGSFDAFKQKFEDAAKTRFGSGWAWLV-VK--DGKLDVVSTANQDNPLMGVSGTPILGVDVWEHAYYLNYQNRRPDYLAAFW-NVVNWDEVSKRYAAAK
>WP_014433400_1_Bacteria_Chloroflexi_Caldilineae_Caldilineales_Caldilineaceae_Caldilinea_aerophila_DSM14535
MAFTLPDLPYPEDALEPYIDARTMNIHRTKHHQAYVTNLNNAIAGTEWEKLSIEEILRR-I-DEVPENIRTTVRNNGGGHANHSLFWKIMAPNAGGAPTGALAEAINAKWGSFDEFKAQFKAIAVGRFGSGWAWLV-VKP-DGSLDAYSLPNQDSPYMQ-GDTPILGLDVWEHAYYLHYQNRRPDYVDAWW-NVVNWDEVAKNYAAAK
>OGW96162_1_Bacteria_WOR2_GWA2_WOR_2_45_18
MAFKLPNLPYAVDALEPHIDAKTMEIHHDKHHAAYVNKLNEAIAGANLESKSVEELITN-I-KSLPEDIKTAVRNHGGGHYNHTMFWEIMGPKGGGEPVGKLAEAIKKDLGSFAAFKEKFSNAAATRFGSGWAWLC-VK--DGKLCVCSTPNQDNPLMDCKGIPVLGIDVWEHAYYLRYQNRRPDYISAFY-NVIQWDVVSDRYKVVK
>NP_867401_1_Bacteria_Planctomycetes_Planctomycetia_Planctomycetales_Planctomycetaceae_Rhodopirellula_baltica_SH_1
MAFTLPELPYAYDALEPHIDARTMEIHHSKHHNAYVTKTNDALAGTDLASKSIEEVISD-L-SAVPDDKRGAVRNNGGGHANHSLFWTVLGPGKGGSPSGDLAAAIDEACGSFDAFKEQFANAAATRFGSGWAWLY-VS--GGKLHVGSTANQDSPLMGIGGTPILGLDVWEHAYYLNYQNRRPDYISAFW-NVVDWDAVATRFAAAK
>WP_011195179_1_Bacteria_Firmicutes_Clostridia_Clostridiales_Symbiobacteriaceae_Symbiobacterium_thermophilum_IAM14863
MAFQLPALPYPTNALEPYIDAQTMEIHHGKHHAAYVNNLNAALEGPELQSKSIEELLRG-I-DSVPESIRTAVRNNGGGHANHTLYWEIMTPGGAKEPGGELAEAINAAFGSFQNFKDEFAKAGAGRFGSGWAWLV-VTK-DGKLAVYSTANQDSPLMQ-GDTPILGMDVWEHAYYLKYQNRRPEYIQAFM-NVINWDKVAERYAAAR
>YP_001634795_1_Phototroph_Bacteria_Chloroflexi_Chloroflexi_Chloroflexales_Chloroflexaceae_Chloroflexus_aurantiacus_J_10_fl
MAFEVPPLPYDYNALEPYIDEATMHYHHDNHHQTYVTNLNNALANPELQSKTIEELLGN-L-DAIPEAIRTAVRNNGGGHWNHTFFWEIMAPNAGGAPTGDLAAAIDAAFGSFDAFKEKFKAAALGRFGSGWAWLV-AAK-DGSLSIMSTPNQDNPLME-GKTAILGLDVWEHAYYLKYQYKRAAYVDAWW-NVVNWAKVADHYAAAK
>WP_013076361_1_Bacteria_Firmicutes_Bacilli_Bacillales_Alicyclobacillaceae_Kyrpidia_tusciaeDSM2912
MAHQLPPLPYAFNALEPYIDALTMEIHHDRHHGTYVNNLNAALEGPDLEAKSIEDLLRG-I-NSVPENIRTAVRNNGGGHANHSMFWQIMKPGGGGQPTGALADAINSTFGSFDSFKDQFSKAAAGRFGSGWAWLV-MKP-GGKLEITSTPNQDSPYMD-GDYPILGLDVWEHAYYLKYQNKRPEYIAAWW-NVVNWDAVAKRFAEAK
>OGE23959_1_Candidatus_Dadabacteria_bacterium_RIFCSPHIGHO2_12_FULL_53_21
MPYQLPKLPYSYDALEPHIDARTMEIHHTKHHQTYINNVNAALEKPALAEKSVEDLISD-L-NAVPEDIRTVVRNNGGGHANHSLFWTIMAPKAGGEPSGELGEAIKSAFGGFDGFKDQFSKAAAGRFGSGWAWLS-VGG-SGKLAVTSTPNQDSPLSE-GLTPILGLDVWEHAYYLNYQNRRPDYIAAWW-NVVNWKQVASNYTSSK
>WP_044199587_1_Phototroph_Bacteria_Chloroflexi_Chloroflexi_Chloroflexales_Oscillochloridaceae_Oscillochloris_trichoides_DG6
MAFELPPLPYDYTALEPHIDEATMHFHHDNHHNAYVTNLNNALAKPELADKSLEELLGN-L-DAIPEDIRMVVRNNGGGHWNHSLFWEVMGPNAGGEPDGELGAAITAAFGSFAAFQEKFKAAGIGRFGSGWAWLV-AAK-DGSLSITSTPNQDTPIME-GKSAILGLDVWEHAYYLKYQFKRPGYIDAWW-NVVNWAKVAELYAAAK
>WP_095042802_1_Bacteria_Chloroflexi_Ardenticatenia_Ardenticatenales_Promineofilum_breve
MAFELPPLPYAEDALEPHIDARTMGIHHDKHHAAYTNNLNAALEGPDLAGKSIEELLGD-L-DAVPESIRTAVRNNGGGYANHNLFWEIMGPRAGGEPSGDLAAAIDEAFGSFAAFKEQFAKAATTRFGSGWGWLC-MGE-GGKLAITSTPNQDTPLMD-GKTPLLGLDVWEHAYYLNYQNRRPDYITAWW-NVVNWDSVAAKYAAAQ
>WP_013494608_1_Bacteria_Firmicutes_Clostridia_Clostridiales_Clostridiales_incertae_sedis_Thermaerobacter_marianensis_DSM12885
MAYQLPPLPYDYNALEPHIDEQTMRIHHDRHHATYVNNVNAALEKPALQNKPIEELLRQ-I-DQVPEDIRTAVRNNGGGHANHSLFWEIMSPRGGGQPSGALAEAINRSFGSFDAFKDQFTKTATTHFGSGWAWLV-VDE-KGELQVYSLPNQDSPYMK-GHTPILGLDVWEHAYYLKYQNKRPDYIAAWW-NVVNWDEVARRYQQAR
>KRT66558_1_Candidatus_Dadabacteria_bacterium_CSP12
MPYELTKLPYSYDALEPHIDARTMEIHHTKHHQTYVNNLNAALEKHNLQTKSVEELIKD-L-NAIPEDIRTAVRNNGGGHLNHSMFWPMMSSHGGGEPKGDLVATIKSAFGDFASFKDQFSKSAAGRFGSGWAWLC-VDK-SGKLVVNSTPNQDNPISD-GLKPILGLDVWEHAYYLKYQNRRADYIGAWW-NVVNWEQVAKNYAAAK
>WP_013362160_1_Bacteria_Firmicutes_Clostridia_Clostridiales_Peptostreptococcaceae_Clostridium_sticklandii_DSM_519
MIFKLPELNYSYDALEPHIDKQTMEIHHTKHHQAYVDKLNQALEKPEFQNMDIEEILKS-L-DKLPEDIKAAVRNNGGGHYNHDLFWKIMSPEGERKPVGELAKKIDEKFGDFESFKAKFKDASVGRFGSGWGWLV-LNS-DNSIDIVSTPNQDNPISE-GKKVIFGLDVWEHAYYLKYMNKRPDYIDAWW-NVVNWSIIEKRYQSLK
>OGE23518_1_Candidatus_Dadabacteria_bacterium_RBG_19FT_COMBO_40_33
MPYELTKLPYSYDALEPHIDARTMEIHHTKHHQTYVNNLNAALEKHNLQTKSVEELIKD-L-NAIPEDIRTAVRNNGGGHLNHSMFWPMMSSHGGGEPKGDLVATIKSAFGDFASFKDQFSKSAAGRFGSGWAWLC-VDK-SGKLVVNSTPNQDNPISD-GLKPILGLDVWEHAYYLKYQNRRADYIGAWW-NVVNWEQVAKNYAAAK
>WP_018978412_1_Bacteria_Firmicutes_Bacilli_Bacillales_Paenibacillaceae_Saccharibacillus_kuerlensisDSM22868
MAFELPALPYSNDALEPHIDAQTMEIHHDRHHNTYVTNLNNALESPELQSKSLEELIAN-L-DSVPESIRTAVRNNGGGHHNHSLFWTVIGPNGGGNPSGALAEAIDSELGGFDKFKEDFNKAATTRFGSGWAWLV-VGK-DGKLAVTSTPNQDSPIME-GLTPILGLDVWEHSYYLKYQNKRPDYIAAFW-NVINWDEVSKRYEAAK
>WP_013396236_1_Bacteria_Proteobacteria_Betaproteobacteria_Burkholderiales_Alcaligenaceae_Achromobacter_xylosoxidans_A8
MAYTLPPLPYTYDALEPHIDAMTMEIHYSKHHQTYVNSLNAALEGAGIADEPVESLVAR-L-EQLPEAVRGAVRNHGGGHANHSLFWAVMSPEGGGEPDGALAAVIEAELGGLAAFRDAFTKAALTRFGSGWAWLS-VTP-AGKLTVESSANQDSPLMQ-GNTPILGLDVWEHAYYLKYQNRRPEYIGAFY-NVVNWPEVARRYAAAQ
>WP_070787184_1_Bacteria_Firmicutes_Bacilli_Lactobacillales_Streptococcaceae_Floricoccus_penangensis
MAFTLPELPYAYDALEPFFDVETMHLHHDKHHQTYITNLNAALEKPELKVESAEDLVKD-L-DAVPEDIRTAVRNNGGGHVNHSFFWEILAPNAGGPATAEIADAINESFGSFEAFKEEFKTAATGRFGSGWAWLV-VDK-DGKLQVVSTANQDSPLSD-GLTPVLGLDVWEHAYYLKYHNVRPDYIAAFF-ELVNWDKVNELYAAAK
>WP_079588676_1_Bacteria_Firmicutes_Clostridia_Clostridiales_Peptostreptococcaceae_Acetoanaerobium_noterae
MIFKLPELNYSYDALEPHIDKQTMEIHHTKHHQAYVDKLNQALEKPEFQNMEIEEILKS-L-DKLPEDIKAAVRNNGGGHYNHDLFWKIMSPDGERKPVGELAKKIDEKFGDFESFKAKFKDASVGRFGSGWGWLV-LNS-DNSIDIVSTPNQDNPISE-GKKVIFGLDVWEHAYYLKYMNKRPDYIDAWW-NVVNWSIIEERYQSLK
>WP_027092924_1_Bacteria_Firmicutes_Bacilli_Bacillales_Paenibacillaceae_Cohnella_thermotoleransDSM17683
MAHVLPPLPYPNNALEPHIDALTMEIHHDRHHNTYVTNLNKALESPELADKSVEALIAD-L-NAVPESIRTAVRNNGGGHANHSLFWEVIGPNGGGAPKGALAAAIDSELGGFEKFKETFTAAATTRFGSGWAWLA-LGK-DGKLKVYSLPNQDSPIME-GDTPLLGLDVWEHAYYLKYQNKRPDYISAFW-NVVNWDKVGALYDAAK
>WP_054493893_1_Bacteria_Chloroflexi_Ardenticatenia_Ardenticatenales_Ardenticatena_maritima
MAHELPALPYAYDALEPYIDARTMEIHHTKHHQGYVNNLNKALEAPHLQDKSVEELLRN-I-ESVPEDIRTAVRNNGGGHANHSLFWTIMAPNAGGAPSGELAAAIDAAFGSFDAFKEAFSKAAATRFGSGWAWLV-VTA-FGELKVYSTPNQDSPYMF-GHTPILGLDVWEHAYYLNYQNRRGDYIGNWW-NVVNWDKVAEYYAAAK
>WP_013773433_1_Bacteria_Firmicutes_Bacilli_Lactobacillales_Enterococcaceae_Melissococcus_plutoniusATCC35311
MTYILPDLPYAYDALEPYIDTETMHLHHDKHHNTYVTKLNEAIEKPELGNQSVEELITN-M-NAIPEDIRLAVRNNGGGHVNHSFFWKVMGPNAGGEPTGAVKEAINQTFGSFEKMKEQFNAAAASRFGSGWAWLV-VDK-NKKLSILSTANQDSPLME-GKTPILGLDVWEHAYYLKYKNVRPDYIAAFW-NVVNWEQVNRNYEAAE
>WP_007912466_1_Bacteria_Chloroflexi_Ktedonobacteria_Ktedonobacterales_Ktedonobacteraceae_Ktedonobacter_racemifer_DSM_44963
MAFELPPLPYDYKALEPYIDTQTMQLHHDKHHATYVTNLNNALQGHEFANLPVDEVLRR-I-NEVPESARTAVRNNGGGHSNHTMFWQIMGPNAGGQPTGEIANAINAKFGSFDNFKNAFNDAGAKRFGSGWAWLV-IDR-NGNLEVISTANQDSPLME-SLFPVMGNDVWEHAYYLKYQNRRPEYLNAWW-NVVNWNEVNKRYAQAR
>WP_041973977_1_Bacteria_FibrobacteresAcidobacteria_group_Acidobacteria_Blastocatellia_Blastocatellales_Pyrinomonadaceae_Pyrinomonas_methylaliphatogenes
MAHELPPLPYPYDALEPYIDAQTMQLHHDKHHAAYVNNLNAALEKPELQNKSAEDLIKD-L-NSVPEEIRTAVRNNGGGHVNHTMFWQIMKPNGGGEPTGPIAEAIKRTFGSFAEFKKQFNDAGMKRFGSGWVWLI-RSK-DGQLQITSTPNQDNPLME-GHYPIMGNDVWEHAYYLKYRNRRNEYLEAWW-NVVNWDEINRRFEQAR
>XP_005537203_1_Eukaryota_Rhodophyta_Bangiophyceae_Cyanidioschyzon_merolae_10D_ASM9120v1
MSFALPSLLYDYAALEPHIDALTMQIHHTKHHGTYINNLNGAIHGGSLKGLSLEAICRN-V-NSAPEAVRTTVRNNSGGHWNHTFFWTIMAPSGAASPSGALKNAIESQFGSVDSFKDQFNKAAAGRFGSGWAWLC-MNQ-NKQLFITSTPNQDNPLMSPGL-PILGLDVWEHAYYLKYQNRRPEYIAAWW-NVVNWDTVAKYYDEAS
>WP_015173025_1_Bacteria_Cyanobacteria_Oscillatoriales_Geitlerinema_sp_PCC_7407
MSYEFPNLPYAQDALEPHISANTLSFHHGKHHAKYVSTYNEMVQGTENESKSIEEVIKAS-YDP-SAKAQSGLFNNAAQSWNHTFYWYCMKPGGGGEPTGELAEKIKADFGSFEKFKEEFKAAGGSQFGSGWAWLV-LD--NGTLKVTKTPDAVNPIAQ-GQTPLLTMDVWEHAYYLDYQNLRPSYANTFLDSLVNWDFVAEQYAKAK
>WP_027469644_1_Bacteria_Proteobacteria_Betaproteobacteria_Neisseriales_Neisseriaceae_Deefgea_rivuli_DSM_18356
MPHQLPELAYAYDALEPHLDTATMEIHHQRHHQTYINNLNTAVANTPHADTPVEDLLRQ-I-ETLPSDLQAVVRNHGGGHANHSLFWTVMSPQGGGMPTGELLAAIERDLQNFDTFKALFTQAAVSRFGSGWAWLS-VDR-NGVLVVESSANQDSPLLH-GNTPILGLDVWEHAYYLQYQNRRPEYIAAFY-AVINWGEVAQRYAAAR
>OSX76072_1_Eukaryota_Rhodophyta_Bangiophyceae_Porphyra_umbilicalis_v1
MAFALPPLPYAYDALEPYIDSTTMNIHHTKHHNTYVTNVNNVLNGGSLKGLSLSAIQKE-V-VSLPDSIKTAVRNSGGGHWNHSFFWSVMGKTGIAEPSGDLKSSIESTFGSLDEMQKKFNTAAATRFGSGWAWLS-VNA-DGQLFISSTPNQDNPLMEPGT-PILGLDVWEHAYYLKYQNRRPEYIASWW-KTVDFDVIAKNYTAAK
>WP_013594953_1_PlantPathogen_Bacteria_Proteobacteria_Betaproteobacteria_Burkholderiales_Comamonadaceae_Acidovorax_avenae_subspavenae_ATCC19860
MPHTLPALPYAYDALEPHIDARTMEIHHSKHHQAYVNNLNAALEGTPHADTPVETLVAA-L-QSLPESLQTAVRNNGGGHANHSLFWTVMAPEGGGQPGGALGEAIDRDLGGFDAFKEAFTKAALTRFGSGWAWLV-VDG-AGRLAVESSGNQDSPLMS-GHTPILGLDVWEHAYYLQYQNRRPEYIAAFY-RVIRWDEVARRYAQAR
>WP_020404056_1_Bacteria_BacteroidetesChlorobi_group_Bacteroidetes_Sphingobacteriia_Sphingobacteriales_Chitinophagaceae_Gracilimonas_tropica_DSM_19535
MAYSLPDLPYAYDALEPHIDARTMEIHHTKHHQGYTNKVNAALEG-DFADLEIEEVLQR-I-DEVPGDIKQAVINNGGGYANHKLFWTILSPNGGGTPTGDLAEAINDAFGSFDDFKEEFSSAAGSRFGSGWAWLS-VDG-DGNLVVHSTANQDSPLMD-GHTPILGIDVWEHAYYLHYQNRRPDYVAAFW-NVINWDQVAENYKAAK
>WP_048188535_1_Archaea_Thaumarchaeota_Nitrosotenuis_cloacae
--YTLPEVPYAYDALEPHVDAKTMEIHHSKHHQAYTNGLNDNWEKPDMQSKDLLDVLAS-I-SSVPEAVRGAINFHGGGYDNHRLFWNNMKPNGGGQPGGALADAINKTFGDFNAFKEQFSTKTTAIQGSGWGWLV-FNPKSNNVEYKSMPNQTSPRTE-GLVPLLGLDVWEHAYYLKYQNKRVDYVTAWW-NVVNWDEVDKRYSKSK
>OSX76073_1_Eukaryota_Rhodophyta_Bangiophyceae_Porphyra_umbilicalis_v1
MAFALPPLPYAYDALEPYIDSTTV-CFLTKHHNTYVTNVNNVLNGGSLKGLSLSAIQKE-V-VSLPDSIKTAVRNSGGGHWNHSFFWSVMGKTGIAEPSGDLKSSIESTFGSLDEMQKKFNTAAATRFGSGWAWLS-VNA-DGQLFISSTPNQDNPLMEPGT-PILGLDVWEHAYYLKYQNRRPEYIASWW-KTVDFDVIAKNYTAAK
>SEG61033_1_Bacteria_Acidobacteria_Acidobacteriales_Acidobacteriaceae_Bryocella_elongata
MAFELPPLPYDYAALEPTIDEATMKLHHDKHHQTYVTNLNGAVEKPELGTKTPEELIAD-L-ASVPEDVRPVVRNNGGGHVNHTMFWEIMKPNGGGDPTGPIGEQIKADFGSFEDFKKKFNETTAKQFGSGWGFLV-F-K-GGKLEIVTKPNQDSPISD-GLYPILGNDVWEHAYYLKYQNKRPDYLAAWW-SVVNWDEINKRFEKAK
>WP_015463298_1_PlantPathogen_Bacteria_Proteobacteria_Gammaproteobacteria_Xanthomonadales_Xanthomonadaceae_Xanthomonas_axonopodis_Xac29_1
MAYTLPQLPYAYDALEPNIDAQTMEIHHTKHHHTYINNVNAALEGTEYADLPIEELVSK-L-KSLPENLQGPVRNNGGGHANHSLFWTVLSPNGGGEPKGEVAKAIDKDLGGFEKFKEAFTKAAVSRFGSGWAWLS-VTP-DKKLVVESTANQDSPLFE-GNTPILGLDVWEHAYYLKYQNRRPEYIGAFY-NAVNWEEVERRYHAA-
>WP_086907980_1_Archaea_Thaumarchaeota_Nitrosopumilales_Nitrosopumilaceae_Candidatus_Nitrosomarinus_catalina
--YTLPEMPYAYDALEPHIDAKTMEIHHTKHHQTYTDKLNAALETPEIQEKDILDILSD-I-NSVPEDKRGAINFNGGGYDNHRLFWNSMKQNGGGEPGGAIADAINDSFGSFADFKEKFSSTTAVIQGSGWGWLV-YNPSTSKVEYKSMPNQTSPRTE-GLVPLLGCDVWEHAYYLNYQNKRPVYIEAWW-NVVNWDEVEDRFSKAK
>HCT62312_1_Bacteria_FibrobacteresAcidobacteria_group_Acidobacteria_Acidobacteriia_Acidobacteriales_Acidobacteriaceae_Acidobacterium_UBA8845
MAHELPPLPYDYSALEPHIDAETMKLHHDKHHQAYINNLNAALEKPDLASKSAEDLLRD-L-NSVPEDIRTAVRNNGGGHVNHTMFWKIMKPNGGGAPTGAIAQQIEKDFGTFEDFKTAFNGTAAKQFGSGWGWLI-W-D-GGKLKIISTPNQDSPLSQ-GFFPILGNDVWEHAYYLKYQNKRPDYLAAWW-NTVNWDEVNHRFEHAK
>WP_014752416_1_Bacteria_Proteobacteria_Betaproteobacteria_Burkholderiales_Alcaligenaceae_Tetrathiobacter_kashmirensis_WT001
MSYTLPALPYAYDALEPNIDAQTMEIHYTKHHQTYINNLNAALEGANLPTPAVEELISD-I-DKLPESVRAAVRNNGGGHANHSLFWQVMSAEGGGQPDGKLATAIDTDLGGLEKFKEAFTKAAISRFGSGWAWLS-VTP-EKKLVVESTANQDSPLMT-GNTPILGLDVWEHAYYLKYQNRRPEYIAAFY-NVVNWPEVARRYEAA-
>WP_026471321_1_Bacteria_Proteobacteria_Gammaproteobacteria_Pseudomonadales_Moraxellaceae_Alkanindiges_illinoisensis_DSM_15370
MAYQLPELAYAYTALEPHIDAKTMEIHHSRHHQTYINNLNAAITGTVWEKLTVEELLSR-V-GEIPAELRNTVINNAGGHANHSLFWTVMQPDAAQQPVGVLAQAIEDNLDGFDAFKAAFTKAALSRFGSGWAWLN-VTP-DKKLIVESTGNQDSPLMH-GNIPILGLDVWEHAYYLKYQNRRPDYIGAFY-NVINWDEVSRRYQVA-
>WP_018128400_1_Bacteria_BacteroidetesChlorobi_group_Bacteroidetes_Sphingobacteriia_Sphingobacteriales_Chitinophagaceae_Balneola_vulgaris_DSM_17893
MAYSLPELPYAYDALEPHFDARTMEIHHSKHHQGYTNKVNAALEG-TFADLDIEEVLTR-I-NEVPDDIKQGVINNGGGYANHKLFWTILSPNGGGNPTGELADAINDTFGSFEKFKEEFANAAATRFGSGWAWLS-VDS-NGNLKVHSTLNQDSPLMD-GLTPILGLDVWEHAYYLNYQNRRPDYISAFW-NVVNWEQVNDYYKAAK
>XP_001700058_1_Eukaryota_Viridiplantae_Chlorophyta_Chlorophyceae_Chlamydomonas_reinhardtii_v3
MAQALPPLPYDYGSLEPHVDATTMNIHHTKHHQTYVNNLNAALKFPELKDLGLVDLNKA-V-DKLPKDVATVIRNNGGGHYNHSFFWKVMTNPSTN-PNGDVKAAIEASFGSVDEMKAKFNAAAAGRFGSGWAWLS-VKP-DGSLSIDSTPNQDNPLMTGGI-PLLGLDVWEHAYYLKYQNRRPEYIAAWW-NVVNWEQVAENYKAAQ
>RMW40839_1_Archaea_Thaumarchaeota_Nitrosopelagicus_GoM_MAG1
--YTLPEMPYAYDALEPHIDAQTMEIHHSKHHQKYTDGMNGALEKSELQEKDIEEILSN-I-NQVPDDVKGAINFNGGGYDNHKLFWNSMKQNGGGEPTGAIADAINDSFGSFAEFKELFSSKTAPIQGSGWGWLV-YNPNSGKVEYKAMPNQTSPRTE-GLVPLLGLDVWEHAYYLKYQNKRPDYIAAWW-NVINWDEVNDRFSKAK
>WP_014624452_1_Bacteria_Spirochaetes_Spirochaeta_thermophila_DSM6578
MSFTLPSLPYPYDALEPHIDARTMEIHHTKHHAGYVNNLNAALEKPAAKDKDLVFLLRN-L-KSLPEEVQTAVRNNGGGHANHSLFWTVLSPKGGGTPRDAVGKAIASTFGSFDAFKEAFSKAAATRFGSGWAWLV-VNA-YGELQVYSTPNQDSPYMD-GFIPILGLDVWEHAYYLSYQNRRPDYIAAFW-NVVNWEEVERRYKEA-
>WP_067634563_1_Bacteria_Firmicutes_Erysipelotrichia_Erysipelotrichales_Erysipelotrichaceae_Erysipelothrix_larvae
MNYTLPKLNYAYDALEPQIDAKTMEIHHTKHHQAYITNALTALDAPELKEKDPVELLKN-L-NKVPDDIRAAVQNNVGGHVNHTLFWEILAPAKGQLPSTELLEAIARDFGSLDSLKAKIDTAAKTRFGSGWAWLV-VTP-EKTLDVISTANQDSPYSL-GLTPILGIDVWEHAYYLNYQNRRPDYIQNWF-EVINWDKVSELYNHA-
>WP_016706829_1_Bacteria_Proteobacteria_Gammaproteobacteria_Alteromonadales_Pseudoalteromonadaceae_Pseudoalteromonas_haloplanktis_ATCC14393
MAFTLPPLPYEYDALEPHLDAKTMEIHHTLHHQTYINKANAALENTQFANTDVHELLTT-I-TTLPTELQKVVQEHGGGHANHSLFWTVMSPHGGGQPTSTLLDVINEQLGGFDSFKDAFTAAAVSRFGSGWAWLS-VNK-DNQLVVESSLNQDSPLMH-GHTPILGLDVWEHAYYLKYQNRRPEYIAAFY-NVINWAEVERRYLAA-
>WP_015188006_1_Bacteria_Cyanobacteria_Chroococcales_Gloeocapsa_sp_PCC7428
MAFELSALPYNYDALEPYIDAQTMQLHHDMHHQAYVNNLNAAVEKAQLQSKSLEDLVRE-L-DSIPDDVRTAVRNNGGGHVNHTMFWEIMGPNSGGEPTGAVGEAIQDTFGDFETFKQRFNDAGTKQFGSGWVWLV-RSP-DGKLEVMSTPNQDSPITQ-GYFPIMGNDVWEHAYYLKYQNRRAEYLKQWW-NVVNWDEINKRFEMS-
>WP_011259314_1_PlantPathogen_Bacteria_Proteobacteria_Gammaproteobacteria_Xanthomonadales_Xanthomonadaceae_Xanthomonas_oryzae_PXO99A
MAYTLPQLPYAYDALEPNIDAQTMEIHHTKHHQTYINNVNAALEGTEYADLPIEELVSK-L-KSLPENLQGPVRNNGGGHANHSLFWTVLSPNGGGEPKGEVAKAIDKDIGGFEKFKEAFTKAAVSRFGSGWAWLS-VTP-DKKLVVESTANQDSPLFE-GNTPILGLDVWEHAYYLKYQNRRPEYIGAFY-NAVNWEEVERRYHAA-
>WP_012692762_1_Bacteria_Deinococcus_Thermus_Deinococci_Deinococcales_Deinococcaceae_Deinococcus_deserti_VCD115
MAYELPQLPYAYDALEPHIDTRTMEIHHTKHHQAYVDNANKALEGSELASLPVEELIQK-L-DQVPADKKTALRNNAGGHANHSLFWQVMGPQG-GQPSGELMEAINAAFGSFEAFKTKFEDAAKTRFGSGWAWLV-VK--DGSLTVVSTANQDNPLMGVSGTPVLGVDVWEHAYYLNYQNKRPDYLTAFW-NVVNWDEVSRRYAAAR
>WP_013333067_1_Bacteria_Proteobacteria_Gammaproteobacteria_Oceanospirillales_Halomonadaceae_Halomonas_elongata_DSM_2581
MPHSLPEIAYQYDALEPHIDALTMEIHHTRHHQTYVNNLNAALEGTGLEEVPVDELVAN-L-DRVPDDKRQAVINNGGGHSNHSMFWQMMSPQGGGQPKGKVAEAIDSELGGFDAFKDAFTKAALGRFGSGWAWLS-VDP-QGKLVVENTLNQDSPLMH-GNTPVLGLDVWEHAYYLKYQNKRPDYIAAFF-NVVDWDEVERRYQAA-
>WP_023384315_1_Bacteria_Firmicutes_Clostridia_Clostridiales_Clostridiaceae_Youngiibacter_fragilis2321
MKHELPKLPYEYSALEPYIDETTMTIHHTKHHQAYINNLNAALEKPELQEKSVEDLVRN-L-DSLPDDIKTAVRNNGGGHLNHSWFWNWMTKAAGQAPEGALLEAIERKFGSLDGFRDAFSKAAAGRFGSGWAWLV-V-S-GGELEIVSTANQDNPITE-GKHPILGLDVWEHAYYLKYQNRRPDYIKEWF-NIVNWSAVSKEFEALR
>WP_048105831_1_Archaea_Thaumarchaeota_Candidatus_Nitrosopelagicus_brevis_CN25
--YTLPEMPYAYDALEPHIDAQTMEIHHSKHHQKYTDGMNGALEKSELQDKDIEEILSN-I-NQVPDDVKGAINFNGGGYDNHKLFWNSMKQNGGGEPTGAIADAINDSFGSFAEFKELFSSKTAPIQGSGWGWLV-YNPNSGKVEYKAMPNQTSPRTE-GLVPLLGLDVWEHAYYLKYQNKRPDYIAAWW-NVINWDEVNDRFSKAK
>PIX39918_1_CG_4_8_14_3_um_filter_Armatimonadetes_58_9_curated
MAYEVPDLPYAFDALEPYIDAQTMEIHHDKHHAAYAANLSKAVAGTELDGKCAVELIAD-L-SAVPENIRNAVRNHGGGYVNHNLFWEIMGPNGGGEPSGDLSEAIATTFGSFDAFREQFSNAAATRFGSGWAWLG-LRD-DGALCVCSSPNQDSPLMT-GVAPILTLDVWEHAYYLKYQNRRPDYIAAWW-NLINWEAVAAKYEAA-
>WP_031388886_1_Bacteria_Firmicutes_Clostridia_Clostridiales_Lachnospiraceae_Kineothrix_alysoides
--YKQYQLTYDFNSLEPYIDALTMETHYSKHHAAYTKNLNDAVEKAGIENKSIETLLAS-L-GKIDDKLRTAIRNNGGGFYNHNLYFSTMSPNGGGEPEGDLAKAIADSFENFSLFKEKLTALALGQFGSGWAWLS-AGP-NGELKLSASPNQDNPIIESSYIPILGIDVWEHAYYLKYKNIRADYVKEYF-NVIDWKSVAEYYKRAR
>WP_073591071_1_Bacteria_Firmicutes_Clostridia_Clostridiales_Lachnospiraceae_Anaerocolumna_xylanovoransDSM12503
--FKQVELKYDFNALEPHIDELTMVTHYTKHHAAYTNNLNAALEKPELADKSIEDIFTS-L-ADIDEAQKNAIRNNGGGFYNHNLYFSTLSPNAGGEPDGKLSEQIKKDFGSFDALKERLSQAAATRFGSGWAWLS-VNK-DGALQVSSSPNQDNPIMEKGEVPILGIDVWEHAYYLKYKNLRADYIKSFF-EVLDWKEVASNYKNAR
>WP_096699400_1_Bacteria_Firmicutes_Bacilli_Bacillales_Listeriaceae_Brochothrix_thermosphacta
MTYTLPELPYEYSALEPHIDAKTMEIHHSKHHQTYVTNVNKALEGADLASKSIEELVAD-L-ASVPEDIKAAVRNSGGGHANHSFFWTSISPNGGGKPVGELAEAIDAKFGSFEAFQEKFTAAATGRFGSGWAWLV-LS--NGELEITSTANQDSPLTD-GKTPVVGIDVWEHAYYLNYQNRRPEYIKAFY-NVVDWSKANDVFNAAK
>WP_012843426_1_HalophileThermophile_Bacteria_BacteroidetesChlorobi_group_Bacteroidetes_Bacteroidetes_Order_II_Incertae_sedis_Rhodothermaceae_Rhodothermus_marinus_DSM_4252
MAFTLPPLPYPYDALEPYVDAQTMEIHHTKHHQGYVNNLNKALEGPELQNKSIEELLRG-I-NEIPEAIRTAVRNNGGGHANHSLFWTIMKPNGGGEPTGELAEAIKATFGSFEAFKEKFSAEAAGRFGSGWAWLV-VDE-NGKLQVYSTPNQDSPYMQ-GHTPILGLDVWEHAYYLKYQNRRAEYIQNWW-NVVNWDQVAQYYKEA-
>WP_031576828_1_Bacteria_Firmicutes_Clostridia_Clostridiales_Clostridiaceae_Proteiniclasticum_ruminisDSM24773
MKHELPKLPYEYSALEPYVDAETMEIHYSKHHQAYVNNLNAALEKPELQEKDIKDLVAD-L-NAVPEDIRGAVRNNGGGHLNHSMFWKMMKKAEGQAPEGELLTAINEKFGSFDEFKSVFAKAGATRFGSGWAWLV-V-K-DGKLDVVSTPNQDNPITD-GLTPILGLDVWEHAYYLKYQNRRPEYIENWF-NVVNWDEVAKLYSEAK
>WP_009535158_1_Bacteria_Firmicutes_Clostridia_Clostridiales_Lachnospiraceae_Oribacterium_parvumACB1
--FEQVKLDYAFDALEPHIDTLTMETHYGKHHAAYTKNFNEAVDKAGLSDKSVEEILSS-L-PSVDEALRNTLQNNGGGYYNHNLYFSILSPKKDTKPSPALEEAIKRDFGSLEKLIETLQNLALGQFGSGWAFLS-VDQ-EGKLYATKAANQNNPLMEGKHTPILALDVWEHAYYLKYKNLRGDYVKNFF-EVLDWEKISKNYENSR
>WP_005367575_1_Bacteria_Firmicutes_Clostridia_Clostridiales_Peptostreptococcaceae_Eubacterium_yuriiATCC43715
--FEQVKLDYDFNALEPYIDTLTMETHYGKHHATYTKNFNEAVDKAGLSNKSIEEILSS-L-SSIDESLRNALQNNGGGYYNHNLYFSIMSPKKDTKPNLSLEEAIERDFGSLNKLIETLQNLAMGQFGSGWAFLS-TDK-GGKLYATKAANQNNPLMEGQHTPILGIDVWEHAYYLKYKNLRGDYVKNFF-EVLDWEKVSENYEKCK
>WP_023355460_1_Bacteria_Firmicutes_Clostridia_Clostridiales_Lachnospiraceae_Catonella_morbiATCC51271
--FEQVKLDYDFNALEPHIDTLTMETHYGKHHATYTKNFNEAVEKAGLSNKSVEEILSS-L-SSVDEALRSALQNNGGGYYNHNLYFSVMSPKKKTKPSAALEEAIKKDFGSMDKLIETLQNLALGQFGSGWAFLS-ADE-EGKLYATKAANQNNPFMEGKHTPILGIDVWEHAYYLQYKNLRGDYVKNFF-EVLDWEKVSENYENRK
>WP_103202996_1_Bacteria_Firmicutes_Clostridia_Clostridiales_Lachnospiraceae_Herbinix_hemicellulosilytica
--FKQIELNYDFNALEPYIDELTMNTHYSKHHATYTNNLNTALDKPELQGKSIEDILRN-L-ADIDEGLRTAVRNNGGGYYNHNLYFAVLRPGGSKKPEGELAKQIEKDFGSFEALKEKLSSAALGRFGSGWAWLS-ANK-NGDLQVSSSPNQDNPLMEGGVVPILGIDVWEHAYYLKYKNLRGEYISAFF-EVLNWDEVASNYSKIK
>WP_009535422_1_Bacteria_Firmicutes_Clostridia_Clostridiales_Lachnospiraceae_Oribacterium_parvumACB1
--FEQVKLGYAFDALEPHIDTLTMETHYGKHHAAYTKNFNEAVDKAGLSDKSVEEILSS-L-SSVDEALRNTLQNNGGGYYNHNLYFSILSPKKDTKPSPALEEAIKRDFGSLDKLIETLQNLALGQFGSGWAFLS-VDQ-EGKLYATKAANQNNPFMEGKHSPILALDVWEHAYYLKYKNLRGDYIKNFF-EVLDWEKVSKNYENSR
>OGX05646_1_Bacteria_WOR2_GWA2_WOR_2_47_8
-AHALPKLPYAFDALEPHIDAKTMEIHHGKHHQAYINNLNKALEGADLESKSIEELISK-I-SALPENIRNAVRNNGGGHYNHSMFWLLLSPKGDGAPKGELAEAITRDLGGFDKFKETFANAGVTRFGSGWAWLC-VN--KGKLSIGSTPNQDNPIMDLKGTPILGIDVWEHAYYLKYQNRRPDYIAAFW-NIVNWDEVAKRFKSAK
>WP_007918760_1_Bacteria_Chloroflexi_Ktedonobacteria_Ktedonobacterales_Ktedonobacteraceae_Ktedonobacter_racemifer_DSM_44963
MAFQLPPLPYDYQALEPYIDTQTMQIHHDKHHATYVSNLNAALEGHEFASLAVEQVLAR-L-NEVPEAKRTAVRNNGGGHANHTLFWETMTPGGSKEPTGTLAQAITSTFGSFDAFKAAFNDAGAKRFGSGWAWLV-LNK-NGQLEVTSTPNQDSPLLD-SNVPLLGNDVWEHAYYLKYQNRRPEYLSAWW-NVVNWDIVGRRFEQA-
>WP_068132927_1_Bacteria_Firmicutes_Limnochordia_Limnochorda_pilosa
MAHELPPLPYGFDALEPYIDAQTMQIHHDKHHGTYVNNLNAALESAGLRALGVEQLLQR-I-NEVPESIRTAVRNNGGGHANHSMFWEIMAPNAGGAPSGELGSAITSAFGSFDSFKETFAKAALGRFGSGWAWLV-LK--GGRLEVSSTANQDSPYME-GQVPILGLDVWEHAYYLKYQNRRPEYVQAWW-NVVNWPEVNQRFLKAR
>WP_017289686_1_Bacteria_Cyanobacteria_Oscillatoriales_Leptolyngbya_boryana_dg5
MAFELKPLPYAYDALEPYIDATTMQLHHDKHHAAYVNNLNAAIEKSDLQSMSVEDLVTH-L-DRVPEDVRTTVRNNAGGHVNHTMFWEIMGANGSGAPTGAISEAINNSFGSFDAFKQQFNDAGTKRFGSGWVWLV-RSQ-QGDLQILSTPNQDSPLIE-GHTPIMGNDVWEHAYYLKYQNRRPEYLNAWW-NVLNWEEINRRFDAA-
>WP_100182522_1_Archaea_Thaumarchaeota_Nitrosotenuis_aquarius
--FTLPEVPYAYDALEPHVDAKTMEIHHSKHHQAYTNGLNDNWEKPDMQSKDLLDVLAN-I-SAVPEAVRGAINFHGGGYDNHRLFWNNMKPNGGGAPGGSIADAINKAFGDFNAFKEQFSTKTTAIQGSGWGWLV-FNPKTKNVEYKAMPNQTSPRTE-GLVPLLGLDVWEHAYYLKYQNKRADYVGAWW-NVVNWDEVEQRYSKAK
>GCE51724_1_Bacteria_Armatimonadetes_Armatimonadia_Capsulimonadales_Capsulimonas_corticalis
MPQVLPALPYAFNALEPHIDAQTMEIHHDKHHAAYVNNLNAAIEKPELGDKTAEELIKD-L-GAVPEDIRPAVRNNGGGHVNHSQFWETLTPGGATAPTGALADAINATFGSFDAFKTAFNDAGVKRFGSGWAWLV-QGA-DGKLAIVSTPNQDNPITD-GHTPILGNDVWEHAYYLKYQNRRPEYLAAFW-NVVNWDIVGARYDAA-
>WP_012480516_1_Bacteria_Proteobacteria_Gammaproteobacteria_Xanthomonadales_Xanthomonadaceae_Stenotrophomonas_maltophilia_K279a
MSYSLPPLPYAYDALEPHFDARTMEIHHSKHHQTYVNNLNAAIEQAGIAEQPVEALIAN-L-DAVPEAQRGAVRNNGGGHANHSLFWTVLSPH-GGAPDGELAAAIDRDLGGFDAFKDAFTKAAQTRFGSGWAWLT-SDR-DGRLQVESSANQDSPLMS-GNTPILALDVWEHAYYLHYQNRRPDYIGAFF-NIINWAEVGRRYRQAR
>WP_017869875_1_Bacteria_Deinococcus_Thermus_Deinococci_Deinococcales_Deinococcaceae_Deinococcus_wulumuqiensis_R13
MAYTLPQLPYAYDALEPHIDARTMEIHHTKHHQTYVDNANKALEGTEWADLPVEELIQK-L-DQLPADKKGALRNNAGGHANHSLFWQVMGQKG-GQPSGELMDAIGSAFGSFDAFKQKFEDAAKTRFGSGWAWLV-VR--DGKLDVVSTANQDNPLMGVSGTPILGVDVWEHAYYLNYQNRRPDYLAAFW-NVVNWDEVAKRYAAAK
>WP_013567075_1_Bacteria_FibrobacteresAcidobacteria_group_Acidobacteria_Acidobacteriia_Acidobacteriales_Acidobacteriaceae_Terriglobus_saanensis_SP1PR4
MAFELPVLPYEYTALEPHIDEATMKLHHDKHHATYVTNLNGAVEKTELGAKTAEELISN-L-DAVPEDVRTVVRNNGGGHVNHTMFWEIMKPNGGGVPTGDIAEQIKADFGDFETFKKTFNETTAKQFGAGWGWLV-F-K-GGKLTILTTPNQDSPLSQ-GLYPILGNDVWEHAYYLKYQNKRPEYLAAWW-NTVNWEEINKRFAKAK
>ALI37488_1_Archaea_Thaumarchaeota_Nitrososphaerales_Nitrososphaeraceae_Nitrosocosmicus_oleophilus
--YELPPLPYGYDALEPHIDAKTMEIHYTKHHQTYTNNLNAALEKPDVQNKDITEILSD-L-GSVPNDVRAAINFNGGGFDNHRIFWNNLTPNGGGDPQGSIAEAINNSFGSFSAFKEKFTTSTVGIQGSGWGWLV-FDPKNNKVDYKSMPNQTSPRTE-NLIPLLGCDVWEHAYYLKYQNKRPDYVNAWW-NLINWEDVNNRYAKSK
>WP_027462123_1_Bacteria_Deinococcus_Thermus_Deinococci_Deinococcales_Deinococcaceae_Deinococcus_ficus_DSM_1911
MAYELPKLPYAYDALEPHIDARTMEIHHTKHHQAYVDNANKALEGSDMADLPVEELIQK-L-DQVPADKKGALRNNAGGHANHSLFWQVMGPQG-GQPSGELMDAITGAFGSFDAFKEKFEDAAKTRFGSGWAWLV-VK--NGALDVVSTANQDNPLMGVSGTPILGVDVWEHAYYLNYQNRRPDYLKAFW-NAVNWDEVSRRYSAAK
>WP_011643832_1_Bacteria_Proteobacteria_Alphaproteobacteria_Rhodobacterales_Hyphomonadaceae_Maricaulis_maris_MCS10
MAFTLPDLPYAKDALAPHISSQTLDFHHGKHHNAYVGKLNGLVEGTDLAALSLEDVIKKT-AGN-SAK--AGIFNNAAQIWNHTFYWQSMRPNGGGAPSGDLAAMIDRDFGSLDAFKTAFADAGATQFGSGWAWLV-LA--GGKLEVRKTLNAETPLTEDGVTPLLTMDVWEHAYYLDFQNRRPDYITTFLDKLVNWEFAAENLAAAQ
>EGP93121_1_Archaea_Thaumarchaeota_Nitrosopumilales_Nitrosopumilaceae_Nitrosarchaeum_koreense_MY1
--YTLPQIPYAYDALEPHIDAKTMEIHHTKHHQAYTDKLNAALESPDVQSKDILDILSN-I-NQVPEAQRSAVNFNGGGYDNHKLFWNNMKPKGGGEPGGAIADAINNSFGNFAAFKEKFSSTTAVIQGSGWGWLV-YNPSTKKVEYKSMPNQTSPRTE-GLVPLLGCDVWEHAYYLKYQNKRPDYISSWW-NVVNWDEVESRYSKVK
>WP_015154258_1_DessicationTolerance_Bacteria_Cyanobacteria_Pleurocapsales_Chroococcidiopsis_thermalis_PCC_7203
MAFELQSLPYANDALEPYIDTQTMQIHHDLHHGTYVNNLNTALQSPDLQSKSIDELIRD-L-NSLPEAVRTPVRNNGGGHFNHSIFWTLMAPNAGGEPTGAIAQVISDNFGDFENFKTQFNDAGTKRFGSGFVWLV-RSA-GGKYEIVSTPNQDNPWTD-GHFPIMCNDVWEHAYYLKYQNRRAEYLKQWW-NTVNWSEVNNRLSTA-
>WP_016349287_1_Bacteria_Proteobacteria_Gammaproteobacteria_Aeromonadales_Aeromonadaceae_Aeromonas_hydrophila_AL09_71
MSHTLPALPYAYDALEPHIDALTMEIHHSRHHQTYINNLNAALADLPELGLPVEELLAR-F-DSLPGKVQGAVRNHGGGHANHSLFWQVMSPQGGGEPAGELAAAIERDLGGLEAFKQAFTQAALSRFGSGWAWLV-VDR-SGKLQVVSSANQDSPLRD-GLVPILGLDVWEHAYYLKYQNKRPDYIAAFY-NVIDWDEVARRYVAA-
>WP_011565839_1_Bacteria_Actinobacteria_Actinobacteria_Rubrobacteridae_Rubrobacterales_Rubrobacterineae_Rubrobacteraceae_Rubrobacter_xylanophilus_DSM_9941
MAYELPPLPYDYNALEPYIDEATMRFHHDNHHNTYVTNLNAALEKPDVD-GNVDELIAD-L-NAIPEDIRRAVRNNGGQHSNHSIFWQIMAPSGGGEPTGELGEAINGTFGSFDAFKEQFAAAAAALFGSGWCWLV-VTS-GGQLAIKTTPNGDSPYME-GEIPVIGLDCWEHSYYLKYQYRRPEYVQNWW-NVVNWEEANRRYQAAR
>WP_048810051_1_Bacteria_ChlamydiaeVerrucomicrobia_group_Verrucomicrobia_unclassified_Verrucomicrobia_Methylacidiphilales_Methylacidiphilaceae_Methylacidiphilum_infernorum_V4
MAYQIPPLPYSFDALEPYINTATMDCHYNGHHKAYVQNLNKALANPDLQQKTPEELLIS-L-PAIPESIRTAVRNNGGGHVNHSFFWQIMAPAAGGKPTGKLYEDILSQFGSFESFQEKFEAAGLARFGSGWVWLV-VNK-EGKLEVVSTPNQDNPLSE-GLQPFFGCDVWEHAYYLKYQFRRGEWLKAFW-NVVNWTAVERFYSQA-
>WP_012486755_1_Soil_Bacteria_Proteobacteria_Gammaproteobacteria_Cellvibrionales_Cellvibrionaceae_Cellvibrio_japonicus_Ueda107
MTYTLPPLDYAYDALEPHIDTKTMEIHHTKHHQTYINNLNAAIENTDYQSLSLEQLLTG-I-PSLPEKLRDAIRNHGGGHANHSLFWKVMSPAGGGEPGGALAAAIQTELGGLEAFKQAFTAAALTRFGSGWAWLS-VTP-AKTLVVESTGNQDSPLMQ-GNIPILGLDVWEHAYYLRYQNRRPEYIAAFY-NVVNWPEVEQRYQAA-
>RXS93727_1_Bacteria_Acidobacteria_Acidobacteriales_Acidobacteriaceae_Acidipila_dinghuensis
MAYELAPLPYDYAALEPHIDEATMKLHHDKHHQTYVNNLNAAIEKPDLAKHTPEDLLKN-L-NSIPEDIRTVVRNNAGGDVNHTMFWKIMTPNGGGEPTGPIAEQIAKDFGSFEAFKKLFNETTAKQFGSGWGFLI-W-D-GGKLAIITTPNQDSPLLH-GKFPILGNDVWEHAYYLKYQNKRPDYLAAWW-NVVNWAEINKRFETAK
>WP_005410310_1_Bacteria_Proteobacteria_Gammaproteobacteria_Xanthomonadales_Xanthomonadaceae_Stenotrophomonas_maltophilia_K279a
MAYTLPKLSYAYDALEPHIDAATMEIHHTKHHQTYINNVNAALEGTEYADLPVEELVKK-L-KSLPENLQGPVRNNGGGHANHSLFWTVMAPNAGGNPVGDVAKAIDKDLGGFDKFKDAFTKAALTRFGSGWAWLS-VTP-DKKVVVESTGNQDSPLME-GNTPILGLDVWEHAYYLKYQNRRPEYIGAFF-NVIDWNEVERRYQEA-
>WP_096536857_1_Bacteria_Cyanobacteria_Nostocales_Nostocaceae_Nostoc_linckia_NIES25
-AIQLPPLPYAYEALEPHIDAKTMQFHHDKHHATYVKNLNAALEKPELKSKSVEQLLQR-L-NTVPQDIRKTVQNNGGGHVNHSMFWQIMKPKGGGEPTGDIASAINQNFGSFAAFKKQFNEAGAGRFGSGWVWLV-RNK-DGKLQVTSTANQDSPLSQ-GKYPILGNDVWEHAYYLNYQNRRADYLEAWW-NVVNWDEINKRFGDAK
>WP_015191012_1_Bacteria_Cyanobacteria_Chroococcales_Gloeocapsa_sp_PCC7428
-SFELPPLPYAYNALEPHIDAATMRFHHDRHHATYVKNLNAALEKPQLKGRSAEQLLSN-L-NSVPEDIRTSVRNNGGGHVNHSMFWRIMSPDGGGEPTGQIATVINQNFGSFAEFKKQFNSAGEGRFGSGWAWLV-RTR-DGNYQITSTANQDSPFME-GNYPIMGNDVWEHAYYLKYQNRRAEYLNAWW-NVVNWNEINQRLAQAT
>WP_036942256_1_Bacteria_Firmicutes_Clostridia_Clostridiales_Ruminococcaceae_Pseudobacteroides_cellulosolvensATCC35603
MKHTLPELPYSYDALEPYVDKETMTIHHTKHHAAYVNNLNAALENPELQEKTLHELLTS-L-DSLPQDVYWAVRNNGGGHYNHTLFWNTMGQSHGSDPEGELREKLDEAFGSLDSFKELFAKAAMQRFGSGWAWLV-KDN-NGKLSVVSTANQDTPLSD-GLKPLLGLDVWEHAYYLKYNNRRADYVDAWW-SVVNWQIVAKRYEEA-
>WP_027312950_1_Bacteria_Proteobacteria_Gammaproteobacteria_Oceanospirillales_Oceanospirillaceae_Balneatrix_alpica_DSM_16621
MTHTLPALPYAYTALEPHIDAQTMEIHHSRHHQTYVNGLNAALEQAPALELPVEKLLRM-I-NQLPDSIQAAVRNHGGGHANHSLFWQVMSPQGGGQPQGGLAEAIEQQLGGFAAFQQAFTQAALTRFGSGWAWLC-VDR-TGKLVVESSANQDSPLMD-GHTPILGLDVWEHAYYLKYQNKRPDYIAAFY-QVVNWGEVERRYQAA-
>WP_088569975_1_Bacteria_Chloroflexi_Thermoflexia_Thermoflexales_Thermoflexaceae_hugenholtzii_JAD2
MAHTLPPLPYPYDALEPYIDAQTMEIHHTRHHQAYVNNLNAALEKPELQDVPVETLLRH-L-PSVPEDIREAVRNNGGGHLNHSLFWTLMKPGGGGEPSGALAEAIAKAFGSFANFKELFTKAAMGRFGSGWAWLS-MTA-FGKLVVHSTPNQDNPVME-GLFPLLGLDVWEHAYYLKYQNRRADYVQAWW-NVVNWDQVAANYAKA-
>WP_036542794_1_AlkaliphileSaltLake_Bacteria_Proteobacteria_Gammaproteobacteria_Oceanospirillales_Oceanospirillaceae_Nitrincola_lacisaponensis_4CA
MIYTLPPLPYGYADLEPHIDAMTMEIHHTRHHQTYINGLNAALESTDHAQIALETLLRE-C-HTLPANIRDAVRNHGGGHANHSLFWTVMSPNGGGEPLDGLLTAIKSNFGSYDQFKQRFIDAALKRFGSGWAWLV-VNP-DKRLEVTSTANQDSPLMD-HLIPILGLDVWEHAYYLKYQNKRPEYIAAFF-NVVNWSEVERRYREA-
>WP_003098862_1_Bacteria_Proteobacteria_Gammaproteobacteria_Pseudomonadales_Pseudomonadaceae_Pseudomonas_aeruginosa_B136_33
MPHALPPLPYAYDALEPHIDALTMEIHHSKHHQTYVNNLNAALEGTPYAEQPVESLLRQ-L-AGLPEKLRTPVVNNGGGHANHSLFWTVMSPQGGGRPDGDLGRAIDEQLGGFEAFKDAFTKAALTRFGSGWAWLS-VTP-QGSLLVESSGNQDSPLMN-GNTPILGLDVWEHAYYLKYQNRRPEYIGAFY-NVIDWREVARRYAQA-
>OGC50072_1_Bacteria_WWE3_RIFCSPHIGHO2_01_FULL_WWE3_40_23
MPFELPKLPYSYDALEPYIDARTMEIHHSKHHNAYVTNLNSTLKDPELSSKSLDAILSN-L-NDIPVPIKAVVTNNAGGHFNHSLFWPLLKKNGKKEPEGKLKSAIKEKFNSLESFKEEFTKAAMGRFGSGWAWLS-FDK-QVGLVIHSTANQDTPLAD-NLKPLLGLDVWEHAYYLLYQNRRADYISAWW-NVVNWQEIEESYQKA-
>KFM20201_1_Archaea_Thaumarchaeota_unclassified_Thaumarchaeota_Marine_Group_I_Marine_Group_I_thaumarchaeote_SCGC_AAA799_D07
--YTLPEMPYAYDALEPHIDAKTMEIHHTKHHQKYTDTMNGALEKSELQNKDIVDILLN-I-NQVPDDVRGAINFNGGGYDNHKLFWNNMKPNGGGEPGGALADAINASFGSFAEFKEQFSSKTAPIQGSGWGWLV-YNPASGKVEYKAMPNQTSPRTE-GLTPLLGLDVWEHAYYLKYQNKRPDYIAAWW-NVVNWEEVDNRLSKAK
>PXF43768_1_Eukaryota_Rhodophyta_Florideophyceae_Gracilariopsis_chorda_GraCho1
MNFALPALPYAYDALEPYVDATTMNIHHTKHHQTYVSNINKVLHGSALKGLSLAAIQAN-I-PSLPESIRTPVINSGGGHYNHAMFWTLMAKPGANVPMGSVKAKIDGDFGSFDQMKTQFNAAAAARFGSGWAWLS-VGS-DGKLFISSTANQENPLMKSGT-PILGLDVWEHAYYLKYQNRRPEYIAAFW-NVVNWDQVAVNYDSA-
>WP_045931479_1_Bacteria_Proteobacteria_Betaproteobacteria_Burkholderiales_Alcaligenaceae_Alcaligenes_faecalis_ZD02
MSYTLPALPYAYHALEPHIDTQTMEIHYSKHHQTYINNLNAALEAANLPSPPIDELVAG-L-DKLPESVRNVVRNNGGGHANHSLFWTVMTPDADTNVPKDLAHAIDRDLGGFEQFKDAFTKAAISRFGSGWAWLS-VTP-EKKLVVESTGNQDSPLMH-GNTPILGLDVWEHAYYLKYQNRRPEYIAAFF-NVINWPEVLRRYLEA-
>WP_019920081_1_Bacteria_Proteobacteria_Betaproteobacteria_Burkholderiales_Oxalobacteraceae_Duganella_zoogloeoides_ATCC_25935
MAYELPPLPYAYDALEPHFDARTMEIHHTKHHQTYVTSLNNAVNDAGIEPVAVEELIKD-I-GALPQAAQTAVRNHGGGHANHALFWTVLSPKGGGAPTGKLADAINNDLGGFERFKEQFIKAAQTRFGSGWAWLT-VGK-DGKLLVENSANQDSPLMS-GGTPILGLDVWEHAYYLNYQNRRPDYISAFF-NIINWEDVARRYEQA-
>WP_020852036_1_PlantPathogen_Bacteria_Proteobacteria_Gammaproteobacteria_Xanthomonadales_Xanthomonadaceae_Xylella_fastidiosa_sandyi_Ann_1
MAYTLPILPYAYDALEPHIDAQTMEIHYTKHHATYINNLNAALEGTEYVDLPIEELLRR-L-KSLPESLQGSVRNNGGGHANHSLFWTVMAQDGGGKPKGEVAKAIDQQLGGFETFKDAFTKAALSRFGSGWSLLN-VTP-SKTLVVESSANQDSPLCD-GKTPILCLDVWEHAYYLHYQNRRADYVNAFY-NVINWDEVERRYVVA-
>OGV45059_1_Bacteria_Lentisphaerae_GWF2_Lentisphaerae_57_35
MSHTLPALPYPMDALEPHLDARTVEIHHDKHHATYVNNLNAALEKPELSNKSIEALLAD-L-KSVPEDIRTAVRNNGGGVLNHNLYWEIMGPGGGEKPSGKLAEAIDQTFGSFDAFKEKFSKTAVGQFASGWGWLY-VDA-AGKLSIASTPGHDTPLMK-GTVPVLVVDVWEHAYYLKFQNRRPDFVSTWW-NVVNWKKAEELFVSA-
>PJB97898_1_Archaea_CG_4_9_14_0_8_um_filter_Nitrosopumilales_34_10_curated
--YTLPQIPYAYDALEPHIDAKTMEIHHTKHHQAYTDKLNAALESPEVQSKDILDILSN-L-NQVPEAQRSAVNFNGGGYDNHKLFWNNMKPNGGGEPGGSIADAINDSFGNFAAFKEKFSSTAAVIQGSGWGWLV-YNPSTKKVEYKSMPNQTSPRTE-GLVPLLGCDVWEHAYYLKYQNKRPDYISSWW-NVVNWDEVESRYSKVK
>WP_011508550_1_Halophile_Bacteria_Proteobacteria_Gammaproteobacteria_Oceanospirillales_Halomonadaceae_Chromohalobacter_salexigens_1H11_DSM_3043
MAHQLPTLPYAYDALEPHIDALTMEIHHSRHHQTYVNNLNAALEGTGLESLPVETLLGE-L-ERVPEDKRQAVINNGGGHANHSLFWTVMSPQGGGAAKGDLASAIERDLGGDDAFREAFTQAAVKRFGSGWAWLS-VTP-AKHLVVENTLNQDSPLMH-GNTPILGLDVWEHAYYLKYQNKRPEYIKAFF-EVIDWDEVARRYAEA-
>WP_007402803_1_Archaea_Thaumarchaeota_Nitrosopumilales_Nitrosopumilaceae_Nitrosoarchaeum_limnia_SFB1
--YTLPQIPYAYDALEPHIDAKTMEIHHTKHHQAYTDKLNAALESPEIQSKDILDILAN-I-NQVPEAQRGAVNFNGGGYDNHKLFWNNMKPNGGGEPGGAIADAIKASFGSFADFKEKFSSSSAVIQGSGWGWLV-YNPSTKKVEYKAMPNQTSPRTE-GLVPLLGCDVWEHAYYLKYQNKRPDYIASWW-NVVNWDEVQNRYSKVK
>XP_002958467_1_Eukaryota_Viridiplantae_Chlorophyta_Chlorophyceae_Volvox_carteri_nagariensis_v1
MAFELPPLPYEYGTLEPHVDSMTMQIHHTKHHQAYVNNLNAALKFPELKDLGLVDINKA-V-DKLPTEAATVIRNNGGGHYNHTFFWKVMTNPSTN-PSGAAKEAIEAAFGSVDEMKTKFNAAAAGRFGSGWAWLG-VKS-DGSLAITSTPNQDNPLMSAMV-PILGLDVWEHAYYLKYQNRRPEYIAAWW-NVVNWEQVSANYEAAK
>AFS82192_1_Archaea_Thaumarchaeota_Nitrosopumilales_Nitrosopumilaceae_Candidatus_Nitrosopumilus_sediminis_AR2
--YTLPEMPYAYDALEPHIDARTMEIHHTKHHQAYTDKLNAALETPEIQGKDIVDILSD-I-NSVPEDKRSAVNFNGGGYDNHRLFWNNMKANGGGEPGGSIADAINSSFGSFSDFKEKFSSTTAVIQGSGWGWLV-YNPSTSKVEYKSMPNQTSPRTE-GLIPLLGCDVWEHAYYLNYQNKRPDYIAAWW-NVVNWDEVEDRFSKAK
>AJM93183_1_Archaea_Thaumarchaeota_Nitrosopumilales_Nitrosopumilaceae_Candidatus_Nitrosopumilus_piranensis
--YELPEMPYAYDALEPHIDARTMEIHHTKHHQTYTDKLNAALETPEIQDKDILDILSD-I-KSVPEDKRGAINFNGGGYDNHRLFWNNMKPNGGGEPGGSIADAINDSFGSFADFKEKFSSTTAVIQGSGWGWLV-YNPSSGKVEYKSMPNQTSPRTE-GLVPLLGCDVWEHAYYLNYQNKRPAYIEAWW-NVVNWDEVESRFSKAK
>WP_035350057_1_Bacteria_FibrobacteresAcidobacteria_group_Acidobacteria_Acidobacteriia_Acidobacteriales_Acidobacteriaceae_Edaphobacter_aggregans_DSM_19364
MAYELPPLPYDYAALEPHIDEATMKLHHDKHHQAYVTNLNGAVDKPDLGSKSPEDLLKD-L-NAIPEDVRKVVQNNGGGHVNHTMFWQIMKPKGGGEPIGAIAQQIKADFGDFDSFKKLFNETTAKQFGSGWGWLI-F-K-GGKLQIVTSANQDNPISQ-GSYPILGNDVWEHAYYLKYQNRRPDYLAAWW-NTVNWEEINNRFEIAK
>WP_117298935_1_Bacteria_Acidobacteria_Acidobacteriales_Acidobacteriaceae_Acidipila_sp4GK13
MAHTVPPLPYDYAALEPHIDEATMKLHHDKHHQAYVTNLNAAIEKPDLSRHSAEDLLRN-L-SSVPEDIRTAVRNNGGGHVNHTMFWTIMQPGGGGEPTGAIAAQIRKDFGDFEAFKKQFNETTAKQFGSGWGWLI-F-E-GGQLKIVTSANQDSPLSQ-GHFPILGNDVWEHAYYLKYQNKRPDYLAAWW-NTVNWDEINKRFETAK
>KFM21835_1_Archaea_Thaumarchaeota_unclassified_Thaumarchaeota_Marine_Group_I_Marine_Group_I_thaumarchaeote_SCGC_AAA799_B03
--YTLPEMPYAYDALEPHIDARTMEIHHTKHHQTYTDKLNAALETPEIQDKDILDILSD-I-NSVPEDKRSAINFNGGGYDNHRLFWNNMKPNGGGEPGGSIADAINDSFGSFSDFKEKFSSTTAVIQGSGWGWLV-YNPSSGKVEYKSMPNQTSPRTE-GLIPLLGCDVWEHAYYLNYQNKRPAYIEAWW-NVVNWDEVESRFSKAK
>KRT62086_1_Archaea_Thaumarchaeota_CSP1_1
--YELPKLPYAYDALEPHIDAKTMEIHHSKHHQAYTNGLNDALEKKDLQNKDLLEILGN-L-KKVPENVRGAINFHGGGYDNHKLFWNNMKPNGGGTPGGAIADAINKSFGNFSDFKEQFSKNTATIQGSGWGWLV-YNKKSKKVEYKAMPNQTSPLTE-KLVPLLGLDVWEHAYYLKYQNKRPDYISAWW-NVVNWDEVDNRLSKAK
>WP_015897366_1_Bacteria_FibrobacteresAcidobacteria_group_Acidobacteria_Acidobacteriia_Acidobacteriales_Acidobacteriaceae_Acidobacterium_capsulatum_ATCC_51196
MAHELPPLPYDYSALEPHIDAETMKLHHDKHHQAYINNLNAALEKPDLASKSAEDLLRD-L-NSVPEDIRTAVRNNGGGHVNHTMFWKIMKPNGGGAPTGAIAQQIEKDFGTFEDFKTAFNGTAAKQFGSGWGWLI-W-D-GGKLKIISTPNQDSPLSQ-GFFPILGNDVWEHAYYLKYQNKRPDYLAAWW-NTVNWDEVNHRFEHAK
>WP_013111741_1_Bacteria_Planctomycetes_Planctomycetia_Planctomycetales_Planctomycetaceae_Planctomyces_limnophilus_DSM_3776
MPFTLPALPYAPAALEPHIDAQTMEIHHGKHHQAYINNANKALEGPELAALTAEQLISD-L-SKVPEGIRTVIRNNAGGHANHSLFWTVLAPSAGGTPTGALEAAINHTFGTFDAFKEKFNAAATTRFGSGWAWLS-VDS-KGGLVVESTPNQDSPLME-GRTPILGLDVWEHAYYLKYQNRRPDYIASFW-NIVNWPEVSKRFAAA-
>WP_027079251_1_Bacteria_Proteobacteria_Gammaproteobacteria_Xanthomonadales_Xanthomonadaceae_Luteimonas_mephitis_DSM_12574
MAHTLPALPYAYDALEPHIDAQTMEIHHSKHHQAYINNLDKALEGSDLADKPAEELIRD-L-DALPEKIRGAVRNNGGGHANHSLFWTVMSPKGGGQPVGDVASHIDSDLGGFDKFKEAFTQAALTRFGSGWAWLS-VDK-SGKLSVESSANQDSPLMS-GNTPILGLDVWEHAYYLKYQNRRPDYIGAFY-NVVDWNEVERRYQEA-
>WP_011478754_1_Bacteria_Proteobacteria_Betaproteobacteria_Methylophilales_Methylophilaceae_Methylobacillus_flagellatus_KT
MAYTLPPLDYAYTDLEPHIDAQTMEIHHTKHHQTYINNVNAALEGTPFADEPIEALVAK-L-DSLPENLRGPVRNNGGGHANHSLFWKVMSPNGGGEPTGALADAIKSDIGGFDTFKEAFTKAALTRFGSGWAWLS-VTP-EKKLIVESSANQDSPLSH-GNTPILGLDVWEHAYYLRYQNRRPEYIGAFF-NVINWDEVARRYQEA-
>WP_011529971_1_Bacteria_Deinococcus_Thermus_Deinococci_Deinococcales_Deinococcaceae_Deinococcus_geothermalis_DSM11300
MAYQLPQLPYAYDALEPHIDARTMEIHHTKHHQTYIDNANKALEGTEFADLPVEELIQK-L-DQVPADKKTVLRNNAGGHANHSLFWQVM-TQG-GQPTGELAQAINETFGSFEAFKQQFEDAAKGRFGSGWAWLV-VKP-GGQLAVVSTANQDNPLMGASGTPILGVDVWEHAYYLNYQNRRPDYLKAFW-NVVNWDEVARRYQQAK
>WP_014436536_1_Bacteria_Planctomycetes_Phycisphaerae_Phycisphaerales_Phycisphaeraceae_Phycisphaera_mikurensis_NBRC_102666
MAFSLPSLTYAYDALEPAIDARTMEVHYSKHFAGYASKLTAALEGTEWADRSVEEILAK-L-DQLPEGKQTAVRNNGGGYFNHDLFFTTLAPS-NNAPSGELAEAIERDFGGFADFKKSFSDAAASRFGSGWAWLC-VQP-GGKLHVTSTANQDTTFME-GHHPVLGLDVWEHAYYLHYQNRRPDYIEAFF-SVIDWDKVGEKHAAAK
>KFM14758_1_Archaea_Thaumarchaeota_unclassified_Thaumarchaeota_Marine_Group_I_Marine_Group_I_thaumarchaeote_SCGC_AAA799_O18
--YTLPEMPYAYNALEPHIDAKTMEIHHTKHHQKYTDTMNGALEKSELQSKDIVDILSN-I-NEVPDDVRGAINFNGGGYDNHKLFWNNMKPNGGGEPGGALADAINASFGSFADFKEQFSSKTAPIQGSGWGWLV-YNPTSSKVEYKAMPNQTSPRTE-GLIPLLGLDVWEHAYYLKYQNKRPDYIAAWW-NVVNWEEVDNRLSKAK
>WP_048117417_1_Archaea_Thaumarchaeota_Nitrosopumilales_Nitrosopumilaceae_Candidatus_Nitrosopumilus_adriaticus
--YTLPEMPYAYDALEPHIDARTMEIHHTKHHQAYTDKLNAALEAPDIQSKDILEILAD-I-KSVPEAQRGAVNFNGGGYDNHRLFWNNMKANGGGEPGGSIADAINSSFGSFAEFKEKFSSTTAVIQGSGWGWLV-YNPSSSKVEYKSMPNQTSPRTE-GLVPLLGCDVWEHAYYLNYQNKRPDYIAAWW-NVVNWDEVESRFSKAK
>AFS80294_1_Archaea_Thaumarchaeota_Nitrosopumilales_Nitrosopumilaceae_Candidatus_Nitrosopumilus_koreensis_AR1
--YTLPEMPYAYDALEPHIDARTMEIHHTKHHQTYTDKLNAALETPEIQDKDILDILSD-I-NSVPEDKRGAINFNGGGYDNHRLFWNNMKPNGGGEPGGSIADAINDSFGSFSDFKEKFSSTTAVIQGSGWGWLV-YNPSSGKVEYKSMPNQTSPRTE-GLVPLLGCDVWEHAYYLNYQNKRPDYIAAWW-NVVNWDEVESRFSKAK
>ABK76972_1_Archaea_Thaumarchaeota_Cenarchaeales_Cenarchaeaceae_Cenarchaeum_symbiosum_A
--YTLPEMPYAYDALEPHIDARTMEIHHTKHHQTYTTKLNAALKDPDIQGKDVTEILAN-I-GQVPEAQRKAINFNAGGYDNHRLFWNNMKPNGGGEPGGAVADAINSSFGSFADFKEKFSSTTAVIQGSGWGWLV-YNPSSSKVEYKAMPNQTSPRTE-KLVPLLGCDVWEHAYYLKYQNKRPDYISAWW-NVINWDEVESRLSKAK
>WP_007906973_1_Bacteria_Chloroflexi_Ktedonobacteria_Ktedonobacterales_Ktedonobacteraceae_Ktedonobacter_racemifer_DSM_44963
-GFQLPPLGYAYNALEPYIDAQTMQLHHDKHHATYVKNLNDALKNHPFASLPIEEVLRR-I-NELPENIRTAVRNNGGGHANHSMFWRIMKPKGGGEPAGELASAIKANFGSFASFKEAFNTTGSKVFGSGWVWLV-SDK-SGKLQITSAANQDSPLLN-GLYPVMGNDVWEHAYYLKHQNRRADYLNAWW-NVTNWDEIAKRYGQAK
>WP_058187720_1_Bacteria_Acidobacteria_Acidobacteriales_Acidobacteriaceae_Terracidiphilus_gabretensis
MAYELPPLPYDYAALEPHIDAETMKLHHDKHHQTYITKLNGAIEKPELGSKKVDELLAD-L-NAIPEDIRGVVRNNGGGHSNHTMFWTLMAAAGGGEPTGAIGEQITKDFGSFEAFKKTFNETTANQFGSGWGWLV-F-K-DGKLTIVTTPNQDSPLSQ-GFYPILGNDVWEHAYYLKYQNRRPDYLAAWW-SVVNWSEVNNRFAKAK
>KFM17021_1_Archaea_Thaumarchaeota_unclassified_Thaumarchaeota_Marine_Group_I_Marine_Group_I_thaumarchaeote_SCGC_AAA799_D11
--YTLPEMPYAYDALEPHIDARTMEIHHTKHHQTYTDKLNAALETPEIQDKDIIDILSD-I-NSVPEDKRSAINFNGGGYDNHRLFWNNMKPNGGGEPGGSIADAINDSFGSFSDFKEKFSSTTAVIQGSGWGWLV-YNPSSGKVEYKSMPNQTSPRTE-GLIPLLGCDVWEHAYYLNYQNKRPAYIEAWW-NVVNWDEVESRFSKAK
>WP_013578829_1_Bacteria_Acidobacteria_Acidobacteriales_Acidobacteriaceae_Granulicella_tundricola_MP5ACTX9
MAFELPPLPYAYDALEPFIDEATMKLHHDKHHQTYVTNLNGAVEKPDLGKKTPEELVKD-L-ASIPEDVRKVVQNNGGGHVNHTMFWQIMKPQGGGEPTGNIGLQITTDFGSFEDFKKKFNETTAKQFGAGWGWLV-F-K-GGKLEILTTANQDSPLSQ-GLYPILGNDVWEHAYYLKYQNKRPDYLAAWW-STVNWEEINKRFETAQ
>KFM19122_1_Archaea_Thaumarchaeota_unclassified_Thaumarchaeota_Marine_Group_I_Marine_Group_I_thaumarchaeote_SCGC_RSA3
--YTLPEMPYAYDALEPHIDARTMEIHHTKHHQTYTDKLNAALETPEIQDKDIIDILSD-I-NSVPEDKRSAINFNGGGYDNHRLFWNNMKPNGGGEPGGSIADAINDSFGSFSDFKEKFSSTTAVIQGSGWGWLV-YNPSSGKVEYKSMPNQTSPRTE-GLIPLLGCDVWEHAYYLNYQNKRPAYIEAWW-NVVNWDEVESRFSKAK
>KER05830_1_Archaea_Thaumarchaeota_unclassified_Thaumarchaeota_Marine_Group_I_Marine_Group_I_thaumarchaeote_SCGC_AAA799_E16
--YTLPEMPYAYDALEPHIDARTMEIHHTKHHQTYTDKLNAALETPEIQDKDIIDILSD-I-NSVPEDKRSAINFNGGGYDNHRLFWNNMKPNGGGEPGGSIADAINDSFGSFSDFKEKFSSTTAVIQGSGWGWLV-YNPSSGKVEYKSMPNQTSPRTE-GLIPLLGCDVWEHAYYLNYQNKRPAYIEAWW-NVVNWDEVESRFSKAK
>KEQ56990_1_Archaea_Thaumarchaeota_unclassified_Thaumarchaeota_Marine_Group_I_Marine_Group_I_thaumarchaeote_SCGC_AAA799_N04
--YTLPEMPYAYDALEPHIDARTMEIHHTKHHQTYTDKLNAALETPEIQDKDIIDILSD-I-NSVPEDKRSAINFNGGGYDNHRLFWNNMKPNGGGEPGGSIADAINDSFGSFSDFKEKFSSTTAVIQGSGWGWLV-YNPSSGKVEYKSMPNQTSPRTE-GLIPLLGCDVWEHAYYLNYQNKRPAYIEAWW-NVVNWDEVESRFSKAK
>WP_016838971_1_Bacteria_Firmicutes_Bacilli_Bacillales_Planococcaceae_Ureibacillus_thermosphaericusThermoBF
MAFELPKLPYAYDALEPHIDAQTMEIHHTRHHNTYVTNLNAAVEGTEYADKDLIELISN-I-NALPADKQTAVRNNGGGHANHSLFWEILTPGGSKTPTGELASAIDAKFGSFDAFKEEFAKAAAGRFGSGWAWLV-VD--NGELKITSTPNQDSPYME-GQTPILGLDVWEHAYYLKYQNRRPDYIAAFW-NVVNWDVVAEKYAAAK
>WP_080146548_1_Bacteria_Firmicutes_Bacilli_Lactobacillales_Carnobacteriaceae_Marinilactibacillus_piezotolerans
MAYTLPELPYAYDALTPHIDEETMRIHHDKHHAAYVTKVNAALENPELAELSIEELMQK-L-DSVPEDIKTAVQNNGGGHANHSLFWEVLSPNGGGQPSGSLADAISESFGSFEDFKEKFSATGAGRFGSGWAWLV-VS--DGQLEVIDTLNQDSPLSL-GKTPILGLDVWEHAYYLNYQNKRPDYISAFW-NVVNWDEVVKRYEAAK
>WP_012913101_1_Bacteria_Planctomycetes_Planctomycetia_Planctomycetales_Planctomycetaceae_Pirellula_staleyi_DSM_6068
MAFTLPALPYATNALEPYIDAKTMEIHHTKHHQAYITNANNALAGSELESLSVEALIAD-L-SKVPENIRATVRNNAGGHANHSLFWTILGPGAGGTPSGELGDAITSTFGSFDTFKEAFAKAGATRFGSGWAWLS-VS--GGKLIVESTPNQDSPIME-GRTPILGLDVWEHAYYLNYQNRRPDYIAAFW-NIVNWNEVARRFAAAK
>WP_053413784_1_Bacteria_Firmicutes_Bacilli_Bacillales_Bacillaceae_Geobacillus_stearothermophilus10
MPFELPALPYAYDALEPHIDKETMNIHHTKHHNTYVTNLNAALEGADLQNKSLEELLSN-L-EALPESIRTAVRNNGGGHANHSLFWTILSPNGGGEPTGELAEAINQKFGSFAAFKDEFSKAAAGRFGSGWAWLV-VN--NGELEITSTPNQDSPIME-GKTPILGLDVWEHAYYLKYQNRRPEYIAAFW-NIVNWDEVAKRYSEAK
>PIR55476_1_CG10_big_fil_rev_8_21_14_0_10_Peregrinibacteria_36_19_curated
MMFQLPQLPYSYDALEPHIDAKTMEIHHTKHHAAYTNKLNEALEGSEYAAKSIEELLTN-L-SSLPANIQTAVRNHGGGFYNHNMFWEILSPTGGGLPEGELLNAINTKFGSFETFKEQFSAAAATRFGSGWAWLV-LN--NGELEIVSTANQDCPLSE-GKTPIMGLDVWEHAYYLNYQNRRPDYISAFW-NVINWEKVAEKFNSLK
>WP_012295184_1_Bacteria_Firmicutes_Bacilli_Bacillales_Bacillaceae_Lysinibacillus_sphaericus
MAYELPQLTYAYDALEPHIDAKTMEIHHSKHHNTYVTNLNAAVEGTEFAEKDINDLIAN-L-DALPADKQTAVRNNGGGHANHTLFWEVIAPGGSNTPVGEVAKAIDAKFGSFDAFKEEFAKAATTRFGSGWAWLI-VD--GDSVAVTSTPNQDSPVME-GKKPILGLDVWEHAYYLNYQNRRPDYIGAFW-NVVNWDVVEAKFQAAK
>WP_054969268_1_Bacteria_Firmicutes_Bacilli_Bacillales_Alicyclobacillaceae_Alicyclobacillus_ferrooxydans
MAHVLPQLPYAANALEPHIDETTMNIHHGRHHQTYVNNLNAALEGADLEAKSIEDLLRS-I-DSVPESIRTAVRNNGGGHANHSLFWEVLSPNGGGQPTGALADAINSTFGSFDQFKELFGKAATTRFGSGWAWLA-VD--NGKLEVFSTANQDSPYMD-GKTPILGLDVWEHAYYLKYQNKRPDYISAFW-NVVNWAEVSKRYEAAK
>WP_013173244_1_Bacteria_Firmicutes_Bacilli_Bacillales_Sporolactobacillaceae_Bacillus_selenitireducensMLS10
MAFTLPELPYAHNALEPHIDEETMKIHHGKHHNTYVTKLNDAISGADLESKSIEDLVKN-L-NSLPDSVKGPVRNNGGGHLNHTMFWTLMSPNGGGAPTGDVAAAIDEAFGSFDKFKEEFKNAALTRFGSGWAWLV-VN--NGKLEVTSTPNQDNPITD-GKTPILGVDVWEHAYYLKYQNKRPDYVDAFF-NVVNWDKVNELYKDAK
>WP_034550406_1_Bacteria_Firmicutes_Bacilli_Lactobacillales_Carnobacteriaceae_Carnobacterium_funditumDSM5970
MAYELPELPYAYDGLVPTIDEETMHLHHDKHHNAYVTNLNKAVEKPELAKKSIEELISD-L-NAVPEDIRTAVRNNGGGHVNHSFFWKILSPNGKSEPTGKLKEDIESTFGSLDKFKEEFAASGAGRFGSGWAWLV-LD--ENKLVITSTPNQDSPLSE-GKTPILGLDVWEHAYYLNYKNVRPDYIKAFW-NVVNWDEAAKNYAAAK
>WP_012684750_1_Bacteria_Firmicutes_Bacilli_Bacillales_Paenibacillaceae_Brevibacillus_brevisNBRC100599
MAHQLPALPYAHNALEPHIDAQTMEIHHGRHHATYVNNLNAALEAADLQGKSIEELISN-L-DALPESIRTAVRNNGGGHANHTLFWEIMSPNGGGAPTGELADAINAAFGSFDNFKAEFAKAATTRFGSGWAWLT-AE--GGKVAISSTPNQDSPIME-GKTPILGLDVWEHAYYLNYQNKRPDYIGAFW-NVVNWDEVSKRFAAAK
>WP_041059338_1_Bacteria_Firmicutes_Bacilli_Bacillales_Planococcaceae_Jeotgalibacillus_campisalis
MGYTLPELPYSYDALEPHFDKETMNIHHTKHHNTYVTKLNDALEGSDIQAKTIDELMID-L-NTVPESVKTAVRNNGGGHANHSFFWKILSPNGGGEPSGQLASAINEKFGSFEKFKEEFAAAGAGRFGSGWAWLV-VN--NGQLEITSTPNQDSPLTE-GKTPIVGLDVWEHAYYLKYQNKRPDYINAFW-NVVDWNAVEKLYVAAK
>WP_066786543_1_Bacteria_Firmicutes_Bacilli_Bacillales_Planococcaceae_Rummeliibacillus_stabekisii
MAFELPNLPYAFDALEPHIDAKTMEIHHDKHHNTYVTGLNDALSGSEFEGKSVEEIIAN-L-DSVPEDVRTAVRNNGGGHANHSLFWQLLSANGGGEPTGALKEAIDAKFGSLDAFKEKFAAAAKTRFGSGWAWLV-LS--NGELEIMSTPNQDSPIME-GKTPLLGLDVWEHAYYLNYQNRRPDYISAFW-NVVNWDKVAELYKSAK
>WP_090563767_1_Bacteria_Firmicutes_Bacilli_Bacillales_Planococcaceae_Paenisporosarcina_quisquiliarum
MAYELPELPYAYDALEPHIDKETMNIHHTKHHNTYVTNVNNALADSDLQGKSVEELIAN-L-DAVPEAIRTAVRNNGGGHANHSLFWQILSPNGGGNPTGELATAIDAKFGSFDAFKEEFAKAATTRFGSGWAWLS-VA--NGEIEVSSTANQDSPIME-GKTPLLGLDVWEHAYYLNYQNRRPDYIGSFW-NVVNWDEVSKRFAAAK
>WP_066542370_1_Bacteria_Firmicutes_Bacilli_Bacillales_Planococcaceae_Caryophanon_tenue
MAFEVKPLSYAYDALEPHIDAKTMEIHHSKHHATYVTNLNGAVEGTEFADKDINELIAN-L-DALPADKQTAVRNNGGGHANHTLFWEVIAPGGSNTPVGEVAAAIDAKFGSFDAFKEEFAKAATTRFGSGWAWLI-VD--GDGVAVTSTPNQDSPVME-GKTPVLGLDVWEHAYYLNYQNRRPDYIGAFW-NVVNWDVVEAKFQAAK
>WP_015255855_1_Bacteria_Firmicutes_Bacilli_Bacillales_Paenibacillaceae_Thermobacillus_compostiKWC4
MAHQLPPLPYPTNALEPHIDATTMEIHHGRHHNTYVTNLNAALESPELQSKSVEELISN-L-NAVPESIRTAVRNNGGGHANHSLFWTTLSPNGGGAPTGALAAAIDSELGGFEKFKEDFTKAATTRFGSGWAWLA-VSP-EGKLKVYSLPNQDSPLME-GDTPILGLDVWEHAYYLKYQNKRPDYIAAFW-NIVNWDEVGKRYEAA-
>WP_091227674_1_Bacteria_Firmicutes_Bacilli_Bacillales_Paenibacillaceae_Fontibacillus_panacisegetis
MAHQLPALPYANNALEPHIDETTMMIHHDRHHNTYVTNLNAALESPELQSKSVEELIAN-L-DNVPESIRTAVRNNGGGHANHSLFWETIGPDGGGQPSGKLADAINNELGGFDKFKEDFSKAATTRFGSGWAFLT-VDA-NGKLSVYSLPNQDSPIME-GKTPILGLDVWEHAYYLKYQNKRPDYIAAFF-NVVNWSEVEKRYEAA-
>PIQ76910_1_CG11_big_fil_rev_8_21_14_0_20_Peregrinibacteria_49_14_curated
MPYTLQSLPYAYDALEPHIDARTMEIHHTKHHQGYITKVNAALEGTEWEGKPIEEVIMN-L-SAIPEDKRVAVQNNGGGHANHSLFWSVLSPEGGGEPTGELADAMAKSFGSFSDFQEAFGAVAAGRFGSGWAWLL-VS--GGDLHIESTANQDSPLSE-GKTPILGLDVWEHAYYLHYQNRRPDYITAFW-NVVNWEEVQRRYRAAR
>PIN85177_1_Candidatus_Diapherotrites_CG11bigfilrev82114020379_ARCHAEA_DPANN_Diapherotrites
MTFELPKLPYAYNALEPYIDEQTMMIHHDKHHAGYVAKLNAAFEGKELQKKSINEILAD-L-NKVPEQIRTAVRNNGGGHANHSLFWEMMGAKGEGMPTGEIAKAIDSAFGSFDEFKKKFSDAAATRFGSGWAWLV-VT--SKGLEITSTPNQDTPLSE-GKTPVLALDVWEHAYYLKYQNKRPDYIEAFF-KVINWEKVNELFKEAR
>NP_464964_1_Bacteria_Firmicutes_Bacilli_Bacillales_Listeriaceae_Listeria_monocytogenesEGDe
MTYELPKLPYTYDALEPNFDKETMEIHYTKHHNTYVTKLNEAVAGPELASKSAEELVTN-L-DSVPEDIRGAVRNHGGGHANHTLFWSILSPNGGGAPTGNLKAAIESEFGTFDEFKEKFNAAAAARFGSGWAWLV-VN--DGKLEIVSTANQDSPLSD-GKTPVLGLDVWEHAYYLKFQNRRPEYIETFW-NVINWDEANKRFDAAK
>WP_084246106_1_Bacteria_Firmicutes_Bacilli_Bacillales_Planococcaceae_Planomicrobium_okeanokoites
MAYELPELPYAYDALEPHIDKETMNIHHTKHHNTYVTNVNAALEGDDLSSKSVEELISD-L-NAVPEDIRTAVRNNGGGHANHSLFWQLLTPNGTGAPSGALAEAIDSKFGSFDEFKTKFENAGKTRFGSGWAWLT-VS--NGELEVTSTANQDSPLMD-GKTPILGVDVWEHAYYLKYQNKRPDYLAAFW-NVVNWDEVSKRYEAAK
>WP_078577062_1_Bacteria_Firmicutes_Bacilli_Bacillales_Bacillaceae_Salipaludibacillus_agaradhaerens
MAFSLPELPYAHDALQPHIDQETMEIHHGKHHNTYVTKLNGALEGSNLASKSLEDLLAN-I-ETLPESIRGAVRNNGGGHYNHTFFWKIMSPDGGGTPTGELAEAITSTFGSFEAFKEEFKNAALNRFGSGWAWLV-VN--NGKLEITSTPNQDNPIME-GKTAILGVDVWEHAYYLKYQNKRPDYVEAFF-NVINWDEVAKHYSEAK
>WP_038186848_1_Bacteria_Firmicutes_Bacilli_Bacillales_Planococcaceae_Viridibacillus_arvi
MAFELPKLPYAYDALEPHIDATTMEIHHTKHHNTYVQGINAALEGSEFEGKSVEEIIAN-L-DAVPEEIRTAVRNHGGGHSNHSLFWESLAANAGGAPTGELAAAIDAKFGSFDAFKEQFDNAAKTRFGSGWAWLS-VA--NGELEISSTPNQDSPIME-GKTPLLGLDVWEHAYYLNYQNRRPDYIGAFW-NVVNWDKVAERFAAAK
>WP_091530771_1_Bacteria_Firmicutes_Bacilli_Lactobacillales_Carnobacteriaceae_Alkalibacterium_subtropicum
MPYTLPDLPYAYDALEPTIDEETMHLHHDKHHAGYVTKTNKALENPELAELSIEDLMKK-L-DSVPEDIKTAVRNNGGGHANHSLFWEILSPNGGGEPTGELADAIKETFGDFESFKEKFNAAATGRFGSGWAWLV-VS--DGKLEVMNTLNQDSPYSE-GKTPILGLDVWEHAYYLNYQNKRPEYVKAFW-NVVNWDEVSKRYSNAK
>WP_047393339_1_Bacteria_Firmicutes_Bacilli_Lactobacillales_Carnobacteriaceae_Pisciglobus_halotolerans
MAYELPALPYAYDALEPHIDEETMKFHHDKHHATYVEKTNGALEKPELADKSIEELVAD-L-ASVPEDIRTVIRNNGGGHANHSFFWEILSPNGGGEPTGALKEDIASTFGSFDKFKEEFAAAGAGQFGSGWAWLV-VN--NGKLEITSTPNQDSPLTD-GKTPILGVDVWEHAYYLKYQNKRAAYLDAFW-NVVNWDEVAKRYEAAK
>WP_093072393_1_Bacteria_Firmicutes_Bacilli_Bacillales_Bacillaceae_Salisediminibacterium_haloalkalitolerans
MAFTLPDLPYAHDALTPHIDEETMKIHHGKHHNTYVTKLNDAISGGELESKSIDELVRD-L-DQVPESIRTAVRNNGGGHLNHTMFWQLMSPAGGGQPTGELADAINSAFGSFESFKEEFKNAALGRFGSGWAWLV-VN--NGKLEITSTPNQDNPITE-GKTPILGIDVWEHAYYLKYQNRRPDYVDAFF-NVINWDEVAKRYAEAK
>WP_089747253_1_Bacteria_Firmicutes_Bacilli_Lactobacillales_Carnobacteriaceae_Granulicatella_balaenopterae
MTYTLPKLPYAYDALTPYIDEMTMTIHHTKHHNGYVANLNAAIEKPELFEKTAEELVTD-L-QAVPEDIRGAVRNNGGGHVNHSLFWQVLSPNGGGEPTGELKGRIDETFGSFEAFKEQFSTAAKTRFGSGWAWLV-MN--NGELEVMSTPNQDSPLSV-GKTPILALDVWEHAYYLNYQNRRPDYVTAFW-NVVNWEEVEKRYNKVK
>OGX36641_1_Bacteria_WOR2_RIFCSPHIGHO2_02_FULL_WOR_2_52_10
MAHTLPNLGYAHDALEPYIDAQTMEIHHGKHHAAYVSKLNEAIQGAALEAKSIEELIAN-I-SSVPEKIRTAVRNHGGGHYNHSLFWKWIGPKAGGKPSGELADAITKDFGSFDAFKQQFSNAAATRFGSGWAWLT-IS--KGKLCVCSTPNQDNPVMDCRGTPILGLDVWEHAYYLKYQNRRPDYIAAFW-NIINWSAVTKLYKAA-
>WP_086951591_1_Bacteria_Firmicutes_Bacilli_Lactobacillales_EnterococcaceaeVagococcus_fluvialis_bH819
MTYTLPELPYAYDALEPHIDELTMKLHHDKHHNTYVTNLNAAIDKSELGSKSVEELVSN-L-NELPEDIRMAVRNNGGGHANHTFFWEIMAANAGGEPTGAIKGAIESAFGNYEDFKAAFTAAALGRFGSGWAWLV-DN--DGKLEIMSTPNQDSPLSE-GKTPLLGLDVWEHAYYKKYSNVRPDYIKAFF-NVINWDEVNKRYAAVK
>WP_027725014_1_Bacteria_Firmicutes_Bacilli_Bacillales_Sporolactobacillaceae_Tuberibacillus_calidusDSM17572
MGYQLPDLPYAYNALEPHIDEQTMRIHHDKHHGTYVSKVNAALEGADLASKSIEDLLKD-I-NSVPENIRTAVRNNGGGHANHSLFWQILSPNGGGEPTGAIAEAINAKFGSFENFKKAFSDAAANRFGSGWAWLV-VN--NGELEVTSTPNQDSPYME-GKTPILGLDVWEHAYYLKYQNRRPEYIEAFF-NVINWDEVNKRYEAAK
>NP_814247_1_Bacteria_Firmicutes_Bacilli_Lactobacillales_Enterococcaceae_Enterococcus_faecalisV583
MTYTLPELPYAYDALEPYIDVETMHLHHDKHHNTYVTNLNAAIEKPELGEKSVENLISD-M-NAIPEDIRTAVRNNGGGHANHTFFWEIMAPNAGGQPTGAIKEAIDETFGSFDEMKAAFKTAATGRFGSGWAWLV-VN--NGKLEITSTPNQDSPLMD-GQTPVLGLDVWEHAYYLKYKNVRPDYIEAFW-NVVNWDKVNELFAAAK
>WP_040949598_1_Bacteria_Firmicutes_Bacilli_Bacillales_Paenibacillaceae_Gorillibacterium_massiliense
MAHTLPALPYSKDALEPHIDALTMEIHHDRHHATYVNNLNAALESPELQNKSVESLIAD-L-NSVPEGIRTAVRNNGGGHANHSLFWEVIGPNGGGEPKGALASAIDSELGGFAKFKEDFAKAATTRFGSGWAWLS-V-K-DGKLSVTSTPNQDSPLME-GATPILGLDVWEHAYYLKYQNKRPDYIAAFW-NVVNWDEVGKRYEAAK
>WP_077615635_1_Bacteria_Firmicutes_Bacilli_Bacillales_Sporolactobacillaceae_Caenibacillus_caldisaponilyticus
MAYQLPELPYAYNALEPYIDEQTMRIHHDKHHGTYVSKLNEALKGDDLASKSIEDLVSD-L-NAVPENIRTAVRNNGGGHVNHSLFWQIMSPNGGGEPSGAVADAIKAKFGSFADFKKQFSDAAAGRFGSGWAWLV-VN--NGELEITSTPNQDSPYME-GKTPILGLDVWEHAYYLKYQNRRPEYIEAFF-NVINWDEVNKRYEAAK
>WP_039233833_1_Bacteria_Firmicutes_Bacilli_Bacillales_Bacillaceae_Quasibacillus_thermotoleransMTCC8252
MAFQLPELPYAYDALEPHIDKETMNIHHTKHHNTYVTKLNDALQGDELANKSVEEVIAN-L-DAVPESIRTAVRNNGGGHANHSLFWQLLSPNGGGEPTGALADAISSKFGSFDKFKDEFAAAAAGRFGSGWAWLV-VN--NGELEVTSTPNQDSPIME-GKTPVLGLDVWEHAYYLNYQNRRPDYINAFW-NVVNWDEVAKRYDQAK
>WP_094942067_1_Bacteria_Firmicutes_Bacilli_Bacillales_Planococcaceae_Tetzosporium_hominisVT49
MAFELPKLPYEYDALEPHIDKETMNIHHTKHHNTYITNVNNALEGSDLSSKSVEELISN-L-DAVPEDIRTAVRNNGGGHANHSLFWEILSPNGGGQPTGALAEAIDSKFGSFDAFKEEFAKAATTRFGSGWAWLS-VA--NGEVEVSSTPNQDSPLME-GKTPILGLDVWEHAYYLNYQNRRPDYITSFW-NVVNWDEVSKRYEAAK
>WP_004889507_1_Bacteria_Firmicutes_Bacilli_Bacillales_Bacillaceae_Anoxybacillus_flavithermus
MAFELPQLPYAYDALEPHIDKETMNIHHTKHHNAYVTNLNAALEGPELQSKTIEELMAN-L-NEVPENIRTAVRNNGGGHANHSLFWTILSPNGGGEPTGELAEAINNTFGSFEKFKEEFSKAAATRFGSGWAWLV-VH--NGQLEVTSTPNQDTPLME-GKTPILGLDVWEHAYYLKYQNRRPDYISAFW-NVVNWDEVAKRYAAAK
>WP_048600260_1_Bacteria_Firmicutes_Bacilli_Bacillales_Bacillaceae_Rubeoparvulum_massiliense
MTFQLPDLPYAFDALEPHIDAKTMEIHHDKHHATYVNNLNKAIEGTDLGNQSIEELVAN-L-NQVPEAIRTAVRNNGGGHANHSLFWTVLSPTGGGEPIGDLKAAIEKEFGSFAKFQELFANAAASRFGSGWAWLV-VA--NGKLEVMSTANQDSPLTE-GKTPILGLDVWEHAYYLKFQNRRPEYISAYW-NVVNWDEVARRYAAAK
>WP_014124974_1_Bacteria_Firmicutes_Bacilli_Lactobacillales_Enterococcaceae_Tetragenococcus_halophilusNBRC12172
MAYTLPDLPYAYDALEPYFDEETMHLHHDKHHNTYVNNLNAAIEKPELGEKSVEDLVAD-L-KNVPEDIYTAVRNNGGGHANHAFFWKILSPDGGGEPTGALGNAIDKEFGSFDSFKDEFKTAATGRFGSGWAWLV-LD--NGKLKITSTPNQDSPLTD-GQTPVLGLDVWEHAYYLKYKNVRPDYIAAFW-HIVNWDQANKNYEAAK
>WP_014024256_1_Bacteria_Firmicutes_Bacilli_Lactobacillales_Streptococcaceae_Lactococcus_garvieaeATCC49156
MAYTLPELPYAYDALEPFFDEETMHLHHDKHHQTYVNNLNAAIEKPEFFDKTVEELVAY-L-DRLPEDIRVAVRNNGGGHLNHTMFWEWLAPNAGGAPTGDIAAAIDEAFGSFDDFKAEFKAAATGRFGSGWAWLV-LDY--GKLKVVSTANQDNPISD-GQIPVLGLDVWEHAYYLKYHNVRPDYIEAFF-NLINWDKVNELYAKAK
>WP_020154026_1_Bacteria_Firmicutes_Bacilli_Bacillales_Bacillaceae_Caldibacillus_debilisDSM16016
MAFQLPALPYAYDALEPYIDKETMNIHHTKHHNTYVTNLNSALEGPELLNKSVEELIQN-L-DQVPESIRTAVRNNGGGHANHSLFWQILSPNGGGEPTGELREAIEKKFGSFTAFKDEFTKAATGRFGSGWAWLV-VN--NGELEVLSTPNQDNPLME-GKTPILGLDVWEHAYYLKYQNRRPEYIAAFW-NIVNWDEVAKRYQQAK
>WP_076757729_1_Bacteria_Firmicutes_Bacilli_Bacillales_Bacillaceae_Edaphobacillus_lindanitolerans
MAFKLPELPYAYDALEPHIDKETMEIHHTKHHNTYVTNLNAAVEGTDLADKSIEEVLRN-F-DSVPEEKKTAVRNNGGGHANHSLFWQLLSPNGGGEPAGELAEAISKKFGSFDKFKEEFETAAKGRFGSGWAWLV-VN--NGDIEVVSTANQDSPLME-GKTPILGLDVWEHAYYLKYQNRRPEYAAAFW-NVVNWDEVAKRYEEAK
>WP_025640407_1_Bacteria_Firmicutes_Tissierellia_Clostridium_ultunenseDSM10521
MAFKLPELKYSYDALEPHIDALTMETHYSKHHKGYVDNLNKALEGSKFQEMSIEEILKS-L-DELPEEIRTAVRNNGGGHYNHTLFWEIMSPDGGGKPDGKLAKKIDEDLGGFDKFKEELKKAALGQFGSGWAWLV-LN--NGKLEIVSTPNQDNPISD-GKPPILGIDVWEHAYYLKYKNLRADYIDAWW-NVVDWKKVSEIFDKVK
>WP_003249146_1_Bacteria_Firmicutes_Bacilli_Bacillales_Bacillaceae_Parageobacillus_thermoglucosidasiusC56YS93
MAFELPQLPYAYDALEPYIDKETMNIHHTKHHNTYVTNLNAALEGADLQNKSLEELLSN-L-EALPESIRTAVRNNGGGHANHSLFWTILSPNGGGEPTGELAEAINKKFGSFAAFKEEFTKAATTRFGSGWAWLV-VN--NGELEVTSTPNQDSPLME-GKTPILGLDVWEHAYYLKYQNRRPEYIAAFW-NIVNWDEVAKRYSEAK
>WP_014455115_1_Bacteria_Spirochaetes_Sphaerochaeta_africana_DSM8902
MAFTTPDLPYAYDALEPHIDKQTMTIHHDKHHAGYVTKLNAAVEGTDFADWKPEKLIRE-L-NTLPEDLQTPVRNNGGGHVNHSLFWTIMGPNGGGEPTGELHTAIVNTFGSFESFKDQFAKAAAGRFGSGWAWLV-VTP-SKGLEITSTPNQDNPITY-GKTPILGLDVWEHAYYLKYQNRRPEYIEAFF-NVVNWDAVAERYKAA-
>WP_087456977_1_Bacteria_Firmicutes_Bacilli_Bacillales_Alicyclobacillaceae_Tumebacillus_avium
MAYQLPALPYANDALEPHFDAMTMEIHHDRHHATYVNNVNAALEGDDLASKSIEELISN-L-DAVPENIRTAVRNNGGGHANHSLFWEILSPNGGGAPTGEIADAINAAFGSYDNFKAEFTKAATTRFGSGWAWLI-VD--GGKVAITTTEYQDNPLMQ-GKTPILGLDVWEHAYYLKFQNKRPDYIAAFF-NLINWDEVNKRFATAK
>WP_036096339_1_Bacteria_Firmicutes_Bacilli_Bacillales_Listeriaceae_Listeria_floridensisFSL_S10_1187
MAYELPKLPYTYDALEPNFDKETMEIHYTKHHNTYVTNLNNAVKDPELAAKSVEDLVAD-L-NSVPESIRTAVRNNGGGHANHSLFWTILSPTGGGEPTGALKDAIDSTFGGFDAFKEKFAAAATTRFGSGWAWLV-VK--DGKLEIISLPNQDSPLTE-GYTPVLGLDVWEHAYYLKFQNRRPEYINTFW-NVIDWNEANRRFEAAK
>WP_092051193_1_Bacteria_Firmicutes_Bacilli_Bacillales_Planococcaceae_Bhargavaea_ginsengi
MAFKLPELPYAYDALEPSIDKETMEIHHTKHHNTYVTNLNAAVEGTDLAEKSIEDVLRN-F-DSVPEEKKTAVRNNGGGHANHSLFWQILSPNGGGQPSGALAEAIDKKFGSFDKFKEEFETAAKGRFGSGWAWLV-VN--NGEVEVTSTPNQDSPLME-GKTPVLGLDVWEHAYYLKYQNRRPEYASAFW-NVVNWEEVSKRYEEAK
>WP_006678635_1_Bacteria_Firmicutes_Bacilli_Bacillales_Paenibacillaceae_Paenibacillus_dendritiformisC454
MAHQLPALPYANNALEPHIDETTMMIHHDRHHNTYVTNLNAALESPELQSKSVEELISD-L-NSVPESIRTAVRNNGGGHANHSLFWETIGPNGGGQPSGKLAEAIDKELGGFDKFKEDFAKAATTRFGSGWAWLA-VDK-DGKLSVSSTPNQDSPLME-GKTPLLGLDVWEHAYYLKYQNKRPDYIAAFW-NVVNWPAVEKKYEAA-
>WP_010303286_1_Bacteria_Firmicutes_Bacilli_Bacillales_Planococcaceae_Kurthia_senegalensis
MAFELPNLPYAFDALEPHIDARTMEIHHDKHHNTYVQGLNAALEGSEFDGKTVEEIIAN-L-DAVPEDVRTAVRNNGGGHANHSLFWTLLTADGKGAPEGELAAAIDAKFGSFDAFKEQFANAAKTRFGSGWAWLS-VV--NGELEISSTANQDSPIME-GKTPILGLDVWEHAYYLNYQNVRPNYIAAFW-NVVNWDKVAELYAAAK
>WP_096270598_1_Bacteria_Firmicutes_Bacilli_Bacillales_Bacillaceae_Paucisalibacillus_globulus
MAYQLPELPYAYDALEPHFDKETMNIHHTKHHNTYVTKLNAALEGADLQAKSIEDLVSN-L-DAVPENIRTAVRNNGGGHANHSLFWKVLSPNGGGEPTGELAEKINAKFGSLDKFKEEFAAAAAGRFGSGWAWLV-LN--NGELEVTSTPNQDTPLME-GKTPLLGLDVWEHAYYLNYQNRRPDYISAFW-NVVNWDEVAKNLSEAK
>WP_036094125_1_Bacteria_Firmicutes_Bacilli_Bacillales_Listeriaceae_Listeria_newyorkensis
MTYELPKLAYTYDALEPNFDKETMEIHYSKHHQTYVTKLNDALKGDDLAAKSIEDLVAD-L-NSVPENIRTAVRNNGGGHANHTFFWEILSPQGGGEPTGALADAINATFGSFEEFKTKFADSGVARFGSGWAWLV-VK--DGKLSIISTANQDSPLTE-GYTPVIGLDVWEHAYYLKFQNVRPEYIKTFW-NVVDWNKAGENFAAAK
>WP_020614684_1_Bacteria_Spirochaetes_Sediminispirochaeta_bajacaliforniensis_DSM16054
MSFITPDLPYAYDALEPYIDERTMRIHHDKHHEGYTAKLNNAVEGTEYASKSIEELLAG-L-DALPENIRTGVRNNGGGHYNHSLFWKVMGPKGGGRPDGALAEKIDSSFGGFDVFISEFSAAAASRFGSGWAWLA-LDA-KGSLVVLSTANQDNPVTQ-GLVPILGLDVWEHAYYLKYQNRRPEYIESFF-KVINWPKVAELYKAA-
>WP_087030611_1_Bacteria_Firmicutes_Bacilli_Lactobacillales_Carnobacteriaceae_Trichococcus_palustris
MAFILPELPYAYDALLPHIDVETMHLHHDKHHNTYVANVNAALEKPELAEKTVEELLTD-L-DGVPEDIRTAVRNNGGGHANHSLFWTVLAPNAGGEPTGAVKAAIDEAFGSFDALKEKFNAAALGRFGSGWAWLV-VA--DGKLEVTSTPNQDSPISE-GKTPILGLDVWEHAYYLNYKNVRADYIKAFW-NLVNWDEVNRRFEAAK
>WP_029100620_1_Bacteria_Firmicutes_Bacilli_Bacillales_Bacillaceae_Aeribacillus_pallidus
MAHQLPELPYAYNALEPHIDAQTMEIHHGRHHATYVNNLNAALEGADLQSKSVEELISN-L-DALPESIRTAVRNNGGGHANHTLFWQIMSPNGGGAPSGALADAINAAFGSFDNFKAEFTKAATTRFGSGWAWLV-VD--GGKLAITSTPNQDSPIME-GKTPILGLDVWEHAYYLKYQNKRPDYINAFW-NVVNWDEVSKRFEAAK
>WP_100352442_1_Bacteria_Firmicutes_Bacilli_Bacillales_Planococcaceae_Chryseomicrobium_excrementiET03
MAFELPKLPYEYDALEPHIDKETMNIHHTKHHNTYITNVNNALEGSDLSSKSVEELISN-L-DAVPEDIRTAVRNNGGGHANHSLFWEILSPNGGGQPTGALAEAIDSKFGSFDAFKEEFAKAATTRFGSGWAWLS-VA--NGELEVSSTPNQDSPLME-GKTPLLGLDVWEHAYYLNYQNRRPDYISSFW-NVVNWDEVSKRYEAAK
>WP_052651770_1_Bacteria_Firmicutes_Bacilli_Bacillales_Planococcaceae_Planococcus_massiliensis
MAYELPELPYAYDALEPHIDKETMNIHHTKHHNTYVTNVNAALEGEDLASKSIEELISD-L-NAVPEDIRTAVRNNGGGHANHSLFWQLLTPNGTGAPSGALAEAIDAKFGSFDEFKTKFENAGKTRFGSGWAWLA-VS--NGELEVTSTPNQDSPLME-GKTPILGVDVWEHAYYLKYQNKRPDYLAAFW-NVVNWDEVSKRYEAAK
>WP_040948784_1_Bacteria_Firmicutes_Bacilli_Bacillales_Paenibacillaceae_Gorillibacterium_massiliense
MSHQLPALPYEKNALEPHIDALTMEIHHDRHHATYVNNLNAALENPELQGKSVEALIAD-L-NSVPEGIRTAVRNNGGGHANHSLFWEVIGPNGGGEPTGALASAIDSELGGLAKFKEDFAKAATTRFGSGWAWLS-V-K-DGKLSVTSTPNQDSPLME-GATPILGLDVWEHAYYLKYQNKRPDYIAAFW-SVVNWDEVGKRYEAAK
>NP_390381_3_Bacteria_Firmicutes_Bacilli_Bacillales_Bacillaceae_Bacillus_subtilis
MAYELPELPYAYDALEPHIDKETMTIHHTKHHNTYVTNLNKAVEGTALANKSVEELVAD-L-DSVPENIRTAVRNNGGGHANHKLFWTLLSPNGGGEPTGALAEEINSVFGSFDKFKEQFAAAAAGRFGSGWAWLV-VN--NGKLEITSTPNQDSPLSE-GKTPILGLDVWEHAYYLNYQNRRPDYISAFW-NVVNWDEVARLYSEAK
>WP_123490447_1_Bacteria_Acidobacteria_Acidobacteriales_Acidobacteriaceae_Granulicella_spGAS466
MAYELPPLPYDYAALEPYIDEATMKLHHDKHHQTYVTNLNGAVEKPELGKKSPEELVAD-L-ASVPEDVRTVVRNNGGGHVNHTMFWQIMKPKGGGDPTGAIADQIKADFGAFEDFKKQFNETTAKQFGSGWGWLV-F-E-GGKLKIVTTPNQDNPLSQ-GHYPILGNDVWEHAYYLKYQNKRPDYLAAWW-NVVNWDEVNKRFATAK
>WP_008408572_1_Bacteria_Firmicutes_Bacilli_Bacillales_Planococcaceae_Solibacillus_silvestris
MAFKLPELTYAYDALEPHIDAKTMEIHHSKHHNTYVTNLNAAVEGTEYADKDINELIAN-I-DALPADKQTAVRNNGGGHANHTLFWELIAPGGSNTPVGEVAAAIDAKFGSFDAFKEEFAKAATTRFGSGWAWLI-VD--GDGVAVTSTPNQDSPVME-GKTPILGLDVWEHAYYLNYQNRRPDYIGAFW-NVVNWDVVEAKFQAAK
>WP_096658573_1_Bacteria_Cyanobacteria_Nostocales_Rivulariaceae_Calothrix_parasitica
--IKLPPLPYDYNGLEPHIDAKTMKFHHDKHHAGYVKNLNAALGKPQLKEKSVEELLGD-L-NSVPEDIRNTIINNGGGHLNHSMFWEIMKPNGGGEPNGAIANAIKDNFGSFSEVKSQFNQAGAKRFGSGWAWLV-FNK-DGKLEVMSTANQDSPFMM-GKYPVMGNDVWEHAYYLNYQNRRKDYLEAWW-NTINWDEVNQRFEAAK
>WP_041659827_1_Bacteria_Cyanobacteria_Chroococcales_Acaryochloris_marina_MBIC11017
-GFTVPPLPYSYFALEKYIDTKTMKIHHDKHHAGYVNNLNAAIAKPNLAGKSVEDLLTD-L-NAVPEDIRTAVRNNGGGHANHTLFWDSMTPNAEGKPKGKLADAIEESFGSFVAFQSEFKKAGLTRFGSGWAWLV-LTK-DGKLAVTSTPNQDSPLLD-GNIPLLGNDVWEHAYYLKYQNRRGDYLDAWW-NVVNWAEVESRYEKA-
>WP_015248067_1_Bacteria_Planctomycetes_Planctomycetia_Planctomycetales_Planctomycetaceae_Singulisphaera_acidiphila_MOB10_DSM_18658
--YSLPPLPYDYGALEPHISAKTMQFHHDKHHQAYVTNVNAALKDHPDHGKPIEELIAN-L-NALPEAIRTAVRNNGGGHANHSLFWQIMKPGGGGEPTGALGQAIASELGGFAAFKEALNKAGTTRFGSGWGWLV-LGK-DGKLAVTSTANQDSPIME-GLTPLMGVDVWEHAYYLDYQNRRPDYLASWW-NTLNWEEIGRRYDAAK
>WP_090440574_1_Bacteria_Firmicutes_Clostridia_Clostridiales_Clostridiaceae_Natronincola_peptidivorans
MKHTLPNLEYAYDALEPFIDKETMEIHHSKHHQAYVNNLNSALEGEDFKEKEIEELIGL-L-EDLPQEIYWAVRNNGGGHYNHSLFWKLLSVNGGGEPKGQLLEAINKSFGNFEAFKETFNKAAATRFGSGWAWLI-INK-DNQLEVTSTPNQDNPFME-GNRILLGLDVWEHAYYLKYQNKRPDYIQAWW-NLVNWDYVSKQYSS--
>WP_012502390_1_Bacteria_BacteroidetesChlorobi_group_Chlorobi_Chlorobia_Chlorobiales_Chlorobiaceae_Chlorobaculum_parvum_NCIB_8327
MAYQQPALPYADNALEPHISANTIGFHYGKHHAAYVKNYNGLVEGTPFDSMSLEEVILKT-ADD-ASK--VGVFNNGAQAWNHSFYWNCLSPNGGGEPTGDVAAKIVEDFGSVEKFKEELKTAAATQFGSGWAWLV-LD--NGTLKVVKTGNAQNPMTS-GQTPLLCIDVWEHAYYLDYQNRRPDHVAAVIDNLLNWEFVNENYKAAK
>OHD31459_1_Spirochaetes_bacterium_GWC2_52_13
--FTQYSLPYGYGSLEPHIDELTMVTHYTKHHAGYTNNLNAAVDKPELSGSSIEEILGK-L-DSIDPAIRTAIRNNGGGYWNHNLYFSILSPEASPKPSGELLKRIDSDFGSFDRLVEQVSALAATRFGSGWAWVS-VDT-KGKLTASSTPNQDNPLMDSNLTPILGIDVWEHAYYLKYKNLRADYIKAFW-QVVDWNAVTQRYEAA-
>PIN95651_1_CG10_big_fil_rev_8_21_14_0_10_Pacearchaeota_31_9_curated
MTFTLPKLGYEYSALEPYIDAKTMEIHYTKHHQAYVDKLNAAVKGTKYEKQELKETLSD-V-DSLPEKIRNAIINHGGGHANHSLFWEILSPHGKKKPSEKLLSDVEDSFGSFDEFKKKFSDAALGRFGSGWAWLV-VN--DGELEVISTPNQDSPLMD-NKIPILCIDIWEHAYYLKYQNKRADYIEAFW-NIVNWSKVEELYLSA-
>WP_015210936_1_Bacteria_Cyanobacteria_Nostocales_Nostocaceae_Cylindrospermum_stagnale_PCC_7417
-AIELPPLPYAYEALEPHIDARTMQFHHDKHHAAYVNNLNAALDKPELKSKTVEQLLQN-L-DQVPADIRTTVRNNGGGHVNHSMFWKIMKPNGGGEPTGEIATAINQTFGSFENFKKKFNSAGEARFGSGWVWLV-RTP-GGNLEITTTANQDNPLIE-SQYPIFGNDVWEHAYYLKYQNRRPDYLDAWW-NVVNWDEINQRFADA-
>WP_091834223_1_Bacteria_Firmicutes_Bacilli_Bacillales_Thermoactinomycetaceae_Marininema_halotolerans
--FELPALPYSTDALEPHIDAQTMEIHHGRHHKTYVDKLNAALEGVELQSKNINDLVAN-L-DQVPESIRTAVRNNGGGHANHSLFWEIMSPNGGGEPTGDLATAINDTFGSFDSFKEKFANEGVGRFGSGWAWLI-VKN-DGSLAITNTLNQDNPQTD-GHTPILGLDVWEHAYYLKYQNKRPDYINAFW-NVVNWDEVNKRYQAAK
>WP_015162211_1_Bacteria_Cyanobacteria_Chroococcales_Chamaesiphon_minutus_PCC_6605
-VFALPPLTYDYKALEPHIDAATMKFHHDKHHAAYVKNLNAAVNKPELKTKSVEQLLTS-L-SALPKDIQTTVRNNGGGHYNHTMFWRIMGPKGGGMPTGSIATAINSQFGTFDTFKTQFNQAGTKLFGSGWVWLV-SDK-N-KLKIITTPNQDSPISQ-GLYPIMGNDVWEHAYYLNYQNRRPEYLSAWW-NVINWTEVNKRFAQAQ
>WP_093314899_1_Bacteria_Firmicutes_Clostridia_Clostridiales_Clostridiaceae_Tindallia_californiensis
MKHTLPNLQYPYDALEPHIDKETMEIHHTKHHQAYVTKLNQALENDAFEEKELEALMTS-L-EELPQEVYWAVRNNGGGHYNHRLFWKILSPQGGGKPTGKLLEAIEKTFGSFEAFQESFNNAATTRFGSGWAWLI-LNK-NQELEVTSTPNQDNPLMD-GNKILLGLDVWEHAYYLKYQNKRPDYIHAWW-NVVNWDYVSQRYES--
>WP_028357093_1_Bacteria_Proteobacteria_Betaproteobacteria_Burkholderiales_Alcaligenaceae_Brackiella_oedipodis_DSM_13743
MSYQLPDLPYAYDALEPHIDAKTMEIHHTKHHQTYVNNLNKAVEG-EYADLPVDELVAK-A-KDLPSDIKQAVINNGGGHSNHSFFWTVMAKDGGGKPEGKLAEAIDAAFGSFDDFKQKFIKAATGRFGSGWAWLV-VGQ-DKKLQVTDSGNQDSPLMD-GLTPILGLDVWEHAYYLKYQNRRPEYIEAFF-NVVNWPEVARRFEEA-
>WP_013252509_1_Bacteria_Actinobacteria_Actinobacteria_Coriobacteridae_Coriobacteriales_Coriobacterineae_Coriobacteriaceae_Olsenella_uli_DSM_7084
--FEQIKLPYAYDALEPYVDALTMETHYSKHHTTYTNALNAAAEKAGVADQPIERLLSS-L-DGIDEPLRGTIRNNGGGFYNHNLYFSIMSPAPAAEPAGVLRERIEEAFGSVGELKAELKKAAVGRFGSGWAWLN-AAP-DGTLSVTSSPNQDNPFSELGVTPILGIDVWEHAYYLKYKNLRGDYVDAFF-SVLDWDAVAANYAKA-
>WP_023786922_1_Bacteria_Proteobacteria_Alphaproteobacteria_Rhizobiales_Hyphomicrobiaceae_Hyphomicrobium_nitrativorans_NL23
--FELPALPYDPAALEPHIDAATMNLHHGKHHQAYVTNLNKALADGDLAKQPLEELLAK-L-NDVPESIRTTVRNNGGGHANHSMFWQIMGAPGGTSPEGELKDAIDRDLGGLDKLQTDFNAAGGRVFGSGWVFVT-VDK-DGKLALTSKPNQDTPLMD-GGRVLFGNDVWEHAYYLKYQNKRADYLKAWW-NVVNWNAVAERYAAAK
>WP_026737820_1_Bacteria_Fusobacteria_Fusobacteriia_Fusobacteriales_Leptotrichiaceae_Leptotrichia_goodfellowii_DSM19756
--FEQVKLPYAYDALEPNIDAKTMEIHYTKHHAAYTNNLNDALKNPEFLNKSIEEILGN-L-DALEE-IRAGVRNNGGGFYNHNLYFTVIGPNGGGEPTGELAQKINEAFGSFQGFKDEFSKAAATRFGSGWAWLI-VNK-KGELKVRSTANQDNPLIESHGTPILGIDVWEHAYYLNYQNRRPDYINAFF-NVIDWNAVAKRYEEAK
>WP_012063096_1_Bacteria_Firmicutes_Clostridia_Clostridiales_Clostridiaceae_Alkaliphilus_metalliredigens_QYMF
--FALNNIPYSYEDLEPYIDKETMNIHHSRHHDAYVNGANKGLQDPEPHNKSSVELLKG-FSTDLPDSARNAVRNHVGGHTNHALFWEIMAPNSERRPSGELSERITETFGSFDEFKNQFEAAATTRFGSGWAWLV-IDK--GELKVTSSANQDRPYM-GGQTPILGIDVWEHAYYLKYQNKRGSYVSNFW-YVINWDEVARRYKAAR
>OGO13963_1_Bacteria_Chloroflexi_RBG_13_Chloroflexi_68_17
MAHVLVSLPYAYDALEPHIDARTMEIHHSKHHQTYVNNLNAALEPAALQGKTVEALLAD-L-TGVPEAIRTAVRNNGGGVANHNLFWKVMGPGGGGEPSGSLAAAIKKGFGDFAAFKETFSKAGITQFGSGWAWLV-VDA-GKTLKVLSLPNQDSPVSN-GMKPVLAMDVWEHAYYLKYQNRRADYVAAWW-NVINWAEVGRIYEA--
>WP_016910890_1_Bacteria_Firmicutes_Bacilli_Bacillales_Staphylococcaceae_Staphylococcus_vitulinus_F1028
MAFELPKLPYAYDALEPHIDKETMEIHHTKHHNTYVTKLNDAVKGTDLESKSIEDIIKN-L-NSVPENIRTAVQNNGGGHYNHSLFWELLTPN-ASEPSGEVVDAISSTFGSLDKFKEEFAAAAAGRFGSGWAWLV-VD--NGELAIVSTPNQDNPISE-GKLPVLGLDVWEHAYYLNYQNRRPDYINAFW-NVVNWDKVNELYQAAK
>WP_016998592_1_Bacteria_Firmicutes_Bacilli_Bacillales_Staphylococcaceae_Staphylococcus_lentus_050AP
MAFELPKLPYAYDALEPHIDKETMEIHHTKHHNTYVTKLNDAVKGTDLESKSIEDIIKN-L-NSVPDDIRTAVQNNGGGHYNHSLFWEMLTPN-ASEPSGEVVDAISSTFGSLDKFKEEFAAAAAGRFGSGWAWLV-VD--NGELSIVSTPNQDNPLSE-GKIPVLGLDVWEHAYYLKYQNKRPDYISAFW-NVVNWDKVNELYQAAK
>WP_013560497_1_Bacteria_Chloroflexi_Anaerolineae_Anaerolineales_Anaerolineaceae_Anaerolinea_thermophila_UNI_1
MAFELPPLPYAYDALEPYIDARTVELHYSKHHMTYLNNLNTALEKPQFFEWPLEKILSH-L-DEIPEEIRMTVRNNGGGVFNHNIYWAIMGPNRGGEPVGNLARAIEKTFGSFASFKEQLEKAGLGRFGSGWAWLS-KKA-DGTLVIHSTPNQDTPLAE-GLYPIIGVDVWEHAYYLKYQNRRAEYLSNWW-NLVNWEEAEKRYNG--
>WP_091473486_1_Bacteria_Firmicutes_Bacilli_Bacillales_Staphylococcaceae_Aliicoccus_persicus
MAFELPNLPYAYDALEPHFDKETMEIHHSKHHNTYVTKLNDAVSGTEYENKSLEDLVKG-Y-KDLPSDIQTAVRNNGGGHYNHSFFWEVLSPE-QNELSGELKDAIDAKFGSVDRFKEEFEAAGAARFGSGWAWLV-LN--NGELEVVSTPNQDNPVTD-GQTPLLGVDVWEHAYYLKYQNKRPEYLKAFW-NVVNWDKVTEIYNANK
>WP_078356541_1_Bacteria_Firmicutes_Bacilli_Bacillales_Staphylococcaceae_Staphylococcus_fleuretti
MAFELPKLPYAYDALEPHIDKETMEIHHTKHHNTYVTKLNDAVKGTDLESKSIEDIVKN-L-NSVPDDIRTAVQNNGGGHYNHSLFWELLTPN-ASEPSGEVVDAISSTFGSLDKFKEEFAAAAAGRFGSGWAWLV-VD--NGELAIVSTPNQDNPISE-GKLPVLGLDVWEHAYYLNYQNRRPDYINAFW-NVVNWDKVNELYQAAK
>WP_012377371_1_Bacteria_ChlamydiaeVerrucomicrobia_group_Verrucomicrobia_Opitutae_Opitutales_Opitutaceae_Opitutus_terrae_PB90_1
MAYELPKLPYAYDALVPHIDAKTMEIHHTKHHQAYITNANNALKDPDLAALDVNELLKN-L-AKVPEAIRTAVRNNAGGHSNHSFFWKILGPGKGGAPKGKLAAAIDSQLGGFAKFKEDFGKAAATRFGSGWAWLI-VGA-DGKLAVGSTANQDSPLME-G-QPVLGLDVWEHAYYLNYQNRRPDYVTAWW-NVVDWDAAEANYTAA-
>WP_050180865_1_Bacteria_Firmicutes_Bacilli_Bacillales_Bacillaceae_Domibacillus_robiginosus
MAFELPQLPYAYDALEPHIDKETMNIHHTKHHNTYVTNLNAALEGEELLSKSVEEVIAN-L-DAVPESARTAVRNNGGGHANHSLFWQLLSPNGGGAPTGKLAEAIDAKFGSFDAFKEEFAKAGATRFGSGWAWLS-VA--NGELDLSSTPNQDSPIME-GKTPILGLDVWEHAYYLNYQNRRPDYIAAFW-NVVNWDEVSKRYEAA-
>WP_040388762_1_Bacteria_Firmicutes_Bacilli_Lactobacillales_EnterococcaceaeCatellicoccus_marimammaliumM35043
MMFQLPDLPYAYDALEPIIDEQTMHLHHDMHHQAYVNNLNAALEKPALQNKSLNELMSD-I-QALPEDIRTAVRNNGGGHFNHCFLWQEMTPE-LVKDPMDFRKAIVEAFGSFENFQDEFTKAAMARFGSGFAWLV-VNK-NKELEVISTPNQDTPLDG-GYTPIMAIDVWEHAYYLKYNNRRKEYVDAFW-KVLNWDFINDNYDRA-
>OIP50884_1_CG2_30_FULL_Fibrobacteres_45_31_curated
MAFELPKLPYAYTALEPYYDAQTLEIHYSKHHNTYTVNFNKAVDAAGLDGKTAEEILTS-L-DSVPADKKTALVNHGGGFWNHSFLWESLAPNAGGEAKGNLGSAIKAKWGSFAAFQEVFSAKAVGHFGSGWAWLV-VNQ-KGELEVVDTHDQICPLT-LGWKPLMVIDVWEHAYYLKFKNVRPDWVKSWW-NIVNWDKAEERFNA--
>XP_005706204_1_Eukaryota_Rhodophyta_Bangiophyceae_Galdieria_sulphuraria_ASM34128v1
--FALPALPYDYSALEPHIDTMTMNVHHKGHHQTYVNNLNGAIHGGQFKGLSIENIQRN-A-VKAPDAIKATVRNNGGGHFNHSLFWTLMAPTGANSPHGDLKQALETEFGSVDEFKTRFNAAAAGRFGSGWAWLC-MDR-SGKLFICSTPNQDNPLMEVGI-PILGLDVWEHAYYLKYQNRRPEYIAAWW-NVVNWDKVVENYSHAK
>WP_059107285_1_Bacteria_Firmicutes_Bacilli_Bacillales_Staphylococcaceae_Staphylococcus_auricularis
MAFELPNLPYDFDALEPYIDKETMEIHHDKHHNTYVTKLNSAVEGTDLENKSIEEIVAN-L-DSVPEDIQTAVRNNGGGHLNHSLFWELLTPN-SEE-KGTVVDKIKEQWGSLDDFKKEFADAAAARFGSGWGWLV-VNA-EGKLEITTTPNQDNPITE-GKTPILGIDVWEHAYYLKYQNKRPEYIENFW-NVVNWEKVDELYQAAQ
>WP_043373887_1_Bacteria_Proteobacteria_Betaproteobacteria_Burkholderiales_Comamonadaceae_Comamonas_testosteroni_TK102
MSYTLPPLAYDYAALEPHIDAQTMEIHYCRHHQTYVNNLNAALEGSEYAQWSLDDLLAK-V-ESLPQALRQAVRNNGGGHANHSLFWQVMSP-GGGLPQNALAAAIDKDLGGFENFKTEFTKAAISRFGSGWAWLS-VDR-SGKLHVESSANQDNPLMS-GNTPILGLDVWEHAYYLKYQNRRPEYIAAFY-NVVDWNEVARRFAAA-
>WP_055726726_1_Bacteria_Proteobacteria_Alphaproteobacteria_Rhizobiales_Bradyrhizobiaceae_Bosea_thiooxidans
--FSLPKRAYEPNALEPHIDAATMDIHYNRHHAAYVAALNNAAKDGVIAKASVGELLAD-L-NQLPENLRMVVRNNGGGHANHTMFWEVMGPAAGGAPTGDVAAAITRDLGGFDKFKADFEAAGLRVFGSGWVFVT-VDK-DGKLALLAKPNQDSPIME-KRMVLLGNDVWEHAYYLKYQNRRADYLKSWW-NVVNWAKVNERYAAAK
>OGV45058_1_Bacteria_Lentisphaerae_GWF2_Lentisphaerae_57_35
MIHKLPELPYPFEALEPHIDTTTMQIHHGKHHAAYVANLNAALDKPTLHAKTLEELLRN-L-ADVPGDIRTAVRNNGGGHANHSLFWQWMTPNGGGKPGGQLAQAIDSTFGGFDAFKEQFGKAGATRFGSGWAWLT-VK--DGKLCICSTPNQDSPIMNPGE-PILGVDVWEHAYYLKYQNRRADYLEAWW-NVVNWPKVEAFYQAS-
>WP_012204818_1_Bacteria_Proteobacteria_Betaproteobacteria_Burkholderiales_Comamonadaceae_Delftia_acidovorans_SPH_1
--YTLPPLNYAYDALEPHIDAQTMEIHYTKHHQAYVNNLNAALKDTPHGSQPVEQLIAD-L-SLLPEGVRGAVRNNGGGHANHSLFWTVMAPVGGGAPSGELAQAIDRELGGFDAFKAAFTQAALTRFGSGWAWLV-VGK-DGKLAVESSGNQDSPLMS-GATPILGLDVWEHAYYLKYQNRRPEYIAAFY-NVVNWAEVARRYAAAR
>WP_068128303_1_Bacteria_Firmicutes_Bacilli_Bacillales_Staphylococcaceae_Nosocomiicoccus_massiliensis
MAFELPELDYAYDALEPTIDKETMEIHYSRHHNTYVTNLNNAVEGTEFENKSLEELVKD-I-DSLPEDIRTAVRNNGGGHYNHSLFWQLLTPE-QKDVPAELKEAIEDKFGSLDSFKEKFEAAAAGRFGSGWAWLV-VG--NDGLEIISTPNQDNPLME-DKTPVFGVDVWEHAYYLKYQNKRPEYLGAIW-NVVNWEKVNELYQEAK
>XP_005714949_1_Eukaryota_Rhodophyta_Florideophyceae_Chondrus_crispus_ASM35022v2
MSFALPNLPYQYDALEPYVDSTTMNIHHTKHHQTYVNNINKVISGSALKGLSLPAIQAN-I-TSLPAEIQTPVINSGGGHFNHAMFWTLMGRPGCNTPVGSIKDKINADFGSFDEMKAKFNSAAAARFGSGWAWLS-VGA-DGKLFISSTKNQENPLMAPGS-PVLGLDVWEHAYYLKYQNRRPEYISAFW-NVVNWDQVTKNYDS--
>WP_092594535_1_Bacteria_Firmicutes_Bacilli_Bacillales_Staphylococcaceae_Jeotgalicoccus_halophilus
MAFELPKLPYAYDALEPHIDKETMEIHHSKHHNTYVTKLNDAVKGTDLESKSIEEIVKN-L-DAVPENIKTAVRNNGGGHLNHSLFWELLSPE-QKELSGELKEAIESAFGSVDKFKEEFEAAAAGRFGSGWAWLV-VN--NGALEITSTPNQDNPVSE-GKTPVFGVDVWEHAYYLKYQNKRPEYLSAIW-NVVNWDKVNELYQTAK
>OHB22043_1_Bacteria_Parcubacteria_OD1_RIFCSPLOWO2_01_FULL_OD1_48_18
MKHILPPLPYSYDALEPHIDERTMEIHYTKHHQAYVDKLNQALEKPDLGAWPLEELLRS-T-ESVPETIRSAVRNHGGGHFNHSLFWPSMAPSGGREAQGVLGGVITKAFGSFASFREKFTSTALGVFGSGWAWLV-VNAA-GTLEIISTPNQDSPVSS-GLKPILGLDIWEHAYYLKYQNRRAEHIEAWW-NIVNWEEVGKRYGA--
>OHB82745_1_Planctomycetes_bacterium_RBG_16_64_12
MTYALPELPYAYDALEPHIDARTMEIHHIKHHAAYIAKLNQAIEGYDLGDPSIEDLVTG-I-HVVPAEIRTVVQNHGGGHVNHSLFWTVLGPD-GGEPEGDLLRALDDQLGGFEACKEALTKAAMGRFGSGWAWLC-VDG-DERLVVEDTPNQDSPLMH-GHTPILGIDVWEHAYYLKYQNRRADYVAAFF-NVVYWENVAARYREA-
>WP_015152615_1_DessicationTolerance_Bacteria_Cyanobacteria_Pleurocapsales_Chroococcidiopsis_thermalis_PCC_7203
--FKLPPLPYDYKALEPHIDAQTMRIHHDRHHATYVKNLNAAIAKPKLKGQTAEQLIQK-L-DSLPQDIRMTIRNNGGGHVNHSMFWEIMSPKGGGEPTGEIASVIKKNFGSFANFQQQFNQAGEKQFGSGWAWLV-RTP-DGKFQVTSTANQDSPLME-GNYPIMGNDVWEHAYYLKYRNRRAEYLKAWW-NVVNWQEINQRLALAA
>PIN93287_1_CG10_big_fil_rev_8_21_14_0_10_Pacearchaeota_31_24_curated
MKPELPKLNYSYDSLEPSIDAKTMEIHYTKHHQAYIDKLNLALEKPELQDKPIEELLGD-I-ESIPEDIRNIVINHGGGHANHSFFWEILSPE-NQEFEGEVSKGLKESFADFNEFKVKFKESAMARFGSGWVWVV-LNK-DKKLEIITTANQDSPLMD-GLFPVIGLDLWEHAYYLKYQNKRADYVESFW-KILNWKKVDEIYQKA-
>WP_046790184_1_Bacteria_Firmicutes_Bacilli_Bacillales_Staphylococcaceae_Salinicoccus_halodurans_H3B36
MAFELPELPYAYDALEPHFDKETMEIHHSKHHNTYVTKLNDAVQGTDLESKSIEEIIKN-L-DSVPEDKKTAVRNNGGGHLNHSLFWKLLTPD-AKEVSGEVKDAIESKFGSIDEFKEKFEAAGAARFGSGWAWLV-VN--NGELEIVSTPNQDNPVSE-GKTPILGVDVWEHAYYLKYQNKRPEYLKAFW-NVVNWDKVNELYSNAK
>OGJ73532_1_Candidatus_Peribacteria_bacterium_RIFCSPLOWO2_12_FULL_53_10
MPYTLPALPYAYDALEPHIDARTMEIHHTKHHQTYIDKVNAALAGTEWEGKPVEEIIAN-L-SKIPEDKRGAVRNHGGGHANHSLFWTILSPDGGGKPSGDLAKAIDASFGSFDAMVELFNTAAANRFGSGWAWLV-KIE-NGELRIENTPNQDSPLME-G-TPILGLDVWEHAYYLKYQNKRTEYVKAFW-NVINWKEVERRFSGA-
>PIN90307_1_Candidatus_Pacearchaeota_CG10bigfilrev821140103476_ARCHAEA_DPANN_Pacearchaeota
MNYKLPKLPYEYDSLEPYIDAKTMEIHYTRHHQAYLDKLNKAIEGGEFEGKSVEEILRN-I-GAVSDDIKQIVINNGGGYVNHSLFWEIMAPAGGGEPSGALAEAINSRFGSFEDFKNKFSDAAATRFGSGWAWLV-VNS-SGELEVMSTANQDSPLMQ-GKTPILGLDVWEHAYYLNYQNKRPDYINAWW-NVVNWERVGELFDS--
>WP_075572628_1_Bacteria_Firmicutes_Negativicutes_Veillonellales_Colibacter_massiliensis
MAYTLPDLPYAYAALEPYIDEETMHYHHDKHHNTYVTNLNGAVEKPELFAKTAEELVAD-L-NAVPEDIRTAVRNNGGGHANHTFFWNIMSPDGGKL-CGSVEDAINTAFGSTAEFQKLFTQAATSRFGSGWAWLV-VN--KGKLEVMSTANQDSPLSE-GKTPILGLDVWEHAYYLKYKNARAAYIDAFW-NVVNWKQVNEHFEKAK
>WP_023067347_1_Bacteria_Cyanobacteria_Oscillatoriales_Lyngbya_aestuarii_BLJ
MAFELPELPYPADALESSMSKQTFSFHHGKHHAAYVKKLNGMIEGTDLANKSLEEIVKAT-AND-PSK--SGIFNNAAQVWNHSFFWKCMKPGGGGKPSGALAEKINADFGSYEKFAEEFKNAGATQFGSGWAWLV-LE--NGTLKVKKTLNAINPIIE-GVTPLLTMDVWEHAYYLDFQNARPGYIDNFLGKLVNWDFVAENLAAAQ
>WP_031496987_1_Bacteria_FibrobacteresAcidobacteria_group_Acidobacteria_Solibacteres_Solibacterales_Solibacteraceae_Bryobacter_aggregatus_MPL3
MSFSLPALPYATNALEPHIDQATMEIHHGKHHNAYVTNLNKALESPELAGKTIEELLAN-L-AIVPEGIKTAVRNNGGGHYNHSLFWTIIGPGKGGTPSGKLAAAIDASFGSFDAFKEKFSAAATTRFGSGWAWLT-KTA-DGKVEISSSANQDNPVME-GKFPVIGLDVWEHAYYLKYQNRRPDYIAAWW-NVIDWDAAEARFNA--
>OGJ56545_1_Candidatus_Peribacteria_bacterium_RIFCSPHIGHO2_01_FULL_51_35
MPHTLPALPYAYNALEPHFDAKTMEIHHTKHHQAYIDKLNAAIAGTEWEKMAVQELLTK-I-KDVPAEKQTAVRNHGGGHANHSLFWTVLSPEGGGKPSGDLAKGIESGFGSFDTFQKQFNDAATNRFGSGWAWLV--VD-NGKLKVENTANQDSPLME-GRTPILGLDVWEHAYYLKYQNKRPDYITAFW-NVVNWNEVTRRFGEA-
>WP_002651333_1_Bacteria_Planctomycetes_Planctomycetia_Planctomycetales_Planctomycetaceae_Blastopirellula_marina_SH_106T_DSM_3645
MAYTLPELPYAYDALEPSIDAKTMEIHHTKHHQAYITKVNDAIKGTALESKTIEELVSD-L-SAVPENVRGAVRNNGGGHANHSLFWTIMKPNGGGAPTGALAAAIDAELGGFEKFKEDFSKAAATRFGSGWAWLS-VD--GGKLLVESTPNQDTPLME-GRTPILGLDVWEHAYYLNYQNRRPDYVSAFF-NVINWDEVSKLYAAA-
>WP_015122182_1_Bacteria_Cyanobacteria_Nostocales_Rivulariaceae_Rivularia_sp_PCC_7116
--IKLPPLPYDYNGLEPHIDAKTMKFHHDKHHAGYVKNLNAALGKPKLKQQSVEELLGN-L-DSVPQDIRNTIRNNGGGHVNHSMFWEIMKPDGGGEPTGAIANAIKDNFGSFSEMKNQFNQAGAKRFGSGWAWLV-FNK-DGKLEVMSTANQDSPFSQ-GKYPVMGNDVWEHAYYLNYQNRRKDYLEAWW-NTINWDEVNTRFDAAK
>WP_011357958_1_Bacteria_BacteroidetesChlorobi_group_Chlorobi_Chlorobia_Chlorobiales_Chlorobiaceae_ChlorobiumPelodictyon_group_Pelodictyon_luteolum_DSM_273
MAYQQPALPWAENALEPHISAKTLSFHYGKHHAAYVTNYNNLVGGTPLDEMPIEDVIAQT-AGD-SSK--IGVFNNGAQAWNHSFYWNCLTPNGGGKPSGELAEAIEKDFGGYDAFREELKNAAATQFGSGWAWLV-LE--NGTLKVAKTANAETPMTK-GMKPILTIDVWEHAYYLDYQNRRPDYTAAVIDNLINWEFAEENYTAAR
>WP_075724104_1_Bacteria_Firmicutes_Tissierellia_Tissierella_creatinophilaDSM6911
MTFKLPELDYAYDALEPYIDAKTMEIHHTKHHQAYINNANNALEGEKLQDMDVKELLEK-L-DEVPKEIRTAVRNNAGGHYNHSIFWKIMSPNGGGKPDGELSKRIEEDLGGFEKFKEEFNKAATTRFGSGWAWLV-LE--NGKLSVMSTPNQDSPVSE-GKFPLMGLDVWEHAYYLKYQNKRPDYIEAFW-NVVNWKEVEKRFNEA-
>WP_005540155_1_Bacteria_Firmicutes_Clostridia_Clostridiales_Lachnospiraceae_Johnsonella_ignavaATCC51276
--YKQIELAYGFNALEPYIDALTMETHYTKHHAAYTKNLNDASQKAGVDGKEITKLLAE-L-DLIDEGLRKAIRNNGGGFYNHNLYFDIMAPNGAKEPQGKLAEAINKEFGSFEAFKEKISAAGAGQFGSGWAWLS-SDK-NGKLYVSATPNQDNPIMEKGLIPVLGIDVWEHAYYLKYKNLRGDYIKAFF-NVVDWNKVSKNYENA-
>ORC36894_1_Bacteria_Spirochaetes_Marispirochaeta_aestuarii_JC444
MSHTLPDLPYAFNALEPYIDARTMEIHHDKHHGGYVSKLNDALKHPNLAEKPLEELLSD-L-SAVPEDIRTAVRNNGGGHFNHSLFWKVLGP-GGGSPEGDLKAALESTFGSLEAFKESFSNAAATRFGSGWAWLS-VDS-QGKLVVHSTPNQDTPLAE-GLRPILGLDVWEHAYYLNYQNRRPEYIKSFW-EVVNWKQVAKNFSAA-
>WP_078806065_1_Bacteria_Firmicutes_Bacilli_Lactobacillales_EnterococcaceaePilibacter_termitis
MSYTLPDLPYAYDALEPHFDVETMHLHHDKHHATYVANLNAAVEKPELFNKKVEELVAD-L-ENVPADIKIAVQNNGGGHANHSFFWEILSGNGGGNPTGEIAEAIEKTFGSFESMKEDFKLAATGRFGSGWAWLV-VD--NGELKITSTANQDSPLTN-GQTPVLGLDVWEHAYYLKYKNVRPDYIAAFW-NLVNWDVVNENYKKA-
>XP_005649580_1_Eukaryota_Viridiplantae_Chlorophyta_Trebouxiophyceae_Coccomyxa_subellipsoidea_C169
-AFTLPALPYAYDFLEPFIDTLTMRLHHDRHFCTFYTNLNPIVANAALQGKTLVEIVGA-L-GSFPAAVATAVRNNAGGAWNHAFFFQIMTKESSAAPAGPLRIAIEAAFGTFANFTTLFQTAGNNQFGSGWAWLV-V-KADGSLAVTSTPNQDNPLQ-QGI-PILGLDVWEHAYYLQYYNVRGSYTVRWF-NVINWTKVAALFEDAK
>WP_013704201_1_Bacteria_Deinococcus_Thermus_Deinococci_Thermales_Thermaceae_Marinithermus_hydrothermalis_T1_DSM_14884
--FKLPELGYAYDALEPHIDARTMEIHHTKHHQAYVNNLNAALEKPYLHGAGLEALLRN-L-AALPEEIQTAVRNNGGGHANHSLFWEVIAPGGSREPTGALAQAIQETFGSFEAFKERFAKAAATRFGSGWAWLA-VDA-FGKLHVFSTANQDSPLMQ-GFTPILGLDVWEHAYYLKYQNRRPEYIQAFW-NVVNWDVVAQKYEAAK
>WP_042256398_1_Bacteria_Firmicutes_Clostridia_Clostridiales_Lachnospiraceae_Butyrivibrio_proteoclasticusB316
--FEQVKLSYDANALEPHLDQLTIETHYGKHHATYTKTFNELAEKAGVAGKSVEEILGS-L-DQIDETLRKGLRNQGGGYYNHNLYFEAFSPNPAKAPTGKLLEAINRDCGSVENCIDALSKAAAGQFGSGWSFLS-TDK-SGKLYVSASPNQDNPISETGRTPILALDVWEHAYYLKYKNLRPDYIKAFW-EILDWKVIEANYEKA-
>WP_076525452_1_Bacteria_Firmicutes_Bacilli_Bacillales_Thermoactinomycetaceae_Kroppenstedtia_eburneaDSM45196
--YELPALPYASDALEPHFDKETMEIHHGRHHKTYVDKLNGALEGAALQEMSVEDLMKN-I-DQVPESIRTAVRNNGGGHANHSLFWKILSPNGGGQPTGELATAIDSAFGSFEKFKEEFTNAAVGRFGSGWAWLV-LGK-DGSLAITSTPNQDSPLME-GLQPILGLDVWEHAYYLKYQNKRPDYIKAFW-NVVNWDEVGKRYEEAK
>NP_269500_1_Bacteria_Firmicutes_Bacilli_Lactobacillales_Streptococcaceae_Streptococcus_pyogenesM1GAS
MAIILPELPYAYDALEPQFDAETMTLHHDKHHATYVANTNAALEKPEIG-ENLEELLAD-V-TKIPEDIRQTLINNGGGHLNHALFWELLSPEK-QDVTPDVAQAIDDAFGSFDAFKEQFTAAATGRFGSGWAWLV-VNK-EGQLEITSTANQDTPISE-GKKPILALDVWEHAYYLNYRNVRPNYIKAFF-EIVNWKKVSELYQAAK
>WP_064121526_1_Bacteria_Proteobacteria_Gammaproteobacteria_Oceanospirillales_Halomonadaceae_Halotalea_alkalilenta_IHBB13600
MAYELPQLPYAYDALEPHFDKATMEIHHTKHHQTYVTNANAALEKPEFASLSAEELVAK-L-DEVPEASCTAIRNNAGGHANHSLFWTILTPNSEGAPVGELKAAIDSTFGSFEQFQEQFETAAKGRFGSGWAWLT-V-K-DGKLAVGSTANQDSPLSE-A-TPVLGLDVWEHAYYLNYQNRRPDYIKAFW-NLVNWAEVEKRYQAAK
>RXS93927_1_Bacteria_Acidobacteria_Acidobacteriales_Acidobacteriaceae_Acidipila_dinghuensis
--YKLPPLPYAYDALEPYIDAETMHLHHDKHHASYVEKLNAAVAGPDVAAKPVDELMKN-L-DAVPEEIRTAVRNQGGGHWNHSFFWQILSTKGGSAPTGVLAQDITAQLGGFQGFHDQFAKAAASVFGSGWAWLT-LDK-SAKLHVETTANQDCPLTQ-GRTPVVGIDVWEHAYYLKYQNRRPEYVAAFF-NAVNWERVSEIYVGQK
>WP_022796445_1_Bacteria_Firmicutes_Bacilli_Lactobacillales_EnterococcaceaeBavariicoccus_seileriDSM19936
MSYTLPDLPYAYDALEPVIDEETMHLHHDKHHNTYVTNLNKALESPELGEQPIESLVAH-L-NEVPEDIKTAVRNNGGGHANHSFFWTILAPDGQNLPTGAVFEAIESTFGSFDDFKKEFAQSATGRFGSGWAWLV-VS--DGKLEIVSTPNQDSPLTD-GKTPILGLDVWEHAYYLTYKNARPKYIEAFW-GIVNWDEVARRYTEA-
>PIR49108_1_CG10_big_fil_rev_8_21_14_0_10_Peregrinibacteria_55_24_curated
MPFNLPKLPYAYDALEPSIDAKTMEIHHGKHHQAYVDKANAALEG-EWLSRPIEDVMAR-L-MEVPEDRRQAVRNHGGGVLNHAIFWTVMGPKAGGEPQGDLGKAIQSAFGDFASFQEQFTQAALSQFGSGWAWLV-A--GDSRLEITQTANQDSPVTQ-GLTPLLCIDVWEHAYYLRYQNRRPEYVKAWW-NVVNWQEVAQRFAKVK
>WP_016867644_1_Bacteria_Cyanobacteria_Stigonematales_Fischerella_muscicola_PCC7414
-AIQLPPLPYDYNALEPHIDEATMRFHHDKHHATYVKNLNAALDKPDLKNKNVEDLLRN-L-DSVPEDIRTTVRNNGGGHINHSMFWLIMKPDGGGEPTGAIADAIQDNFGSFANFKKQFNDAGSKRFGSGWVWLV-RNK-DGRLEVVSTPNQDTPLSE-GKYPIMGNDVWEHAYYLKYQNRRADYLDAWW-NVLNWDEINKRFAAA-
>NP_358268_1_Bacteria_Firmicutes_Bacilli_Lactobacillales_Streptococcaceae_Streptococcus_pneumoniaeR6
MAIILPELPYAYDALEPYIDAETMHLHHDKHHQTYVNNANAALEKPEIG-EDLEALLAD-V-ESIPADIRQALINNGGGHLNHALFWELMTPEK-TAPSAELAAAIDATFGSFEEFQAAFTAAATTRFGSGWAWLV-VNK-EGKLEVTSTANQDTPISE-GKKPILGLDVWEHAYYVKYRNVRPDYIKAFF-SVINWNKVDELYAAAK
>WP_015230134_1_Bacteria_Cyanobacteria_Chroococcales_Dactylococcopsis_salina_PCC_8305
MGYELPALPYDYTALEPAISKSTLEFHHDKHHAGYVKKFNAAVEGTELDSKPIEDVIKAV-AGD-DSK--TAIFNTGAQAWNHTFYWNSMKPNGGGTPTGELAQKIDADFGSFEKFKEAFKAAGTGQFGSGWAWLV-LD--NGTLKVTKTLNADNPLTK-GQTPLLTMDVWEHAYYLDYQNQRGTYIDAFLDQVVNWEFAAENFAKAK
>WP_011680996_1_Bacteria_Firmicutes_Bacilli_Lactobacillales_Streptococcaceae_Streptococcus_thermophilus_JIM8232
MAIILPDLPYAYDALEPYIDAETMTLHHDKHHATYVANANAALEKPEIG-EDLEALLAD-V-EKIPADIRQALINNGGGHLNHALFWELLSPEK-QEPTAEVAAAINEAFGSFEAFQEVFTTAATTRFGSGWAWLV-VNA-EGKLEVVSTPNQDTPISD-GKKPILALDVWEHAYYLKYRNVRPNYIKAFF-EIINWNKVAELYAEAK
>WP_025733200_1_Bacteria_Proteobacteria_Gammaproteobacteria_Oceanospirillales_Halomonadaceae_Carnimonas_nigrificans_ATCC_BAA_78
MAYELPKLPYAYDALEPHFDKATMELHHTKHHQTYVTNANAALEKPEFANLSAEELVTK-L-ADVPEASQTALRNNAGGHANHSLFWTILTPESEGAPVGDLKAAIDDTFGSFEKFQEQFTTAAKGRFGSGWAWLV-V-K-NGKLEIGSTANQDSPLSD-A-TPVLGLDVWEHAYYLNYQNRRPDYIGAFW-KLVNWAEAEKRYQAAK
>WP_015226595_1_Bacteria_Cyanobacteria_Chroococcales_Halothece_cluster_Halothece_sp_PCC_7418
MAYELPPLPYDYTALEPAISKSTLEFHHDKHHAGYVNKFNAAVEGTELDSKPIEDVIKMV-ASD-ESK--TAIFNTGAQAWNHTFYWNSMKPNGGGTPTGELAQKIDADFGSFEKFKEAFKSAGTGQFGSGWAWLV-LD--QGILKVTKTLNADNPLTK-GQIPLLTMDVWEHAYYLDYQNQRGTYIDAFLDQIVNWEFAAENFAKAK
>WP_106345051_1_Bacteria_Firmicutes_Bacilli_Bacillales_Thermoactinomycetaceae_Planifilum_fimeticolaDSM44946
--FELPALPYPANALEPHIDAQTMEIHHGRHHATYVNNLNAALEGAALAEKSLEDLIRN-I-NEVPESIRTAVRNNGGGHYNHTLFWESMSPNGGGQPTGELADAINQTFGSFEKFQEEFTKAALTRFGSGWAWLV-VKS-DGKLAVTSTPNQDNPLMD-GDKPLLGIDVWEHAYYLKYQNKRPDYVKAWW-NVVNWEEVNKRYLNAR
>WP_027705170_1_Bacteria_Proteobacteria_Gammaproteobacteria_Oceanospirillales_Halomonadaceae_Zymobacter_group_Zymobacter_palmae_DSM_10491
MAYQLPTLPYAYDALEPHFDRQTMEIHHTKHHQTYVTNANAALEKPELASLSPEALIQK-L-DKVPAELQTAVRNNVGGHANHSLFWTVLTPNASKTPTGKVAAAINDAFGSFEAFQEKFEAAAKTRFGSGWAWLV-VNK-DGKLDVTSSANQDSPLAD-A-TPILGLDVWEHAYYLHYQNRRPDYIKAFW-NLVNWDEVERRFDAA-
>WP_006789238_1_Bacteria_Firmicutes_Negativicutes_Veillonellales_Anaeroglobus_geminatusF0357
MAYTLPDLPYSYAALEPYIDEETMHYHHDKHHQTYVTNLNGAIEKPELFSKTVEELISD-L-NAVPEDIRTAVRNNGGGHANHSLFWKIMGPDGGKI-SGPVADAVTEAFGSVEEFQKLFAQAAVSRFGSGWAWLV-VN--KGKLEILSTANQDSPLSE-GKKPILALDVWEHAYYLKYKNARADYISAFW-NVVNWKEVNNYFEAAK
>WP_012411731_1_Bacteria_Cyanobacteria_Nostocales_Nostocaceae_Nostoc_punctiforme_PCC73102
-AIQLPPLAYAYEALEPHIDAKTMQFHHDKHHATYVKNLNAALDKPELKGKTIEELLQK-L-DSVPQDIRRTVRNNGGGHVNHSMFWEIMKPKGGGEPTGNIASAINQSFGSFAAFKKQFNEAGASRFGSGWVWLV-RNK-GGKLEVTTTANQDSPLST-GKYPILGNDVWEHAYYLNYQNRRADYLDAWW-NVVNWDEINKRFAAA-
>OGX27438_1_Bacteria_WOR2_RIFCSPHIGHO2_01_FULL_WOR_2_52_10
MAFTVPNLTYGFDALEPHIDTQTMQIHHGKHHAAYVNNLNKAIEGKDLEAKSIEDLVAH-I-NAVPENIRTAVRNNGGGHYNHSMFWETIGPKAGGQPTGELADAIKADLGGFDAFKEKFTTAATTRFGSGWAWLI-SS--NGKLAVCSTPNQDNPLMDVKGKPILGIDVWEHAYYLKYQNRRPDYIAAFW-NVINWNAVSKRYKS--
>WP_013457578_1_Bacteria_Deinococcus_Thermus_Deinococci_Thermales_Thermaceae_Oceanithermus_profundus_DSM_14977
--FELPDLGYAYDALEPHIDARTMEIHHTKHHGGYVNNLNKALEGAFLHGAGLEELLTH-L-SALPAEIQTAVRNNGGGHLNHSLFWEVIAPGGAHAPSGELAWAIEDAFGSFDAFKDVFAKAAATRFGSGWAWLA-LDP-WGRLHVLSTPNQDNPVMQ-GLTPILGLDVWEHAYYLKYQNRRPDYIAAFW-NVVNFDVVGEKFAAAR
>OGU14234_1_Bacteria_Gemmatimonadetes_RIFCSPLOWO2_12_FULL_Gemmatimonadetes_68_9
MAHQLPNLPYGSDALEPHIDVQTMQIHHGKHHAAYVNNLNAALDKPELHQQSLEDLLKN-I-NTIPEDIRTAVRNHGGGHANHSMFWVIMGPKGGGEPKAKLGDAIKKTFGDFAKFKEQFAQAATTRFGSGWAWLT-L-S-KGKLEISSTANQDNPLMD-GKIPVMGLDVWEHAYYLKYQNRRPDYIAAWW-NVVNWAEIEKRYEAA-
>WP_048117566_1_Archaea_Thaumarchaeota_Nitrosopumilales_Nitrosopumilaceae_Candidatus_Nitrosopumilus_adriaticus
--FVLPKLPYAYDALEPYIDAQTMEIHHSKHHQAYTNGLNDTWEDSDNQDLALLIILSD-L-DQLKPEVRGRINFHGGGYTNHELFWKSMKPGGGGEPSGPLKDEIVKEFGSFEKFKEVFSSKTAAIQGSGWGWLI-YDPKSKKIKFKTTENQDSPITE-ELIPLLGLDVWEHAYYLKYENKRPDYIAAWW-NVVNWEEIEGRFARA-
>SPE26505_1_Bacteria_FibrobacteresAcidobacteria_group_Acidobacteria_Solibacteres_Solibacterales_Solibacteraceae_Candidatus_Sulfopaludibacter_spSbA3
MSFTLPALLYATDALEPHIDKMTMEIHHGKHHNAYVTNLNKALESPDLAGKTIEELLAN-C-AIVPENIRTAVRNNGGGHINHSMFWRIMGPNGGGAPVGNLAEAITGTFGGFDAFKEKFMAAGATRFGSGWAWLV-KS--AGKIEILSTANQDSPVMD-GKFPVMGLDVWEHAYYLKYQNRRPDYMNAWW-NVVNWQEIEERFNGA-
>WP_045869977_1_Bacteria_Cyanobacteria_Nostocales_Microchaetaceae_Microchaete_diplosiphon
-AIQLPPLPYAYDALEPHIDAKTMQFHHDKHHAAYVKNLNAALEKPQLKGRTVEELLRQ-L-DKVPADIRKTVRNNGGGHVNHSMFWQIMKPKGGGEPTGAIATAINQNFGNFAAFKKQFNEAGAGQFGSGWVWLV-RNK-NGKLEVTTTANQDTPLSQ-GKYPILGNDVWEHAYYLNYQNRRADYLEAWW-NVVNWDEINQRFAAA-
>WP_045869977_1_Bacteria_Cyanobacteria_Nostocales_Microchaetaceae_Fremyella_diplosiphon_UTEX_481
-AIQLPPLPYAYDALEPHIDAKTMQFHHDKHHAAYVKNLNAALEKPQLKGRTVEELLRQ-L-DKVPADIRKTVRNNGGGHVNHSMFWQIMKPKGGGEPTGAIATAINQNFGNFAAFKKQFNEAGAGQFGSGWVWLV-RNK-NGKLEVTTTANQDTPLSQ-GKYPILGNDVWEHAYYLNYQNRRADYLEAWW-NVVNWDEINQRFAAA-
>WP_011452217_1_Bacteria_Proteobacteria_Alphaproteobacteria_Rickettsiales_Anaplasmataceae_Neorickettsia_sennetsu_Miyayama
MTVILPSLPYHKDALEPLISEKTLSFHYDKHHSGYVNKLNELLVKSEFHGYGLVDIIRKS-YGR--EG-CEGIFNNAAQVWNHSFYWNSMSPSYRPQPDDAFMKQVIRDFGSLDILKEQLGLAAISQFGSGWAWVV-FKF-KNKLAILKTSNAETPLTV-EGSPLLVIDVWEHAYYLDYQNRRPDYVAAFLGQLLNWEFASANYAAS-
>OGJ77609_1_Candidatus_Peribacteria_bacterium_RIFOXYB2_FULL_54_17
MAYKLPVLPYSYDALEPYIDARTMQIHHTKHHQAYVDKANAAFHGTDWAERPIEEVLKN-L-KKVPEDKRTAVQNNGGGHANHALFWTVMGPKGGGEPTGKLAEAVRSSFGSFADLRTAFSAAAVGRFGSGWAWLV-VS--GGKLHVESTANQDSPLSS-GKTPILCLDVWEHAYYLLYQNRRADFVEAFW-NVVNWKEVERRYLEA-
>PSC72747_1_Eukaryota_Viridiplantae_Chlorophyta_Trebouxiophyceae_Micractinium_conductrix_ASM224581v2
MPFTLPPLPWAQDALESGMSKRTIEFHFGKHHTAYLNNLNGQIAGKELGLPSVEAVMMKT-NGG---Q-PTPEFNNAAQVINHTFFWESMSPSGGGKPSGKVAEAIDRDLGGYDKFVEAFKVAGATQFGSGWAWLS-VGK-EGNLEVSKTPNAENPWVH-GATPILTCDVWEHAYYLDVQNRRPDFIANFIDKLIDWNRVEQRYVAA-
>WP_012657105_1_Bacteria_Firmicutes_Bacilli_Bacillales_Staphylococcaceae_Macrococcus_caseolyticus_IMD0819
MAFELPKLEYAYDALEPHIDKETMEIHHTKHHNTYVTKLNDAVAGTEFENVSIEDLMKR-I-DEVPADKKTAVVNNGGGHYNHSLFWTLLAPG-KEA-KGEVVDAIESKFGSLDAFKQEFADAAAGRFGSGWAWLV-VN--NGELEVTSTPNQENPLME-GKTPILGLDVWEHAYYLNYQNKRPDYIAAFW-NVVNWDKVNELYLSAK
>NP_682309_1_Bacteria_Cyanobacteria_Chroococcales_Thermosynechococcus_elongatus_BP_1
MAFVQEPLPFDPGALEPYMSAKTLEFHYGKHHKGYVDNLNKLTQDTELADKSLEDVIRTT-YGD-AAK--VGIFNNAAQVWNHTFFWNSLKPGGGGVPTGDVAARINSAFGSYDEFKAQFKNAAATQFGSGWAWLV-LE--AGTLKVTKTANAENPLVH-GQVPLLTIDVWEHAYYLDYQNRRPDFIDNFLNQLVNWDFVAKNLAAA-
>WP_012164047_1_Bacteria_Cyanobacteria_Chroococcales_Acaryochloris_marina_MBIC11017
MVYQLPDLPYDYNALEPHISARTLEFHHDKHHAAYVTKCNGMTKDTPMDDMSIEEVIQSA-YKD-SAK--AGLFNNAAQAWNHSFYWNSMKPGGGGLPGGALAAQINTDFGNYDNFKAAFKEAGATQFGSGWAWLV-LE--NGKLKITKTPNAENPLVH-GQTPLLTMDVWEHAYYLDFQNSRPGYIDTFLSSLVNWDFAAQNFGAA-
>WP_016865190_1_Bacteria_Cyanobacteria_Stigonematales_Fischerella_muscicola_PCC7414
MAFTQPPLPFAFDALEPYMKAETFEYHYGKHHKAYVDNLNKLTEGTELADKSLEEVIQLS-FKD-SSK--TGVFNNAAQVWNHTFFWNCLKPAGGGTPTGDLATKIEKDFGSFDKFKEEFSNAAATQFGSGWAWLI-DD--GGTLKVMKTPNAENPLAH-GKKALLTLDVWEHAYYIDFRNARPAFIKNFLDQLVNWDFVAEQYATA-
>WP_016873389_1_Bacteria_Cyanobacteria_Stigonematales_Chlorogloeopsis_fritschii_PCC_6912
MAFTQPPLPFPMDALESHMKAETFEYHYGKHHKAYVDNLNKLTEGTELANKPLEEVIQIS-FKD-SSK--TGIFNNAAQVWNHTFFWNCLKPSGGGQPTGELGSKIEKDFGSFDKFKEEFSNAAATQFGSGWAWLV-DD--NGTLKVTKTPNAENPLVH-GQKALLTLDVWEHAYYIDFRNARPAFIKNFLDNLVNWDFAAEQYTKA-
>WP_002717662_1_Bacteria_Proteobacteria_Alphaproteobacteria_Rhizobiales_Bradyrhizobiaceae_Afipia_felis_ATCC53690
--FKLPPLPYATNVLEPHIDARTMEIHHDKHHGAYVANMNNFAKTPQLGQTPVETILAN-L-VNVPDSIRVGVRNNLGGHANHTMFWEIMAPNGG-TPDGEVLAAITRDFGDLEKMKTAFNTAGAGQFGSGWVFVT-VTK-DGKLGIETTANQDTPLMY-GKRVLFGNDVWEHAYYLNYQNRRADYLKAWW-NVVNWQKIGERYAAAK
>WP_016931111_1_Bacteria_Firmicutes_Bacilli_Bacillales_Staphylococcaceae_Staphylococcus_haemolyticus_JCSC1435
MAFELPNLPYATDALEPHIDKQTMEIHHDKHHNTYVTKLNSAVEGTDLESKSIEEIVAN-L-DSVPEDIQTAVRNNGGGHLNHSLFWELLTPN-SEE-KGTVVDKIKEQWGSLDEFKKEFADKAAARFGSGWAWLV-VN--NGQLEIVTTPNQDNPLTE-GKTPILGLDVWEHAYYLKYQNKRPDYISAFW-NVVNWEKVDELYNATK
>YP_498694_1_Bacteria_Firmicutes_Bacilli_Bacillales_Staphylococcaceae_Staphylococcus_aureus_NCTC8325
MAFKLPNLPYAYDALEPYIDQRTMEFHHDKHHNTYVTKLNATVEGTELEHQSLADMIAN-L-DKVPEAMRMSVRNNGGGHFNHSLFWEILSPN-SEE-KGGVIDDIKAQWGTLDEFKNEFANKATTLFGSGWTWLV-VN--DGKLEIVTTPNQDNPLTE-GKTPILLFDVWEHAYYLKYQNKRPDYMTAFW-NIVNWKKVDELYQAAK
>WP_002465016_1_Bacteria_Firmicutes_Bacilli_Bacillales_Staphylococcaceae_Staphylococcus_simiae_NCTC3000
MAFELPKLPYAYDALEPHIDKQTMEIHHDKHHNTYVTKLNAAVEGTDLESKSIEEIVAN-L-DSVPSDIQTAVRNNGGGHLNHSLFWEMLSPN-SEE-KGTVVEKIKEQWGSLDEFKKEFADKAAARFGSGWAWLV-VN--NGNLEIVTTPNQDNPLTE-GKTPILGLDVWEHAYYLKYQNKRPDYISAFW-NVVNWEKVDELYNAAK
>WP_042150994_1_Bacteria_Cyanobacteria_Oscillatoriales_Planktothrix_agardhii_NIVA_CYA_126_8
MAFELPALPFADDALESSMSAKTFSFHHGKHHAAYVTNLNKLIDGTGLADKSLEEIIKAT-AND-PNK--AGIFNNAAQVWNHTFFWNSLKAGGGGQPTGALADKINADFGSFDKFIEEFKAAATTQFGSGWAWLV-LN--NGTLKVTKTANAGTPIVD-GLTPLLTLDVWEHAYYLDFQNARPAYIENFLNQLVNWDFVAENFAAA-
>WP_013300349_1_Bacteria_Proteobacteria_Alphaproteobacteria_Parvularculales_Parvularculaceae_Parvularcula_bermudensis_HTCC2503
MAISLMDLPYEKTALAPHISEDTLNYHHGKHHQAYVTKTNDAIKGTALDDADLEAIVKE--AKK-TAN--QGLFNNSAQVWNHNIYWQSMSPNGGGAPGSKIAEAIDKSFGSYDEFKAKFKDAGGTQFGSGWAWLV-AKK-DGSLEILKTLNADCPLTD-ESTTLLTMDVWEHAYYLDYQNARPDYMTHFLDNLVNWDFAEERLAAA-
>XP_005850533_1_Eukaryota_Viridiplantae_Chlorophyta_Trebouxiophyceae_Chlorella_variabilis_v1
MAFTLPPLPYAMDALESGMSKQTFEFHYGKHHAAYLNNLNGQVAGKELNAASVHEVMLAT-NGG---K-PGPEFNNAAQVINHTFFWESMSPSGGGKPGGKVAEAIEKDLGGYDKFVEAFKAAGATQFGSGWAWLS-VGK-EGKLEVSKTANAENPWVH-GATPILTLDVWEHAYYLDVQNRRPDFISNFISNLIDWQRVEQRYLEA-
>WP_006195978_1_Bacteria_Cyanobacteria_Nostocales_Nostocaceae_Nodularia_spumigena_CCY9414
MAFTQPPLPFDFNALEAYMKGETFEYHYGKHHAAYVTNLNKLTDGTELADKSLEEVIQIA-FKD-SSK--VGIFNNGAQVWNHSFFWNCLKPAGGGAPTGDLAAKINQDFGSFDKFKEEFSNAAATQFGSGWAWLI-DD--GGTLKVMKTPNAENPLAH-GKKALLTLDVWEHAYYIDHRNARPAFIKNFLDQLVNWDFAAENYAKA-
>YP_001088132_1_Bacteria_Firmicutes_Clostridia_Clostridiales_Peptostreptococcaceae_Clostridioides_difficile630
--FKVKPLPYAYDALEPYIDKETMKLHHDKHYQAYVDKLNAALEKPELYNYSLCELLQN-L-DSLPKDIATTVRNNAGGAYNHKFFFDIMTPEK-TIPSESLKEAIDRDFGSFEKFKQEFQKSALDVFGSGWAWLV-ATK-DGKLSIMTTPNQDSPVS-KNLTPIIGLDVWEHAYYLKYQNRRNEYIDNWF-NVVNWNGALENYKNLK
>WP_011613835_1_Bacteria_Cyanobacteria_Oscillatoriales_Trichodesmium_erythraeum_IMS101
-VFQLTPLPYGYDALEPYIDKETMGFHYGKHYAGYIKKLNGAIQ-PKLKEFTAEELLLG-L-NSLPQDIRTAVRNNGGGYVNHKMFWEIMAPNGGGKPEGKIAVAIDESFGNFDGFKERFNAAGAARFGSGWVWLV-LGN-DGKLKVISTLNQDSPFL-TGNYPIMGNDVWEHAYYLRYQNRRRDYLNAWW-NIVNWPEVNRRYELA-
>WP_054362271_1_Bacteria_Proteobacteria_Alphaproteobacteria_Rhizobiales_Hyphomicrobiaceae_Prosthecomicrobium_hirschii
--FKLDPLPYAPAANEPHIDAMTMEIHHDRHHAAYVSNLNAALAQGEAAKLPLQDILAK-L-GEMPEAIRTALRNNGGGHANHTMFWQIMGGKGG-APAGELAAAVERDLGGLDKLQTDFNTAGTRVFGSGWVFVT-VTR-EGKLAIVAKPNQDTPLMD-GARVLMGNDVWEHAYYLKYQNKRADYLKAWW-NVVNWDKVAERYAAAK
>WP_093216990_1_Bacteria_Firmicutes_Bacilli_Bacillales_Bacillaceae_Sediminibacillus_albus
--FELPELPYAYDALEPHIDKETMNIHHTKHHNTYVTKLNGAIEGSNLESKSLEQLLAD-L-DSVPADIRTAVRNNGGGHANHSLFWTILSPNGGGEPSGELADKIKAKFGSFDKFKEEFGSAATGRFGSGWAWLV-VN--NGEIEITSTPNQDSPVME-GKTPILGLDVWEHAYYLKYQNKRPDYVSAFW-NVVNWDEVAKRYEAAK
>WP_009626858_1_Bacteria_Cyanobacteria_Oscillatoriales_Pseudanabaena_biceps_PCC7429
MAFELPSLPYAQDALAASMSAETLSFHYGKHHKAYVDNLNNLIKDTDLADKPLEEIIKIS-YKE--GK--AGIFNNAAQVWNHTFYWNGIKPAGGGAPTGALLDAINASFGSLDNFKTEFKNAGATQFGSGWAWLV-AE--GGTLKITKTPNAENPLIHEGQVPLLTMDVWEHAYYLDFQNSRPNFMANFVEKLINWDFVAANFAAA-
>WP_000874680_1_Bacteria_Firmicutes_Bacilli_Bacillales_Staphylococcaceae_Staphylococcus_argenteus_MSHR1132
MAFKLPNLPYAYDALEPYIDQRTMEFHHDKHHNTYVTKLNATVEGTDLEHQSLADMIAN-L-DKVPEAMRMSVRNNGGGHFNHSLFWEILSPN-SEE-KGGVIDDIKAQWGTLDEFKTEFANKATTLFGSGWTWLV-VN--NGKLEIVTTPNQDNPLTE-GKTPILLFDVWEHAYYLKYQNKRPDYMSAFW-NIVNWEKVDELYQAAK
>WP_000874681_1_Bacteria_Firmicutes_Bacilli_Bacillales_Staphylococcaceae_Staphylococcus_aureus_MU50
MAFKLPNLPYAYDALEPYIDQRTMEFHHDKHHNTYVTKLNATVEGTELEHQSLADMIAN-L-DKVPEAMRMSVRNNGGGHFNHSLFWEILSPN-SEE-KGGVIDDIKAQWGTLDEFKNEFANKATTLFGSGWTWLV-VN--DGKLEIVTTPNQDNPLTE-GKTPILLFDVWEHAYYLKYQNKRPDYMTAFW-NIVNWKKVDELYQAAK
>WP_093135059_1_Bacteria_Firmicutes_Bacilli_Bacillales_Bacillaceae_Salinibacillus_kushneri
--FELPELPYAYDALEPHIDKETMNIHHTKHHNTYVTKLNGALEGADLQDKSLEDLLGN-L-DAVPENIRTAVRNNGGGHANHSLFWTVLSPNGGGEPKGEVAEKINAKFGSFDKFKEEFKAAATGRFGSGWAWLV-VN--NGDVEITSTPNQDTPLME-GKTPILGLDVWEHAYYLKYQNKRPDYIAAFW-NVVNWDEVEKRYQSAK
>WP_000874681_1_Bacteria_Firmicutes_Bacilli_Bacillales_Staphylococcaceae_Staphylococcus_aureus_COL
MAFKLPNLPYAYDALEPYIDQRTMEFHHDKHHNTYVTKLNATVEGTELEHQSLADMIAN-L-DKVPEAMRMSVRNNGGGHFNHSLFWEILSPN-SEE-KGGVIDDIKAQWGTLDEFKNEFANKATTLFGSGWTWLV-VN--DGKLEIVTTPNQDNPLTE-GKTPILLFDVWEHAYYLKYQNKRPDYMTAFW-NIVNWKKVDELYQAAK
>WP_015195161_1_Bacteria_Cyanobacteria_Pleurocapsales_Stanieria_cyanosphaera_PCC_7437
MAYELPSLPYDYTALEPYISKSTLEFHHDKHHAAYVNKYNDAVKGTELDSKSIEEVIKAI-AGD-SSK--TGLFNNAAQAWNHTFYWQCMKPNGGGTPTRELAKKIEADFGGFDQFVEAFKDAGATQFGSGWAWLV-LD--GDKLKVTKTLNADNPLTS-GQVPLLTMDVWEHAYYLDYQNKRPSYIDEFVAHLINWDFVAQNLSAA-
>WP_096537586_1_Bacteria_Cyanobacteria_Nostocales_Nostocaceae_Nostoc_linckia_NIES25
---QLPPLPYGYGALTKAIDAETMKLHHSAHHASYVNNLNDALKQPNLQKRSVESLLLD-L-NSVPENIRTKVRNNAGGHLNHTIFWQLMSPQGGGQPTGAIAQEINKTFGSFDAFKKEFNAAGAGRFGSGWVWLV-RNP-QNQLQIVTTANQDNPIMD-GFYPILGNDVWEHAYYLKYRNRRAEYLNNWW-NVVNWPQINRRSQSSQ
>WP_015151658_1_Bacteria_Cyanobacteria_Oscillatoriales_Oscillatoria_acuminata_PCC6304
MTYELPPLPFDYTALEPHVSKSTLEFHHDKHHAKYVSNYNDMVKGTDMESKSIEEVIKAT-YND-SSK--SGLFNNAAQAWNHTFYWNCIKPSGGGKPSGALADKIAADFGSFDKFKEEFTTAASTQFGSGWAWLV-LD--KGTLKVTKTSNAENPIAM-GMTPLLTIDVWEHAYYLDYQNKRPDYIETFISSLINWDFVAEQMKKA-
>WP_012505759_1_Bacteria_BacteroidetesChlorobi_group_Chlorobi_Chlorobia_Chlorobiales_Chlorobiaceae_Prosthecochloris_aestuarii_DSM_271
MAYQQPSLPYAENALEPYISANTISFHYGKHHATYVKKFNEMVAGTPLDQQSIEEVVKTV-AGD-ASK--AGIFNNGAQAWNHSFYWNCLSPDGGGKPSGSLADKIDQDFGSYDTFREELANAAATQFGSGWAWLV-LD--NGTLKVTKTANAQTPVTE-GMTPILTIDVWEHAYYLDYQNRRPDYVASLIDNLVNWDFATSNFEAA-
>WP_017314806_1_Bacteria_Cyanobacteria_Stigonematales_Mastigocladopsis_repens_MORA_PCC_10914
MPFELPPLPYDYKALEPFISASTLEFHHDKHHAGYVTNLNNLVKDTDLANKSLEEVILAT-AND-SAK--AGIFNNAAQVWNHTFYWNGLKKDGG-SPTGELAEKINASFGSLDEFKNQFKQAGATQFGSGYAWLV-LD--KGELKVVKTPNAANPMTD-GQTPLLTADVWEHAYYLDYQNRRPDYLQTFLDQLINWDFVAEQYAKAK
>WP_009533012_1_Bacteria_Firmicutes_Clostridia_Clostridiales_Lachnospiraceae_Stomatobaculum_longum
--FEQVKLDYAFAALEPYIDALTMETHYSKHHATYTKNFNAAVEAAGIAGKSAEQILSS-L-DEVDEASRKALRNNGGGYYNHNLYFEIMSPEKHSAPEGKLAAAIEKQFGSVEALKEKLTALAVGQFGSGWAWLS-ANK-DGELQVSASANQDNPLMEKGFVPILGIDVWEHAYYLKYKNLRPDYVKAFF-EVLDWKKVAEKYEA--
>PIP58426_1_CG22_combo_CG1013_8_21_14_all_Vogelbacteria_OD1_37_9_curated
--YKLNPLNYGYADLEPYFDEATMKLHHDKHHQSYLDKLNLALTNPDLAAQPIEDLLTN-L-ATLPEELKSAVRNSGGGYANHNLFFNLIGPHSQTEATGDLAEAIKLKFSSFEQFKKDFTEKALSVFGSGWVWLT-LDQ-SG-LQIVTTANQDSPLS-LGLQPILACDVWEHAYYLKYQNRRVEFIDAFF-QVVDWPAVAKHYDTIK
>NP_764795_1_Bacteria_Firmicutes_Bacilli_Bacillales_Staphylococcaceae_Staphylococcus_epidermidis_ATCC12228
MAFELPNLPYAYDALEPHIDKQTMEIHHDKHHNTYVTKLNSAVEGTDLEAKSIEEIVAN-L-DSVPSNIQTAVRNNGGGHLNHSLFWELLSPN-SEE-KGEVVDKIKEQWGSLDEFKKEFADKAAARFGSGWAWLV-VN--NGQLEIVTTPNQDNPITE-GKTPILGLDVWEHAYYLKYQNKRPDYINAFW-NVVNWEKVNELYNATK
>WP_019461068_1_Bacteria_Proteobacteria_Alphaproteobacteria_Rhodospirillales_Acetobacteraceae_Roseomonas_mucosa_ATCC_BAA_692
--YTLPPLPYAFTANEPHIDAQTMELHHDKHHAAYVNNLNAALKDGQLAALPLQQLLAR-I-DSAPESIRTALRNNGGGHANHSMFWEIMGGKGG-APSGELGAAIERDFGGFDKFKSEFNRRGGARFGSGWVFVT-VAR-DGKLGLTDMPNQDSPLMS-GQMVLMGNDVWEHAYYLKYQNRRPEYLQAWW-NVVDWDKVAQRHAAAK
>WP_096656209_1_Bacteria_Cyanobacteria_Nostocales_Rivulariaceae_Calothrix_parasitica
MAYELPSLPYEYTALEPAISKSTLEFHHDKHHAAYVNKYNDAVRGTELDKKSIEQVIKEI-AGN-SEK--QGLFNNAAQAWNHSFYWQCMKPNGGGTPGGDLAKKIDADLGGYDKFVEAFKSAGATQFGSGWAWLV-LD--NGTLKVTKTLNADNPLTS-GQTPLLTMDVWEHAYYLDYQNKRPAYIDDFLGKLVNWDFVAQNMAAA-
>WP_014613806_1_Bacteria_Firmicutes_Bacilli_Bacillales_Staphylococcaceae_Staphylococcus_pseudintermedius_NA45
MAFELPKLPYSYDALEPHIDKETMEIHHSKHHNTYVTKLNAAVEGTEFENKSLEDLIAN-L-DSVPENLRTAVRNNGGGHLNHSIYWQILAPN-SEE-KGEVVDKIKEQWGSLDEFKSEFADKAAGRFGSGWAWLV-VN--NGKLEIVTTANQDSPLTD-GLTPILALDVWEHAYYLKFQNKRPDYISTFW-NVVNWEKVDELYKAAK
>WP_000863553_1_Bacteria_Firmicutes_Bacilli_Bacillales_Staphylococcaceae_Staphylococcus_argenteus_MSHR1132
MAFELPKLPYAFDALEPHFDKETMEIHHDRHHNTYVTKLNAAVEGTDLESKSIEEIVAN-L-DSVPADIQTAVRNNGGGHLNHSLFWELLSPN-SEE-KGTVVEKIKEQWGSLDEFKKEFADKAAARFGSGWAWLV-VN--NGQLEIVTTPNQDNPLTE-GKTPILGLDVWEHAYYLKYQNKRPDYIGAFW-NVVNWEKVDELYNATK
>WP_086907430_1_Archaea_Thaumarchaeota_Nitrosopumilales_Nitrosopumilaceae_Candidatus_Nitrosomarinus_catalina
VLYQLPRLSYDYDELEPYFDQETMKIHHLKHHQAYVDGLNASLAEAASHPKYISAILSE-L-YSLPESGQKSINFFGGGFENHRLFWETLTPKSDKVPGGKLEDQIDVYFDNFDNFKKIFSQKAISIEGSGWCWLV-FNE-THKIEIITTPNQDSPWT-LQKTPLLGIDMWEHAYYLNYQNKRPDYVESWW-NVINWDYVTNRFE---
>WP_008826100_1_Bacteria_unclassified_Bacteria_Haloplasmatales_Haloplasmataceae_Haloplasma_contractile_SSD17B
--FKAADLPYSYDALEPHIDAKTVEIHYEKHHKGYATKLNAALKGEDFANKSIEDMLKD-V-NSIPEDFRQKVINFAGGVHNHNIFWLGMSPNGGGNPKGELAKKINEKFGSYDHFKDKLGAASKTVFGSGYGYLV-VND-TKELEIMQTFNQDSPLS-FNKTPLMTIDVWEHAYYLKYQNVRPDFVDNIF-NLVDWDVIEKRYQDA-
>WP_017288507_1_Bacteria_Cyanobacteria_Oscillatoriales_Leptolyngbya_boryana_dg5
---QLPPLPYDAGALSKAIDAETMRIHHDRHHQTYVDNLNTALKDPNLQNLSIEAMLRD-L-NAVPENIRNTIRNNAGGHLNHTIFWQIMSPDGGGQPTGAIAQAINQTFGNFESFRKQFNEAGGDRFGSGWVWLV-RNA-QGQLQIVSTANQDNPIME-GNYPIMGNDVWEHAYYLRYQNRRADYLNNWW-NVVNWNEINRRFQAAS
>WP_044211297_1_Bacteria_Cyanobacteria_Oscillatoriales_Microcoleus_chthonoplastes_PCC_7420
MAYALPDLPYAYNALEPYISAKTLEFHHDKHHAKYVNNFNDMSQAAGMADKSIEEVIKAS-YKD-SSK--SGLFNNAAQAWNHTFFWNSMKSGGGGVPSGAVADKIKSDLGGYDKFKEEFKKAATSQFGSGWAWLV-LD--NGTLKVVNTANAVNPIAL-GMTPLLTCDVWEHAYYLDYQNKRPDFVEAFLNNLINWDFVNQQMAAA-
>WP_010872652_1_Bacteria_Cyanobacteria_Chroococcales_Synechocystis_sp_PCC_6803
MAYALPNLPYDYTALEPCISKSTLEFHHDKHHAAYVNNFNNAVAGTDLDNQSIEDVIKAV-AGD-ASK--AGIFNNAAQAWNHSFYWNCMKPGGGGQPSGALADKINADFGSFDAFVEAFKQAGATQFGSGWAWLV-LD--NGTLKVTKTGNAENPMTA-GQTPLLTMDVWEHAYYLDYQNRRPDYIADFLGKLVNWDFVAANLAAA-
>WP_009964307_1_Bacteria_ChlamydiaeVerrucomicrobia_group_Verrucomicrobia_Verrucomicrobiae_Verrucomicrobiales_Verrucomicrobiaceae_Verrucomicrobium_spinosum_DSM_4136
VPLHLEPLPFEPEALEPYIDAQTMRLHYQVHHAAYLSRLQAALRKN-LRAANAFSLIRG-L-NHPPAGVQMALRQNGGGHVNHTIFWRILTPKSP-GPQGRLAEAIQKEYGSLDAFKSVFAAAAMTRFGSGWAWLS-VRE-DGKLIVTSTPDQDNPAMGCGL-PILGLDVWEHAYYLKYQNRRQDYVSAWW-NVVNWTRVEQSFAVA-
>WP_050698720_1_Bacteria_Firmicutes_Clostridia_Clostridiales_Ruminococcaceae_Anaeromassilibacillus_senegalensis
--FTLEPLPYAYDALEPQIDAETLHFHHDKHLQTYVDNLNKTLEKPDYHDWSLEKLITQ-G-DSLPEAIRTPVRNNAGGVYNHQLYFRCMGPEKDTRPSQKFMEELNRYFGSFEDWKEKMKTAAVTQFGSGWAWLV-VDQ-EGRMHVVKTPNQDTPLP-SFMRPLLLVDVWEHAYYLQYQNRRPEYVDRWF-SVINWKQVEENFEKS-
>WP_050794728_1_Bacteria_Firmicutes_Clostridia_Clostridiales_Lachnospiraceae_Cellulosilyticum_lentocellum_DSM5427
--FELPPLEYNYNALEPYIDEATMRVHHDGHHRTYVNNLNAALSRPEFYAYTLEELLLF-S-DRLPSDIQTQVINNAGGHYNHSLTWKLIGPPTNSEPTGQLKTAIETQFGTFDNFKAALTLAALSVFGSGYAWLI-LNP-YGRLQIVTTGNQTTPIP-LRGIPLLPIDVWEHAYYLKHQNKRGNYISDFF-NVINWDRLGERYDAA-
>WP_015119650_1_Bacteria_Cyanobacteria_Nostocales_Rivulariaceae_Rivularia_sp_PCC_7116
MAYELPPLPYEYTALEPAISKSTLEFHHDKHHAAYVKKYNDAVSGTEFDKKSIEEVIKEI-AGN-SEK--QGLFNNAAQAWNHTFYWQCMKPNGGGTPAGTLAKKIDADFGSFDKFVEAFKTAGATQFGSGWAWLV-LD--NDTLKVTKTLNADNPLTS-GQIPLLTMDVWEHAYYLDYQNKRPAYIEDFLGKLVNWDFVAQNMAAA-
>WP_060551133_1_Bacteria_Firmicutes_Bacilli_Bacillales_Staphylococcaceae_Staphylococcus_agnetis_908
MAFELPKLPYGYDALEPHIDKETMEIHHSKHHNTYVTKLNDAVKGTELENKSIEELIAN-V-DQLPEDKKTAVRNNGGGHFNHSLFWQFLSPE-AEE-KGEVVDKIKEQWGSLDAFKKEFSDKAAARFGSGWAWLV-VN--NGQLEIVTTANQDSPLSE-GKAPILALDVWEHAYYLKYQNKRPDYISTFW-NVVNWEKVDEFYAAAK
>WP_053956410_1_Bacteria_Firmicutes_Clostridia_Clostridiales_Clostridiaceae_Inediibacterium_massiliense
MKFDKVQLNYGYNELEPYIDALTVETHYAKHLQTYVNNLNALLKGDEITGKTLEDLLSN-I-DSIPEKIRQGVINQGGGVANHNFYFSILSPKPKKAPEGKLLEAINNKFGSFEAMKEKINNVSIAHFGSGWGWLV-LDE-NKELEIITTSNQNSPLS-IKKKPLLTIDVWEHAYYLKYKNVRADYVKNIW-NLIDWSKIENIYE---
>ELS00426_1_Bacteria_Cyanobacteria_Pleurocapsales_Xenococcus_sp_PCC_7305
MAYQLPSLPYDYTALEPTISKSTLEFHHDKHHAAYVSKYNNAVQGTEFDSKSIEEVIKAI-AKD-ESK--TGLFNNAAQAWNHTFYWQCMKPNGGGTPTGELAKKIDADFGSFEKFAEAFKNAGATQFGSGWAWLV-LD--GDTLKVTKTLNADNPLTS-NQVPLLTMDVWEHAYYLDYQNKRPAYIDDFLGKLVNWDFVAQNLAAA-
>WP_002481048_1_Bacteria_Firmicutes_Bacilli_Bacillales_Staphylococcaceae_Staphylococcus_simulans_FDA_ARGOS_383
MAFELPNLPYEFDALEPHIDKETMEIHHDKHHNTYVTKLNAAIEGTDLENKSIEEIVAN-L-DSVPSDIQTAVRNNGGGHLNHSLFWQILSPN-SEE-KGTVVDKIKEQWGSLDEFKDEFAKKAAGQFGSGWAWLV-VDK-DGKLEIVTTANQDNPITE-GKTPILGLDVWEHAYYLKYQNKRPDYINAFW-NVVNWEKVDELYNAA-
>WP_011303014_1_Bacteria_Firmicutes_Bacilli_Bacillales_Staphylococcaceae_Staphylococcus_saprophyticus_ATCC15305
MAFELPNLPYGFDALEPHIDKQTMEIHHDKHHNTYVTKLNAAVEGTDLESKSIEEIVAN-L-DSVPENIQTAVRNNGGGHLNHSLFWELLTPN-SEE-KGTVVDKIKEQWGSLDAFKEEFADKAAARFGSGWAWLV-VN--NGNLEIVTTPNQDNPLTE-GKTPILGLDVWEHAYYLKYQNKRPDYISAFW-NVVNWEKVDELYNAAK
>WP_028795535_1_Bacteria_Proteobacteria_Alphaproteobacteria_Rhodospirillales_Rhodospirillaceae_Thalassobaculum_salexigens_DSM_19539
MAFELPDLPYAHDALAPVMSKETLEYHHDKHHNAYVTNGNKLLEGSGLEGKSLEEIVKAS-YDG-GKG--GGLFNNAAQHWNHVEFWKWMKPNGGGIP-GELEKKIVSDFGSVDAMKDEFVQAGVGQFGSGWCWLI-LGK-DGKLAVTKTPNGVNPLAT-GETALLGCDVWEHSYYIDYRNARPDYVKAFVNDLVNWERVAEIFGQA-
>WP_012500909_1_Bacteria_BacteroidetesChlorobi_group_Chlorobi_Chlorobia_Chlorobiales_Chlorobiaceae_Chloroherpeton_thalassium_ATCC_35110
MAYEQPKLPYELNALEPHISANTLEFHYGKHHAAYVTKYNGFVKDTPYDKMPLEDVIKAT-AGD-ASK--AGIFNNGAQAWNHSFYWNCLSPNGGGAPTGKIADKINEDCGSYENFVAAFKDAAATQFGSGWAWLV-LD--GGKLKITKTLNAANPMTE-GQTTLLTLDVWEHAYYLDYQNRRPDYIQTFLEKLVNWDFVNQNLEAA-
>WP_019643766_1_Bacteria_Proteobacteria_Alphaproteobacteria_Rhodospirillales_Rhodospirillaceae_Novispirillum_itersonii_ATCC_12639
MAFELPALPYDKTALEPHMSAQTFDFHHGKHHNAYVVNLNNLLKDSPLADAALEDVILSS-WKD--KN--AGVFNNAAQVWNHTFFWNCMKPNGGGAPTGAIADAINAAFGSYDAFKDAFKQAGATQFGSGWAWLV-VE--NGELKITKTPNAETPMVH-GQTALLTCDVWEHAYYLDFQNRRPDFLATFLDHLVNWDFVNENLKNAK
>CED94306_1_Bacteria_Firmicutes_Clostridia_Clostridiales_Peptostreptococcaceae_Romboutsia_ilealis
--FEYNELNYSYDALEPYMDKETIILHYNKHYKNYVDKLNDTIKQPSLYSCSLIDLLTN-L-DSLPDSASQIIKNNGGGVYNHEFFFSIMTNKK-TSPSGELKKAIARDFGSFDELKKEFKKASLDIFGSGWVWLV-SDN-NGNLSIIKTSNQDTPIT-LNLTPIIGIDLWEHAYYLRYQNNRSHYIDSWF-NVVNWDRALSNYNNSK
>WP_000863556_1_Bacteria_Firmicutes_Bacilli_Bacillales_Staphylococcaceae_Staphylococcus_aureus_MU50
MAFELPKLPYAFDALEPHFDKETMEIHHDRHHNTYVTKLNAAVEGTDLESKSIEEIVAN-L-DSVPANIQTAVRNNGGGHLNHSLFWELLSPN-SEE-KGTVVEKIKEQWGSLEEFKKEFADKAAARFGSGWAWLV-VN--NGQLEIVTTPNQDNPLTE-GKTPILGLDVWEHAYYLKYQNKRPDYIGAFW-NVVNWEKVDELYNATK
>WP_015143212_1_Bacteria_Cyanobacteria_Pleurocapsales_Pleurocapsa_sp_PCC_7327
MAYELPALPYDYTALEPVISKKTLEFHHDKHHAAYVNNYNSAVKGTEFENKSIEEVIKAV-AGD-SSK--TAIFNNGAQAWNHTFYWNCMKPNGGGTPSGALADKIKADFGSFDKFVEEFKTAGATQFGSGWAWLV-LD--NGTLKVTKTPNADNPIVA-GQVPLLTMDVWEHAYYLDYQNRRPDYINEFISKLINWDFVAQNFAAA-
>WP_006930417_1_ThermophileHydrothermalVent_Bacteria_unclassified_Bacteria_Caldithrix_abyssi_LF13_DSM_13497
MPHQLPELGFSYNALEPFIDAMTMEIHHTKHHGAYVNNLNAALKHPDLHTKSIEKLLGQ-L-STVPADIQTAVRNNGGGHWNHSFFWALLKK--ENGPVGELAKAIDSAFGSFDAFKEQFHKAGMTRFGSGWAWLI-VND-QKQLVIGSTPNQDNPLMDRGT-PVLGVDVWEHAYYLKYQNRRNEYLNNFF-NVINWEKVEENFLQA-
>YP_500165_1_Bacteria_Firmicutes_Bacilli_Bacillales_Staphylococcaceae_Staphylococcus_aureus_NCTC8325
MAFELPKLPYAFDALEPHFDKETMEIHHDRHHNTYVTKLNAAVEGTDLESKSIEEIVAN-L-DSVPANIQTAVRNNGGGHLNHSLFWELLSPN-SEE-KGTVVEKIKEQWGSLEEFKKEFADKAAARFGSGWAWLV-VN--NGQLEIVTTPNQDNPLTE-GKTPILGLDVWEHAYYLKYQNKRPDYIGAFW-NVVNWEKVDELYNATK
>WP_016924093_1_Bacteria_Cyanobacteria_Prochlorales_Prochlorotrichaceae_Prochlorothrix_hollandica_PCC_9006
MAYELPALPYAYTALEPSITQATLEFHHDKHHAAYVNNYNTAVAGTEYDSMALEAVIKAV-AGD-ASK--AGLFNNAAQAWNHSFYWLCMKSGGGGAPTGALADKITADFGSFEEFVTAFKTAGATQFGSGWAWLV-LD--NGTLKVTKTGNAENPMTS-GQVPLLTMDVWEHAYYLDYQNRRPDYMTDFLGKLVDWDFVAANLAAA-
>WP_013419490_1_Bacteria_Proteobacteria_Alphaproteobacteria_Rhizobiales_Hyphomicrobiaceae_Rhodomicrobium_vannielii_ATCC_17100
--YSLPPLPYDYNKNEPAIDGETMRLHHDRHHASYVQKLKAAASKGAWTKKPLHEILAS-L-SSVPESVRAAVRTNAGGHANHTMFWQIMGGDGG-KPTGELAAAIERDFGSFENLQAAFNNAGASHTGSGWVFVT-VDG-DGKLGLTTKPNQDTPLMD-GERVLFGNDVWEHAYYLKYNDRRADYLRAWW-SVLDWDKIAERYEAAK
>PJB96192_1_Archaea_CG_4_9_14_0_8_um_filter_Nitrosopumilales_34_10_curated
VKYELPRLPYGYHELEPFIDTQTMEIHHQKHHQAYVDGLNKTLAKGEFHPQYISSILSD-L-STIPESVRNDVAFFGGGFENHKLFWETMTPKNDGNPGGKLGDSIDVYFDNFENFKKIFSNKAMSIEGSGWCWLV-FNQ-TNKIEMVITSNQDSPWS-IRKIPLLGLDMWEHAYYLKYNNKKSDYIISWW-NVVNWDYVENRFS---
>OHA58549_1_Candidatus_Vogelbacteria_bacterium_RIFOXYD1_FULL_44_32
---KLPPLPYDYSDLSPYIDEETMRLHHDKHHQAYIDKLNGALEKPDWAEKAVADLLGD-L-EAVPAEIKMAVRNHGGGHFNHSFFWEIMRPGRDNVPEGELLFKLNEVFGDLLSFKEKFTTAALGQFGSGWVWLV-QNG-QGELAISTTANQDSPLE-LGQKPIIGCDVWEHAYYLKYQNRRAEYVDNFF-AVINWSVADANFKHAK
>WP_008888603_1_Bacteria_Proteobacteria_Alphaproteobacteria_Rhodospirillales_Rhodospirillaceae_Thalassospira_profundimaris_WP0211
MAFELPALPYAYDALAPVMSAETLEFHHDKHHNAYVVNGNKLLEGSGLEGKSLEEVVVAS-YGD-ASK--AGLFNNAAQHWNHIEFWQMMKGNGGGIP-GELEKKIVEDFGSVDAFKEAFIQAGVTQFGSGWCWLA-MDK-SGKLVVTKTPNAENPLVH-GQTPLLGCDVWEHSYYIDYRNARPDYVKAFLDSLVNWEYVAERFSKA-
>WP_000863556_1_Bacteria_Firmicutes_Bacilli_Bacillales_Staphylococcaceae_Staphylococcus_aureus_COL
MAFELPKLPYAFDALEPHFDKETMEIHHDRHHNTYVTKLNAAVEGTDLESKSIEEIVAN-L-DSVPANIQTAVRNNGGGHLNHSLFWELLSPN-SEE-KGTVVEKIKEQWGSLEEFKKEFADKAAARFGSGWAWLV-VN--NGQLEIVTTPNQDNPLTE-GKTPILGLDVWEHAYYLKYQNKRPDYIGAFW-NVVNWEKVDELYNATK
>WP_005397654_1_Bacteria_Firmicutes_Tissierellia_Helcococcus_kunziiATCC51366
MKFELPKLPYAFDALEPHIDAKTMEIHHDKHHATYVNKLNDALEGEDLQDKTLEELISD-I-DALPSDIQTAVRNNGGGHANHSFFWEGLCN--GCEPQGNLKEAIEKKFGSIDEFKDEFSKAAAGRFGSGWAWLV-LN--NGELEIISTPNQDSPLME-VKTPIIGLDVWEHAYYLKYQNKRPEYIKAFF-NVLNWEKAEERFNEAK
>WP_009959396_1_Bacteria_ChlamydiaeVerrucomicrobia_group_Verrucomicrobia_Verrucomicrobiae_Verrucomicrobiales_Verrucomicrobiaceae_Verrucomicrobium_spinosum_DSM_4136
MAHTLPPLPYDKAALEPHIDAQTMEIHHGRHHNAYVTNLNNAIAGAQLEALSIDELNKN-I-NSVPEGIRTAVRNNGGGHWNHTFFWNIMAPNAGGAPKGELAAAIDAAFGSFDAFKEAFAKAGVGRFGSGWAWLV--KK-DGKVAITSTPNQDNPLMD-GSTPLLGIDVWEHAYYLKYQNKRPDYIAAWW-NVVNWDAVAERFAA--
>WP_012683537_1_Bacteria_Gemmatimonadetes_Gemmatimonadetes_Gemmatimonadales_Gemmatimonadaceae_Gemmatimonas_aurantiaca_T_27
MAHTLPALPYAPEALEPHIDAQTMNIHHGKHHQAYVTNLNAAIEKPELASWSLDDLCRR-I-NEVPEAVRTAVRNNGGGHWNHSLFWELMAPKAGGEPTGELGAAITKAFGSFSAFKEQFQAAGMGRFGSGWAWL--VST-DGALSIVSTPNQDNPLME-GKHALLGVDVWEHAYYLHYQNRRADYLGAWW-NVVNWSAVAKRYAA--
>PIS06078_1_CG10_big_fil_rev_8_21_14_0_10_Buchananbacteria_OD1_33_19_curated
MKYTAEDLSYDYNALEPFIDQQTMEIHHDKHYVGYVDKLNAALEPPDLQDKSLEDLLKN-L-NDIPDSIRSAVRNNGGGALNHAMFWQLLKKD--VAISGDIATAIDERFGSLSEFKAQFTDATLKVFGSGWAWLV-VAN--GQLEIVTTANQDTPISS-GQMPILGLDVWEHAYYLKYQNRRPEYIEAFF-NVINWEQVNEYYNNSK
>PIO01205_1_Candidatus_Pacearchaeota_CG09land82014010309_ARCHAEA_DPANN_Pacearchaeota
MIHQLKPLGYAYDSLEPYIDKETMEIHHSKHHQGYVNKLNLALEKLNLQEKPISEILKD-L-NSIPENIRSSVMNNGGGVYNHDFFWSILKKK--IAPKGEIIEELNKKFGSFEEFKNQFTNSATTLFGSGWTWLV-LEN--NELKIIQTKNQDSPISK-NQIPLIAIDVWEHAYYLKYQNKRPEYIENFF-NIINWEKVNHLFLESK
>PIN98580_1_Archaea_CG10_big_fil_rev_8_21_14_0_10_Diapherotrites_31_34_curated
MKHELMKLSYAFDALEPFIDRQTMETHHSKHHQAYVNKLNTALEGEILQKKTLEELISD-L-DSVPVEIRTAVRNNGGGVINHNFFWPMLKKE--VKFEGEISEIIIQSYGSFEKFKEQFSDAALTLFGSGWVWLV-LDK--GELKIIQTYNQDSPLTS-GKIPLLTLDVWEHAYYLKYKNKRADYIEAFF-NVINWKQVNRHYLAAK
>OIO86323_1_CG2_30_FULL_Anaerolineae_57_67_curated
MAFQLPALPYAYDALEPFIDAQTMTIHHTKHHQAYITNLNAALEKQELGGWSLTDLVAK-L-ADVPEDIRGAVRNHGGGHWNHDLFWQVMAPKAGGEPKGALAKAIDSDFGGFANFKAEFDKAAMGRFGSGWAWLV-VK--GGKLVVTSSANQDNPLSD-GLKPVLGIDVWEHAYYLKYQNRRADYVAAFW-HVVNWDEVARRFAA--
>OGM28745_1_Candidatus_Woesebacteria_bacterium_RIFCSPHIGHO2_01_FULL_41_10
MAFELPELSYDYGALEPHIDRRTMEIHHDKHHAGYVAKLNEALEG-ELLGKSIEEILRD-L-NNVPEDIRTAVRNNGGGHANHTLFWEIMGPD-GGEPTGELMDAIKNQWNSLDFFKDEFTKTAVNRFGSGWTWLV--SS-NGKLEVTSTANQDNPLSE-GKNPILGLDVWEHAYYLNYQNRRADYIEAWW-NVVNWQSVAKIFSNTK
>WP_006633114_1_Bacteria_Cyanobacteria_Oscillatoriales_Microcoleus_vaginatus_FGP2
--FTLPPLPYEYNALEPHIDARTMQFHHDKHHAAYVKNLNDAVSKPQLKNMSAENMLRD-L-SKVPEDIRTTVRNNGGGHLNHTMFWEIMGPNGGGEPTGAIATAIKQTFGSVDDFKAKFNDAGTKRFGSGWVWLV-RNK-AGKLEITTTANQDTPLMD-GNYPIMGNDVWEHAYYLKYQNLRADYLKAWW-NVVNWAAINKRYEKA-
>WP_026400035_1_Bacteria_Tenericutes_Mollicutes_Acholeplasmatales_Acholeplasmataceae_Acholeplasma_equifetale_ATCC29724
MAFELKPLPYAYDALEPFIDARTMEIHHTKHHQAYITNLNAALSKPELKVETMELVLKD-L-SKLPQDIQTAVRNNGGGHFNHDLFWSFLAKNDGAKPTGKLMDAINEAFGSFEAFQTQFADQAKSRFGSGWAWLV-V-K-NGKLMVTSTPNQDTPFDL-G-TPILGLDVWEHAYYLNYQNRRPDYVNAFF-NVVNWNKVSELFEKS-
>PIN71271_1_CG11_big_fil_rev_8_21_14_0_20_Pacearchaeota_30_13_curated
MIYQLKPLGYAYDSLEPYIDKETMEIHHSKHHQGYVNKLNLALEKLNLQEKPISEILKD-L-NSIPENIRSSVMNNGGGVYNHDFFWSILKKK--IAPKGEIIEELNKKFGSFEEFKNQFTNSATTLFGSGWTWLV-LEN--NELKIIQTKNQDSPISK-NQIPLIAIDVWEHAYYLKYQNKRPEYIENFF-NIINWEKVNHLFLESK
>WP_036818780_1_Bacteria_Firmicutes_Bacilli_Bacillales_Bacillaceae_Pontibacillus_yanchengensisY32
--FELPELPYAYDALEPHIDKETMNIHHTKHHNGYVTKLNNALEGADLQDKSLEQLLGD-L-DAVPEDIRTAVRRNGGGHANHTLFWTIMSPNGGGEPSGELADKINAKFGSFDEFKDTFTKTALGRFGSGWAWLV-VN--NGELEVMDTLNQDSPIME-GKTPIFGLDVWEHAYYLNYQNRRPDYVSAFW-NVVNWDEVERRYNEAK
>OLB45800_1_Bacteria_Chloroflexi_Ktedonobacteria_Ktedonobacterales_Ktedonobacteraceae_Ktedonobacter_13_2_20CM_53_11
MAYELPPLPYDYSALEPYIDTQTMQLHHDKHHQAYVTAVNNALKDSQFASLPIEDLIRR-L-NEVPESIRTVVRNNGGGHVNHSMFWQIMKPNGGGEPTGALASAIQSTFGSFDAFKTAFNDAGVKRFGSGWAWLI-LDS-SGKLQITSTANQDSPFTD-GNYPVMGNDVWEHAYYLKYQNRRPDYLNAWW-NVVNWDEISRRYQ---
>WP_077718948_1_Bacteria_Firmicutes_Bacilli_Bacillales_Thermoactinomycetaceae_Novibacillus_thermophilus
---ELPALPYDYNALEPYIDEQTMRIHHGKHHATYVDKLNAALEGAALAEKSVNDLLAS-L-DSVPESIRTAVRNNGGGHSNHTLFWQILSPNGGGEPSGALADAINSTFGSFDKFKEEFAAQAAGRFGSGWAWLI-VDK-DGKLAVTSTPNQDTPVMD-GNTPILGLDVWEHAYYLKYQNRRPEYINAFW-NVVNWDEVAKRFDAAK
>WP_015149398_1_Bacteria_Cyanobacteria_Oscillatoriales_Oscillatoria_acuminata_PCC6304
---ELPPLPYPYNALEPHIDARTMELHHDKHHASYVSNLNEALENANLRNQSVESLIRN-L-NQVPEDIRTTIRNNGGGHVNHSMFWAIMSPNGGGEPTGAIAQAITENFGSFETFKEQFNQAGSSQFGSGWVWLV-RNA-QGQLEITSTPNQDSPLID-GQYPIMGNDVWEHAYYLNYQNQRGEYLNNWW-NVVNWEEVNRRFETAS
>OGY31022_1_Candidatus_Andersenbacteria_bacterium_RIFCSPHIGHO2_01_FULL_46_36
MSHTLPKLAYAYDALEPYIDAKTMEIHHTKHHQAYIDKLNAALEKPELAEKSAEDLLTN-L-EAIPEDIRTAVRNHGGGHANHSMFWTVMSPNAGGEPKGEVLDAITQSFGSLEDFKKTFADAATGRFGSGWVWLV-KH--GEKLEIMSTANQDSPLSE-GKTPILGLDVWEHAYYLKYQSKRPDYVTAFW-NVVNWEEVTRRYLA--
>WP_077140156_1_Bacteria_Firmicutes_Bacilli_Bacillales_Staphylococcaceae_Auricoccus_indicus
MAFELPKLQYDYNALEPTIDAKTMEIHHTKHHQGYVDKANAALEGTEFADKSVEEVLQN-I-DSIPSDKKTAVTNNAGGHANHSLFWSIMTP--GSELTGELKEAIEAKFGSVDEFKTKFEEAAKTRFGSGWAWLV-VN--NGELEVTSTPNQDSPLME-GKTPILGLDVWEHAYYLNYQNKRPEYVSSFW-NVVDFNKVSELYSQAK
>WP_015174556_1_Bacteria_Cyanobacteria_Oscillatoriales_Oscillatoria_nigroviridis_PCC_7112
--FTLPPLPYEYNALEPHIDARTMQFHHDKHHAAYVKNLNDAVSKPQLKNITAENMLRD-L-SKVPEDIRTAVRNNGGGHLNHSMFWEIMSPKGGGEPTGAIATAIKQTFGSVDDFKAKFNDAGAKRFGSGWVWLV-RNK-AGKLEITTTANQDTPLID-GNYPIMGNDVWEHAYYLKYQNLRADYLKAWW-NVVNWAEINKRYEKA-
>WP_016482872_1_Bacteria_Armatimonadetes_Chthonomonadetes_Chthonomonadales_Chthonomonadaceae_Chthonomonas_calidirosea_T49
--FTLPPLPYPYNALEPYIDAQTMQIHYEKHHGGYVANLNAALKDPSFFEKTPEEIISN-L-DAVPEAVRTAVRNNGGGHVNHTMFWEIMKPGGSKEPTGALAEAIRSTFGSFDALKQQINDAGLKRFGSGWAWLV-LDS-SGKLSVISTPNQDNPLME-GKKPILGVDVWEHAYYLKYQNRRADYLNAWW-NVVNWDEVAKRYEAA-
>OFW43284_1_Bacteria_Acidobacteria_RIFCSPLOWO2_12_FULL_Acidobacteria_67_14b
MAHSLPALPYDAAALEPHIDSQTMQIHHGKHHQAYVTNLNAALDKPELHGKSLDELLKG-I-GSVPDDIKTAVRNNGGGHWNHSMFWKLMAPGAGGAPTGAVADAIKSAFGDFERFKTAVNQAGTTRFGSGWAWV--IDN-GGKLEVTSTPNQDNPLME-GKKAILGIDVWEHAYYLKYQNRRPDYLGAWW-NVVNWAEVNRLLKG--
>OFW28479_1_Bacteria_Acidobacteria_RIFCSPLOWO2_12_FULL_Acidobacteria_65_11
MAHSLPPLPYPSDALEPHIDKQTMEIHHGKHHNAYVTNLNAALEKPDLQSKSVEELLRN-I-NSVPEGIRTAVRNNGGGHANHTMFWQLMAPKAGGAPTGAIADAIASSFGGFDKFKEEFKKAAIGRFGSGWAWL--IDQ-GGKLAIESTANQDSPLME-NKKVVIGLDVWEHAYYLKYQNRRPDYIDAWW-NVVNWAEVNKRLQS--
>WP_094263492_1_Bacteria_Firmicutes_Bacilli_Bacillales_Thermoactinomycetaceae_Paludifilum_halophilumDSM102817
---ELPALPYATDALEPHIDAQTMDIHHGRHHKTYVDKLNAALEGAELQSKSVEDLVAN-L-DQVPEDIRTAVRNNGGGHLNHSLFWQIMSPNGGGKPTGELAGAIDETFGSFEKFQEEFANTAAGRFGSGWAWLV-VKN-DGNLAVVNTLNQDNPVSD-GHTPILGLDVWEHAYYLKYQNKRPEYIKAWW-NVVNWDEVNKRYQQAK
>WP_108025755_1_Bacteria_Firmicutes_Bacilli_Bacillales_Thermoactinomycetaceae_Melghirimyces_profundicolusDSM45787
---ELPELPYSADALEPHIDARTMEIHHGRHHKTYVDKLNAALEGTALQDKSIEDLLRN-I-DQVPENIRTAVRNNGGGHANHTLFWQIMSPNGGGQPTGDLATAINDTFGSFEKFQEEFTNAAVGRFGSGWAWLI-VKN-DGSLAVINTLNQDSPYME-GHTPILGLDVWEHAYYLKYQNKRPEYIKAWW-NVVNWDEVNKRYQEAK
>WP_008588831_1_Bacteria_Firmicutes_Bacilli_Bacillales_Bacillaceae_Salimicrobium_jeotgali
--FELPELPYAYDALEPTIDKETMNIHHTKHHNKYVSTLNDALEGSDLQDKSLEELLNN-L-EIVPDEIKTPVRRNGGGHANHDLFWTIMSPNGGGEPSGKLADDIKQTFGSFEDFKEKFEATAKGRFGSGWAWLV-VN--NGKLEVIDTLNQDSPLME-GKTPVLGLDVWEHAYYLNYQNRRPDYVAAFW-NVVNWDEVEKRYNEAK
>PIN91492_1_CG10_big_fil_rev_8_21_14_0_10_Pacearchaeota_32_14_curated
MTHQLPTLGYDYRALEPYIDARTMEIHYSKHHKTYVDKLNAALENPALQKKTAVELVVN-L-NSLPDSIQGAVRNHGGGHVNHSFFWTILKKD--VAFKGEIAEAIKKEFGSFDEFKKQFSEKANTLFGSGWAWLV-VNR--SKLEIIQTQNQETPLRN-GFTPILGIDVWEHAYYLKYQNKRAEYVDAFF-NVIDWKKVNEYYVKAK
>KPJ83581_1_Bacteria_Gemmatimonadetes_Gemmatimonadetes_Gemmatimonadales_Gemmatimonadaceae_Gemmatimonas_SG8_23
--FQLPDLGYAHDALEPHIDARTMEIHHGKHHAGYTSKLNAALEGDDLHGKSAIELVSD-L-DSLPESIRVAVRNNGGGYINHNLFWDVMTPGGAEGPDGALASAIDSAFGSLDDFKAKFQATAAGRFGSGWGWLC-TDA-AGALSVLSTPNQDSPHSQ-GLTPVLGVDVWEHAYYLHYQNRRPDYLTAFW-NVVNWDKVAGRYAAA-
>WP_018969868_1_Bacteria_ChlamydiaeVerrucomicrobia_group_Verrucomicrobia_Verrucomicrobiae_Verrucomicrobiales_Verrucomicrobiaceae_Rubritalea_marina_DSM_17716
MAYELPELGYAYDALEPQIDARTMEIHHSKHHNTYVTNLNAALEG-ELAELPICQLVQQ-L-DKVPAEKQAAVRNNGGGHFNHSFFWKVIAPGGASAPSGKLAAAIDAKFGSFDEFKKAFSAAGATRFGSGWAWLC-SDE-KGELCVCSTANQDNPLMD-C-TPILGCDVWEHAYYLNYQNRRPDYLAAFF-EVVNWDVVSEKYATA-
>WP_014969839_1_Bacteria_Firmicutes_Bacilli_Bacillales_Bacillales_incertae_sedis_Exiguobacterium_antarcticumB7
--FELPELGYAYDALEPHIDARTMEIHHSKHHNTYVTNVNAALEGSEHEGKSLEELLQN-L-DSLPANIQTAVRNNGGGHWNHSFFWKLLKKNDGAAPTGELASAIDESFGSFDAFKDAFAKAATTRFGSGWAWLI-VD--GGKLAVVSTPNQDTPVME-GKTPILGLDVWEHAYYLNYQNRRPDYITAFF-NVVDWDHVAKLYADAK
>WP_107727460_1_Bacteria_Firmicutes_Bacilli_Bacillales_Thermoactinomycetaceae_Desmospora_activaDSM45169
---ELPALPYPPDALEPHIDAQTMEIHHGRHHQTYVDKLNAALEGAQLASLSVDELIAN-I-DQVPDAIRGAVQNNGGGHVNHTLFWQILSPDGGGEPTGEVGTAINETFGGFDKFQEEFANAAVNRFGSGWAWLV-VKN-DGNLAVINTLNQDSPLMD-GHTPILGLDVWEHAYYLKYQNKRPDYIKAFW-NVVNWDEVNKRYLDTK
>WP_034818078_1_Bacteria_Firmicutes_Bacilli_Bacillales_Bacillales_incertae_sedis_Exiguobacterium_alkaliphilum121
--FELPQLDYAYDALEPHIDARTMEIHHSKHHNTYVTNVNNALEGKDVEYSSLEELLQN-L-DSLPADIQTAVRNNGGGHWNHSFFWKLLKKNENGAPSGELASAIDEAFGSFDAFKDEFAKAAAGRFGSGWAWLV-VK--NGKLEVTSTPNQDSPIME-GVQPILGLDVWEHAYYLNYQNRRPDYIQAFF-HVIDWDYVAKLYADAK
>WP_012208164_1_Bacteria_Thermotogae_Thermotogae_Thermotogales_Thermotogaceae_Petrotoga_mobilis_SJ95
MAFELPKLSYPYDALEPYIDATTMEIHHTKHHGGYVKNLNAALEKPEWASKSIEDILKD-L-DNIPEDIRTTVRNNGGGHYNHSIFWTIMGPNGGGEPSGKLAESIDKTFGSFDKFKEEFSNAAVTRFGSGWAWLV-LDN-YGHLSILSTPNQDNPITY-SLKPVLGLDVWEHAYYLKYQNKRPEYIQAWW-NIVNWEAVTKRYE---
>WP_074036653_1_Bacteria_Firmicutes_Bacilli_Bacillales_Bacillales_incertae_sedis_Exiguobacterium_profundum
--FELPQLDYAYDALEPHIDARTMEIHHTKHHNTYVTNVNNALEGKGVEYSSLEDLLQK-I-DSLPADIQTAVRNNGGGHWNHSFFWKLLKKNENGTPSGDLAAAIDESFGSFDAFKDEFTKAATTRFGSGWAWLV-VK--NGKLEVTSTPNQDSPIME-GVTPILGLDVWEHAYYLNYQNRRPDYINAFF-HVIDWDYVAKLYADAK
>WP_024267975_1_Bacteria_Spirochaetes_Salinispira_pacifica
MSFTTPDLPYGYDALEPYIDAKTMEIHHDKHHVGYTKKVNAALEGSEYAGKDIVTLLKD-L-HSLPESIQTKVRNAGGGHYNHGLFWEIMSPKGGGEPEGVLAKDIEKTFGSFDEFVKQFSTAATGRFGSGWAWLA-VDG-GKKLSILSTPNQDSPLTQ-GLTPILGLDVWEHAYYLKYQNRRPEYVENFF-NVINWNKVSENYQ---
>WP_093856098_1_Bacteria_Firmicutes_Bacilli_Bacillales_Bacillaceae_Tenuibacillus_multivorans
--FELPELPYAYDALEPHIDKETMNIHHTKHHNTYVTKLNAALEGSDLQDKSLEELVGN-L-DALPSDIQTAVRNNGGGHVNHSLFWTILSPNGGGNPTGELADKINEAFGSFDEFKEKFAAAAAGRFGSGWAWLV-VK--NGNLEITSTPNQDTPLME-GVTPILGLDVWEHAYYLKYQNRRPDYISAFW-NVVNWDEVAKRYEEAK
>WP_019951679_1_Bacteria_Proteobacteria_Gammaproteobacteria_Oceanospirillales_Halomonadaceae_Kushneria_aurantia_DSM_21353
MAYKLPELPYAFDALEPHIDAQTMELHHGKHHNTYVNNANAALEKQELATLEPEDLLKQ-L-DRVPEEQRTALRNNAGGHANHRLFWQVMTPRG-DFPT--LMGEIESTFGSVEAFAEKFENAAKGRFGSGWAWLV-VK--NGKLDVVSTANQDSPVSSCDATPILGVDVWEHAYYLNYQNRRPDYLKAFW-NVVNWEEVEKRYNAAK
>OGM11883_1_Candidatus_Woesebacteria_bacterium_RBG_16_34_12
MTFKLPKLAYGYNALEPYIDAKTMDIHHTKHHATYIEKLNQVLKDPKLHKLTIDKLIDN-L-NKVPIEIKTSVRNNGGGHYNHALFWKILTPKA-GKPQGILLDSISSRFGSYDSFMEKYSNTALSQFGSGWSWLI-I-R-NGKLDIINTSNQDSPIMK-GYFPILGIDVWEHAYYLKYQNRRVDYIKAWW-NIVNWNQVEKNFEAS-
>OIO81069_1_CG1_02_SUB10_Pacearchaeota_32_132_curated
MAFELPKLPYVFNALEPSIDAKTMEIHHNKHHAGYVAKLNAALEKPKLQEKSFEELLDN-L-VIVPEEIKTAVRNNGGGHANHSLFWQVMCPVGSGNPSEELMEAMKGAFGSFDEFKKQFSDVASSRFGSGWAWLI-VN--NGKLEIISTANQDSPIMQ-GKKPILGLDVWEHAYYLHYQNKRPDYISAFW-NIVNWNKVSELFSS--
>WP_014643770_1_Bacteria_Firmicutes_Bacilli_Bacillales_Bacillaceae_Halobacillus_halophilusDSM2266
--FELPELPYAYDALEPTIDKETMNIHHTKHHNTYVTKLNNALEGADLQDKSLEELLNN-L-AAVPEDIRTPVRRNGGGHANHSLFWTIMSPNGGGEPTGDLATAINDTFGSLDQFKEKFETTAKGRFGSGWAWLV-VN--NGSLEVIDTLNQDSPIME-GKTPILGLDVWEHAYYLNYQNRRPDYAAAFW-NVVNWDEVAKRYDAAK
>PIN94443_1_CG10_big_fil_rev_8_21_14_0_10_Pacearchaeota_30_48_curated
MTFTLPKLPYEYFALEPYIDAKTMEIHHSKHHQGYVDKLNAALNRTDLENKPLKEILSN-I-NSFPEDKRTAIINNGGGHANHSLFWELMNPE-GKEPEGELSEEINKTFGSFEEFKEKFSNIALTRFGSGWAWLI-KNH-KRKLEITSTPNQDSPIMD-GNIPILGLDVWEHAYYLKYQNKRIDYINAFF-KVINWKKVEELFKG--
>WP_026849770_1_Bacteria_Gemmatimonadetes_Gemmatimonadetes_Gemmatimonadales_Gemmatimonadaceae_Gemmatimonas_phototrophica_AP64
MAHTLPALPYAAEALEPHIDAQTMNIHHGKHHQAYVTNLNAAIEKPEIAAWSLDELCSK-I-NDVPEAVRTAVRNNGGGHWNHSLFWQLMAPNAGGEPTGALADAITKAFGSFAAFKEQFQAAGMGRFGSGWAWL--IST-DGALSIMSTPNQDNPLME-GKHALLGVDVWEHAYYLKYQNRRADYLGAFW-SVVNWAEVSKRYQG--
>WP_092344977_1_Bacteria_Proteobacteria_deltaepsilon_subdivisions_Deltaproteobacteria_Desulfuromonadales_Desulfuromonadaceae_Desulfuromusa_kysingii_DSM_7343
MSFTLPELPYSYTALEPHIDARTMEIHHTKHHQAYITNVNKALEGSQLTDLPVNELITR-L-DDVPEAVRTAVRNNGGGHANHSLFWTILSPDGGGKPSGALATAMTQELGGFDTFKESFNQAAMTRFGSGWAWLS-RNP-QGKLVVESTPNQDSPLMN-GNQPILGLDVWEHAYYLHYQNRRADYVSAFF-NVINWAEVERLYQ---
>WP_022666979_1_Bacteria_Proteobacteria_deltaepsilon_subdivisions_Deltaproteobacteria_Desulfobacterales_Desulfobacteraceae_Desulfospira_joergensenii_DSM_10085
MPHTLPELGYEYDALEPYIDAQTMEIHHTKHHQTYIDKLNAALEGEELSALDVDALISD-L-GQVPEAIRTAVQNHGGGHSNHRFFWPLLKKD--VALSGPVLEAMNRDFNGFEAFKKEFSTKAALVFGSGWAWLI-ADQ--GKLSITTTPNQNSPLSS-GKTPVLGLDVWEHAYYLKYQNRRPDYIEAFF-NVINWDRVNDHFKAAQ
>WP_075939041_1_Bacteria_Firmicutes_Negativicutes_Veillonellales_Negativicoccus_massiliensis
MAFTLPELPYAYDALEPVIDKETMQFHHDKHHDTYVNNLNKALEKPEWAAKDIEEIVAD-W-EKAPEAVRQAIRNNGGGHYNHSLFWQ-MAPV-DSKLEGAIQEQIEKDFGSFDAFKKEFGAAATGRFGSGWAWL--VWN-GEKLAVVSTPNQDNPLAD-GQKPLLGIDVWEHAYYLKYQNKRADYVDNFF-KVINWKFVNELFAAAK
>OGC76866_1_Bacteria_Zixibacteria_RBG_16_Zixibacteria_50_21
MPHTLPALPYPYDALEPNFDAQTMTIHHTKHHQTYVDKLNAALEGAELQKKTVEELLMN-L-NAVLENIRTPVRNHGGGHFNHSFWWPMLKKD--VAPKGDIVKAIESKFTSLDKFKELFSTAAANLFGSGWAWLV-VSA--GQLEIVGTPNQDNPLSQ-GKKPVLGVDVWEHAYYLKYQNRRPEYLKAFW-NVVNWDKVNEYYLAAK
>WP_012628417_1_Bacteria_Cyanobacteria_Chroococcales_Cyanothece_sp_PCC_7425
---ELPPLPYDYGALETAIDARTMEIHHDRHHAAYVKNLNAALQQTNLQNQSVEALLRD-L-NSVPEAIRERVRNNGGGHLNHTIFWQIMGPDGGGEPTGDLAQEINQTFGSFEELRKQFNQAGGDRFGSGWVWLV-RNP-QGQLQIVTTANQDNPITD-SNYPIMGNDVWEHAYYLRYQNQRAEYLNNWW-NVVNWGEIDRRAQGSQ
>WP_040955307_1_Bacteria_Firmicutes_Bacilli_Bacillales_Bacillaceae_Virgibacillus_halodenitrificans
--FELPELPYAYDALEPTIDKETMNIHHTKHHNTYVTKLNGALEGEDLKNKSLNDLISN-L-DAVPENIRTAVRNNGGGHANHSLFWKLMSPNGGGKPTGEVADKINDKYGSFEKFQEEFAAAAAGRFGSGWAWLV-VN--NGEIEIMSTPNQDNPLME-GKKPILGLDVWEHAYYLKYQNKRPDYISAFW-NVVNWDEVEKNYNEAK
>WP_016872332_1_Bacteria_Cyanobacteria_Stigonematales_Chlorogloeopsis_fritschii_PCC_6912
---QLPPLPYPYNALEKAIDAETMKLHHDRHHATYVENLNNALNQPQLQDRSVEALLRD-L-NSVPEDIRTTVRNNGGGHLNHTIFWQIMSPQGGVEPTGEIAQEINQTFGSFEEFRKQFNEAGGDRFGSGWVWLV-RNP-QGQLQITSTPNQDSPITE-GSYPIMGNDVWEHAYYLRYQNRRAEYLNNWW-NVVNWQEINRRAQASR
>OGN82489_1_Bacteria_Chloroflexi_GWB2_Chloroflexi_54_36
--FELPPLNYAFSALEPAIDARTMEIHHDKHHAAYVTNLNKALESPEWYDRPIWEVVGR-I-NEIPEAIRTAVRNNGGGHLNHTQFWNWLTP-GGSKPVGGVSTAIDATFGSFDTFVEKFSAAAVGRFGSGWAWLV-VDR-SKKLSVISTANQDSPYME-GNIPLLGLDVWEHAYYLNYQNRRADYVKAFW-SVVNWDVVESIFQQSK
>WP_015144775_1_Bacteria_Cyanobacteria_Pleurocapsales_Pleurocapsa_sp_PCC_7327
--FKAIPLPYAYDALEPYIDAETMRFHHDKHYVTYTKNFNAAISKPQLANQSAEEIISD-L-DRLPQDIRTTVRNNGGGYVNHTMFWEIMSPKGGDRPTGELARAIDKTFGSFDKFKTAFNDTGSKQFGSGWAWLV-LDR-NKQLKIMGTPNQDSPLMM-GMYPVMGNDVWEHAYYLKYRNERGKYLDAWW-NVVNWDEVNKRYQQA-
>WP_073154046_1_Bacteria_Firmicutes_Bacilli_Bacillales_Thermoactinomycetaceae_Seinonella_peptonophila
--YELPALPYAFDALEPHIDALTMEIHHDRHHGTYVSNLNAALEGADLSDLSIEELISD-L-NRVPESIRTAVRNNGGGHANHSLFWKLLSPNGGGAPTGEVAKAIDEAFGSFDQFKAAFADAATKRFGSGWAWLI-VD--QGKLAITSTPNQDNPLME-GKTPILGLDVWEHAYYLHYQNKRPDYINAFW-NVVNWDEVNRLYAAAK
>GCE53822_1_Bacteria_Armatimonadetes_Armatimonadia_Capsulimonadales_Capsulimonas_corticalis
--FLLPPLPYAYDALEPHIDAKTMQIHHDKHHAAYVANLNKAVADPDLASKSVEELLKD-L-SAVPESIRTAVRNNGGGHANHTMFWETLKVGGPAAPSGALGDAIKAKFGSYENFQAAFTKEALGVFGSGWAWLS-NGP-DG-LILEHLPNQDTPLSS-GRTPLLGLDVWEHAYYLKYQNKRPDYVAAFY-NIIDWSAVGARFDKSK
>WP_090794546_1_Bacteria_Firmicutes_Bacilli_Bacillales_Bacillaceae_Pelagirhabdus_alkalitolerans
--FELPELPYAYDALEPYIDKETMNIHHTKHHNTYVTKLNAALEGSDLQDKSLDELLSD-L-DALPKDIQTAVRNNGGGHANHSLFWTLLSPNGGGEPSGDIAKAIDQKFGSFDAFKDEFKTAATGRFGSGWAWLI-VD--NGDIAITSTPNQDTPVMD-GKTPILGLDVWEHAYYLKYQNKRPDYIEAFW-NVVDWNKVNELYNQAK
>WP_013419472_1_Bacteria_Proteobacteria_Alphaproteobacteria_Rhizobiales_Hyphomicrobiaceae_Rhodomicrobium_vannielii_ATCC_17100
--FKLPPLPYAFDALEPTIDAKTMELHHDKHHAAYVNNLNAALKDPKIAEWPLSQILAK-L-DEIPDTIRTTVRNNAGGHANHTMFWQVMAKDGG-EPQGALKAAIDRDFGGLDKLKEQLNTAGTKVFGSGWVFVT-VDK-DGKLALVAAPNQDTPLMK-GTRVLFGNDVWEHAYYLKYQNRRPDYLKAWW-DVVNWKAVGDRYAAAK
>WP_028783226_1_Bacteria_Firmicutes_Bacilli_Bacillales_Bacillaceae_Thalassobacillus_devoransMSP14
--FELPELPYAYDALEPHIDKETMNIHHTKHHNTYVTKLNNALEGADLESKSLDDLVGN-L-DAVPEDIRTAVRNNGGGHVNHSLFWQIMSPNGGGEPSGDLANAINEKFGSFEQFKEEFENVAKGRFGSGWAWLV-VN--NGNIELMDTINQDSPIME-GKTPILGLDVWEHAYYLKYQNKRPDYAKAFW-NVVNWEEVSKRYQDAK
>WP_017286306_1_Bacteria_Cyanobacteria_Oscillatoriales_Leptolyngbya_boryana_dg5
---KLDPLPYDYAALEPYIDAQTMRLHHDKHHATYVNNINETLKAPDLQKQSVDSLIQN-L-NQVPEAIRTKIRNNGGGHVNHTMFWQIMAPKAGGTPTGAVAKAIDQTFGSFDAFKQQFNKAGADRFGSGWAWLV-SDR-QGKLSITSTANQDNPLMS-NAYPILGNDVWEHAYYLKYQNRRAEYLTNWW-NVVNWQAVNQRYAQAQ
>WP_008824436_1_Bacteria_unclassified_Bacteria_Haloplasmatales_Haloplasmataceae_Haloplasma_contractile_SSD17B
--FNLPDLPYEYDALEPNIDAKTVEIHYDRHHRGYTNKLNTALEDKEFAGKSIEDILGN-V-DAIPEAIRQKVINVGGGYLNHILYWNQFSKDGGGKPTGDLLEAINKSFGSFDSFKEELNNAAKTVFGSGWAFVV-VNG-NNELEIVKKANQNSPISD-GVTPIIGIDVWEHAYYLNYQNKRPDYIEAVW-NIFNWNEITRLYNEA-
>WP_015009871_1_Bacteria_Firmicutes_Bacilli_Bacillales_Bacillaceae_Amphibacillus_xylanusNBRC15112
--FELPELPYAYDALEPHIDQETMSIHHTRHHNTYVANLNGALEGSELQDKSLEELLAN-I-DNLPKEIQTAVRNNGGGHANHSLFWKLMSPNGGGSPQGSLAEAIDAKFGSFDKFKEEFAAAATGRFGSGWAWLV-VD--NGELAITSTPNQDTPLME-GKTPILGIDVWEHAYYLKYQNKRPDYISAFW-NVVDWDKVAELYQEAK
>WP_012561678_1_Bacteria_Proteobacteria_Alphaproteobacteria_Rhizobiales_Bradyrhizobiaceae_Oligotropha_carboxidovorans_OM5
--FKLPPLPYATNVLEPHIDAKTMEIHHDKHHGAYVANMNNFAKTSQLGQTPIENILAN-L-VNLPDSIRVGVRNNLGGHANHTMFWEIMGPNGG-APEGEVLAAINRDFGDLDKMKTAFNTAGAGQFGSGWVFVT-VTK-EGKLSIEALPNQDTPLMY-GKRVLLGNDVWEHAYYLNYQNRRADYLKAWW-NVVNWQKIGERYAAAK
>WP_037450139_1_Bacteria_Proteobacteria_Alphaproteobacteria_Rhodospirillales_Rhodospirillaceae_Skermanella_stibiiresistens_SB22
--FKLDPLGYATSALEPHIDAKTMEIHHDKHHATYVTNLNAAVKDSQVASMPLQDILAK-L-GEMPDAVRTTIRNSGGGHANHTMFWQIMGPGGG-APTGDLKAAIDRDLGGVDAMKETFNGAGARVFGSGWVFVT-VDK-QGKLALESKPNQDTPLME-GKRVLMGNDVWEHAYYLTYQNRRPDYLKAWW-NTVDWSKVGERYAAAK
>YP_143823_1_Bacteria_Deinococcus_Thermus_Deinococci_Thermales_Thermaceae_Thermus_thermophilus_HB8
--FKLPDLGYPYEALEPHIDAKTMEIHHQKHHGAYVTNLNAALEKPYLHGVEVEVLLRH-L-AALPQDIQTAVRNNGGGHLNHSLFWRLLTPGGAKEPVGELKKAIDEQFGGFQALKEKLTQAAMGRFGSGWAWLV-KDP-FGKLHVLSTPNQDNPVME-GFTPIVGIDVWEHAYYLKYQNRRADYLQAIW-NVLNWDVAEEFFKKA-
>PIT92260_1_CG10_big_fil_rev_8_21_14_0_10_Harrisonbacteria_OD1_42_17_curated
MKHELPELPYDYQSLEPYIDAETMEIHYSKHHAGYVKNLNAVLEGDTLIGKSPSELLTS-L-DSIPEPIRTAVRNNGGGHYNHSLFWKSMSS-GGKIPTGSLLEALNEAFGSFDGFQAQFSEVATKHFGSGWAWLS-KNNA-GQLTLSSTPNQDSPLMK-GLIPLLGLDVWEHAYYLKYHNKRADYITAWW-NVVNWAEVSHRFTS--
>NP_721057_1_Bacteria_Firmicutes_Bacilli_Lactobacillales_Streptococcaceae_Streptococcus_mutansUA159
MAILLPDLPYAYDALEPYIDAETMTLHHDKHHATYVANANAALEKPEIG-ENLEVLLAD-V-EQIPADIRQSLINNGGGHLNHALFWELLSPEK-TKVTAEVAAAINEAFGSFDDFKAAFTAAATTRFGSGWAWLV-VDK-EGKLEVTSTANQDTPISQ-GLKPILALDVWEHAYYLNYRNVRPNYIKAFF-EVINWNTVARLYAEA-
>WP_047984123_1_Bacteria_Firmicutes_Bacilli_Bacillales_Bacillaceae_Ornithinibacillus_californiensis
--FELPELPYAYDALEPHVDKETMNIHHTKHHNTYVTNLNAALEGADLAGKSLEELVSN-L-DALPENIRTAVRNNGGGHANHSLFWKVLSPNGGGEPTGELAEKINAKFGSLDKFKEEFGNAAKGRFGSGWAWLV-VN--NGELEVTSTPNQDSPLME-GKTPILGLDVWEHAYYLNYQNRRPDYISAFW-NVVNWDEVAKNLNEAK
>WP_058307436_1_Bacteria_Firmicutes_Bacilli_Bacillales_Bacillaceae_Gracilibacillus_massiliensis
--FTLPELPYGYDALEPHIDKETMNIHHTKHHNTYVTKLNAALEGDDLANKSIEDILAN-L-DSVPENIRTAVRNNGGGHANHSLFWTLLSPNGGGEPSGELADQINSTFGSFDKFKEDFAAAGAGRFGSGWAWLV-VN--NGKLEITSTPNQDTPISE-GKAPILGLDVWEHAYYLKYQNKRPDYIAAFW-NVVDWDKVASLYNDAK
>WP_006978818_1_Bacteria_ChlamydiaeVerrucomicrobia_group_Verrucomicrobia_Spartobacteria_Chthoniobacter_flavus_Ellin428
MAHELPKLPFAYTDLEPTIDAATAEIHYSKHHQAYVNNLNKALESPDLASKSAEDLIKN-L-SGVPEAIRGAVRNNGGGHVNHSFFWKLLKAKGEGAPVGKLAEAIKSTFGDFAQLQEKFNAAGGSRFGSGWAWLV-VNG--GKLEVGSTANQDSPLME-G-TPVLGVDVWEHAYYLHYQNRRPDYLKAIW-NVINWAQAEENYLAA-
>WP_068442946_1_Bacteria_Firmicutes_Bacilli_Bacillales_Bacillaceae_Lentibacillus_amyloliquefaciens
--FELPELPYAYDALEPTIDKETMNIHHTKHHNTYVTKLNAAIEGADLESKSLEDLVGN-L-DAVPEDIRTAVRNNGGGHANHSLFWKVMSPNGGGEPSGELADKINNKFGSFDKFKEEFETAAKGRFGSGWAWLV-VN--NGEIEITDTPNQDTPLME-GKTPILGLDVWEHAYYLKYQNKRPEYVAAFW-NVVNWDQVAKNYEEAK
>WP_044642141_1_Bacteria_Firmicutes_Bacilli_Bacillales_Thermoactinomycetaceae_Risungbinella_massiliensis
--YELPALPYGFDALEPHVDALTMEIHHDRHHATYVNNLNAALEGDELSSKSIEELISN-L-DAVPESIRTAVQNNGGGHANHSLFWEILSPNGGGAPTGELADAINTTFGSFEDFQGLFADAATKRFGSGWAWLV-VQ--DGKLAVTSTPNQDSPLMV-GATPILGLDVWEHAYYLNYQNKRPDYIKAFW-NVVNWDEVNKRYQAAK
>WP_090395788_1_Bacteria_Firmicutes_Bacilli_Bacillales_Bacillaceae_Natribacillus_halophilus
--YELPDLPYAADALEPHIDEQTMNIHHGKHHNTYVTKLNDALSGDELANQSVEDLVTN-L-DKVPENIRTAVRNNGGGHANHKLFWTILSPNGGGKPSGNLLSAIENKWGSFDQFQEEFTNAALGRFGSGWAWLV-VD--NGNLMIQDTLNQDSPLTE-GRTPVLGIDVWEHAYYLKYQNRRPEYVQAFW-NIVNWPEVERRYEEAK
>WP_013565361_1_Bacteria_Planctomycetes_Planctomycetia_Planctomycetales_Planctomycetaceae_Isosphaera_pallida_ATCC_43644
--YTLPALPYAYDALEPHIDARTMEIHHTKHHQAYITNLNNAIKDQPALDLPIEKLIAD-L-GAIPEAIRTTVRNNGGGHANHALFWQIMSPNGGGQPVGKLAAAIEGELHGFDSFKDAFSKAGLNRFGSGWAWLA-LDP-SKKLVITSTPNQDSPIME-GMIPLLGMDVWEHAYYLKYQNRRADYIAAFF-NVINWPMVDELYVKA-
>WP_021624857_1_Bacteria_Firmicutes_Bacilli_Bacillales_Paenibacillaceae_Aneurinibacillus_aneurinilyticus
--FELPALPYSFDALEPHIDAQTMEIHHDRHHATYVNNLNAALEGAELADKNIEDLMRN-I-NSVPENIRTAVRNNGGGHYNHSLFWEIMSPNGGGEPTGDVATAINESFGSFDKLKEEFAKAAATRFGSGWAWVI-VD--NGKLAITSTPNQDNPLME-GKTPILGLDVWEHAYYLKYQNKRPDYISAWW-NTVNWDAVNKRFNEAK
>WP_015195462_1_Bacteria_Cyanobacteria_Pleurocapsales_Stanieria_cyanosphaera_PCC_7437
--FQLPPLPYAYDALEPYIDAETMRFHHDKHHAAYTKKLNQAVNQPELANQSAEDILRN-M-DTVPEDILTTVRNNGGGYVNHAMFWQIMSPDGGGNPTGAIATAITETFGSFDAFKEQFNEAGSKQFGSGWAWLV-LDT-NNQLQVMSTPNQDSPLMD-GMYPIMGNDVWEHAYYLKYRNKRDEYLTQWW-NVVNWEEVNKRYEQA-
>WP_012242255_1_Bacteria_Tenericutes_Mollicutes_Acholeplasmatales_Acholeplasmataceae_Acholeplasma_laidlawii_PG8A
MAFTLDKLPYAYDALEPFIDAKTMEIHHGKHHQAYITNLNAALEKPELHVHTMDVLLAD-L-NKVPVDIQGAVRNNGGGHYNHAFFWPLLKKNDGKKPAGKLMDAITQSFGSFEAFQEAFSNAAKTRFGSGWAWLI-K-K-GDKLVVTSTPNQDTPLAE-G-TPLLGLDVWEHAYYLNYQNRRPDYVAAFF-NVVNWEAVEALFNKA-
>WP_018923760_1_Bacteria_Firmicutes_Bacilli_Bacillales_Bacillaceae_Salsuginibacillus_kocuriiDSM18087
--YELPELPYAANALEPHIDEETMNIHHGKHHNTYVTKLNAALEGDELASKSVEELISD-L-DKVPENIRTAVRNNGGGHANHKLFWTILSPEGGGEPTGEVADAINSKFGSFEKFQEEFKNTALARFGSGWAWLV-VN--NGNLEIQDTLNQDSPLSE-GKTPILGVDVWEHAYYLKYQNRRPEYVDAFW-NVVNWEEVNRRFNEAK
>WP_066396201_1_Bacteria_Firmicutes_Bacilli_Bacillales_Bacillaceae_Fictibacillus_phosphorivorans
--FELPALPYETSALEPHIDKETMEIHHGRHHKTYVDNLNAALEGAEFENKTLEDILTN-L-DALPQSIQNAVRNNGGGHANHSLFWEVIAPGGANTPSGELAEKINNKFGSLDAFKEEFANAGKTRFGSGWAWLV-VN--NGELEVTSTPNQDTPVME-GKTPILGLDVWEHAYYLKYQNKRPDYISAFW-NVVNWDEVEKRYNEAK
>WP_016872404_1_Bacteria_Cyanobacteria_Stigonematales_Chlorogloeopsis_fritschii_PCC_6912
---KLPPLPYTPTALEPYVDAATMRIHHGKHHATYVKNLNAALDKPQLKNRSVEDLLRN-L-NSVPEDIRTAVRNNGGGHVNHSMFWRIMKPKGGGEPTGAIASAIKQNFGSFENFKKQFNEAGTKRFGSGWVWLV-RNP-NGRLEIMTTGNQDTPLSE-GKYPIMGNDVWEHAYYLKYQNRRADYLNAWW-NVVNWDEINRRFADAQ
>WP_011682846_1_Bacteria_FibrobacteresAcidobacteria_group_Acidobacteria_Solibacteres_Solibacterales_Solibacteraceae_Solibacter_usitatus
MPFTLPPLPYAPDALEPHIDKMTMEIHHGKHHNAYVTNLNKALESPELADKNIEELLAN-C-AIVPEKIRTAVRNNGGGHINHSMFWKIMGPNGGGAPVGNVAQAITGAFGSFDAFKEKFNAAGVGRFGSGWAWLL-KT--SSGVEITSTANQDSPIME-GKVPVFGCDVWEHAYYLKYQNRRPDYLAAWW-NVVNWKEIEDRFNA--
>WP_011682846_1_Bacteria_FibrobacteresAcidobacteria_group_Acidobacteria_Solibacteres_Solibacterales_Solibacteraceae_Solibacter_usitatus_Ellin6076
MPFTLPPLPYAPDALEPHIDKMTMEIHHGKHHNAYVTNLNKALESPELADKNIEELLAN-C-AIVPEKIRTAVRNNGGGHINHSMFWKIMGPNGGGAPVGNVAQAITGAFGSFDAFKEKFNAAGVGRFGSGWAWLL-KT--SSGVEITSTANQDSPIME-GKVPVFGCDVWEHAYYLKYQNRRPDYLAAWW-NVVNWKEIEDRFNA--
>WP_089852832_1_Bacteria_Firmicutes_Bacilli_Bacillales_Bacillaceae_Halolactibacillus_miurensis
--FELPELPYAYDALEPHIDKETMNIHHTKHHNGYVTKLNAALEGSAFDDLTVEEILAD-L-NKVPEDIRTAVRNNGGGHANHSLFWTVLGKDGAKEPVGDLKQAIDGTFGSFDAFKETFANTAATRFGSGWAWLV-VS--DGKLEVLSTPNQDSPISD-GKTPILGIDVWEHAYYLNYQNRRPDYIDAFW-NVVNWDKVEEYYQAAK
>WP_071388734_1_Bacteria_Firmicutes_Bacilli_Bacillales_Bacillaceae_Anaerobacillus_alkalidiazotrophicus
--FTLPELPYSFDALTPHIDEETMKIHHGRHHNTYVTNLNNALEGAELADKSLEELISD-L-DALPEAIRTAVRNNGGGHANHSLFWEVMSPNGGGEPTGELANAITDAFGSFDAFKEEFAKAATTRFGSGWAWLI-VD--NGKVAVTSTPNQDTPIMD-GKTPILGLDVWEHAYYLNYQNKRPDYISAFW-NVVNWDEVSKRYSAAK
>WP_017316143_1_Bacteria_Cyanobacteria_Stigonematales_Mastigocladopsis_repens_MORA_PCC_10914
--IQLPPLPYPYQALEPHIDAATMRFHHDKHHATYVKNLNAALDKPELKSRTVEQLLRD-L-NSVPEDIRRTVRNNGGGHVNHSMFWRIMKPKGGGEPTGAISSAIKQNFSSFANFKKQFNEAGASRFGSGWVWLV-RTK-DGKLEVRTTANQDSPLSE-GNYPIMGNDVWEHAYYLKYQNRRADYLNAWW-NVLNWDEINKRFAQA-
>WP_015215174_1_Bacteria_Cyanobacteria_Nostocales_Nostocaceae_Anabaena_cylindrica_PCC_7122
---ELPPLPYADNALEKAIDAETMKLHHDKHHAAYVNNLNNALKTPNLQNQSVEALLRD-L-NNVPENIRGTVRNNGGGHLNHTIFWQIMSPQGGGQPTGEIAQEINQTFGSFEEFRNRFNQAASDRFGSGWVWLV-RNP-QGQLQITTTPNQDNPITE-GSYPIMGNDVWEHAYYLRYQNRRADYLNNWW-NVVNWTEINKRAQASR
>WP_012872304_1_Thermophile_Bacteria_Chloroflexi_Thermomicrobia_Sphaerobacteridae_Sphaerobacterales_Sphaerobacterineae_Sphaerobacteraceae_Sphaerobacter_thermophilus_DSM_20745
MAYQAIELPYAYNALEPHIDEATMRYHHDNHYMTYVNNYNNAIKGSNLQNMSAEDVLRN-I-NQVPEDIRTAVRNNGGGAVNHTMFWEIMGPNKGGEPTGELADAIKQAFGDFASFKDEFTKAALGRFGSGWAWLV-----NGKLEVMSTANQDSPLMD-GLYPIMGLDVWEHAYYLKYQYRRPAYVEAWW-NVVNWDEVAKRFATAR
>WP_011234049_1_HalophileHytrothermalVent_Bacteria_Proteobacteria_Gammaproteobacteria_Alteromonadales_Idiomarinaceae_Idiomarina_loihiensis_L2TR
MCFKLPALPYNYDALEPHVDAMTMEIHHQRHHQTYVNGLNQALAETRYEKWDLSELLRQ-I-ESIPSNMQSAVRNHGGGHANHSLFWQVMSPQGGGEPTGNLAKAIETDIGGFKAFQEQFTQAAVSRFGSGWAWLV-INA-NGQLEITSTANQDSPLMD-GLTPILELDVWEHAYYLKYQNKRADYIAAFY-EVIHWPEVARRFE---
>OGV96973_1_Bacteria_Microgenomates_OP11_RBG_16_OP11_45_19
MAYTLPKLPYPYNALEPHLDAATMDIHHTKHHQTYVDKLNAALEKPELQAQAVESLLKN-L-DTLPEAIRTPVRNHGGGHTNHTLFWTSLTPQ-DLTPTSDLLQALHTAFGSFDQFKQQFSDAAATHFGSGWAWLA-LDA-SQTLKIYSLPNQDSPLSQ-GHQPLFGLDVWEHAYYLKYQNRRPDYIAAIW-HCLNWPEIGKRFQA--
>WP_091776420_1_Bacteria_Firmicutes_Bacilli_Bacillales_Bacillaceae_Piscibacillus_halophilusDSM21633
--FELPELPYAYDALEPHIDKETMNIHHTKHHNTYVTKLNAALEGADLQDKSLEELLGN-L-DSLPSDIQTAVRNNGGGHANHSLFWTVLSPNGGGAPTGELADKINQTFGSFDEFKEKFGAAATGRFGSGWAWLV-VK--NGDLEITSTPNQDTPLME-GVTPILGLDVWEHAYYLKYQNKRPDYVAAFW-NVVNWDEVAKRYEEAK
>OGY98704_1_Candidatus_Liptonbacteria_bacterium_RIFCSPHIGHO2_01_FULL_57_28
MKHTLPELPYAYDALEPFIDTETMKLHHGKHHQAYVDKLNEALAKANLDKKPLEEILVN-L-EAVPEDVRTAVRNHGGGHLNHSMFWKMLAPQGGAEPQGDLATAIVKNFGGFADLKAKMKEAATKVFGSGWTWLV-LDD--GKLAIISTPLQDNPISQ-GKKAVLGIDVWEHAYYLKYQNRRAEYIDAWW-NVVNWEEAGRLFEG--
>WP_008235539_1_Bacteria_Cyanobacteria_Nostocales_Nostocaceae_Richelia_intracellularis_HH01
---KLPPLPYPYEALEPYIDEQTMRFHHDKHHASYVKNLNAALTKPELKSQSIEDLLKN-L-DDIPRDIQNIVCNNGGGHLNHTMFWTIMKPNGGGEPNKEIASAIKKDFGNFNNFKKQFNQAGAKHFGSGWTWLV-LNK-NDKLEVMSTANQNSPLSE-GKYPIMGNDIWEHAYYLNYQNRRKDYLEAWW-NVVNWDEVNKRFTVAK
>WP_017185827_1_Bacteria_Firmicutes_Bacilli_Bacillales_Bacillaceae_Alkalibacillus_haloalkaliphilusC5
--FELPELPYAYDALEPHIDQETMNIHHTKHHNTYVTKLNAALEGADLQDKSLEELLQN-L-DSLPSDIQTAVRNNGGGHANHTLFWSILSPNGGGEPTGELADKIKEAFGSFDQFKEDFAAAGAGRFGSGWAWLV-VK--NGNLEITSTPNQDTPVME-GITPILGLDVWEHAYYLKYQNRRPDYINAFW-NVVNWDEVSKRYEEAK
>NP_923628_1_Bacteria_Cyanobacteria_Gloeobacteria_Gloeobacterales_Gloeobacter_violaceus_PCC_7421
--YKLAPLPYDYSALEPYIDAETMKLHHDKHHQAYVDNLNKALEKPDLQKKSPEQLLRD-L-KQVPEDTRAAVRGNGGGHVNHTMFWEIMKPKGGGEPAGPIAAAIRTNFGSFDAFKTQFNEAGTKRFGSGWVWLV-SNP-GGKLEIVSTANQDSPIAD-GKYPIMGNDVWEHAYYLKYQNRRADYLSAWW-NTLNWDEINRRFQKA-
>XP_024379755_1_Eukaryota_Viridiplantae_Streptophyta_Physcomitrella_patens_PhypaV3
--FQLRPLPYELDALEPHMSKETLEFHWGKHHKAYVDNLNKQVEGTEAERQNLSELVLSA-NDG---N-PKAYFNNAGQIWNHEFFWSSMSPSGGGEPQGELLELISSNFVSYKEFAEQFKRAAGSQFGSGWVWLV-LRK-DGKLEILKTPNALTPIVW-DHIPLLVVDVWEHAYYLDYHNQRPKYLSKFLDNLVSWQAVGERLAQAK
>WP_028082620_1_Bacteria_Cyanobacteria_Nostocales_Nostocaceae_Anabaena_circinalis_AWQC131C
MAFTQPPLPFASDALESYMKAETFEYHYGKHHKAYVDNLNKLVDGTELAHKSLEEVIKIA-FGD-SAK--AGIFNNAAQVWNHSFFWNCLKPAGGGAPTGALAAKIAQDFGSFDKFKEEFSTAAATQFGSGWAWLV-DD--HGTLKVMKTPNAENPLAH-GKKALLTIDVWEHAYYIDFKNARPAFIKNFLDNLVNWDFVAANFAA--
>WP_014781828_1_Bacteria_BacteroidetesChlorobi_group_Bacteroidetes_Flavobacteriia_Flavobacteriales_Flavobacteriaceae_Aequorivita_sublithincola_QSSC9_3_DSM_14238
MSFELPKLPYAFDALEPNIDAKTMEIHHDKHHQGYTDKLNGAIKGTDKENKSIEDILKN-L-DMDNK----AVRNNGGGFYNHSLFWKVMSPKGGGKPSGDVAKAIDDAFGSFDAFKEKFSDAAKTQFGSGWAWLC-VHK-GGKVEVCSTPNQDNPLMPGGT-PILGLDVWEHAYYLKYQNKRPDYVGAFW-NVINWDEVSANYAKNK
>WP_038532941_1_Bacteria_BacteroidetesChlorobi_group_Bacteroidetes_Flavobacteriia_Flavobacteriales_Flavobacteriaceae_Formosa_agariphila_KMM_3901
MAFELPKLQYAYDALEPNIDARTMEIHHTKHHQGYTTKLNGAIEGTELEGKSIEDILTS-L-DMSNG----AVRNNGGGFYNHSLFWEIMNPEGKGRLSGDLKAAIEEAFESVDAFKEAFSNAAATQFGSGWAWLC-VHK-GGKVSVCSTPNQDNPLMPDGT-PILGLDVWEHAYYLNYQNRRPDYINAFF-DVINWNEVERRYAEAK
>WP_038049421_1_Bacteria_FibrobacteresAcidobacteria_group_Acidobacteria_unclassified_Acidobacteria_Thermoanaerobaculum_aquaticum_MP_01
---QLPPLPYAYDALEPYIDTQTMQIHHTKHHQAYVDNLNKAVTGSPVESWSLEELIAK-L-SQVPEAIRTAVRNHGGGHLNHSLFWQMMAPNAGGTPQGELAQAIANAFGSFESFKEKFTAAAMGRFGSGWAWLV-VKP-SGALDVYSTANQDSPLTD-GD-PILGVDVWEHAYYLKYQNRRNEYVQAWW-NVVNWNFVSELLRKAR
>WP_006988959_1_Bacteria_BacteroidetesChlorobi_group_Bacteroidetes_Flavobacteriia_Flavobacteriales_Flavobacteriaceae_Gillisia_limnaea_DSM15749
MAFELPKLKYAFDALEPHIDAKTMEIHHGKHHAGYTSKLNAAIEGTDHEGKTIENILKN-L-DKSNA----AVRNNGGGYYNHTLYWEIMSPNGGGKPEGDLAKAIDTAFGSIDAFKEEFSKAAAGQFGSGWAWLC-VHE-GGKVEICSTPNQDNPLMPGGT-PILGIDVWEHAYYLHYQNKRPDYIEAFF-NVIDWKEVASRFAKGK
>PIO08693_1_CG10_big_fil_rev_8_21_14_0_10_Pacearchaeota_34_12_curated
MVFELPELGYGYDALEPFIDARTMEIHHTKHHKAYADNFNKALEGEEIQGKSAEEIIAN-I-NFVSEKIKTAIRNNGGGYINHNFFWTILKKD--TEIKGEILEEIKKAFGGFEEFKTKFGEEAMKVFGSGWAWLV-LQS--KTLEIVQTRNQDSPLSE-GKIPLLAIDVWEHAYYLKYQNKRVEYVENFF-NVINWDKVNEIYVKA-
>WP_009284957_1_Bacteria_BacteroidetesChlorobi_group_Bacteroidetes_Cytophagia_Cytophagales_Cytophagaceae_Fibrisoma_limi_BUZ_3
MAFVLEPLPYPSDSLEPHIDKQTMEIHHDKHHNAYVTNLNNAVAGTELENKSIEDLLAN-V-STAPV----AVRNNGGGHYNHTLFWNTLSGKGGGQPTGELAEAINQKFGSFDAFKEEFTKAATTRFGSGWAWLI-VKD-GGELAVVSTPNQDNPLMDKGF-PIIGLDVWEHAYYLKYQNRRPDYIAAYW-NVVDWNAAEKRFQQGK
>PSC77044_1_Eukaryota_Viridiplantae_Chlorophyta_Trebouxiophyceae_Micractinium_conductrix_ASM224581v2
-AFTLPPLPYAMDALEKGMSKTTFEFHYGKHHAAYVNNLNGQIAGKDLESMTIEEVMLKT-NGG---K-PTPEFNNAAQVVNHTFFWESMSATGGGKPTGKVADAIEKDLGGYEKFVEAFKAAGATQFGSGWAWLS-VNK-EGKLEVTKTPNAENPWVH-GSTPILTMDVWEHAYYLDVQNRRPDFMTNFVENLIDWNRVEQRYLAA-
>WP_042461817_1_Bacteria_Proteobacteria_Alphaproteobacteria_Rhodobacterales_Rhodobacteraceae_Rhodovulum_sulfidophilum_DSM1374
MAFELPALPYAHDALADSMSKETLEYHHDIHHKAYVDNGNKLIEGTEWASKSVEDIVKGT-YQS-GAQ--SGVFNNASQHWNHSQFWEMMTP-KPVMP-SELEARLKDAFGTVEKFKEDFAAAGAGQFGSGWAWLV-VDT-DGTLKVTKTENGVNPLCF-GQTALLGCDVWEHSYYIDFRNKRPAYLTNFLEKLVNWENVAERLSKA-
>WP_070402093_1_Bacteria_Proteobacteria_Alphaproteobacteria_Rhodospirillales_Acetobacteraceae_Kozakia_baliensis_DSM14400
MAFELPPLPYQTNALAAEMCQETLELHHGKHHQAYVTALNGFVENKPLQGKTLEEIILAV-KGD-AAQ--APVFNNAGQHWNHILFWKNLSPK-GGVP-GKLASKIDEDFGSLDAFKTAFKQAATTQFGSGWAWLV-LGK-DGKLTVTKSANGSNPLAE-GQRALLGLDVWEHAYYLDFRNRRPDYITNYLDKLANYEFAEAELQSA-
>WP_018979158_1_Bacteria_Proteobacteria_Alphaproteobacteria_Rhodospirillales_Acetobacteraceae_Saccharibacter_floricola_DSM_15669
MTFKLPTLPYSVDALASNMCQETLELHHGKHHQAYVTALNGFVESKPLAGKTLEEIITFS-HAN-PEL--APVFNNAGQHWNHGIFWKSLSPK-GGLP-GTLEKKIVEDFGSVDAFKTAFKQAAATQFGSGWAWLV-LGK-DGKLQVTKTPNGGNPLAE-DQRALLGLDVWEHSYYLDFRNRRPDYISNFLDKLANYEFAEEMLKSA-
>WP_054695730_1_Bacteria_Proteobacteria_deltaepsilon_subdivisions_Deltaproteobacteria_Desulfobacterales_Desulfobacteraceae_Desulfosarcina_variabilis_JCM12296
MNHTLPELPYAYDALEPYFDARTMEIHHTKHHQTYVDKLNAAIKDPGLENKSAEALLKN-L-DAVPESIRTAVRNHGGGHVNHSFWWPMLKKD--VALAGPIADAIGQQFGGFDKFKETFSSAAGLLFGSGWTWLV-LDQ--GKLTIVATPNQDNPISQ-GKTPILGIDVWEHAYYLKYQNRRPDYINAFF-NVINWERVNEVYTAA-
>XP_005851580_1_Eukaryota_Viridiplantae_Chlorophyta_Trebouxiophyceae_Chlorella_variabilis_v1
-AFTLPPLPYPIDALEKGMSKTTFEFHYGKHHQAYVTNLNNQIAGKDLESLSIEEVMLKT-NGG---K-PTPEFNNAAQVVNHTFFWESMSPNGGGKPSGKVAEAIEKDLGGYDKFVEAFKAAGATQFGSGWAWLS-VNK-EGKLEVTKTPNAENPWCY-GATPILTMDVWEHAYYLDVQNRRPDFITNFVDNLIDWDRVEQRYLAA-
>WP_012553097_1_Bacteria_Proteobacteria_Alphaproteobacteria_Rhodospirillales_Acetobacteraceae_Gluconacetobacter_diazotrophicus_PAl_5
MAFELPTLPFQTNALAARMCQETLELHHGKHHQAYVTALNGFVEAKPLQGKSLEEIILAV-KGD-AAS--APVFNNAGQHWNHILFWQNLSPT-GGIP-DALAKKLAEDFGSVDDFKTAFKTAATTQFGSGWAWLV-LAA-DGKLKVTKTANGSNPLAE-GQKVLLGLDVWEHSYYLDFRNRRPDYTTNYLDKLANYEFAEAQFKAA-
>WP_027404913_1_Bacteria_Cyanobacteria_Nostocales_Nostocaceae_Aphanizomenon_flos_aquae_NIES_81
MAFTQPALPFASDALESYMKAETFEYHYGKHHKAYVDNLNKLVDSTELANKSLEEVIQIA-FGD-STK--AGIFNNAAQVWNHSFFWNCLKPAGGGAPTGALAAKIDQDFGSFDKFKEEFSNAAATQFGSGWAWLV-DD--GGTLKVMKTPNAENPLAH-GKKALLTIDVWEHAYYIDFKNARPAFIKNFLDNLVNWDFVAANFAA--
>OGG28494_1_Candidatus_Gottesmanbacteria_bacterium_RIFCSPLOWO2_01_FULL_48_11
MMFILPELPYAYNALEPYIDERTMQIHHDKHHAAYVKNINDGLVGDALLAMPVEKLIAG-L-SQVPEAVRTKVRNNGGGHANHSLFWEIMAPVAAGKPSGELKKAMDATFGSLEKFQEIFSAAALNRFGSGWAWLV-HDG--GKLTIVDTPNQDSPLMD-GKTPILGLDVWEHAYYLKYQNMRADYIKAWW-SVVNWASVEKRFK---
>KFM21236_1_Archaea_Thaumarchaeota_unclassified_Thaumarchaeota_Marine_Group_I_Marine_Group_I_thaumarchaeote_SCGC_AAA799_B03
VQYELPRLPYGYDELEPYIDTETMTIHHQKHHQSYVDGLNKSLAESASHPQYITSILSD-L-KAIPESGRSKINFFGGGFENHRLFWETMTPNGDGSPGGKIEDAIDVYFDNFENFKQIFSNKAIAIQGSGWCWMV-FNS-TNKIEIISTENQTSPWT-SQKIPLLGLDVWEHAYYLKHQNRRPDYVKDWW-NVVNWDYVENRF----
>EGP93544_1_Archaea_Thaumarchaeota_Nitrosopumilales_Nitrosopumilaceae_Nitrosarchaeum_koreense_MY1
VKYELPRLPYGYDELEPFIDTQTMETHHQKHHQAYVDGLNKTLAKGEFHPQYITSILSD-L-HTIPESVRNDVSFFGGGFENHKLFWETMTPKNDGDPGGKLGDSIDVYFDNFENFKKVFSNKALSIEGSGWCWLV-FNQ-TNKIEIVTTANQDSPWS-IRKIPLLGLDMWEHSYYLKYNNRKPDYISNWW-NIVNWDYVENRF----
>WP_054532550_1_NonPhototroph_Bacteria_Chloroflexi_Chloroflexi_Herpetosiphonales_Herpetosiphonaceae_Herpetosiphon_geysericola
--FTLPALPYDYGALEPQLDAETMYIHHQKHHNTMVTNLNAALD-PKLQSMNVAELLHG-L-SNLPSAIQTAVRNNAGGHANHSIWWATLSPKGGGSAGGALAAAINAKYGSFGSFQNSYNDIASRRFGSGWGWLS-TDS-KGTLYLASYPNQDSPYME-GLTPLLGVDVWEHAYYLKFRQKRAEFLSAWW-NVINWSEVGRRYDLA-
>KFM18294_1_Archaea_Thaumarchaeota_unclassified_Thaumarchaeota_Marine_Group_I_Marine_Group_I_thaumarchaeote_SCGC_RSA3
VQYELPRLPYGYDELEPYIDTETMTIHHQKHHQSYVDGLNKSLAESASHPQYITSILSD-L-KAIPESGRSKINFFGGGFENHRLFWETMTPNGDGSPGGKIEDAIDVYFDNFENFKQIFSNKAIAIQGSGWCWMV-FNS-TNKIEIISTENQTSPWT-SQKIPLLGLDVWEHAYYLKHQNRRPDYVKDWW-NVVNWDYVENRF----
>WP_013656967_1_Bacteria_Firmicutes_Clostridia_Clostridiales_Lachnospiraceae_Cellulosilyticum_lentocellum_DSM5427
--FQLEALPYEYDALEPYMDALTVQIHHGRHVQTYVDNLNKVLEGKDHQSWSLEALVTK-V-NELPDSIKNVVRNNGGGVYNHNLYFAGMTAEK-SEPTGKLKDAIVKKFGSLDEFKANFKAAGLGRFGSGWAWLA-VDA-NKELTVVSTPNQDTVLA-DGLSPILAMDVWEHAYYLKYQNKRADYIDNWF-LVVDWNKANDLYTKA-
>KER05911_1_Archaea_Thaumarchaeota_unclassified_Thaumarchaeota_Marine_Group_I_Marine_Group_I_thaumarchaeote_SCGC_AAA799_E16
VQYELPRLPYGYDELEPYIDTETMTIHHQKHHQSYVDGLNKSLAESASHPQYITSILSD-L-KAIPESGRSKINFFGGGFENHRLFWETMTPNGDGSPGGKIEDAIDVYFDNFENFKQIFSNKAIAIQGSGWCWMV-FNS-TNKIEIISTENQTSPWT-SQKIPLLGLDVWEHAYYLKHQNRRPDYVKDWW-NVVNWDYVENRF----
>KEQ56171_1_Archaea_Thaumarchaeota_unclassified_Thaumarchaeota_Marine_Group_I_Marine_Group_I_thaumarchaeote_SCGC_AAA799_N04
VQYELPRLPYGYDELEPYIDTETMTIHHQKHHQSYVDGLNKSLAESASHPQYITSILSD-L-KAIPESGRSKINFFGGGFENHRLFWETMTPNGDGSPGGKIEDAIDVYFDNFENFKQIFSNKAIAIQGSGWCWMV-FNS-TNKIEIISTENQTSPWT-SQKIPLLGLDVWEHAYYLKHQNRRPDYVKDWW-NVVNWDYVENRF----
>WP_013740343_1_Bacteria_Spirochaetes_Sphaerochaeta_coccoides_DSM17374
--FTQIELSYDFSALEPYIDALTMETHYTKHHAAYAKNLNAALEKASDKDREIECLLKD-I-TSLEE-IRTAVRNNGGGFYNHNVYFDTMAPGTGGIPSGRLASQIDKNFGSFDLFKEKLSAASIARFGSGWGWLS-TDK-NGTLTVSSSANQDNPLMDSGF-PILGIDVWEHAYYLKYKNLRADYVKAFW-NVIDWKKVGSLYEKA-
>ABX04934_1_Bacteria_Chloroflexi_Chloroflexi_Herpetosiphonales_Herpetosiphonaceae_Herpetosiphon_aurantiacus_DSM_785
--FTLPALPYDYGDLEPHLDAETMYIHHQKHHQALVTNLNAALD-PKLQSMNVAELLHG-L-SSLPSAIQTAVRNNAGGHANHAIWWATLSPKGGGNAGGALAAAINAKYGSFNSFKTTFNDIAARRFGSGWGWLS-TDS-KGTLYLASYPNQDSPYME-GLTPLLGVDVWEHAYYLKFRQKRAEFLSAWW-NVINWGEVGRRYDLA-
>WP_028467584_1_Bacteria_Proteobacteria_Alphaproteobacteria_Rhodospirillales_Rhodospirillaceae_Nisaea_denitrificans_DSM_18348
MALELPALPYDYEALQPYMSKETLEFHHDKHHQAYVTNGNKLLEGTGLEDKSLEEIVQTA-YKN--KM--AGLLNNASQHWNHLQFWQMMKKNGGGIP-GALEKKIIADLGSVADFQAAFIEAGVTQFGSGWCWLA-MGS-DGKLKVTKTPNGESPMAY-GETVLLGCDVWEHSYYIDYRNRRPDYVKAFIENMVNWDYVGELFAKA-
>WP_073126624_1_Bacteria_Firmicutes_Clostridia_Clostridiales_Peptostreptococcaceae_Asaccharospora_irregularisDSM2635
--FDKIKLGYGYSDLEPHIDALTLETHYGKHLQTYANNLNNILEGEDLVGKTLEEVLSD-L-EAIPEDIRQGVINQGGGVSNHNFYFSILSPNAKKEPSGKLLEAINKKFGSLDAMKEKLNSVTVGVFGSGWGWLV-LDE-NGELEIISTKDQNSPYS-LNKKPLITIDVWEHAYYLKYKNVRPEYVKNIW-NVIDWAKIEEIYEG--
>WP_014799383_1_Bacteria_BacteroidetesChlorobi_group_Bacteroidetes_Cytophagia_Cytophagales_Cytophagaceae_Flexibacter_litoralis_Fx_l1_DSM_6794
MAFELPKLPYAYNALEPNIDEQTMTIHHTKHHQGYTNNLNAAIEGTDLEGKSIEEILKS-V-GSASK----AVRNNGGGYYNHDLFWKVMSPNGGGEPSGELAEAINKSFGSFAEFKTQFETAAKTQFGSGWAWLI-VKA-DGSLAVTGTPNQDNPLMDKGT-PIFGIDVWEHAYYLKYQNKRPDYVGAFW-NVANWEQVTENFKKAK
>KFM19718_1_Archaea_Thaumarchaeota_unclassified_Thaumarchaeota_Marine_Group_I_Marine_Group_I_thaumarchaeote_SCGC_AAA799_P11
VQYELPRLPYGYDELEPYIDTETMTIHHQKHHQSYVDGLNKSLAESASHPQYITSILSD-L-TPIPESGRNKINFFGGGFENHRLFWETMTPNGDGSPGGKIEDAIDVYFDNFENFKQIFSNKAIAIQGSGWCWMV-FNS-TNKIEIISTENQTSPWT-LQKIPLLGLDVWEHAYYLKHQNRRPDYVKDWW-NVVNWDYVENRF----
>WP_009540061_1_Bacteria_Proteobacteria_Alphaproteobacteria_Rhodospirillales_Rhodospirillaceae_Caenispirillum_salinarum_AK4
MAFELPQLPYPKDALAPHMSAQTLEFHHGKHHNTYVTNLNNLTKDTPLATQPLEDVIHEA-WKS--GN--TGVFNNAAQVWNHTFFWHCMKQGGGGEPTGKVAEKIDSDLGGYAAFKEKFTDAAKTQFGSGWAWLV-VK--DGKLDIMKTPNAETPMVH-GATALLTVDVWEHAYYLDYQNRRPDFVAAFLDHLVNWDYVNEQLEKA-
>WP_009778408_1_Bacteria_BacteroidetesChlorobi_group_Bacteroidetes_Flavobacteriia_Flavobacteriales_Flavobacteriaceae_Leeuwenhoekiella_blandensis_MED217
MSFQLPELKYAKDALEPHIDAKTMEIHHDKHHAGYTSKLNAAIEGTDLEGKTIENILIN-L-DMTNK----AVRNNGGGFYNHSLFWDVMSPDGGGEPTGELAEAINAAFGSFEAFKDKFSSAAGTQFGSGWAWLC-VHE-GGKVEVCSTPNQDNPLMPGGT-PILGIDVWEHAYYLKYQNQRPAYIDAFF-NVINWQEVSSRYAQNK
>WP_011711218_1_Bacteria_BacteroidetesChlorobi_group_Bacteroidetes_Flavobacteriia_Flavobacteriales_Flavobacteriaceae_Gramella_forsetii_KT0803
MSFELPKLKYAFDALEPHIDAKTMEIHHGKHHAGYTKKLNAAIEGTDMDGKNIENILKN-L-DKSNK----AVRNNGGGFYNHSLFWEIMSPDGGGKPEGELASAIDAAYGSFEAFKEEFSKAAAGQFGSGWAWLC-VHN-GGKVEVCSTPNQDNPLMPGGA-PILGLDVWEHAYYLNYQNKRPEYIDAFF-NVIDWKEVSSRYAKAK
>WP_076731461_1_Bacteria_BacteroidetesChlorobi_group_Bacteroidetes_Flavobacteriia_Flavobacteriales_Flavobacteriaceae_Lacinutrix_venerupis
MAFELPKLGYAYDALEPNIDARTMEIHHTKHHNGYTTKLNAAIEGTDLEGKSIENILSN-L-DMDNK----AVRNNGGGFYNHSLFWEIMNPEDKGRLSGELKDAIEAAFDSVDAFKDAFSKAAATQFGSGWAWLC-VHK-GGKVEVCSTPNQDNPLMPGGT-PILGLDVWEHAYYLNYQNRRPDYIDAFF-KVINWNEVERRYALAK
>WP_008475952_1_Bacteria_Chloroflexi_Thermomicrobia_Sphaerobacteridae_Sphaerobacterales_Sphaerobacterineae_Sphaerobacteraceae_Nitrolancetus_hollandicus_Lb
MAFTLPPLPYAYDALEPYIDEQTMHLHHDRHHAGYVNNLNAALESPEFFNQSIEDILRN-I-NDVPEAIRTAVRNNGGGAENHTMFWEIMGPNGGGEPTGDLANAINSAFGDFATFKDKFSKAGATRFGSGWAWLV-----DGTLDVISTANQDSPFMD-GLYPVMGIDVWEHAYYLKYQNRRPEYISAWW-NVVNWPAIADRYAKA-
>WP_054949306_1_Bacteria_Firmicutes_Bacilli_Bacillales_Bacillaceae_Numidum_massiliense
--FALPKLPYDYDELEPHLDARTMEIHHGRHHATYVNNLNKALEGSQLANASIEELLSN-L-NDVPEEIRTNVRNQGGGHYGHSLYWTIMKPNGG-KPTGDVARLIDRDFGSFEEMKVKLSQAAVSRFGSGWGWLV-VNG--EKLEVTSTPNQDTPLME-GKTPILVVDVWEHAYYLQYQNKRPDFVSAWW-NVINWEEVERRLYEAI
>WP_038267584_1_Bacteria_BacteroidetesChlorobi_group_Bacteroidetes_Flavobacteriia_Flavobacteriales_Flavobacteriaceae_Zhouia_amylolytica_AD3
MAFELPKLPYAYDALEPNIDARTMEIHHTKHHNGYTTKLNGAVEGTDLAGKSIEEILTG-L-DMNNT----AVRNNGGGFYNHNLFWEVMSPNGGGEPSGELASAINDAFGSFDAFKEAFSNAAATRFGSGWAWLC-VHK-GGKVEICSTANQDNPLMPGGF-PVLGLDVWEHAYYLNYQNRRPDYISSFF-NVINWDKVAELYAANK
>WP_018632695_1_Bacteria_Proteobacteria_Alphaproteobacteria_Rhizobiales_Methylobacteriaceae_Meganema_perideroedes_DSM_15528
MTFTLPDLPYAHDALAASMSEETLKLHHDLHHKAYVDNANKLIVGTGLESKTLEEVVRAS-HGD-PKL--KGLFNNAAQHWNHVQFWSWMKPEGGGPP-AALAAALTGAFGSVEGFKAEFVKVGLAQFGSGWVWLV-S-E-NGALKVVSTPNGENPLAA-GQTALLGSDVWEHSYYVDFRNKRQGYLENFLNKLVNWDDVAARLAAA-
>WP_012932649_1_Bacteria_Actinobacteria_Actinobacteria_Rubrobacteridae_Solirubrobacterales_Conexibacteraceae_Conexibacter_woesei_DSM_14684
MAYELPALPYAYDALEPHIDEATQKFHHDKHHATYVARANEALEGTEWADKPVEELLKN-L-DKLPADKLNPVRNNAGGHYNHTLWWESLSPNGGGAPTGDLAAAIDAAFGSFDEFKAKVEAAGAGRFGSGWAWLV-----GGGLEVTSTPNQDTPLAD-GKTPLFGIDVWEHAYYLKYQNLRPAYLKAVW-NVVDWNKVAERFAAA-
>WP_054948921_1_Bacteria_Firmicutes_Bacilli_Bacillales_Bacillaceae_Numidum_massiliense
---ELPALPYDYNALEPHIDEQTMRIHHDRHHGTYVNNLNNALEGADLEAKSLDDLLVS-L-DSVPENIRTAVRNNGGGHSNHTFFWQILSPNGGGAPTGTLADAINDTFGSFDAFKEKFAAAAAGRFGSGWAWLI-VD--NGKLAITSTPNQDTPIMD-GLTPILGLDVWEHAYYLKYQNKRPEYIKAFW-NVVNWDEVSKRYDAAK
>WP_029910708_1_Bacteria_Proteobacteria_Gammaproteobacteria_Thiotrichales_Piscirickettsiaceae_Hydrogenovibrio_marinus_DSM11271
MAFTLPDLPYDYDALEVSIDARTMEIHHTKHHNTYITNLNNAIAGTENEDKSLEELCAN-A-GSISP----AVRNNGGGHWNHSFFWNIMTGDSMGTPKGALADDINTTFGGLDAMKEKFNTAGATRFGSGWAWLT-VSA-DGKLEISSTPNQDNPLMDKGT-PILGLDVWEHAYYLRYQNLRPAYMQAWW-DVVNWDKVSELYTAAK
>WP_015891357_1_Bacteria_Firmicutes_Bacilli_Bacillales_Paenibacillaceae_Brevibacillus_brevisNBRC100599
-AFTLPELSYRYDELEPYLDARTMEIHHGKHHATYITNLNKALENAQFRNASVEELISN-L-EDIPEDIRMAVRNHGGGHYGHSLYWSIMSPTGG-KPTGDIAKGIDKYFGSFEEMKDELTKAAVSRFGSGWGWLV-VNG--DKLEVMSTPNQDTPFME-KKTPILVVDVWEHAYYLQYQNKRPDFVSSWW-NVVNWEEVNRLYNEA-
>NP_199923_1_Eukaryota_Viridiplantae_Streptophyta_Arabidopsis_thaliana_TAIR10_1
-GFELKPPPYPLDALEPHMSRETLDYHWGKHHKTYVENLNKQILGTDLDALSLEEVVLLS-NKG---N-MLPAFNNAAQAWNHEFFWESIQPGGGGKPTGELLRLIERDFGSFEEFLERFKSAAASNFGSGWTWLA-YKE-DKKLVIVKTPNAVNPLVW-DYSPLLTIDTWEHAYYLDFENRRAEYINTFMEKLVSWETVSTRLESA-
>WP_025666222_1_Bacteria_BacteroidetesChlorobi_group_Bacteroidetes_Flavobacteriia_Flavobacteriales_Flavobacteriaceae_Aquimarina_megaterium_XH134
MSFELPKLNYAFDALEPHIDARTMEIHHDKHHAGYTSKLNAAIEGTDLEGKTIENILIN-L-DMSNG----AVRNNGGGYYNHNLFWEIMSPNGGDKPSGEIADAINAAYGSFDAFKEAFSKAAGTRFGSGWAWLC-VHQ-GGKVEICSTPNQDNPLMPGGT-PILALDVWEHAYYLNYQNRRPDYVAAFF-NVIDWNEVASRYAQGK
>WP_013409634_1_Bacteria_BacteroidetesChlorobi_group_Bacteroidetes_Cytophagia_Cytophagales_Cytophagaceae_Leadbetterella_byssophila_DSM_17132
MAFTLAPLPYANDALEPHFDAKTMEIHHDRHHNAYVTNLNAAIAGTELDNQSIEEILAN-V-SKASP----AVRNNGGGHYNHDLFWNILAPAGGGELSGDLKSAIEAAFGSVEEFKAQFKAAATSRFGSGWAWLI-VKA-DGNLAVTSTPNQDNPLMDKGT-PILGLDVWEHAYYLHYQNKRPDYVDAFW-NVVNWDEVAKRYASAK
>OIO42474_1_CG1_02_FULL_Pacearchaeota_39_14_curated
MTFELPELPYAYDALEPHIDAKTMEIHYTKHHQGYVDKLNLALQKSELQGKKIEELLDN-L-AIVPEDIKTAVRNNAGGHVNHSLFWEIMCPADSGEPSEQLMSAIEDSFGSFDDFKKQFSEAALGRFGSGWAWLV-VN--NGKLEIVSTANQDSPLMQ-GMIPILGLDVWEHAYYLHYQNKRADYIESWW-NVVNWKKVEEVYE---
>WP_008611272_1_Bacteria_BacteroidetesChlorobi_group_Bacteroidetes_Flavobacteriia_Flavobacteriales_Flavobacteriaceae_Joostella_marina_En5_DSM_19592
MAFDLPKLPYAYDALEPHIDARTMEIHHTKHHQGYTSKLNDAIKGTDLEGKSIEEILKN-L-DMNNG----AVRNNGGGFFNHSLFWEVMSPNGGGEPSGELAEAINSAFGSFEKFKEAFTTAAGTRFGSGWAWLC-VHK-GGKVEVCSTPNQDNSLMPGGD-PILGLDVWEHAYYLNYQNKRPDYISAFF-NVINWEKVAELYASKK
>WP_011369659_1_HydrothermalVents_Bacteria_Proteobacteria_Gammaproteobacteria_Thiotrichales_Piscirickettsiaceae_Thiomicrospira_crunogena_XCL_2
MAFTLPDLPYDYDALEVSIDARTMEIHHTKHHNTYVTNLNNAIADTENADKSLEDLIAN-A-GSISP----AVRNNGGGHWNHSFFWEVMTGDSMGAPTGALADDINATFGSVDAMKEKFNTAGATRFGSGWAWLT-VSA-DGKLEISSTPNQDNPLMDKGT-PILGLDVWEHAYYLRYQNLRPAYMQAWW-DVVNWNKVSELYQAAK
>WP_014202743_1_Bacteria_BacteroidetesChlorobi_group_Bacteroidetes_Flavobacteriia_Flavobacteriales_Cryomorphaceae_Owenweeksia_Owenweeksia_hongkongensis_DSM_17368
MSFELPDLPYSKSALEPYIDAQTMEIHHDKHHAGYTTKLNDAIEGTELEKQSIEDILKN-V-SKHSG----GVRNNGGGYYNHSLFWSIMGPDAGGDPTGDVGAAIDDAFGSYENFKTEFSNAAATRFGSGWAWLI-VNG-EGKLEVTSSPNQDNPLMDKGT-PILGLDVWEHAYYLKYQNKRPDYISAFF-NVINWDEVNRRFAEAK
>WP_019669255_1_Bacteria_BacteroidetesChlorobi_group_Bacteroidetes_Flavobacteriia_Flavobacteriales_Flavobacteriaceae_Eudoraea_adriatica_DSM_19308
MAFELPKLPYAYDALTPYIDARTMEIHHTKHHNGYITKLNAAIANTDLENKSITEILKN-L-DMSNM----AVRNNGGGYYNHALFWEIMSPDGGGEPTGDLAAAINDAFDSFDAFKDVFSNAAATRFGSGWAWLC-VHK-GGSLKVCSTPNQDNSLMPGGH-PILGLDVWEHAYYLNYQNRRPDYINAFF-NIINWDKVAELYSSNK
>WP_013069786_1_Bacteria_BacteroidetesChlorobi_group_Bacteroidetes_Flavobacteriia_Flavobacteriales_Flavobacteriaceae_Zunongwangia_profunda_SM_A87
MAFALPELKYAFDALEPHIDAKTMEIHHDKHHAGYTTKLNNAIEGTDLEGKTIENILKN-L-DLSNS----AVRNNGGGFYNHSLFWEVMSPDGGGKPEGELAEAIDTAFGSFDAFKEEFSNAAAGQFGSGWAWLC-VHD-GGKLEICSTPNQDNPLMPGGT-PILGLDVWEHAYYLNYQNKRPAYIDAFF-NVIDWKEVASRYAKEK
>WP_089964369_1_Bacteria_Firmicutes_Bacilli_Bacillales_Thermoactinomycetaceae_Lihuaxuella_thermophilaDSM46701
--YELPALPYEFNALEPHIDALTMEIHHDRHHATYVNNLNAALEG-DVGEKTIEELISN-L-DALPESIRTAVRNNGGGHANHSLFWQILSPNGGGAPTGEVAAAINETFGSFEKFKEQFSDAAVKRFGSGWAWLV-VK--DGKLAVTSTPNQDNPLME-GATPILGLDVWEHAYYLKYQNKRPEYIKAFW-NVVNWEEVNKRYLAAR
>WP_008637629_1_Bacteria_BacteroidetesChlorobi_group_Bacteroidetes_Flavobacteriia_Flavobacteriales_Flavobacteriaceae_Bizionia_argentinensis_JUB59_DSM_19628
MAFELPKLKYAYDALEPHIDARTMEIHHSKHHAGYTSKLNDAIKGTDLEGKSIDNILHN-L-DMKNK----AVRNNGGGFYNHSLFWEVMNPEGKGHLSGDLKAAIEGAYGSMEEFKTKFSNAAATQFGSGWAWLC-VHK-GGKVEICSTPNQDNPLMPGGA-PILGLDVWEHAYYLNYQNRRPDYIDAFF-NVINWNEVERRYAEAK
>WP_029925699_1_Bacteria_Proteobacteria_Alphaproteobacteria_Rhizobiales_Brucellaceae_Ochrobactrum_anthropi_ATCC_49188
MSFTLPPLPFATNALEGVMGTETLELHHGKHHQAYVTALNGFVEKNDLKGKSLEEIVLFA-KDK-ADL--APVFNNAGQHWNHDLFWQNLSAT-GGLP-GALEKKIVEDFGSVDQFKEAFKAAAVGQFGSGWAWLV-LAN-DGKLKVTKTPNGSNPLAT-GEKALLGLDVWEHSYYLDFRNRRPDYVTNFLDKLANYEFAEATLKAA-
>WP_007505000_1_Bacteria_Firmicutes_Bacilli_Bacillales_Bacillaceae_Caldalkalibacillus_thermarum
---ELPALPYPADALEPHIDAQTMEIHHGRHHQTYVNKLNEALEGPELQEKSVEDLIKN-L-DAVPESIRTAVRNNGGGHANHTLFWQIMSPNGGGEPTGELAEAINKKFGSFEKFKEEFTQAALNRFGSGWAWLV-VN--NGELEVTSTPNQDNPLME-GKTPILGVDVWEHAYYLKYQNKRPDYVKAFF-NVINWDEVAKRYQAAK
>WP_003629595_1_Bacteria_Proteobacteria_Alphaproteobacteria_Rhodospirillales_Acetobacteraceae_Acetobacter_pasteurianus_IFO328301
MAFELPALPFAPTALAPRMCPETLEYHHGKHHLAYVNTLNKLLEDKPFQGKSLEEIILAA-HGK-ADL--TGLFNNAGQHWNHSFFWNCLSPN-GGMP-EKLAAKIASDFGSIDTFKEEFRKAAVSQFGSGWAWLV-LGK-DGKLAITKTPNGTNPLAE-GQKALLTVDVWEHSYYLDFRNRRPDYVTNFLDKLANYEFAEAQLNAA-
>XP_024399093_1_Eukaryota_Viridiplantae_Streptophyta_Physcomitrella_patens_PhypaV3
--FHLRDLPYELDALEPHMSKKTLEFHWGKHHGGYVANLNKQIAGTDAERLNLSELVLSG-NNG---N-PLSYFNNAGQIWNHDFFWMSMCQGGGGAPDSELLDLIVRNFESFEQFSERFKEAGRSLFGSGWVWLV-LKK-DAKLEIMKTSNALTPIVW-NHIPLLVVDVWEHAYYLDYQNKRPDYLTEFLDNLVSWKVAEERLQRAK
>WP_043841251_1_Bacteria_Proteobacteria_Alphaproteobacteria_Rhodobacterales_Rhodobacteraceae_Roseivivax_marinus
MAFELPDLPYSHDALASKMSAETLEFHHDIHHKAYVDNGNKAISGTEWEGKSAEEIIKGT-YDP-NAQ--SGIFNNASQYWNHNQFWEMMTP-NQSMP-GELESALTESFGSVDKFKEEFTSAGAGQFGSGWAWLV-KDT-DGGLKVIKTENGVNPLCF-NQTALLGVDVWEHSYYIDFRNKRPAYLQNFVDNLVNWENVAERLSKA-
>WP_041257349_1_Bacteria_BacteroidetesChlorobi_group_Bacteroidetes_Cytophagia_Cytophagales_Cytophagaceae_Fibrella_aestuarina_BUZ2
MAFVLDPLPYPSDALEPNIDKQTMEIHHGKHHNAYVTNLNNAIAGTEMENLSIDELVAN-V-SKYPV----AVRNNGGGHFNHTLFWNILSANGGGQPTGQLAEAINQKFGSFDAFKEEFTKAATTRFGSGWAWLI-VTP-AGELAVTSTPNQDNPLMDKGT-PIIGLDVWEHAYYLKYQNKRPDYIAAFW-NVVDWNAAEAAYQKAK
>WP_116823677_1_Bacteria_BacteroidetesChlorobi_group_Bacteroidetes_Flavobacteriia_Flavobacteriales_Flavobacteriaceae_Olleya_aquimaris
MAFELPKLKYAYDALEPNIDARTMEIHHSKHHNGYTTKLNGAIEGTDLEGKSIEDILAN-L-DMNNM----AVRNNGGGFYNHSLFWEVMNPEDKGRLSGDLKDAIEAAYGSFDAFKDAFSKAAATQFGSGWAWLC-VHK-GGKVEVCSTPNQDNPLMPEGT-PILGLDVWEHAYYLNYQNRRPDYIEAFF-NVINWNEVEKRYADAK
>WP_013634550_1_Bacteria_BacteroidetesChlorobi_group_Bacteroidetes_Sphingobacteriia_Sphingobacteriales_Sphingobacteriaceae_Pedobacter_saltans_DSM_12145
MAFELPALPYASDALEPHIDQQTMEIHHGKHHAAYVTNLNKALEGKEGADSSLEEINKN-I-SKYPV----AVRNNGGGHYNHSLFWTVIGPNGGGAPQGELAEAINAAFGSFEDFKTKFAEAGATRFGSGWAWLI-VGA-DGKLAVTSTPNQDNPLMDQGT-PILGMDVWEHAYYLKYQNRRPDYISAFW-NVIDWNAVAERFAQAK
>RKU12233_1_Bacteria_Poribacteria_PCPOR4
MAHTLPALPYAHDALEPHIDTQTMEIHHGKHHQGYVNNLNTALEGGDLADMDIHELLSN-I-DQVPEDKRQAVINNGGGHANHSLFWSIMSP-NGGEPGGEIAAAITGAFGSLEAAKEEFTTAATTRFGSGWAWLV-LGD-SG-LEIYSTANQDSPIMQ-GHTPILGIDVWEHAYYLKYQNLRPAYVEAWT-NVINWTRVNELYVA--
>WP_025314324_1_BeeMicrobiotaGut_Bacteria_Proteobacteria_Gammaproteobacteria_Orbales_Orbaceae_Gilliamella_apicola_ASM59998v1
MAYTLPPLPYAYDALEPYIDTETMHLHHDKHHQTYVNNSNALLESTEVKDFCPETLLKN-L-DKVPSDKVTGVKNNVGGHVNHSFFWELL--K-GTELKGELKTAIEKDFGSIDAFKEKFSAAAATRFGSGWAWL--VLK-NGKLEVVSTANQDSPIMV-SGTPILALDVWEHAYYLKYQNRRADYIGAFW-NVINWDKVAELYAEAK
>WP_025437554_1_Bacteria_Proteobacteria_Alphaproteobacteria_Rhodospirillales_Acetobacteraceae_Gluconacetobacter_xylinus_E25
MAFELPSLPFAYNALANRMCQETLELHHDKHHQAYVTALNGFVESKPLQGKSLEEIILMV-KGK-PDM--APVFNNAGQHWNHILFWQNLAPK-GGIP-HALSKKLVEDFGTIEKFKADFKAAAASQFGSGWAWLV-LGS-DGKLKVTKTANGSNPLAE-GQKVLLGLDVWEHSYYLDFRNRRPDYITNYLDKLANYEFAEAQLQSA-
>WP_020897487_1_Bacteria_BacteroidetesChlorobi_group_Bacteroidetes_Flavobacteriia_Flavobacteriales_Flavobacteriaceae_Winogradskyella_psychrotolerans_RS_3
MAFELPKLKYAYDALEPNIDARTMEIHHTKHHQGYTTKLNAAIEGTDLEGKTIENILIN-L-DMDNK----AVRNNGGGFYNHSLFWDVMNPEGKGRLSGELKDAIEAEFGSFDAFKDAFSKAAATQFGSGWAWLC-VHE-GGKVEVCSTPNQDNPLMPEGT-PILGLDVWEHAYYLNYQNRRPDYIDAFF-NVINWNEVEKRYAESK
>WP_014681731_1_Bacteria_BacteroidetesChlorobi_group_Bacteroidetes_Sphingobacteriia_Sphingobacteriales_Sphingobacteriaceae_Solitalea_canadensis_USAM_9D_DSM_3403
MAFELPALPYASDALEPNIDKLTMEIHHGKHHQAYVTNLNNAIKGTDAESLSVEDICKN-I-SKYPA----AVRNNGGGHYNHSLFWAVIGPNAGGQPTGELAAAIDAAFGSFDAFKEKFAAAGATRFGSGWAWLT-VNK-EGKLEVSSTPNQDNPLMDKGT-PILGMDVWEHVYYLKYQNRRPDYISAFF-NVINWNAVAERFAKAK
>WP_027127624_1_Bacteria_BacteroidetesChlorobi_group_Bacteroidetes_Flavobacteriia_Flavobacteriales_Flavobacteriaceae_Gelidibacter_mesophilus_DSM_14095
MAFELPKLKYAYDALEPHIDAKTMEIHYTKHHQGYTDKLNAAIEGTDLEGKTIENILIN-L-DMDNK----AVRNNGGGFFNHSLFWEVMNPEGKGRLSGGLKDAIEAEFESVDAFKDEFSKAAATQFGSGWAWLC-VHK-GGKVKICSTPNQDNPLMPGGT-PILGLDVWEHAYYLNYQNRRPDYINAFF-NVINWNEVERRYAEAK
>WP_091587189_1_Bacteria_Firmicutes_Bacilli_Bacillales_Bacillaceae_Alteribacillus_bidgolensis
---QLPELPYAPNALEPHIDEETMKIHHGKHHNTYVTKLNTALEGDELAAKDVNELISD-L-NSLPDSIRTAVRNNGGGHSNHTLFWQILSPNGGGEPGGELGDAINSKWGSLDKFKEEFKNTALGRFGSGWAWLV-VN--NGELEIQDTLNQDSPIME-GKTPILGIDVWEHAYYLKYQNRRPDYVEAFW-NVVNWDEVSKRYSEAK
>WP_012874297_1_HyperThermophileBacteria_unclassified_Bacteria_Thermobaculum_terrenum_ATCC_BAA_798
---ELPPLPYDYNALEPYIDEQTMRLHHDKHHGTYVNNLNQALEKPELQNKSAEDLLRD-I-NSIPEDIRTAVRNNGGGHVNHSMFWVIMKPNGGGEPYGPIADAIKQTFGSFEEFKRQFNDAGAKRFGSGWVWLV-RTP-DGQLQVISTANQDSPLME-GLYPIMGNDVWEHAYYLKYQNRRAEYLEAWW-NVVNWDEINRRFEQS-
>WP_020468156_1_Bacteria_Planctomycetes_Planctomycetia_Planctomycetales_Planctomycetaceae_Zavarzinella_formosa_DSM_19928
--FELPKLPYAFDALEPHIDAKTMEIHHDRHHKTYVDNLNKALAG-EWAGKPLDGILSS-L-DTLPEKIRNAVRNNGGGHYNHTLFWSMMSP-KGGKPGADLAAAITEAFKDTDGLFKQLKEAALGRFGSGWSWLV-S-T-GGKLKVVSSPNQDNTVMDKSGTPILGIDVWEHAYYLKYQNKRADYIDAFF-KVINWEYVTERFDASK
>WP_091587189_1_Bacteria_Firmicutes_Bacilli_Bacillales_Bacillaceae_Terribacillus_saccharophilus
---QLPELPYAPNALEPHIDEETMKIHHGKHHNTYVTKLNTALEGDELAAKDVNELISD-L-NSLPDSIRTAVRNNGGGHSNHTLFWQILSPNGGGEPGGELGDAINSKWGSLDKFKEEFKNTALGRFGSGWAWLV-VN--NGELEIQDTLNQDSPIME-GKTPILGIDVWEHAYYLKYQNRRPDYVEAFW-NVVNWDEVSKRYSEAK
>WP_015842246_1_PlantPathogen_Bacteria_Proteobacteria_Gammaproteobacteria_Enterobacteriales_Enterobacteriaceae_Pectobacterium_carotovorum_carotovorum_PC1
MSYSLPSLPYAYDALEPHFDKETMEIHHSKHHQAYVNNANAALESPELAKLSVEELIAQ-L-DKVPAEKKAALRNNAGGHANHSLFWKGLKV--GTT--GDLKAAIERDFGSVDAFKEKFEQAAATRFGSGWAWLV-LKD-DGKLAVVSTANQDSPLMESGY-PIVGLDVWEHAYYLKFQNRRPDYAKAFW-NVVNWDEAAARFASAK
>WP_034794232_1_Bacteria_Proteobacteria_Gammaproteobacteria_Enterobacteriales_Enterobacteriaceae_Ewingella_americana_C024_ATCC_33852
MSYSLPSLPYAYDALEPHFDKQTMEIHHTKHHQTYVNNANAALESPELAKLSVEELIAN-L-DKVPADKKVALRNNAGGHANHSLFWKGLKT--GTT--GDLKAAIERDFGSVDAFKETFEKAATTRFGSGWAWLV-LKT-DGKLAVVSTANQDSPLMESGY-PLLGLDVWEHAYYLKYQNKRPDYIKAFW-DVVNWDEAAKRLAEAK
>WP_069804590_1_Bacteria_Chloroflexi_Ktedonobacteria_Thermogemmatisporales_Thermogemmatisporaceae_Thermogemmatispora_onikobensis
MAFELPPLPYSYDALEPHIDAQTMQIHHDKHHGTYVENLNKALEGHPFASLPVEEVLRR-I-NEVPENVRTAVRNNGGGHANHSMFWRIMKPNGGGQPSGDLAKAIEQTFGSFENFKDQFIDAGLKRFGSGWAWLV-LDK-QGKLQIISTANQDSPYMD-GLYPVMGNDVWEHAYYLKYQNRRADYLKAWW-NVVNWEEVERRY----
>WP_079735369_1_Bacteria_BacteroidetesChlorobi_group_Bacteroidetes_Flavobacteriia_Flavobacteriales_Flavobacteriaceae_Salegentibacter_salegens
MAFELPKLKYAFDALQPHIDAKTMEIHHGKHHAGYTKKLNAAIEGTDLDGKTIENILEN-L-DKSNT----AVRNNGGGFYNHRLFWEVMSPDGGGKPEGELAKAIDTAFGSFEAFKDEFSKAAAGQFGSGWAWLC-VHE-GGKVEICSTANQDNPLMPGGT-PILGLDVWEHAYYLNYQNRRPDYIDAFF-NVIDWKEVGSRYAKQK
>WP_027885182_1_Bacteria_BacteroidetesChlorobi_group_Bacteroidetes_Flavobacteriia_Flavobacteriales_Flavobacteriaceae_Mesonia_mobilis_DSM_19841
MAFEQPKLKYAFDALEPSIDKETMEIHYGKHHAGYTKKLNAAVEGTDLEGKNIENILMN-L-DKSNS----AVRNNGGGFFNHNLFWEVMSPNGGGKPSGDIESAIEDKFGSFEAFKEEFSKAAAGQFGSGWAWLC-VHE-GGKVEVCSTPNQDNPLMPGGT-PILGLDVWEHAYYLKYQNKRPEYIDAFF-DVVDWEEVASKYAKGK
>WP_115878962_1_Bacteria_BacteroidetesChlorobi_group_Bacteroidetes_Flavobacteriia_Flavobacteriales_Flavobacteriaceae_Lutibacter_oceani_3255
MAFELPKLPYAYDALEPHIDARTMEIHHTKHHQGYTNNLNNAIAGTALEGKSIEAILGD-L-DMNNM----AVRNNGGGFYNHCLFWDVMNPEGKGYLSGELKDAIIAEFGSVEAFKDAFAKAAATRFGSGWAWLC-VHK-GGKVEICSTPNQDNPLMPGGF-PILAIDVWEHAYYLHYQNRRPDYINAFF-NVINWNHVEKLYAENK
>OGG34959_1_Candidatus_Gottesmanbacteria_bacterium_RIFOXYB1_FULL_47_11
MMYTLPELPYAYDALEPYIDTRTMTVHHDKHHATYVKNLNDALAPGSELATPVEELLKK-L-DDVPEAVRTKVKNNAGGHANHSLFWTIMSPKS---PTGKLLEALNTAFGSPEKFQEVFSTAALNRFGSGWVWLV-LDG--GKLAIMDTPNQDSPVSV-GATSILTLDVWEHAYYLKYQNMRADYITAWW-NVVNWTEVARRFTTAS
>WP_015028623_1_Bacteria_BacteroidetesChlorobi_group_Bacteroidetes_Cytophagia_Cytophagales_Cytophagaceae_Emticicia_oligotrophica_GPTSA100_15_DSM_17448
MAYTLDPLPYASDALEPHFDKATMEIHHDRHHQAYVTNLNNAIAGTEMESLSLKELLAN-I-SKYPA----PVRNNGGGHFNHDLFWNILSPNGGGAPASTLGAAIDETWGSFDAFKDEFKKAAIGRFGSGWAWLC-VDD-QEKLFITSTPNQDNPLMDKGI-PVLGLDVWEHAYYLKFQNKRPDYIDSFW-NVVDWDAVQKRYSNAK
>WP_003434744_1_Bacteria_BacteroidetesChlorobi_group_Bacteroidetes_Flavobacteriia_Flavobacteriales_Flavobacteriaceae_Psychroflexus_gondwanensis_ACAM_44
MAFELPKLDYAHDALEPHIDAKTMEIHHGKHHAGYTKKLNTALEGSDLEGKTIENILIN-L-DLSNK----AVRNNGGGFYNHSLFWKVMSPKGGGKPSGELAKSIDDSFGSFEAFKDAFSTAAAGQFGSGWAWLT-VHN-GGKVEVCSTANQDNPLMPGGT-PILGLDVWEHAYYLNYQNRRPDYIDAFF-NVINWEEVAKRYSENK
>WP_002209614_1_Pathogen_Bacteria_Proteobacteria_Gammaproteobacteria_Enterobacteriales_Enterobacteriaceae_Yersinia_pestis_Antiqua
MSYSLPSLPYAYDALEPHFDKQTMEIHHTKHHQTYVNNANTVLESPELADLSVEDLIKD-L-DKVPAEKRTFMRNNAGGHANHSLFWKGLKL--GTT--GDLKAAIERDFGSVDSFKEKFEQAAATRFGSGWAWLV-LKD-DGKLAVVSTANQDSPLMESGF-PIVGLDVWEHAYYLKFQNRRPDYIKAFW-NVVNWDEAAARFAQAK
>OGZ29771_1_Candidatus_Niyogibacteria_bacterium_RIFCSPLOWO2_01_FULL_45_48
MKHELLKLPYDYSALEPYIDSRTMEIHHSKHHQAYVDKLNAALEALDLQEKSVEDLLKD-L-NSVPEDIRTAVRNHGGGHYNHSIFWTSMDSPGSREPAGAIGDAIDKEFGRFSDFKEKFAAVAVGVFGSGWAWLV-KDNL-GKLIIISTPNQDSPVSQ-GLAPLLGIDVWEHAYYLKYQNRRAEYVENWW-NVVNWEEVGRRF----
>WP_093228365_1_Bacteria_Firmicutes_Bacilli_Bacillales_Thermoactinomycetaceae_Thermoflavimicrobium_dichotomicumDSM44778
---ELPALPYAKDALEPHIDALTMEIHHGRHHATYVNNLNAALEGAELAEKTVEELISN-L-DQVPESIRTAVRNNGGGHANHTLFWQILSPNGGGEPTGELAAAINETFGSFEKFKEQFTDAAVKRFGSGWAWLV-YK--DGKLAVTSTPNQDSPLME-GATPLLGLDVWEHAYYLKYQNKRPDYIKAFW-NIVNWEEVNKRYLQAR
>WP_015361726_1_Bacteria_BacteroidetesChlorobi_group_Bacteroidetes_Flavobacteriia_Flavobacteriales_Flavobacteriaceae_Donghaeana_dokdonensis_DSW_6
MAFELPQLKYAKDALEPHIDAKTMEIHHGKHHQGYTNKLNDAVDGTDLEGKTIENILNN-L-DMNNT----AVRNNGGGFYNHRLFWEVMSPNGGGNPSGDLADAIKTSFGSFDAFKDKFSAAAKGQFGSGWAWLC-VHE-GGKLDVCGTPNQDNPLMPGGT-PILGLDVWEHAYYLNYQNRRPDYVEAFF-NVINWEEVSRRYAEGK
>OGM56342_1_Candidatus_Woesebacteria_bacterium_RIFCSPHIGHO2_12_FULL_42_9
MMFSLPPLPYDYAALEPFIDTETMRIHHTKHHAAYVQNLNDALKGEDLLNDIFE-LISN-L-KKVPEELQTKVKNQGGGHANHSLFWKLMTPK-PAKPSHLLMSLIKKNFKDFKEFQEEFSATAMGRFGSGWAWLV-V---HGKLEIIDTPNQESPLSS-GLTPILALDVWEHAYYLRYQNRRAEYIDAWW-NVVNWEEVENLYSAAQ
>WP_052891251_1_Bacteria_Chloroflexi_Ktedonobacteria_Thermogemmatisporales_Thermogemmatisporaceae_Thermogemmatispora_carboxidivorans
MAFELPPLPYSYDALEPNIDAQTMQIHHDKHHGTYVDNLNKALEGHPFASLPVEEVLRR-I-NEVPENVRTAVRNNGGGHANHSMFWRIMKPNGGGQPGGDLAKAIEQTFGSFENFKDQFKDAGLKRFGSGWVWLV-LDK-QGKLQIISTANQDSPYMD-GLYPVMGNDVWEHAYYLKYQNRRADYLSAWW-NVVNWEEIERRY----
>WP_106341642_1_Bacteria_Firmicutes_Bacilli_Bacillales_Thermoactinomycetaceae_Laceyella_sediminisRHA1
--FELLALPYAFDALEPHIDAQTMEIHHDRHHATYVNNLNAALEG-EVSATSVEALISN-L-DALPENVRTAVRNNGGGHANHSLFWEILSPNGGGEPTGEVAQAIKDTFGDFDSFKKQFTDAATKRFGSGWAWLV-VK--DGKLAVTSTPNQDSPLME-GATPILGLDVWEHAYYLKYQNKRPAYIEAFW-NVVNWEEVNKRYLAAR
>WP_012824604_1_Carboxysome_Bacteria_Proteobacteria_Gammaproteobacteria_Chromatiales_Halothiobacillaceae_Halothiobacillus_neapolitanus_c2
MAFQLPELSYDYGALDKSIDAQTMEIHYSKHHGAYVTNCNNAIAGTEWDDKSIEEIMAN-V-SKLPP----AVRNNGGGHFNHALFWSILSPNGGDAPSGDLADDINATFGSFSALKDQMSTAGATRFGSGWAWLI-LDA-QGKLAVCSTPNQDNPTMDKGT-PILGIDVWEHAYYLRYQNRRPDYLKAIW-DVISWDAVGDRYAAAK
>RAQ96652_1_Bacteria_Chloroflexi_Ktedonobacteria_Thermogemmatisporales_Thermogemmatisporaceae_Thermogemmatispora_tikiterensis
MAFELPPLPYSFDALEPHIDAQTMQIHHDKHHGTYVANLNSALEGHPFANLPVEEVLRR-I-NEVPENVRTAVRNNGGGHANHSMFWRIMKPNGGGQPSGDLAKAIEQTFGSFENFKAQFNDTGLKRFGSGWVWLV-LDK-QGKLQVISTANQDSPYMD-GLYPVMGNDVWEHAYYLKYQNRRADYLNAWW-NVVNWEEIERRY----
>WP_025799422_1_GutMicrobiota_Bacteria_Proteobacteria_Gammaproteobacteria_Enterobacteriales_Enterobacteriaceae_Hafnia_alvei_FB1
MSYTLPSLPYAYDALEPHFDKQTMEIHHSKHHQAYVNNANAALESPELAKLTAEELIAQ-L-DKVPAEKRTALRNNAGGHANHSFFWKGLKL--GTE--GDLKAAIERDFGSVDKFKEEFEKAAATRFGSGWAWLV-LKA-DGKLAVVSTANQDSPLMESGY-PIAGLDVWEHAYYLKYQNRRPDYIKAFW-SVVNWDEAAKRFTEAK
>WP_072316778_1_Bacteria_BacteroidetesChlorobi_group_Bacteroidetes_Flavobacteriia_Flavobacteriales_Flavobacteriaceae_Sinomicrobium_oceani_CGMCC_112145
MAFELPKLPYAYDALEPHIDARTMEIHHTKHHNGYTANLNKAIEGTKLEGKTIEEILKG-L-DMDNA----AVRNNGGGFYNHSLFWQVMSPNGGGAPKGELASAIDAAFGSFDAFKDAFAKAAATRFGSGWAWLC-VHK-GGKVEVCSSANQDNPLMPGGT-PILGLDVWEHAYYLNYQNRRPDYISAFF-NVINWDKVAELYAANK
>NP_835106_1_Bacteria_Firmicutes_Bacilli_Bacillales_Bacillaceae_Bacillus_cereusATCC14579
-SFQLPKLSYDYDELEPHIDSNTLSIHHGKHHATYVNNLNATLENTELHNKSLEELLCN-L-DTLPKEIVTAVRNNGGGHYCHSLFWEVMSPRGG-EPNGDVAKVIDYYFNTFDNLKDQLSKAAISRFGSGYGWLV-LDG--EELSVMSTPNQDTPLQE-GKIPLLVIDVWEHAYYLKYQNRRPEFVTNWW-HTVNWDQVNEKYLQA-
>WP_113865618_1_PlantPathogen_Bacteria_Proteobacteria_Gammaproteobacteria_Enterobacteriales_Enterobacteriaceae_Brenneria_salicis_ATCC_15712
MSYSLPSLPYAYDALEPHFDKQTMEIHHTKHHQTYVNNANAALESPELASLSAEELIAQ-L-DKVPAEKKTVLRNNAGGHANHSLFWKGLKL--GTT--GDLKAAIERDFGSVDAFKEKFEQAAATRFGSGWAWLV-LKD-DGKLAVVSTANQDSPLMESGY-PIIGLDVWEHAYYLKYQNRRPDYIKAFW-NVVNWDEAASRFAQAK
>WP_012122188_1_Phototroph_Bacteria_Chloroflexi_Chloroflexi_Chloroflexales_Chloroflexaceae_Roseiflexus_castenholzii_DSM_13941
MAFTLPPLPYDFSALEPNIDTMTMQIHHGKHHQAYVTNLNAALEGSSLQHATIEEILMN-I-NDVPESIRQAVINNGGGHHNHTLFWTIMGPNGGGEPRGELAKAINDAFGSFAEFKAKIKDAGVKRFGSGWAWLV-KD-KEGKLHIYSTANQDSPLMQ-GHMPILGVDVWEHAYYLKYQNRRPDYIDAWW-NTVNWDAVAERF----
>OGJ12627_1_Candidatus_Pacearchaeota_archaeon_RBG_16_35_8
MMFNLPSLPYAYNSLEPYIDEQTMRIHHTKHHQAYVDKLNAALENPQLQKMTAENLIKN-I-NKVPEAIRTQIRNHGGGHLNHSFFWKILRKE--VEPIGEILEAIEEKYGSFDKFKEQFKEACLTLFGSGWVWLV-VNA--RRLEIVKSPNQDNPLSD-GKTPILGIDLWEHAYYLKYQNKRADYVEAFF-NVIDWEKVNEFYVGA-
>NP_847842_1_Bacteria_Firmicutes_Bacilli_Bacillales_Bacillaceae_Bacillus_anthracis
-SFQLPKLSYDYDELEPYIDSNTLSIHHGKHHATYVNNLNAALENSELHNKSLEELLCN-L-ETLPKEIVTAVRNNGGGHYCHSLFWEVMSPRGG-EPNGDVAKVIDYYFNTFDNLKDQLSKAAISRFGSGYGWLV-LDG--EELSVMSTPNQDTPLQE-GKIPLLVIDVWEHAYYLKYQNRRPEFVTNWW-HTVNWDRVNEKYLQA-
>NP_846724_1_Bacteria_Firmicutes_Bacilli_Bacillales_Bacillaceae_Bacillus_anthracis
---ELPNLPYAYDALEPHFDKETMNIHHTKHHNTYITNLNAALEGAELADKSVEELVAN-L-NEVPEAIRTAVRNNGGGHANHTFFWTILSPNGGGQPVGELATAIEAKFGSFDAFKEEFAKAGATRFGSGWAWLV-VN--NGELEVTSTPNQDSPLTE-GKTPVIGLDVWEHAYYLNYQNRRPDYIGAFW-NVVDWNAAEKRYQEAK
>ADB41362_1_Bacteria_BacteroidetesChlorobi_group_Bacteroidetes_Cytophagia_Cytophagales_Cytophagaceae_Spirosoma_linguale_DSM_74
MAFVLDPLPYPSDSLEPNIDKQTMEIHHGKHHNAYVTNLNNAIAGTEMENKSIEDLLAS-V-SSAPV----AVRNNGGGHYNHTLFWNTISGSGGGQPTGTLAEAIDSKFGSFDAFKEEFTKAATTRFGSGWAWLI-VTP-EGELAITSSPNQDNPLMDKGF-PIIGLDVWEHAYYLKYQNRRPDYIAAYF-NVVDWAAAEKRYQQGK
>WP_025725170_1_Bacteria_Tenericutes_Mollicutes_Acholeplasmatales_Acholeplasmataceae_Acholeplasma_granularum_ATCC19168
MAFTLEKLPYAYDALEPFIDKTTMEIHHGKHHQAYITNLNAALAKPELKVETMDVLLKD-L-TKVPLDIQGAVRNNGGGHFNHAFFWPLLKKNDGQGPTGKLLEAINQSFGSFESFQEEFSNAAKTRFGSGWAWLI-K-K-GDKLVVTSTPNQDTPLAE-G-MPLLGLDVWEHAYYLNYQNRRPDYVAAFF-NVVNWDAVEKLFNA--
>WP_013186400_1_Bacteria_BacteroidetesChlorobi_group_Bacteroidetes_Flavobacteriia_Flavobacteriales_Flavobacteriaceae_Croceibacter_atlanticus_HTCC2559
MSFELPKLKYAHDALEPHIDEKTMTIHHGKHHQGYTNKLNAAIEGTDLEGKTIENILTN-L-EMSNT----AVRNNGGGFFNHRLFWEVMSPDGGGKPTGELAEAIDAKFGSFEAFKDEFSSQAGGQFGSGWAWLC-VQE-GGKVEVCSTANQDNPLMPGGY-PILGLDVWEHAYYLNYQNRRPDYVNAFF-NVIDWTEVSKRYAENK
>WP_029036444_1_Bacteria_BacteroidetesChlorobi_group_Bacteroidetes_Flavobacteriia_Flavobacteriales_Flavobacteriaceae_Salinimicrobium_xinjiangense_DSM_19287
MAFELPKLKYASDALEPHIDARTMEIHHDKHHAGYTSKLNDAIQGTDQEGKNIENILNN-L-DMENK----AVRNNGGGYFNHNLYWEIMGPNGGGKPEGELASAIDRDFGSYDAFKDEFSKAGATQFGSGWAWLC-VKE-GGKLEVCSTANQDNPLMPGGY-PILGMDVWEHAYYLKYQNQRPAYIEAFF-NVINWEEVSKRYAQHK
>WP_002449767_1_Bacteria_Firmicutes_Bacilli_Bacillales_Staphylococcaceae_Staphylococcus_hominis_K1
MAFELPNLPYAADALEPHIDKETMEIHHDKHHNTYVTKLNSAVEGTDLESKSIEEIVAN-L-DSVPENIQTAVRNNGGGHLNHSLFWELLTPN-SEE-KGTVVDKIKEQWGSLDEFKKEFADKAAARFGSGWAWLV-VN--NGKLEIVTTPNQDNPITE-GKTPILGLDVWEHAYYLKYQNKRPDYISAFW-NVVNWEKVDELYNAA-
>WP_006785799_1_Bacteria_Firmicutes_Erysipelotrichia_Erysipelotrichales_Erysipelotrichaceae_Turicibacter_sanguinisPC909
--FMLPPLPYSYNALEPYLDAQTMEIHYTKHHQTYTNNLNALVKGEEFFDKTIEEILSD-V-EAIPADIRQGVINQGGGYANHNMYWSVLSPNGGGEPFGKLAKHVKQTFGSCDKMKKLISQAAISQFGSGWGWLV-LTE-NKELEVMNTLNQNSPLS--GKTPLLLIDVWEHAYYLKYQNRRAEFVEAIW-NVINWDEVERRYEEA-
>WP_013176797_1_Bacteria_Deinococcus_Thermus_Deinococci_Deinococcales_Trueperaceae_Truepera_radiovictrix_DSM_17093
--FSLPELGYAYGALEPVIDAETMTLHHQEHHQSYVDALNAALADPELQGRTLGELLTT-L-PELPEEVRQDVQNQGGGHLNHALWWRWVAPG-SREPVGRSAERIAETFGDLEGLKEPFNAAADARFGSGWAWLV-VDE-SGRLSVLSTPNQDHPIS-QGLVPLLGLDVWEHAYYLSYRNRRPEYINAFW-EVVNWDAVEEQHGVA-
>WP_073287535_1_Bacteria_Firmicutes_Clostridia_Clostridiales_Lachnospiraceae_Anaerosporobacter_mobilisDSM15930
--FQLEALPYAYDALEPYVDALTVQIHHDRHVQTYVDNLNKALEGKDHQSWSLEDLLAN-V-NELPDAIKNAVRNNGGGVYNHNLYFAGMKNGA-GELAGELKDAIVKKFGSLDEFKAGFKAAGLGRFGSGWAWLA-VDA-NKELVVVSTPNQDTVLA-DGFKPVLAMDVWEHAYYLKYQNKRADYIDNWF-QVVDWNKANELYKKA-
>XP_005716849_1_Eukaryota_Rhodophyta_Florideophyceae_Chondrus_crispus_ASM35022v2
--FSLPDLKYGYASLEPHFDEKTMTVHHTRHHQTYVSNLNGVLTGSEIQD-SLSQIQRK-V-SSLPEAIRTTVMNHGGGHYNHTLFFSILAPETTSAPVDELKTMVETDFGSFDAMRKEFNAAAMKVFGSGWAWLG-VN--DGKLCISNTRNQENPLME-GITPIMGLDIWEHAMYLKYLNRRPEYIDAFW-HIIDWEQVAANYSAAR
>WP_093335327_1_Bacteria_Firmicutes_Bacilli_Bacillales_Bacillaceae_Salibacterium_halotolerans
---QLPELPYAFDALEPHIDEETMKIHHGKHHNTYVTKLNGALEGDDLADKDVNELISD-L-NALPDSIRTAVRNNGGGHSNHTLFWQILSPNGGGEPEGELADAIKSKWGSFDGFQEEFKNTALGRFGSGWAWLV-VN--NGELAVQNTLNQDSPIME-GKTPILGIDVWEHAYYLKYQNRRPEYVDAFW-NLVNWNEVAKRYKEAK
>WP_003808398_1_Pathogen_Bacteria_Proteobacteria_Betaproteobacteria_Burkholderiales_Alcaligenaceae_Bordetella_bronchiseptica_RB50
MPYVLPALSYAYDALEPHIDARTMEIHHTRHHQTYVNGLNAALEG-LDSEEPVEQLLRR-I-PALPPGIHGAVRNHGGGHANHSLFWTVMSPSGG--PDGRLAADIQAQLGGHDAFQAAFTQAALGRFGSGWAWLT-VTP-AGRLRVDSSANQDSPLM-EGNTPILGLDVWEHAYYLQYQNRRPEYIEAFY-RVVDWAEVARRYEIA-
>OHA56189_1_Candidatus_Veblenbacteria_bacterium_RIFOXYC2_FULL_42_11
MMFELPKLPYSFDALEPYIDAKTMEIHQGKHHAAYVAKLNEALKSAEWEAKKIEEIVAN-Y-DKAPEEIKTALRNHGGGHFNHTLFWESLRPAGGVRPSGKLQLAIVEAFGDFDKFKETFTKSAVGVFGSGWAWLT-VEA-SGKLAIITTPNQDNPLTR-GFKPLLGLDVWEHAYYLKYQNRRPEYIDAWW-NVVNWETVSERF----
>AIF83379_1_Archaea_Thaumarchaeota_Nitrososphaerales_Nitrososphaeraceae_Nitrososphaera_evergladensis_SR1
--FTLPQLPYAYDALEPHIDATTMQIHHTKHHQAYTDGLNKALGSDKFQSMDVVDILKN-I-DTVPESARGAVNFHGGGYNNHTLFWNNMKKGGGGEPSGELADAIKKAFGSFADFKTKFQTDSVAVQGSGWGWLV-KN-GSGGVQFITMPNQTSPWTE-KMTPLLGLDVWEHSYYLKYQNRRADYVTAWW-NVVNWDEVAKRFKA--
>WP_092084682_1_Bacteria_Firmicutes_Bacilli_Lactobacillales_Aerococcaceae_Dolosicoccus_paucivorans
MTFKLPELTYAYDALEPVIDKETMEIHHSKHHQAYVNNLNAAVEGTEFAELDLDELMKR-I-NEVPADIQTAVRNNGGGHYNHSLFWTLLAPQ-DNRPEGALLDKIEADFGSFDAFKEAFAKAAATRFGSGWAWL--VDN-NGKLEVVSTPNQDNPAMD-GLNPLLGLDVWEHTYYLKYQNRRPEYIDAFF-KVVNWDEVAKRFNA--
>WP_075055892_1_Archaea_Thaumarchaeota_Nitrososphaerales_Nitrososphaeraceae_Nitrososphaera_viennensis_EN76
--FTLPQLPYAYDALEPHIDATTMQIHHTKHHQAYTDGLNKALGSDKFQSMDAVDILKN-I-DTVPENARGAVNFHGGGYNNHTLFWNNMKKGGGGEPSGELADAIKKAFGSFADFKTKFQTDSVAIQGSGWGWLV-KN-ASGGVQFITMPNQTSPWTE-KLTPLLGLDVWEHSYYLKYQNRRADYVTAWW-NVVNWDEVAKRFKA--
>OGM34241_1_Candidatus_Woesebacteria_bacterium_RIFCSPHIGHO2_02_FULL_39_13
MAFELPKLPYKYNALEPYIDEQTMTIHHTKHHQAYIDNLNKALEAPEYYDKAIEEILMK-S-DSLPSDIKQAVINHGGGHYNHSFFWKIMLPRTLG-PAGHLKEALEKNFGSVDKFKEEFTAKAMSVFGSGWAFLI-T---DQKLSLKRHSFQNSPIM-KGNSPILGIDVWEHAYYLKYQNRRAEYIENWW-NVVNWEEAEKNFVTA-
>WP_013834645_1_AlkaliphileAlkalineLake_Bacteria_Proteobacteria_Gammaproteobacteria_Thiotrichales_Piscirickettsiaceae_Thioalkalimicrobium_cyclicum_ALM1
MSFKLPDLAYDYNALNSAIDAQTMEIHHSKHHNTYVTNLNNALAGSEHEGKDLEELVRN-A-GAISP----AVRNNGGGHWNHSFFWDLMTPDSMGAPTGTLADDIKATFGDFDSFKTQFTQAGLTRFGSGWAWLI-VNA-EGKLQITSTPNQDNPLMDKGS-PILGLDVWEHAYYLRYQNRRPDYINAWW-DVVNWNKVADLYQVNK
>OGB62631_1_Bacteria_CPR_CPR3_GWF2_CPR3_35_18
MMFTLPKLLYSYADLEPYIDARTMEIHYSKHHQTYVDKLNLALKDDELSKKTVEELLIS-L-ESIPKEIQTAVRNNGGGHYNHSFFWKVMKPKGGGESNGILSPIIDKELGGFINFHDKFTSEALNRFGSGWTWLS--D--ENKLKIHSTANQDSPLL--GLKPILALDLWEHAYYLHYQNRRADYIKSWW-HVVNWEQVEQNYLDA-
>WP_079476823_1_Bacteria_Firmicutes_Bacilli_Bacillales_Bacillaceae_Marinococcus_halophilus
---QLPDLPYAPNALEPHIDEQTMNIHHDKHHNTYVTKLNSALENSDLQNKSVDELISD-L-NAVPEDIRTAVRNNGGGHSNHSIFWKLLSPNGGGEPTGEVADAIKSKWGSFDKFKEEFGATATGRFGSGWAWLV-LN--NGELELMDTLNQDSPVME-GKTPLLGLDVWEHAYYLKYQNRRPDYVAAFW-NVVNWDEVEKNYQEAK
>WP_019989324_1_Bacteria_BacteroidetesChlorobi_group_Bacteroidetes_Cytophagia_Cytophagales_Cytophagaceae_Rudanella_lutea_DSM_19387
MAFVLDPLPYPSDSLEPNIDKQTMEIHHGKHHNAYVTNLNNAVSGTEMENKSIEDLLAN-V-SQYPV----AVRNNGGGHYNHTLFWNTLSGNGGGQPVGELAAAIDQKFGSFDAFKEEFAKAATTRFGSGWAWLI-VTG-DGQLAVTSTPNQDNPLMDKGF-PIIGLDVWEHAYYLKYQNRRPDYIGAYW-NVVDWNAAEKRYQLGK
>XP_005651896_1_Eukaryota_Viridiplantae_Chlorophyta_Trebouxiophyceae_Coccomyxa_subellipsoidea_C169
---ELPPLPYDYSALEPYIDAETMTIHHTKHHATYVNNVKGALKFPELKDLGLVDLNKA-V-EKIPKEVATVIRNNGGGHYNHSFFWKVMGKPGNN-PSADLKAAIDSSFGSLDEMKSKFNAAAAGRFGSGWAWLI-SKN-GGGLEITSTANQDNPLQAKGI-PILGLDVWEHAYYLKYRNLRPAYISAWW-NVVNWEQVNANFEAAK
>WP_011628850_1_Bacteria_Proteobacteria_Gammaproteobacteria_Chromatiales_Ectothiorhodospiraceae_Alkalilimnicola_ehrlichii_MLHE_1
MAFKLPDLAYDYNALDRAIDAQTMEIHHTKHHNTYVTKLNDAIAGKPEADLSLEDLLKK-A-GQLGA----PVRNNGGGHWNHTAFWQWLSPNGGGQPQGEVAQQIDQAFGSYEKFREEFTNAALGRFGSGWAWLI-VNG-QGQLQVTSTPNQDNPLMDKGT-PILGLDVWEHAYYLRYQNRRPDYVEAFW-DVVNWDEVAKRLAEAK
>WP_093326489_1_Bacteria_BacteroidetesChlorobi_group_Bacteroidetes_Sphingobacteriia_Sphingobacteriales_Sphingobacteriaceae_Pseudosphingobacterium_domesticum_DSM_18733
MAFSLPALPYAPDALEPHIDKETMEIHHGKHHQAYVDNLNKAIAGTDAESLSIEEIIKN-I-SKYSP----AVRNNGGGHFNHSLFWTILSPEAQTTPSGELAAAIEETFGSFDELKKKLQDAGATRFGSGWSWLV-IDG-AGKLQVTSTPNQDNPLMDKGT-PILGIDVWEHAYYLKYQNKRPAYLEAIF-NVICWKSVGERYAAAK
>WP_041463374_1_DessicationTolerance_Bacteria_Cyanobacteria_Pleurocapsales_Chroococcidiopsis_thermalis_PCC_7203
---QLPPLPYEYNALEKAIDAKTMKLHHDEHHATYVEELNSALKKPDLRNRSVETMLRD-L-DGIPEAIRTTVQNNGGGHLNHTIFWQIMSPKGGGQPTGQIAQEINKTFGSFEKFREQFNAAGGDRFGSGWVWLV-RNA-KGQLEITSMPNQDNPIMK-DRYPIMGNDVWEHAYYLRYQNRRAEYLNNWW-NVVNWEEINRRWQAS-
>WP_026738504_1_PlantPathogen_Bacteria_Proteobacteria_Gammaproteobacteria_Enterobacteriales_Enterobacteriaceae_Lonsdalea_quercina_quercina_NCCB_100489
MSYTLPSLPYAYDALEPHFDKQTMEIHHSKHHQTYVNNSNAALESPEFAKLSPEELITK-L-DQVPADKKTALRNNVGGHANHSLFWKGLKL--DTT--GDLKAAIERDFGSVDAFKETFEKAAATRFGSGWAWLV-LKD-DGKLAVVSTANQDSPLMESGY-PIIALDVWEHAYYLKFQNRRPDYIKAFW-SVVNWDEAAKRFAEAK
>WP_026997913_1_Bacteria_BacteroidetesChlorobi_group_Bacteroidetes_Cytophagia_Cytophagales_Cytophagaceae_Flectobacillus_major_VKMB_859_DSM_103
MAFVLDPLPYANNALEPHFDALTMEIHHDRHHNAYVTNLNAAVAGTELEGKTLEELLAT-I-STLSP----AVRNNGGGHFNHNLFWNILSPNGGGAPVGTLAEAINAKFGTFEDFKAEFKKAAIGRFGSGWAWLV-AQA-DGSVAISSTPNQDNPLMDKGF-PVIGLDVWEHAYYLKFQNKRPDYIDAFW-NVIDWNIAEARYQSAK
>WP_013763837_1_Bacteria_BacteroidetesChlorobi_group_Bacteroidetes_Sphingobacteriia_Sphingobacteriales_Saprospiraceae_Haliscomenobacter_hydrossis_O_DSM_1100
MAFELPALPYAFDALEPNIDARTMEIHHGKHHAAYTNNLNAALAGTENEGKAIEDILAN-I-SKLSP----AIRNNGGGYYNHNLFWTIMSPDGSPTPATAIHAAITADLGGFDNFKKEFSAAGATRFGSGWAWLS-VGA-DGKLFVCSSPNQDNPLMDKGT-PILGMDVWEHAYYLNYQNRRPDYIEAFY-NVINWEEVNKRYLAAK
>WP_004569166_1_Bacteria_BacteroidetesChlorobi_group_Bacteroidetes_Flavobacteriia_Flavobacteriales_Flavobacteriaceae_Polaribacter_irgensii_23P
MAFQLPELDYAYNALEPNIDAQTMEIHHSKHHNAYTAKLNGAVAGTDLEGKSIEDILAN-L-DMSNG----GVRNNGGGFYNHSLFWKVMSPEGKGALSGELKEAIDAAFGSKEAFMEAFSNAAATQFGSGWAWLC-VHK-GGKVEVCSTPNQDNPLMPGGT-PILGLDVWEHAYYLNYQNRRPDYINAFF-NVINWTEVERRFNEAK
>WP_051330301_1_Bacteria_Proteobacteria_Alphaproteobacteria_Rhodospirillales_Rhodospirillaceae_Azospirillum_irakense_DSM_11586
----LPPLPYAASALEPHIDAQTMEIHHGKHHQAYVTNLNKALEESQLQSLALPELLHR-L-PQLPETVRTAVRNNGGGHANHTMFWSIMGPNAGGQPTGTLADAITRDLGGLDAFKKAFNAAGTKQFGSGWVFVT-ADQ-AGKLSIVAKPNQDTPLME-GKAVLMGNDVWEHAYYLKYQNQRAAYLEAWW-NVVNWKAVDARYAAIR
>WP_038912281_1_PlantPathogen_Bacteria_Proteobacteria_Gammaproteobacteria_Enterobacteriales_Enterobacteriaceae_Dickeya_dadantii_DSM18020
MSYSLPSLPYAYDALEPHFDKQTMEIHHSKHHQAYVNNANAALESPEFAGLSAEELITK-L-DQLPADKKGPLRNNAGGHANHSLFWKGLKL--GTT--GELKAAIERDFGSVDAFKEKFEQAAATRFGSGWAWLV-LKD-DGKLAVVSTANQDSPLMESGY-PIVALDVWEHAYYLKYQNRRPDYIKAFW-SVVNWDEAAKRFAEAQ
>OIR13660_1_Archaea_Euryarchaeota_Diaforarchaea_MarineGroupIII_CG_Bathy1
MSFELPDLTYSFDALEPHIDAKTMQIHHDKHHQAYVNMLNGAVEAAALDNKNLEELIGN-L-DGVPEGQRMAVRNHGGGHWNHSLFWEIMGPS--GAMSDELSAAIDSAFGSMDEMKEAMHKAAMTRFGSGWAWLC--D--NGKLSVCSTSNQDNPLMECGC-PVMGVDVWEHAYYLKYQNLRGDYLNAFF-NAVNWDEVSRKYAETK
>WP_028777391_1_Bacteria_Firmicutes_Bacilli_Bacillales_Thermoactinomycetaceae_Shimazuella_kribbensisDSM45090
--FTLPSLPFSTNALEPHIDKATMEIHHGKHHQTYVDKLNEALSNPELSNQTLEELLQN-L-NTLPKSIQTAVQNNGGGHYNHSLFWEILTP-GGNKPVGDIAKAITKQFSSFETFKNEFTKAALGRFGSGWVWLV-V-D-GDQLEIVHTPNQDNPVM-AGKQVILGLDVWEHAYYLRYQNKRQDYVAAFF-QVINWDVVGEKFNQAR
>WP_012862780_1_Bacteria_Fusobacteria_Fusobacteriia_Fusobacteriales_Leptotrichiaceae_Sebaldella_termitidis_ATCC_33386
--FEQIKLKYAFDALEPHIDTLTMETHYGKHHATYTKNLNDAIEKPELKGKSIEEILKN-L-DAI-EASRTAIQNNGGGYYNHNLYFEILSPNGGGEPTGKLAEQIKADFGSVDKLKEEISAKAAGRFGSGWAWLV-VKE-DGHLSVGSSPNQDNPFMDKGQ-PILALDVWEHAYYLKYKNVRADYIKAFF-NVVDWNEVAKKYEEA-
>WP_027137969_1_Bacteria_BacteroidetesChlorobi_group_Bacteroidetes_Flavobacteriia_Flavobacteriales_Flavobacteriaceae_Gaetbulibacter_saemankumensis_DSM_17032
MAFELPELGYAYDALEPHMDARTMEIHHTKHHQGYTNNLNNAIEGTDLEGKSIEDILTN-L-DMNNA----AVRNNGGGFYNHSLFWTVMNPEDRGYLSGELKDAIEAAFGSKDAFVEAFSKAAATRFGSGWAWLC-VHE-GGKVDICSTPNQDNPLMPGGT-PILGLDVWEHAYYLNYQNRRPDYIKAFF-NVVNWNEAERRYAAAK
>WP_028888724_1_Bacteria_BacteroidetesChlorobi_group_Bacteroidetes_Flavobacteriia_Flavobacteriales_Flavobacteriaceae_Tenacibaculum_ovolyticum_DSM_18103
MAFNLPELGYAYDALEPNIDARTMEIHHSKHHNGYTTKLNAAIAGTDLEGKTIEDILTN-L-DMSNG----GVRNNGGGFYNHSLFWTVMNPEDRGYLSGELKDAIEAEFGSKDAFIEAFSKAAATQFGSGWAWLC-VHK-GGKIEVCSTPNQDNPLMPEGT-PILGLDVWEHAYYLNYQNRRPDYIDAFF-KVINWNEVEKRYAEAK
>WP_028778186_1_Bacteria_Firmicutes_Bacilli_Bacillales_Thermoactinomycetaceae_Shimazuella_kribbensisDSM45090
--YELPALPYAFNALEPHIDALTMEIHHDRHHATYVNNLNAALEG-DVAEQSIEELVAN-L-DKLPEGIRTAVRNNGGGHANHSFFWQILSPNGGGAPTGEIAKAINDTFGSFDELKAKFADAAVKRFGSGWAWLV-VK--DGKLEVTSTANQDSPLTD-GATPVLGLDVWEHAYYLNYQNKRPDYIGAFW-NVVDWDEVNKRYQAAK
>WP_062198632_1_Bacteria_Firmicutes_Bacilli_Bacillales_Bacillaceae_Massilibacterium_senegalense
---ELPKLPYAYDALEPHIDARTMEIHHTKHHNTYVTKLNEAIAGSELEAKSLEELLTN-L-DAVPEAARTAVRNNGGGHFNHTLFWEIMAPNAGGAPTGELAEAITKAFGSFDAFKEQFSAAAAGRFGSGWAWLV-VN--NGALEVTSTPNQDTPISE-GKTPILGLDVWEHAYYLKFQNKRPDYIAAFW-NVVNWDEVAKRYAQAK
>WP_041973980_1_Bacteria_FibrobacteresAcidobacteria_group_Acidobacteria_Blastocatellia_Blastocatellales_Pyrinomonadaceae_Pyrinomonas_methylaliphatogenes
---KLPPLPYEYNALEPYIDTETMQLHHDKHHAAYVNNLNAAIAKPELSNRSAEDLIRN-L-QSVPADIREQVRNNGGGHVNHTMFWQIMKPNGGGEPTGPIAEAIKRTFGSFAEFKKQFNDAGMKRFGSGWVWLV-RDR-AGRLQIISTPNQDSPLTQ-GLYPIMGNDVWEHAYYLKYQNRRNEYLEAWW-NVVNWDEINRRFETA-
>WP_027879409_1_Bacteria_BacteroidetesChlorobi_group_Bacteroidetes_Flavobacteriia_Flavobacteriales_Flavobacteriaceae_Mesoflavibacter_zeaxanthinifaciens_DSM_18436
MAFELPELGYAYDALEPHIDARTMEIHHSKHHNGYTTKLNGAIEGTDLEGKSIEDILTN-L-DMSNS----AVRNNGGGFYNHSLFWTVMNPEGKGRLSGELKDAIEAEFGSFEDFKDAFSKAAATQFGSGWAWLC-VHK-GGKVEVCSTPNQDNPLMPEGT-PILGLDVWEHAYYLNYQNRRPDYIEAFF-NVINWNEVERRYAEAK
>WP_007095944_1_Bacteria_BacteroidetesChlorobi_group_Bacteroidetes_Flavobacteriia_Flavobacteriales_Flavobacteriaceae_Kordia_algicida_OT_1
MAFELPKLPYAYDALEPNIDARTMEIHHSKHHNGYTNKLNAAIEGTDLEGKSIEDILTN-L-DMSNS----GVRNNGGGFYNHSLFWEVMNPEDRGYLSGELKDAIEAAFGSKDEFIDAFSKAAATQFGSGWAWLC-VHK-GGKVEVCSTPNQDNPLMPGGT-PILGLDVWEHAYYLNYQNRRPDYIKAFF-NVINWNEVERRYAEAK
>WP_041326975_1_Bacteria_BacteroidetesChlorobi_group_Bacteroidetes_Flavobacteriia_Flavobacteriales_Flavobacteriaceae_Robiginitalea_biformata_HTCC2501
MAFQLPNLPYAYDALEPHIDARTMEIHHTKHHNGYTTKLNNAIEGTDLDGKSIEDILKN-L-DMGNG----AVRNNGGGYFNHSLFWEILSPDGGGKPSGDLASAIDDAFGSFDKFKEAFSNAAATRFGSGWAWLC-VHP-GGKVEVCSSPNQDNPLMPGGY-PILGIDVWEHAYYLNYQNRRPDYIEAFF-NLINWSKVSENFAAHK
>RKU35272_1_Bacteria_Poribacteria_AGPOR5
MAHTLPALPYAHDALEPYIDAQTMEIHHGKHHQGYVNNLNAALEGGELADMDVADLLQN-L-DRVPEDKRQAVINNGGGHANHSLFWSVMSP-NGGEIGGEIATAIESTFGGLHEARDLFGAAATTRFGSGWAWLV-LGD-DG-LEIYSTANQDSPLMQ-GHIPLLGVDVWEHAYYLKYQNRRPDYVEAWT-NVINWTRVNELYIA--
>WP_026811883_1_Bacteria_BacteroidetesChlorobi_group_Bacteroidetes_Flavobacteriia_Flavobacteriales_Flavobacteriaceae_Arenibacter_certesii_DSM_19833
MAFELPKLPYAYDALEPHIDARTMEIHHTKHHNGYTTNLNNAIEGTDMANKSIEDLLKN-M-DMSNA----AVRNNGGGFYNHSLFWEIMSPEGGGEPTGDLADAIKSSFGSFESFKDAFAKAAGTRFGSGWAWLC-VHK-GGKLEICSTPNQDNPLMPGGF-PILGLDVWEHAYYLNYQNRRPDYINAFF-NVVNWEKVAASYGENK
>WP_106342125_1_Bacteria_Firmicutes_Bacilli_Bacillales_Thermoactinomycetaceae_Laceyella_sediminisRHA1
--FEQPALPYAFDALEPHIDAQTMEIHHDRHHATYVNNLNAALEG-EVSATSVEALISD-L-NALPENVRTAVRNNGGGHANHSLFWEILSPNGGGEPTGEVAQAIADTFGGFDNFKKQFTDAAAKRFGSGWAWLV-VK--DGKLAVTSTPNQDSPLME-GATPILGLDVWEHAYYLKYQNKRPAYIEAFW-NVVNWDEVNRRYLAAR
>WP_013043634_1_Bacteria_ChlamydiaeVerrucomicrobia_group_Verrucomicrobia_Opitutae_Puniceicoccales_Puniceicoccaceae_Coraliomargarita_akajimensis_DSM_45221
MAHELPALPYAYDALEPHFDARTMEIHHSKHHNAYVTNLNAALEGED---KSLCELLSD-L-DAVPAEKRGAVRNNGGGHANHSFFWKILSSNGGGAPTGELAAAIDAELGGFDALKEAFAKAGATRFGSGWAWLV-VKA-DGSLAVTSTPNQDCPCME-G-KPVIGLDVWEHAYYLKYQNLRPKYIEAFW-NVVDWSAAEENYKAAK
>WP_015724450_1_Bacteria_Proteobacteria_deltaepsilon_subdivisions_Deltaproteobacteria_Desulfobacterales_Desulfobulbaceae_Desulfobulbus_propionicus_DSM_2032
MEHTLPPLPYAYDALEPFIDARTMEIHHTKHHQAYITNLNAALGEPALGELSVEKLLHN-L-NEVPENIRTAVRNHGGGHANHSFFWPLLKKD--VAAKGPVIEALSDKYGDFDAFKDQFSTAAIKLFGSGWAWLV-VDK--GNLEIITTPNQDSPLMN-GKIPVLGLDVWEHAYYLLYQNRRPDYVAQFF-KVINWEKVNEHYLAA-
>WP_038507327_1_Bacteria_BacteroidetesChlorobi_group_Bacteroidetes_Flavobacteriia_Flavobacteriales_Flavobacteriaceae_Cellulophaga_lytica_DSM7489
MAFELPKLPYAYDALEPHIDARTMEIHHTKHHNGYTTKLNGAIEGTDLAGKPIEDILTN-L-DMSNG----AVRNNGGGFYNHSLFWEVMSPNGGGEPTGELATAINDAYGSFDAFKEAFSTAAATRFGSGWAWLC-VHK-GGKVEVCSSPNQDNPLMPGGF-PILGLDVWEHAYYLNYQNRRPDYIGGFF-NVINWEKVSELYASNK
>WP_033102390_1_Bacteria_Firmicutes_Bacilli_Bacillales_Thermoactinomycetaceae_Thermoactinomyces_daqus
--YELPALPYAFNALEPHIDAQTMEIHHDRHHATYVNNLNAAIEG-NVGEKTVEELISN-L-NALPESIRTAVRNNGGGHANHSLFWQILSPNGGGQPTGEVAKAIDETFGSFDAFKEKFADAAAKRFGSGWAWLV-VK--DGKLEILSTPNQDNPLMD-GSTPILGLDVWEHAYYLKYQNKRPEYIKAFW-NVVNWEEVNKRFLAAR
>WP_014032537_1_Bacteria_BacteroidetesChlorobi_group_Bacteroidetes_Flavobacteriia_Flavobacteriales_Flavobacteriaceae_Muricauda_ruestringensis_B1_DSM_13258
MAFELPKLPYAYDALEPHIDARTMEIHHTKHHNGYTTKLNGAIEGTDLEGKGIEDILSG-L-DMSNA----AVRNNGGGFFNHNLFWEVMSPNGGGKPSGELASAIDEAFGSFDAFKEKFASAAATRFGSGWAWLC-VHK-GGKVEICSTPNQDNPIMPGGY-PILGLDVWEHAYYLHYQNRRPEYISEFF-SVINWDKVSENYAASK
>WP_038236492_1_Bacteria_BacteroidetesChlorobi_group_Bacteroidetes_Flavobacteriia_Flavobacteriales_Flavobacteriaceae_Zobellia_uliginosa_MAR_2009_138
MAFELPKLPYAYDALEPHIDARTMEIHHTKHHNGYTTKLNGAIEGTPLEGKSIEDILEN-L-DMSNG----AVRNNGGGFYNHSLFWEVMSPNGGGNPSGELATAIDSAFGSFEAFKEKFSGAAGTRFGSGWAWLC-VQK-GGKVEVCSTPNQDNPLMPSGF-PILGLDVWEHAYYLNYQNKRPDYINAFF-NVINWDKVSELYAANK
>WP_073076768_1_Bacteria_Firmicutes_Clostridia_Clostridiales_Ruminococcaceae_Sporobacter_termitidisDSM10068
--FVNPPLPYAYDALEPYIDTKTMHLHHDRHLQTYVNNLNDALKEPELHSWTLEQLVYN-A-DRLPASIQQSIKNNGGGVYNHIFYFDGMSNSEARSQAGMLYTAIVKEFGSAEQFYEAFKKAALSVFGSGYAWLV-VDK-DGSLKIVTSANQDTPIA-QDLCPVAAIDVWEHAYYLKHYNERAAYIDDWL-HVADWKHAGALYE---
>WP_015265421_1_Bacteria_BacteroidetesChlorobi_group_Bacteroidetes_Cytophagia_Cytophagales_Cyclobacteriaceae_Echinicola_vietnamensis_KMM_6221_DSM_17526
MAFELPKLPYDFNALEPNIDAKTMEIHHGKHHNGYVTKLNDAVAGTDLEGKSLEELMK--V-AGSNG----AVRNNGGGHFNHSLFWTILSPNGGGQPSGDLASAIDAKFGSFDAFKEEFNKAAATRFGSGWAWLC-VDK-NKELCVCSSPNQDNPLMDPGT-PILGLDVWEHAYYLNYQNRRPDYISAFW-NVVNWEEVSKRYAAAK
>OGZ72806_1_Candidatus_Staskawiczbacteria_bacterium_RIFCSPLOWO2_01_FULL_38_12b
--YVLPELPYAYDALEPYIDAQTMQIHHGKHHGAYVNNLNAAIEKPELFAKSAQDLLVA-L-SSIPEDIRVAVRNNAGGHVNHSMFWQGMAPGQGGEPSGELAKEIEKHFGSFAKFQEKFNDAGVKRFGSGWVWLV-KTK-DGKLDVLSTANQDNPLSD-GHTPIMENDVWEHAYYLQYKNARVDYLKAWW-NLVNWDEVEKRFK---
>WP_019947395_1_Bacteria_BacteroidetesChlorobi_group_Bacteroidetes_Cytophagia_Cytophagales_Cytophagaceae_Hymenobacter_aerophilus_DSM13606
MAFELPALPYAFDALEPHIDAQTMQIHHDKHHQAYVTNLNNAIAGTDMEGKSLDELMRN-I-AAAPM----AVRNNGGGHWNHSMFWQVLSPNGGGEPTGAVAEAITKSFGSYEKFKEEFTKAAGTRFGSGWAWLC-KES-DGSLSICSTPNQDNPLMPKGT-PLLGLDVWEHAYYLKYQNKRPDYIQAFY-NLINWDEVNQRFQAA-
>WP_092754176_1_Bacteria_Firmicutes_Clostridia_Clostridiales_Ruminococcaceae_Hydrogenoanaerobacterium_saccharovorans
--FELRPLPYEYDALEPYIDKATMYFHHDKHLATYVQNLNKALANPRFHTWSLTELLTN-L-GRIPRPIQTAVRNNGGGVYNHNLYFEGMTPNSSREQAGWLGDAILQQFGSYQIFEERMKQAALDRFGSGYAWLV-SDK-QGRLKILSTPNQDTPLP---LCPILLLDVWEHAYYLKYQNRRGDYISNWF-NTINWKVANQRYAVC-
>OGZ67365_1_Candidatus_Staskawiczbacteria_bacterium_RIFCSPHIGHO2_02_FULL_34_10
--YILSDLPYDYNTLEPYIDEETMKLHHDKHHAAYVNNLNVAIEKPDLFSESVEELIIN-L-NDVPEEIRTAVRNNAGGHINHSLFWQSMAPNSGGEPSGNLAEEINKTFGSFSEFTSKFNDAGVKRFGSGWVWLV-LTK-DGKLDIVSTPNQDNPIMD-GHKPILGNDVWEHAYYLKYKNMRADYLKAWW-NVVNWQEVEKRFK---
>PIR92329_1_CG10_big_fil_rev_8_21_14_0_10_Falkowbacteria_OD1_44_15_curated
MSYTLMPLPYSYDALEPYLDAQTMEIHYSKHHQGYVNNLNKALEQPELAAKSPEKLLSD-L-NAIPENIRASVRNQGGGIANHNLFWQVL--K-AVNFSGPAADKVAEAFSGYDGFKEQFSKAAAGQFGSGWAWL--VMN-GDKLEIMATANQDSPLSL-GKTPILGIDVWEHAYYLKYQNRRPEYIEAFF-KVINWDKVNELYEQA-
>OGZ01929_1_Candidatus_Liptonbacteria_bacterium_RIFCSPLOWO2_01_FULL_53_13
MTHELPPLPYAYNALEPYIDARTMEIHHGKHHLAYVTKLNEIVTGSVLHGKSIEEILAD-L---VPEGARAPIRNFGGGHFNHAFFWKVMAGE--GSGEGKLAGALTAQFGGFASFREQFTKTANSVFGSGWTWLV-SDK-MGKLSIVSTLNQDCPLS-LGLAPVTVLDEWEHAYYLSYQNRRPEYVEAFW-NVANWDQAEENYREA-
>WP_009056984_1_Bacteria_BacteroidetesChlorobi_group_Bacteroidetes_Cytophagia_Cytophagales_Cyclobacteriaceae_Nitritalea_halalkaliphila_LW7
MAFELPKLPYDVNALEPHIDARTMEIHHGKHHNAYVTNLNNAIAGTDLEGKSLEELMQ--V-AGSNA----AVRNNGGGHYNHTLFWSVLSPNGGGAPTGELAAAIDAKFGSFDAFKEEFNKAAATRFGSGWAWLC-VDE-KKELCVCSSPNQDNPLMDPGT-PILGLDVWEHAYYLNYQNRRPDYIGAFW-NVVNWEEVSKRYAAAK
>WP_026381189_1_Bacteria_Proteobacteria_Alphaproteobacteria_Rhizobiales_Rhodobiaceae_Afifella_pfennigii_DSM_17143
MAFTLPDLPYSYDALAPHMSAETLEYHHDKHHKAYCDTMNDMIKGTEYENMDLEEIVKKS-HSD---N--PKLFNQAGQFYNHIHFWKWMKSGGGGLP-GGLASQIDSDLGSFDEFRTKFIDAGKGQFGSGWAWLA-M-K-DGRLTVMNTPNGENPLVH-GATPLLGVDVWEHSYYIDYRNARPKYLEAFVDNLVNWDYVAELYEAAK
>WP_009034962_1_Bacteria_BacteroidetesChlorobi_group_Bacteroidetes_Cytophagia_Cytophagales_Cyclobacteriaceae_Indibacter_alkaliphilus_LW1
MAFELPKLPYDFNALEPHIDAKTMEIHHGKHHNGYVTNLNNAIAGTELEGKSIEELMK--S-AGSNN----AVRNNGGGHYNHSLFWTILSPNGGGTPSGDLAAAIDAKFGSFDAFKEEFGKAAATRFGSGWAWLC-VDE-SKELCVCSTPNQDNPLMDKGT-PILGLDVWEHAYYLNYQNRRPDYVSAFW-SLVNWDEASKRYAAAK
>WP_048602145_1_Bacteria_Firmicutes_Bacilli_Bacillales_Bacillaceae_Rubeoparvulum_massiliense
--FTQLQLPYAFDALEPHLDARTMEIHYGKHHANYTNKLNEALEGVDLQAKSIEEILSN-L-DAIPEAIRTTVRNNGGGYFAHNLYWSIMSPDGG-EPSGEVAQAIERDFGRLANLKEALTKAATGQFGSGWGWLV-VNG--DKLEVMSTSNQDTPLAQ-GKTPILVVDVWEHAYYLEYQNRRPDFVAAWW-NVVNWAEVNRRYLAA-
>WP_019595852_1_Bacteria_BacteroidetesChlorobi_group_Bacteroidetes_Cytophagia_Cytophagales_Cytophagaceae_Rhodonellum_psychrophilum_DSM_17998
MAFELPKLPYDFNALEPHIDARTMEIHHGKHHNAYVTNLNKAIEGTDLADKSLEELMK--V-AGANT----PVRNNGGGHYNHSLFWTILSPKGGGLPSGDLAKAIDAKFGSFDAFKEEFNKAATTRFGSGWAWLG-LDE-SNELFVSSTPNQDNPLMDKGT-PILGLDVWEHAYYLHYQNRRPDYISSFW-NLVDWDAVSKRFTAAK
>WP_024483271_1_Bacteria_Proteobacteria_Gammaproteobacteria_Enterobacteriales_Enterobacteriaceae_Serratia_fonticola_GS2
MSYSLPSLPYAYDALEPHFDKQTMEIHHTKHHQTYVNNANTVLEAPELASLSVEELIQD-L-DKVPADKRTFMRNNAGGHANHSLFWKGLKT--GTT--GDLKAAIERDFGSVEKFQEEFEKAAATRFGSGWAWLV-LKG-D-KLAVVSTANQDSPLMESGL-PIVGLDVWEHAYYLKFQNRRPDYIKAFW-NVVNWDEAAKRFAEAK
>WP_047782330_1_Bacteria_Proteobacteria_Gammaproteobacteria_Enterobacteriales_Enterobacteriaceae_Pragia_fontium_24613
MSYTLPPLPYAYDALEPHFDKQTMEIHYSKHHQAYVNNANAALETSDLKKLSAEELIVH-L-DKVPAEKRTVLRNNAGGHVNHSLFWKGLKK--GTV--GDLKTAIERDFGSVDSFKEMFEQAAATRFGSGWAWLV-LQ--EGKLAVVSTANQDSPLMESGY-PIVGLDVWEHAYYLKFQNRRPDYIKEFW-NVVNWDEAATRFSAAK
>WP_010416493_1_Bacteria_BacteroidetesChlorobi_group_Bacteroidetes_Bacteroidia_Bacteroidales_Marinilabiaceae_Anaerophaga_thermohalophila_Fru22_DSM_12881
MAFELPKLDYAYDALEPYIDARTMEIHHTKHHGGYTSKLNAAIEGTDLEGKSIEELLSN-V-SKHST----AVRNNGGGYYNHNLFWKVMAPDAGGKPEGELLAAIEKDFGSFDQFKETFNNAAATRFGSGWAWLV-KQN-NGKLVVGSTANQDNPLMDKGT-PILGLDVWEHAYYLKYQNKRPEYIDAFW-NVVNWDEVAKRFKTA-
>WP_014019782_1_Bacteria_BacteroidetesChlorobi_group_Bacteroidetes_Cytophagia_Cytophagales_Cyclobacteriaceae_Cyclobacterium_marinum_DSM_745
MAFELPSLPYETNALEPNIDAKTMEIHHGKHHNAYVTKLNDAIKGTDLESKSIEELMEN-V-SSAPA----GVRNNGGGHYNHSLFWTILSPNGGGAPSGDLAAAIDAKFGSFDKFKEEFANAAATRFGSGWAWLS-V-S-NGELVVSSTPNQDNPVMDKGT-PILGLDVWEHAYYLNYQNRRPDYISAFW-NVVNWDEVAKRYAAAK
>WP_026135475_1_Bacteria_BacteroidetesChlorobi_group_Bacteroidetes_Cytophagia_Cytophagales_Flammeovirgaceae_Nafulsella_turpanensis_ZLM_10
MAFELPSLPYASDALEPHIDKQTMEIHHGKHHKAYTDKLNAAIEGSDMANKSIEEILKN-V-KGNT-----AVRNNGGGYYNHNLFWSVMGPNAGGQPSGALAEAINKKFGSFDKFKEEFANAAATRFGSGWAWLI-VKD-NGEVAVTSTANQDNPLMDKGT-PILGLDVWEHAYYLKYQNKRPDYISAFW-NVVNWDAVSKRYEQAK
>WP_028685630_1_PlantPathogen_Bacteria_Proteobacteria_Gammaproteobacteria_Pseudomonadales_Pseudomonadaceae_Pseudomonas_flectens_ATCC_12775
MSYSLPSLPYAYDALEPHFDKETMEIHHTKHHQTYVNNANAVLEGTEFASLPVEELITQ-L-DKLPADKKGPLRNNAGGHANHSLFWKGLKT--GTT--GPLKAAIEKEFGSVDAFKEAFEKAAATRFGSGWAWLV-KQG-D-KLAVVSTANQDSPLMESGY-PILGLDVWEHAYYLKYQNKRPDYIKAFW-NVVNWDEAAARFSSSQ
>OGZ70536_1_Candidatus_Staskawiczbacteria_bacterium_RIFCSPLOWO2_01_FULL_33_13
--YELPILPYEYNALEPYIDEETMKIHHDKHHAAYVNNLNTAIEKPDLFSKSSEDLLIN-L-NEVPEDIKAAVRNNAGGHINHSAFWQSMSPNAGGEPKGKLGEEINKSFGNFEEFKNKFNDAGVKRFGSGWVWLV-VNK-EGKLDIVSTPNQDNPIMD-GQKPLLGNDVWEHAYYLKYKNMRVDYLKAWW-SVVNWEEVNRKFE---
>WP_004237912_1_Bacteria_Proteobacteria_Gammaproteobacteria_Enterobacteriales_Enterobacteriaceae_Morganella_morganii_morganii_KT
MSYVLPALPYAYDALEPHFDKMTMEIHHTKHHQTYVNNTNTALEAPEMANLDIDDLIAQ-L-DKFPADKRTFIRNNAGGHSNHSMFWKGLKT--GTT--GDLKAAIERDFGSVEAFQAEFEKAAATRFGSGWAWLV-LK--DGKLAVVSTANQDSPLMESGY-PIIGLDVWEHAYYLKFQNRRPDYIKAFW-SVVNWDEAAARFASAK
>WP_026789418_1_Bacteria_Proteobacteria_Alphaproteobacteria_Rhizobiales_Methylocystaceae_Pleomorphomonas_oryzae_DSM_16300
MAFELNDLPYAYDALGPYMSRETLEYHHDKHHLAYVNNGNNLIKGTEWEGKSVEDVVKGS-FGK---N--PALFNNVAQHYNHFYFWQWMKPNGGGIP-GELLKKINEDLGGLDKFRADFIQAGMTQFGSGWAWLA-L-K-DGKLTISKTPNGENPLVA-GAAPLLGVDVWEHSYYIDYRNLRQKYLEAFFDNLVNWEFVAELYAKAR
>WP_014790816_1_Bacteria_BacteroidetesChlorobi_group_Bacteroidetes_Flavobacteriia_Flavobacteriales_Flavobacteriaceae_Ornithobacterium_rhinotracheale_DSM_15997
MAFQLPELPYAFDALEPNIDAKTMEIHHDKHHAAYTNNLNAAIEGTPLEGKTIEEILVE---GFETP----AVRNNGGGFYNHSLFWQILSPNGGGEPKGELAEAIKEKFGSFEKFKEEFSTKAKTQFGSGWAWLC-VYK-GGKVDVCSTANQDNPLMPGGT-PILGLDVWEHAYYLKYQNKRPDYVAAFW-NVVNWDKVEELYAKNK
>WP_020180468_1_Bacteria_Proteobacteria_Alphaproteobacteria_Rhizobiales_Methylocystaceae_Methylopila_sp_M107
MAFTLPELPYAYDALQPYMSKETLEFHHDKHHNTYVETANKLIDGSGLEGKSLEEVVKQS-HGK---N--QALFNNASQHYNHLHFWNWLKPNGGGIP-GALEAKIKEDLGGVDKFKEDLIEAGKGQFGSGWAWLA-L-K-GGKLEVTKTPNGENPLVH-GGVPLLGVDVWEHSYYIDYRNKRPDYLKAFVDNLINWEYVEKLYNEAK
>WP_105737248_1_Bacteria_Proteobacteria_Alphaproteobacteria_Rhizobiales_Phyllobacteriaceae_Phyllobacterium_myrsinacearum_DSM5892
MAFELPALPYDYDALAPFMSRETLEYHHDKHHKAYVDNGNKLAAEAGLENLSLEEIVKQS-YGK---N--AGLFNNAGQHYNHLHFWHWLKKNGGGLP-GALEKAIDSDLGGYDKFRTDFIAAGTTQFGSGWAWLS-V-K-NGKLEISKTPNGENPLVH-GATPILGVDVWEHSYYIDYRNARPKYLEAFVDSLINWDYVLELYEKAK
>WP_027419589_1_Bacteria_BacteroidetesChlorobi_group_Bacteroidetes_Flavobacteriia_Flavobacteriales_Cryomorphaceae_Crocinitomix_catalasitica_ATCC_23190
MSFELPKLPYAYDALEPNIDKQTMEIHHGKHHQGYTNNLNAAIEGTDLAGKSIEDILAA-C--ADKP----AVRNNGGGFYNHSLFWTVMSPNGGGEPTGELASAINEAYGSFAEFKETFSKAAATRFGSGWAWLC-VHP-GGKVEVCSTPNQDNPLMDGGT-PILGLDVWEHAYYLKYQNRRPDYVSAFF-NVINWEEVSKRYAAGK
>WP_026606128_1_Bacteria_Proteobacteria_Alphaproteobacteria_Rhizobiales_Beijerinckiaceae_Methylocapsa_acidiphila_B2
LSAAYPPLPYADDALAPVISSETIGYHYGKHHKGYYDAVLKAVAGTEWADASLEEIVRKT-AGD-PIR--AALFNPAGQLWNHNFYWASMRPNGGGKPTGPAAGLIEASFGGYDGFRKEFSGAATKFFGSGWIWLV-QD---GKAAIVATSNADTPIAHGGK-PLLTLDVWEHSYYIDWRNRRADYANAWLDKLVNWDFVNQKLAA--
>WP_021621323_1_Bacteria_Firmicutes_Bacilli_Bacillales_Paenibacillaceae_Aneurinibacillus_aneurinilyticus
--FTLPTLPYAYDELEPYIDARTLEIHHSKHHATYVNNLNAALKGDALADKSIEWLLSN-L-HDIPDSIRTAVQNNGGGHYNHSLFWAVMSPNGG-EPSGVLAEAIQTCFGSFEKMKEMLSTAAISRFGSGYGWLV-LHN--GKLEVISTANQDTPLVE-GKIPLMIIDVWEHAYYLKYQNRRPEFVNAWW-NVVNWNEVEKRYQKA-
>WP_009195425_1_Bacteria_BacteroidetesChlorobi_group_Bacteroidetes_Cytophagia_Cytophagales_Flammeovirgaceae_Cesiribacter_andamanensis_AMV16
MAFELPNLPYPSNALEPHIDQQTMEIHHGRHHKGYTDNLNKAIQGTEMENKSIEEILKN-V-GGNN-----AVRNNGGGYYNHNLFWEVMSPNGGGQPSGTVAEAINKKWGSFDNFKQEFSNAAATRFGSGWAWLI-VTG-NGEVDVTSTPNQDNPLMDKGT-PILGLDVWEHAYYLKYQNKRPDYVGAWW-NVVNWNEVNRRYEEAR
>WP_028978043_1_Bacteria_Firmicutes_Bacilli_Bacillales_Sporolactobacillaceae_Sporolactobacillus_terraeDSM11697
--FELPALEFAPDALEPYIDKETMRIHHDKHHQTYVSNLNAALEKPEFKDHSLTDLIAH-L-EKVPEDIRTAVRNNGGGHYNHCFFWKVLIPGGSKQPTGALAEAIEQQLGGYEAFKEAFTAAATGQFGSGWAWLT-VTK-QNVLKVTNTPNQDSPFMD-GHTPLVGLDVWEHAYYLKYQNRRPEYVKNFF-NVINWDFAADVYE---
>WP_012788735_1_Bacteria_BacteroidetesChlorobi_group_Bacteroidetes_Sphingobacteriia_Sphingobacteriales_Chitinophagaceae_Chitinophaga_pinensis_DSM_2588
MAFTLPSLPYAHDALEPHIDKLTMEIHHGKHHQAYVDNLNKAIAGTENENKSLEELVAS-A-GKISP----AVRNNGGGHWNHSFFWKVIGPNAGGEPTGALADAIKSTFGSFEEFKEKFANAGATRFGSGWAWLI-V-K-DGKLEITSTPNQDNPLMDKGT-PVLGIDVWEHAYYLKYQNRRPEYLKAFW-SVVNWSEVAKNYEAAK
>WP_043949068_1_Bacteria_Proteobacteria_Alphaproteobacteria_unclassified_Alphaproteobacteriar_Canditatus_Phaeomarinobacter_ectocarpi_Ec32
MTITLPDLPYAHDALEPHMSKTTFEFHHDKHHQKYVDTLNGLIDGTNLEGKSLEDIIAAA-GDD---S-KKKLFNQAAQVWNHTFFWNSMSPDGGGEPVGKLADAIKRGFGSFDDFKTQFSEAAAGEFGSGWAWLV-SDK-D-KLSVMSTHDADLPLAH-GAIALLTIDVWEHAYYLDYQNKRPDYISTYLDKLVNWEFAAENYAA--
>WP_038010899_1_Bacteria_Proteobacteria_Gammaproteobacteria_Enterobacteriales_Enterobacteriaceae_Tatumella_ptyseos_ATCC_33301
MSYSLPSLPYAYDALEPHFDKETMEIHHTKHHQAYVNNANAALEGTEFASLPVEELITK-L-DQVPADKKTALRNNAGGHANHSLFWKGLKT--GTT--GELKAAIEKDFGSVEKFQAEFEKAAATRFGSGWAWLV-KQG-D-KLAVVSTANQDSPLMESGF-PILGLDVWEHAYYLKFQNKRPDYIKAFW-NVVNWDEAAARFASAK
>RFU95203_1_Bacteria_Spirochaetes_Sphaerochaeta_halotolerans_4_11
--FKQVELSYGFDALEPHIDELTMVTHYTKHHAGYTKNLNAAIDKPSLKDRSIEDILKN-L-DSIDEKLRITVRNNGGGYANHNLYFSILSPSASPTPKGSLSDRIKKDFGTLDALKETLNSQAAGRFGSGWAFLV-AHS-DGSLEVVNTPNQDTPLMDKGGVPILGIDVWEHAYYLKYKNLRADYLKAIW-NVIDWAKVEESY----
>WP_020535327_1_Bacteria_BacteroidetesChlorobi_group_Bacteroidetes_Sphingobacteriia_Sphingobacteriales_Saprospiraceae_Lewinella_cohaerens_DSM_23179
MAFQLPDLSYAYDALEPHVDARTMEIHYSKHHAGYTNKLNAAIEGTDLDGMKIEEILVH-V-SKHSM----AVRNNGGGYYNHKLFWEVMSPDGGGEPSTNIHKAIVRDFGSFAKFKEEFSAAAGTRFGSGWAWLC-VSG-SDHLFITSTPNQDNPLMDQGT-PILGLDVWEHAYYLNYQNRRPDYVNAFF-NVINWQEVTERFNAA-
>WP_006704884_1_AphidSymbiont_Bacteria_Proteobacteria_Gammaproteobacteria_Enterobacteriales_Enterobacteriaceae_unclassified_Enterobacteriaceae_Candidatus_Regiella_insecticola_LSR1
MSYTLPSLPYAYDALEPHFDKQTMEIHHSKHHQAYVTNANTVLEAPELAQYSVEELIKN-L-DKVPADKRTFMRNNAGGHANHSLFWQGLKI--GTT--GDLKAAIEHDFSSVEKFQEAFEKAAATRFGSGWAWLV-LK--DGKLAVVSTANQDNPLMESGY-PIIGLDVWEHAYYLKYQNKRPDYIKAFW-KVVNWDKASERYAANK
>WP_029059868_1_Bacteria_Proteobacteria_Alphaproteobacteria_Rhodobacterales_Rhodobacteraceae_Stappia_stellulata_DSM_5886
MAFELPDLPYAYDALGPYMSAETLEYHHDKHHQAYVTNGNNLLKDSGLEGKSLEEVVKES-FGK---N--AGLFNNAGQHFNHLHFWNWMKPNGGGLP-GGLAAKIDADLGGYDKFRSDFIAAGTTQFGSGWAWLA-M-K-DGKLVIMKTPNGENPLVH-GATPLLGVDVWEHSYYIDYRNARPKYLEAFVDNLVNWDYVDELFQAAS
>WP_007196653_1_Bacteria_Proteobacteria_Alphaproteobacteria_Rhizobiales_Phyllobacteriaceae_Hoeflea_phototrophica_DFL_43
MALELPALPYDYDALAPYMSRETLEFHHDKHHQAYVTKGNELLEGSAHAGKSIEEICKAA-FAE--NN--AGLINNVGQHYNHMHFWNWMKKGGGGMP-GALEKAIASDLGGFDKFRADFIAAGVGQFGSGWAWLA-V-K-NGKLEVMKTPNGENPLMH-GATPVLGCDVWEHSYYIDYRNARPKYLEAFIDNMINWDYVAELYDAA-
>WP_006259879_1_Bacteria_BacteroidetesChlorobi_group_Bacteroidetes_Flavobacteriia_Flavobacteriales_Flavobacteriaceae_Myroides_odoratimimus
MAFELPKLPYAYDALEPHIDARTMEIHHTKHHNAYTTNLNAAIAGTALEGKTIEDILAN-L-DMSNG----AVRNNGGGFYNHNLFWTVMTPNGGGQPTGELADAINTAFGSFENFKDAFAKAGATQFGSGWAWLC-V-K-DGKLEVCGTPNQDNPLMPGGT-PILGMDVWEHAYYLNYQNRRPDYINAFF-NVINWAEVARRYAEAK
>WP_028064318_1_Bacteria_Actinobacteria_Actinobacteria_Rubrobacteridae_Solirubrobacterales_Solirubrobacteraceae_Solirubrobacter_soli_DSM_22325
MAFEVPPLPYDYAALEPHIDEATMRVHHDKHHQAYVDKANAALEGTEFADSSIEEILKN-L-DALPADKQKAVRNNGGGHYNHSLFWEFLSPDGGGAPDGALAEAINGAFGSFDEFKAKFKDAGVNQFGSGWAWLV-----DSGLKVTSTANQDSPLSA-GETPLLGADVWEHAYYLKYQNKRPDYLDAFW-NVVNWGKVAELYAA--
>OGU00131_1_Bacteria_Gemmatimonadetes_GWC2_Gemmatimonadetes_71_10
--YSLPALPYDPAALEPHVDAQTMQIHHGKHHQAYVNNLNAALEKPELQGKSLNDILKN-F-SAVPEAIRTAVRNNGGGHWNHAGFWRLMAPKAGGAPTGQLGDLIGMSFGSFDKFKEQFAAAAMGRFGSGWAWL--IDE-GGKLSIMSTANQDTPLME-GKKAILGLDVWEHAYYLKYQNRRADYITAWW-NVVNWAEVERLRTA--
>WP_006679792_1_Bacteria_Firmicutes_Bacilli_Bacillales_Paenibacillaceae_Paenibacillus_dendritiformisC454
--FTLPELSYGYDELEPYLDARTMEIHHKKHHAAYVANLNQALSSPQFKNATVEQLISH-L-DDIPEDIRTAVRNHGGGHYGHSLYWSIMSPTGG-DPKGDIAKGIEKHFGSFEQLKEDLTKAALSRFGSGWGWLV-VNG--DKLEVMSTQNQDTPLED-NKTPILVVDVWEHAYYLQYQNRRPDFVSSWW-NVVNWEEVNRRYNEA-
>WP_037033854_1_FreshWater_Bacteria_Proteobacteria_Gammaproteobacteria_Enterobacteriales_Enterobacteriaceae_Rahnella_aquatilis_HX2
MSYSLPSLPYAYDALEPHFDKETMEIHHTKHHQAYVNNANAALESPELAALPVEELITK-L-DQVPADKKVALRNNAGGHANHSLFWKGLKT--GTT--GELKSAIERDFGSVDAFKETFEKAATTRFGSGWAWLV-LK--DGKLAVVSTANQDSPLMESGY-PLLGLDVWEHAYYLKYQNKRPDYIKAFW-AVVNWDEAAKRLAEAK
>OGY91673_1_Candidatus_Komeilibacteria_bacterium_RIFCSPLOWO2_02_FULL_48_11
--FELPALPYDYAALEPAIDSRTMAIHHSKHHQAYVEKLNAALEGADLAGKTIEELLGN-L-AAIPESIRTAVQNNGGGHYNHTLFWELMIPQGSKEPVGELGAAIKDAFGSFDEFKKIFTQAAVGRFGSGWAWLA-L----GKLTISSTPNQDSPIMQ-NDKSILGLDVWEHAYYLKYQSRRPEYVAAWW-SVVNWDKANDFYLAAK
>WP_018616131_1_Bacteria_BacteroidetesChlorobi_group_Bacteroidetes_Sphingobacteriia_Sphingobacteriales_Chitinophagaceae_Segetibacter_koreensis_DSM_18137
MAFTLPQLPYAPDALEPYIDAQTMQIHHGKHHQAYIDNLNKAIAGTDNENKSLEELIAS-A-GSISP----AVRNNGGGHWNHSFFWQILGPAASQQPTGALAEAINATFGSLDALKEKVNTAGATRFGSGWAWLI-S-R-DGKLEVTSTPNQDNPLMDKGK-PILGIDVWEHAYYLKYQNRRPEYLGAIW-NVINWKKVAENFDAAK
>WP_000122632_1_EntericPathogen_Bacteria_Proteobacteria_Gammaproteobacteria_Enterobacteriales_Enterobacteriaceae_Salmonella_enterica_Enterica_sv_Heidelberg_41578
MSYTLPSLPYAYDALEPHFDKQTMEIHHTKHHQTYVNNANAALENPEFADLPVEELITK-L-DQVPADKKTVLRNNAGGHANHSLFWKGLKK--GTT--GDLKAAIERDFGSVDNFKAEFEKAAATRFGSGWAWLV-LKG-D-KLAVVSTANQDSPLMESGF-PILGLDVWEHAYYLKFQNRRPDYIKEFW-NVVNWDEAAARFAAKK
>WP_000122632_1_Bacteria_Proteobacteria_Gammaproteobacteria_Enterobacteriales_Enterobacteriaceae_Salmonella_enterica_enterica_ParatyphiA
MSYTLPSLPYAYDALEPHFDKQTMEIHHTKHHQTYVNNANAALENPEFADLPVEELITK-L-DQVPADKKTVLRNNAGGHANHSLFWKGLKK--GTT--GDLKAAIERDFGSVDNFKAEFEKAAATRFGSGWAWLV-LKG-D-KLAVVSTANQDSPLMESGF-PILGLDVWEHAYYLKFQNRRPDYIKEFW-NVVNWDEAAARFAAKK
>NP_457996_1_Bacteria_Proteobacteria_Gammaproteobacteria_Enterobacteriales_Enterobacteriaceae_Salmonella_enterica_TyphistrCT18
MSYTLPSLPYAYDALEPHFDKQTMEIHHTKHHQTYVNNANAALENPEFADLPVEELITK-L-DQVPADKKTVLRNNAGGHANHSLFWKGLKK--GTT--GDLKAAIERDFGSVDNFKAEFEKAAATRFGSGWAWLV-LKG-D-KLAVVSTANQDSPLMESGF-PILGLDVWEHAYYLKFQNRRPDYIKEFW-NVVNWDEAAARFAAKK
>WP_034460735_1_Bacteria_Proteobacteria_Gammaproteobacteria_Enterobacteriales_Enterobacteriaceae_Buttiauxella_agrestis_ATCC
MSYTLPSLPYAYDALEPHFDKQTMEIHHSKHHQAYVNNANAALESPEFASLPVEELIAK-L-DQLPADKKTVLRNNAGGHANHSFFWKGLKT--GTT--GDLKAAIERDFGSVDNFKAEFEKAAATRFGSGWAWLV-LKG-D-KLAVVSTANQDSPLMESGF-PIVGLDVWEHAYYLKFQNRRPDYIKAFW-DVVNWDEAAARFAAKK
>WP_004127220_1_Bacteria_Proteobacteria_Gammaproteobacteria_Enterobacteriales_Enterobacteriaceae_Klebsiella_oxytoca_CAV1374
MSYTLPALPYAYDALEPHFDKQTMEIHHTKHHQTYVNNANAALESPEFASLSAEELITK-L-DQLPADKKTVLRNNAGGHANHSLFWKGLKT--GTT--GDLKAAIERDFGSVDNFKAEFEKAAATRFGSGWAWLV-LKG-D-KLAVVSTANQDSPLMESGF-PIIGLDVWEHAYYLKFQNRRPDYIKAFW-DVVNWDEAAARFAAKK
>WP_014772102_1_Bacteria_BacteroidetesChlorobi_group_Bacteroidetes_Cytophagia_Cytophagales_Cyclobacteriaceae_Belliella_baltica_BA134_DSM_15883
MAFELPKLPYDFNALEPHIDAKTMEIHHGKHHNAYVTNLNNAIAGTDLEGKSLEELMK--V-AGSNA----AVRNNGGGHYNHSLFWTVLAPNGGGQPSGDLAAAIDAKFGSFDAFKEEFNKAAATRFGSGWAWLC-VDE-KKELCVCSSPNQDNPLMDPGT-PILGLDVWEHAYYLNYQNRRPDYVGAFW-NLVNWDEVSKRFAAAK
>OFX86056_1_Bacteroidetes_bacterium_GWE2_32_14
MSFEFPALPYSYDALEPYIDKATMEIHYDRHFRAYYNNFVKSVNENNLNGKSLEEIFAD-V-SKYSA----VVRNNGGGYYNHSLFWTIMAPNAGGKPDGKLFEDIEKTFGSFENFTKEFEKAASTQFGSGWAWLV-VDE-NNQLFILQLPNQDNPLMDKGM-PILAIDVWEHAYYLKYQNKRRDYIAIFW-KVVNWNKVSELYANA-
>PJF46966_1_Bacteria_Chloroflexi_Candidatus_ThermofonsiaClade3_JP3_7
MAFELPPLPYPYDSLEPHIDTLTMQIHHDKHHAAYVNNLNNAIKDPDLQSKTVEELIQN-L-SALPESIRTAVRNNGGGHVNHTMFWEQL----VGVPEGPLADAINAAFGSMAAFKEAFEKAGIARFGSGWAWLV-VNK-DGKLEVMSTPNQDNPMMAYGGKPILGVDVWEHAYYLKYQNRRPDYLKAFW-NVVNWEDVAKRFGA--
>WP_004869361_1_Bacteria_Proteobacteria_Gammaproteobacteria_Enterobacteriales_Enterobacteriaceae_Raoultella_ornithinolytica_B6
MSYTLPALPYAYDALEPHFDKQTMEIHHTKHHQAYVNNANAALESPEFADLSAEELIAK-L-DQLPADKKTVLRNNAGGHANHSLFWKGLKT--GTT--GDLKAAIERDFGSVDNFKAEFEKAAATRFGSGWAWLV-LKG-D-KLAVVSTANQDSPLMESGF-PILGLDVWEHAYYLKFQNRRPDYIKEFW-NVVNWDEAAARFAAKK
>WP_016329036_1_Bacteria_Deinococcus_Thermus_Deinococci_Thermales_Thermaceae_Thermus_oshimai_JL_2
--FKLPELGYPYTALEPHIDAQTMEIHHQKHHGGYVNNLNAALEKPYLHGVEVEVLLRH-L-AALPQDIQTAVRNNGGGHLNHSLFWELLTPGGAKEPVGELKKAIDEQFGGFQALKEKLTQAAMARFGSGWAWLV-KDP-FGKLHVLSTPNQDNPVME-GFTPIVGIDVWEHAYYLKYQNRRADYLQAVW-NVINWDKAEAFYR---
>WP_035078190_1_Bacteria_BacteroidetesChlorobi_group_Bacteroidetes_Cytophagia_Cytophagales_Cytophagaceae_Anditalea_andensis_LY1
MAFELPNLPYDTSALEPHIDAKTMEIHHGKHHNAYVTKLNEAIQGSDLEGKSLEELMSN-I-SSAPT----AVRNNGGGHYNHSLFWKIMSPQGGGEPSGELADAINDKFGSFAAFKEEFEKAAATRFGSGWAWLI-KDG-SGGVAVTSTPNQDNPLMDQGT-PILGLDVWEHAYYLNYQNKRPDYISAFW-NVVDWNEVNRRFNEA-
>WP_009780376_1_Bacteria_BacteroidetesChlorobi_group_Bacteroidetes_Flavobacteriia_Flavobacteriales_Flavobacteriaceae_Leeuwenhoekiella_blandensis_MED217
MSYQLPALPYAYVALEPYIDAATMEIHHTKHHQGYTTKLNAALEEAELIDEDLEDLFTK-V-SELPK----GIRNNGGGYYNHKLFWTILSPKGGGEPTGAVAKAINDAYGSFEAFKDAFDAAAATRFGSGWAWLI-VGE-DKKVKVTSTPNQDNPLMDNGT-PILGLDVWEHAYYLNYQNKRPEYIGAFW-KLVNWDEVEKRYQEA-
>WP_067210203_1_Bacteria_Firmicutes_Bacilli_Bacillales_Planococcaceae_Sporosarcina_psychrophila
MTYKLPELPYAYDALEPHFDKETMNIHHTKHHNAYVTNLNNALEGEELLNKSIEELIAN-L-DAVPESKRTAVRNNGGGHANHSLFWELLSAEGGGNPSGALAEAIDNKFGSFDAFKEEFAKAGATRFGSGWAWLV-LN--GGELEIMSTPNQDSPIME-GKTPLLGLDVWEHAYYLNYQNRRPDYISAFW-NVVNWDEVAKRF----
>WP_027284648_1_Bacteria_Proteobacteria_Alphaproteobacteria_Rhodospirillales_Acetobacteraceae_Rubritepida_flocculans_DSM_14296
MPFSLPPLPYATGALAAQMCQETLELHHGKHHNAYVTALNGLIESKGLAGKTLEQIVAAG-QAG-AEG--LPVLNQAGQHWNHILFWQVMSPNGGGLP-AKLAAKIDSDLGGLAAFKEAFKQAGVTQFGSGWCWLI-VRP-DGKLAVTKTPNGANPIST-GETPILGCDVWEHAYYLDFRNVRPNYLDNFLNKLVDWAVVESLME---
>WP_064327983_1_Bacteria_Proteobacteria_Gammaproteobacteria_Enterobacteriales_Enterobacteriaceae_Lelliottia_amnigena_ZB04
MSYTLPSLPYAYDALEPHFDKQTMEIHHTKHHQTYVNNANAALESPEFASLPVEELITK-L-DQLPADKKTVLRNNAGGHANHSLFWKGLKT--GTT--GDLKAAIERDFGSVDNFKAEFEKAAATRFGSGWAWLV-LKG-D-KLAVVSTANQDSPLMESGF-PIVGLDVWEHAYYLKFQNRRPDYIKAFW-DVVNWDEAAARFAAKK
>WP_001297064_1_EntericPathogen_Bacteria_Proteobacteria_Gammaproteobacteria_Enterobacteriales_Enterobacteriaceae_Shigella_flexneri_2003036
MSYTLPSLPYAYDALEPHFDKQTMEIHHTKHHQTYVNNANAALESPEFANLPVEELITK-L-DQLPADKKTVLRNNAGGHANHSLFWKGLKK--GTT--GDLKAAIERDFGSVDNFKAEFEKAAASRFGSGWAWLV-LKG-D-KLAVVSTANQDSPLMESGF-PILGLDVWEHAYYLKFQNRRPDYIKEFW-NVVNWDEAAARFAAKK
>WP_038161524_1_Bacteria_Proteobacteria_Gammaproteobacteria_Enterobacteriales_Enterobacteriaceae_Trabulsiella_guamensis_ATCC_49490
MSYTLPSLPYAYDALEPHFDKQTMEIHHTKHHQTYVNNANAALESPEFASLPVEELITK-L-DQLPADKKTVLRNNAGGHANHSLFWKGLKK--GTT--GDLKAAIERDFGSVEKFKEEFEKAAATRFGSGWAWLV-LKG-D-KLAVVSTANQDSPLMESGF-PILGLDVWEHAYYLKFQNRRPDYIKAFW-DVVNWDEAAARFAAKK
>WP_014373363_1_Bacteria_BacteroidetesChlorobi_group_Bacteroidetes_Sphingobacteriia_Sphingobacteriales_Saprospiraceae_Saprospira_grandis_Lewin
MAFELPKLPYAHDALEPHIDARTMEIHHGKHHAGYTNKLNAAIVGTDLEGKSIEDILAN-V-SAAGA----GVRNNGGGFYNHSLFWSVMSPNGGGEPTGEVAEAIKAAFGDYETFKDKFAAAAKTRFGSGWAWLC-V-K-DGKLEVCSTPNQDNPLMDKGT-PILGLDVWEHAYYLNYQNRRPDYVEAFF-NVINWEEVNKRYAAAK
>WP_000122641_1_Bacteria_Proteobacteria_Gammaproteobacteria_Enterobacteriales_Enterobacteriaceae_Escherichia_coli_K12_W3110
MSYTLPSLPYAYDALEPHFDKQTMEIHHTKHHQTYVNNANAALESPEFANLPVEELITK-L-DQLPADKKTVLRNNAGGHANHSLFWKGLKK--GTT--GDLKAAIERDFGSVDNFKAEFEKAAASRFGSGWAWLV-LKG-D-KLAVVSTANQDSPLMESGF-PIMGLDVWEHAYYLKFQNRRPDYIKEFW-NVVNWDEAAARFAAKK
>WP_035892347_1_Bacteria_Proteobacteria_Gammaproteobacteria_Enterobacteriales_Enterobacteriaceae_Kluyvera_ascorbata_ATCC_33433
MSYTLPSLPYAYDALEPHFDKQTMEIHHSKHHQAYVNNANAALESPEFAALSAEELIAK-L-DQLPADKKTVLRNNAGGHANHSFFWKGLKK--GTT--GDLKAAIERDFGSVDNFKAEFEKAAATRFGSGWAWLV-LKG-D-KLAVVSTANQDSPLMESGF-PIVGLDVWEHAYYLKFQNRRPDYIKEFW-NVVNWDEAAARFAAKK
>WP_008508616_1_Bacteria_BacteroidetesChlorobi_group_Bacteroidetes_Sphingobacteriia_Sphingobacteriales_Sphingobacteriaceae_Mucilaginibacter_paludis_TPT56_DSM_18603
MAFELPALPYATDALEPHIDKLTMEIHHGKHHQAYVTNLNKALEGKPEASSTIEDIIHN-I-SKFPP----AVRNNGGGHYNHTFFWTILTPNGGGEPTGELEEAIKSTFGSFSEFKTKFSEAGATRFGSGWAWLI-VTP-DKKLAITSTPNQDNTLMDKGT-PVLGLDVWEHAYYLKYQNKRPDYIAAFF-NVINWAHVADLYKKA-
>WP_015813649_1_Bacteria_BacteroidetesChlorobi_group_Bacteroidetes_Cytophagia_Cytophagales_Cytophagaceae_Dyadobacter_fermentans_DSM_18053
MAFTLDPLPYANNALEPHFDALTMEIHHDRHHQAYVTNLNAAVAGTELEGKTIEELLAG-I-SKAPA----PVRNNGGGHWNHSFFWKSLSSNGGGEPTGELGKAITAKFGSFQAFKDEFKKAATGRFGSGWAWLI-KSG-DG-VAITSTPNQDNPLMDKGT-PIIGLDVWEHAYYLKYQNKRPDYIDAYW-NVVDWKAADALYTAAK
>GBG73690_1_Eukaryota_Viridiplantae_Streptophyta_Chara_braunii_Cbr_1
--FELPPPPYELDALEPHMSKNTLEFHWGKHHRAYVDNLNKQIAGTEEERYSLEEVVLKS-NNG---T-PTPLFNNAGQIWNHTFFWESMKPAGGGAPKGKLLQLINRDFGSFDEFKTQFKAAGATQFGSGWAWLV-IKK-DGSLAVVKTPNAVTPVVW-GDVPLLTMDVWEHAYYLDYQNRRPAYMDVFLDQLVNWDAVEARLEAA-
>WP_013455100_1_Bacteria_BacteroidetesChlorobi_group_Bacteroidetes_Cytophagia_Cytophagales_Flammeovirgaceae_Marivirga_tractuosa_DSM_4126
MAFELPALPYAKDALEPHIDAKTMEIHHGKHHNGYVTKLNGAVEGTDMEGKSLEELLK--N-NSDNK----AVRNNGGGHYNHSLFWTVMSPDGGGEPSGALADAINAAYGSFDKFKEEFSNAAATRFGSGWAWLC-VHS-GGKVEVCSSPNQDNPIMPGGT-PILGLDVWEHAYYLNYQNRRPDYISAFF-NVINWDEVSKRYEAGK
>WP_015716740_1_Bacteria_Deinococcus_Thermus_Deinococci_Thermales_Thermaceae_Thermus_
--FKLPELGYPYEALEPHIDAKTMEIHHQKHHGAYVNNLNAALEKPYLHGVEVEVLLRH-L-AALPADIQTAVRNNGGGHLNHSLFWELLTPGGAKEPVGELKKAIDEQLGGFAALKEKLTQAAMARFGSGWAWLV-KDP-FGKLHVISTPNQDNPVME-GFTPIVGIDVWEHAYYLKYQNRRADYLQAIW-NVLNWDKAEAFFR---
>RKU35457_1_Bacteria_Poribacteria_AGPOR5
----LPELPYAYDALEPHIDTLTMKIHHGKHHQGYVNKLNAALKGDELMKMPVAELLRN-I-DKVPMDIRQAVINSGGGHANHTLFWRTMTPNKGSKPTGEVLEAIESTFGSNQAGSELFDKTALTHFGSGWAWLV-VDE-KKKLQIYATTNQDSPLMK-GHTPILGLDVWEHAYYLKYQNRRGDYLKAWE-NVIHWEQVNALYLAA-
>KKR93440_1_Bacteria_CPR_MicrogenomatesOP11_Daviesbacteria_GWB1_OP11_41_15
--FELPDLPYGYNALEPYIDEATMKVHHDGHHATYVKNLNEVLEGEEFLKMDVETLLKS-L-DKVPLEIQTKVKNNAGGHYHHSIFWTMMAPSGG-KPHGKLAETINQTFGGWEAFKEQFNHSALGVFGSGWTWLV-LD--SGKLVIVNTLNQDSPISR-GEFPVLGLDLWEHAYYLKYQNKRADYIESWW-KVVNWEEAEKRLEQA-
>OGY94108_1_Candidatus_Komeilibacteria_bacterium_RIFOXYC1_FULL_37_11
--FQTPDLPYAYNALEPYIDEATMKIHHDKHHVAYTTNFNKALENPKLAEKSAEEILSQ-L-NSVPEEIRTAVKNHGGGHVHHNFFWEIMAPQ-GGKPQGELLKAIISSFNSFEKFKEEFTTAAMTVFGAGWAWLS-LVD--GKLIIEKTSNQDSPYS--GHQPILGIDVWEHSYYLKYQNRRAEFVENFF-NVINWLKVAEKYQANK
>WP_009186047_1_Bacteria_BacteroidetesChlorobi_group_Bacteroidetes_Cytophagia_Cytophagales_Cyclobacteriaceae_Cecembia_lonarensis_LW9
MAFELPKLPYDFNALEPHIDARTMEIHHGKHHNGYVTNLNNAIAGTDLENKSLEELMK--V-AGSNN----AVRNNGGGHYNHSLFWTVMSPNGGGAPTGDLAAAIDAKFGSFDAFKEEFNKAAATRFGSGWAWLC-VDE-KKELCVCSTANQDNPLMDPGT-PILGLDVWEHAYYLNYQNRRPDYVSAFW-SVVNWDEVSKRFAAAK
>PTQ46990_1_Eukaryota_Viridiplantae_Streptophyta_Marchantia_polymorpha_liverwort
--FDLADPPYPLDALEPHMSKETLEFHWGKHHRAYVNNLNGQIENSDLERNTLEEIVQSS-NNG---N-PTPAFNNAGQIWNHDFFWQSMKPGGGGPPTGEVAELINRDFGSYDNFVKEFKAGGATQFGSGWAWLV-L-K-NGKLAIEKTPNAVTPILW-GSIPLLVVDVWEHAYYLDFQNRRPDYLSTFVNELISWDAVNERLARAK
>WP_027833552_1_Bacteria_Proteobacteria_Alphaproteobacteria_Rhizobiales_Hyphomicrobiaceae_Maritalea_myrionectae_DSM_19524
MSFELPELPYAYDALNPYMSAETLEYHHDKHHQAYVTNGSKLLEGSGLEGKSLEDIVRES-YGK---N--AGLFNNAAQHFNHNHFWKWMKPNGGGIP-GNLEAQIKSDLGSVDEFREAFLNAGATQFGSGWAWLV-M-K-DGKLAVTKTPNGENPLIH-GETPLLGCDVWEHSYYIDYRNARPKYLEAFFDSLVNWEYVAELYEAAK
>WP_011580204_1_Bacteria_Proteobacteria_Alphaproteobacteria_Rhizobiales_Phyllobacteriaceae_Chelativorans_sp_BNC1
MAFELPDLPYDYEALQPYMSKETLEFHHDKHHKAYVDTGNKLAAEAGLDNLSVEEIVKQS-YGK---N--QPLFNNAGQHFNHVHFWKWMKKGGGGLP-GALQTAIDSDLGGYDKFRNDFVQAGMTQFGSGWAWIA-V-K-NGKLEIMKTPNGENPLVH-GGAPILGVDVWEHSYYIDYRNARQKYLEAFVDNLVNWDYVLELYEKAR
>WP_041954295_1_Bacteria_Firmicutes_Tissierellia_Parvimonas_micra
MSFELIKLNYAYDALEPVIDKETMEIHHSKHHQAYVNNLNNLIKDTVFEEASLEEILTH-L-EHAPEEKKNGIRNNVGGVFNHNLFWESMIP-GGKEPIGEVAKKINEKFGNFETFKAEFNKKGAGQFGSGWVWLV--DK-EGNIEVVSTPNQDSPIS-CGKIILLGNDVWEHAYYLRYQNKRAEYLKEWW-KVVNWDIVEKRYQ---
>WP_093321223_1_Bacteria_Proteobacteria_Gammaproteobacteria_Enterobacteriales_Enterobacteriaceae_Thorsellia_anophelis_DSM_18579
MSYSLPELPYAYDALEPHFDKETMEIHHSKHHQAYVNNANNALADPDLAKLSVEALIAD-L-DKVPAEKRPVLRNNAGGHANHSLFWKGLKV--GTT--GDLKAAIERDFGSVDAFKEKFEQAAATRFGSGWAWLV-YQ--DGKLAVVSTANQDSPLMQSGF-PIIGLDVWEHAYYLKFQNRRPDYIKAFW-NVVNWDEAANRFAQVK
>WP_007369297_1_PlantEndosymbiont_Bacteria_Proteobacteria_Gammaproteobacteria_Enterobacteriales_Enterobacteriaceae_Kosakonia_radicincitans_DSM16656
MSYTLPALPYAYDALEPHFDKQTMEIHHTKHHQTYVNNANAALESPEFASLSAEELITK-L-DQLPADKKTVLRNNAGGHANHSLFWKGLKK--GTT--GDLKAAIERDFGSVDNFKAEFEKAAATRFGSGWAWLV-LKG-D-KLAVVSTANQDSPLMESGF-PILGLDVWEHAYYLKFQNRRPDYIKEFW-NVVNWDEAAARFAAKK
>WP_032615319_1_GutMicrobiota_Bacteria_Proteobacteria_Gammaproteobacteria_Enterobacteriales_Enterobacteriaceae_Leclercia_adecarboxylata_USDA_ARS_USMARC60222
MSYTLPSLPYAYDALEPHFDKQTMEIHHTKHHQTYVNNANAALESPEFASLPAEELITK-L-DQLPADKKTVLRNNAGGHANHSFFWKGLKT--GTT--GDLKAAIERDFGSVDNFKAEFEKAAATRFGSGWAWLV-LKG-D-KLAVVSTANQDSPLMESGF-PIVGLDVWEHAYYLKFQNRRPDYIKAFW-DVVNWDEAAARFAAKK
>NP_462936_1_Bacteria_Proteobacteria_Gammaproteobacteria_Enterobacteriales_Enterobacteriaceae_Salmonella_enterica_enterica_Typhimurium_LT2
MSYTLPSLPYAYDALEPHFDKQTMEIHHTKHHQTYVNNANAALENPEFASLPVEELITK-L-DQVPADKKTVLRNNAGGHANHSLFWKGLKK--GTT--GDLKAAIERDFGSVDNFKAEFEKAAATRFGSGWAWLV-LKG-D-KLAVVSTANQDSPLMESGF-PILGLDVWEHAYYLKFQNRRPDYIKEFW-NVVNWDEAAARFAAKK
>WP_012907827_1_MiceEntericPathogen_Bacteria_Proteobacteria_Gammaproteobacteria_Enterobacteriales_Enterobacteriaceae_Citrobacter_rodentium_ICC168
MSYTLPSLPYAYDALEPHFDKQTMEIHHTKHHQTYVNNANAALESPEFASLPVEELITK-L-DQVPADKKTVLRNNAGGHANHSLFWKGLKK--GTT--GDLKAAIERDFGSVEKFKEEFEKAAATRFGSGWAWLV-LKG-D-KLAVVSTANQDSPLMESGF-PILGLDVWEHAYYLKFQNRRPDYIKEFW-NVVNWDEAAARFAAKK
>YP_003615538_1_Pathogen_Bacteria_Proteobacteria_Gammaproteobacteria_Enterobacteriales_Enterobacteriaceae_Enterobacter_cloacae_cloacae_ATCC13047
MSYTLPSLPYAYDALEPHFDKQTMEIHHTKHHQTYVNNANAALESPEFANLPVEELITK-L-DQLPADKKTVLRNNAGGHANHSLFWKGLKT--GTT--GDLKAAIERDFGSVDNFKAEFEKAAATRFGSGWAWLV-LKG-D-KLAVVSTANQDSPLMESGF-PILGLDVWEHAYYLKFQNRRPDYIKAFW-DVVNWDEAAARFAAKK
>WP_011583517_1_Bacteria_BacteroidetesChlorobi_group_Bacteroidetes_Cytophagia_Cytophagales_Cytophagaceae_Cytophaga_hutchinsonii_ATCC_33406
MAFELPALPYATNALEPNIDQATMEIHHGKHHNAYVTNLNNAIKGTDAESLSIEEICKN-I-SKYTP----AIRNNGGGHFNHSLFWTVIGPNAGGTPTGELATAIDKAFGSFDAFKEQFAAAGATRFGSGWAWLV-V-A-NGELKITSTPNQDNPLMDKGT-PILGLDVWEHAYYLKYQNRRPDYIAAFW-NVVNWSKVSALYSAEK
>WP_018479580_1_Bacteria_BacteroidetesChlorobi_group_Bacteroidetes_Cytophagia_Cytophagales_Cytophagaceae_Pontibacter_roseus_DSM_17521
MAFELPKLPYSYDALEPHIDARTMEIHHTKHHQAYTDNLNKAIAGTELEGKSIEEIFTS-F-SGDNK----AVRNNGGGYYNHNLFWEILSPNGGGQPSGELADAINETFGSFDQMKEKFNAAAATRFGSGWAWLC-V-A-GGKLEICSTPNQDNPLMPAGM-PILGLDVWEHAYYLNYQNRRPDYINAFW-NVVNWEEVTRRYNEAK
>WP_039899480_1_Bacteria_Proteobacteria_Gammaproteobacteria_Enterobacteriales_Enterobacteriaceae_Cedecea_davisae_DSM_4568
MSYTLPSLPYAYDALEPHFDKETMEIHHSKHHQAYVNNANAALESPEFANLSAEELITK-L-DQLPADKKTVLRNNAGGHANHSFFWKGLKK--GTE--GDLKAAIERDFGSVDAFKAEFEKAAATRFGSGWAWLV-LKG-D-KLAVVSTANQDSPLMETGF-PIVGLDVWEHAYYLKFQNRRPDYAKEFW-NVVNWDEAAARFAAKK
>WP_073154293_1_Bacteria_Firmicutes_Bacilli_Bacillales_Thermoactinomycetaceae_Seinonella_peptonophila
---QLPKLPFAFDALEPHIDQQTMEIHYGRHHQTYVDKLNEAIASAQLQEQALEDLLEN-L-DQVPASIYAAVRNNAGGHYNHSFFWQILTP-GGSQPVGEVAKAIEDKFGSFDNLKTEFTNAAIARFGSGWAWLV-VNE-QNELEIVSTPNQDNPIS-EGKKAILGVDVWEHAYYLRYQNKRPDYVAAFF-KVVNWDVVNENYKQA-
>WP_015387089_1_InfantSepsisPathogen_Bacteria_Proteobacteria_Gammaproteobacteria_Enterobacteriales_Enterobacteriaceae_Cronobacter_sakazakii_ATCC29544
MSYTLPSLPYAYDALEPHFDKQTMEIHHTKHHQTYVNNANAALESPELANLPVEELITK-L-DQVPADKKTVLRNNAGGHANHSLFWKGLKK--GTT--GDLKAAIERDFGSVEKFKEEFEKAAATRFGSGWAWLV-LKG-D-KLAVVSTANQDSPLMESGY-PILGLDVWEHAYYLKFQNRRPDYIKEFW-NVVNWDEAAARFASQK
>YP_001295096_1_Bacteria_BacteroidetesChlorobi_group_Bacteroidetes_Flavobacteriia_Flavobacteriales_Flavobacteriaceae_Flavobacterium_psychrophilum_JIP0286
MAFELPQLPYAYDALEPHIDARTMEIHHSKHHNAYTTNLNAAIAGTDLEGKSIEDILKN-L-DLTKA----AVRNNGGGFFNHNLFWTVMSPNGGGLPTGELAAAIDANFGTFADFKAAFAKAGATQFGSGWAWLC-V-K-EGKLEVCGTPNQDNTLMPGGT-PILGMDVWEHAYYLHYQNRRPDYIEAFF-NVINWSEVARRFAEAK
>WP_043335476_1_Bacteria_Proteobacteria_Alphaproteobacteria_Rhodospirillales_Acetobacteraceae_Belnapia_moabensis_DSM_16746
MAFSLPPLPYDTSALAAQMCQETLELHHGKHHNAYVTALNGLIESKGLAGKSLEDIVAAG-KAG-ADG--LPVLNQAGQHWNHILFWQVMSPKGGGLP-GTLAAKIDQDLGGLAQFKEAFKQAGVTQFGSGWAWLI-VGA-DGKLKVTKTPNGSNPVAT-GETPILGVDVWEHAYYLDFRNVRPNYLDNFLNKLVDWEVVETLLK---
>WP_038253403_1_GutMicrobiota_Bacteria_Proteobacteria_Gammaproteobacteria_Enterobacteriales_Enterobacteriaceae_Yokenella_regensburgei_ATCC_43003
MSYTLPSLPYAYDALEPHFDKQTMEIHHTKHHQAYVNNANAALESPEFANLSAEELIAK-L-DQLPADKKTVLRNNAGGHANHSLFWKGLKI--GTT--GDLKAAIERDFGSVDNFKAEFEKAAATRFGSGWAWLV-LKG-D-KLAIVSTANQDSPLMESGF-PIVGLDVWEHAYYLKFQNRRPDYIKAFW-DVVNWDEAAARFAAKK
>WP_009583643_1_Bacteria_BacteroidetesChlorobi_group_Bacteroidetes_Cytophagia_Cytophagales_Flammeovirgaceae_Fulvivirga_imtechensis_AK7
MAFELPDLPYKHDALEPHIDARTMEIHHGKHHAAYTSKLNDAIKGTEMDGKTIEEILAK---HSDNK----AVRNNGGGYYNHNLFWKVMSPNGGGAPSGELADAINSAFGSFDNFKQKFSDAAATQFGSGWAWLC-VHT-GGKLEVCSTPNQDNTLMPGGI-PVLGLDVWEHAYYLNYQNRRPDYIGAFW-NVINWDEVAKRYAENK
>WP_103238564_1_Bacteria_Firmicutes_Clostridia_Clostridiales_Lachnospiraceae_Acetatifactor_muris
--FVVRPLPYEYDALVPVLDAETLTFHHDKHYKTYVDNLNNALADPELQKQSLPELLSG-L-DTLPGAIRIAVRNNGGGVFNHELYFDSMKSPVGQEPSGALAEAIDRDFGSYRQWKEQMKQSAVSKFGSGWAWLV-SDK-NGVLSIVQTANQDVPDL-EEYTPVLLVDVWEHAYYLQYQNRRADYVEGWF-GLINWRKAGKRYE---
>WP_027275724_1_Bacteria_Proteobacteria_Gammaproteobacteria_Enterobacteriales_Enterobacteriaceae_Leminorella_grimontii_ATCC_33999
MSYTLPSLPYAYDALEPHFDKQTMEIHHSKHHQAYVNNANAALESPELKNLSAEELIAQ-L-DKVPAEKRTALRNNAGGHANHSLFWKGLKK--GTQ--SELKAAIERDFGSVDAFKEKFEQAAATRFGSGWAWLV-YK--DGKLAVVSTANQDNPLMESGY-PIVGLDVWEHAYYLKYQNRRPDYIKAFW-DVVNWDEAAKRFADVK
>WP_092996778_1_Bacteria_Firmicutes_Clostridia_Clostridiales_Clostridiaceae_Sarcina
--FQQITLPYSYDALEPVIDALTVETHFGKHHAAYTKNFNDAAEKAGVADMDAEALLAS-L-DKVDPALRKALRNNGGGFYNHNLYFSTLSPEAAKAPTGALLEKINATFGSVDECKAQLSAAAAGQFGSGWSWLS-ANA-AGDLMISASPNQDNPISETGFVPILAIDVWEHAYYLKYKNLRPDYIKALF-DIIDWKKVEALY----
>WP_003604172_1_Bacteria_Proteobacteria_Alphaproteobacteria_Rhizobiales_Methylobacteriaceae_Methylobacterium_extorquens_AM1
MTFTLPELPYAYDALGPYMSKETLEFHHDKHHKAYVDTGNKLLEGTDLAGKSVEEIVKAS-YNT---N--QALFNNAGQHYNHLHFWNWMKPNGGGPP-AALAQKIDEDLGGYEKFKADFIQAGVGQFGSGWAWLA-V-K-DGKLAILKTPNGENPLVH-GSTPILGVDVWEHSYYIDYRNRRPDYLKAFIENLVNWEYVEKLYGEAK
>AFU59338_1_HotSpring_Archaea_Thaumarchaeota_Nitrososphaerales_Nitrososphaeraceae_Nitrososphaera_gargensis
--FTLPPLPYSYDALEPHIDARTMEIHHTKHHQAYTDGLNKALSSGEWQNKDVVDILKN-I-DSVPESARGAVNFHGGGYNNHTLFWNNMKKGGGGEPSGELADAIKKAFGSFNDFKTKFQTDTVAIQGSGWGWLV-KN-ASGGVQFITMPNQTSPWTE-KLTPLLGLDVWEHAYYLKYQNKRADYVTAWW-NVVNWDEVAKRFR---
>OGY33202_1_Candidatus_Andersenbacteria_bacterium_RIFCSPHIGHO2_02_FULL_46_16
MKFLLPKLSYSYNALEPYFDARTMELHHTKHHQTYTDKLNEAIAKPELPEQSAEDLVTN-L-L--PADIRTAAQNHGGGYINHKLFWTILSPE--HNSTSDLKTELAAKFGNDEHFIEEFTRQATAHFGSGWAWLV-VDG-DDQLQLTTTSNQDSPLT-LGHKPILTLDLWEHAYYLKYQNRRPEYITAFW-SIVNWPAVSKNYQQA-
>WP_014607023_1_PlantPathogen_Bacteria_Proteobacteria_Gammaproteobacteria_Enterobacteriales_Enterobacteriaceae_Pantoea_ananatis_LMG_5342
MSYSLPSLPYAYDALEPHFDKQTMEIHHTKHHQTYVNNANAALEGTEFADLPVDELITK-L-DQLPADKKGPLRNNAGGHANHSLFWKGLKT--GTT--GELKAAIEKDFGSVEKFQEEFEKAATTRFGSGWAWLV-KKG-D-KLAVVSTANQDNPLMESGY-PIIGLDVWEHAYYLKYQNKRPDYIKAFW-NVVNWDEAAARFASAK
>OGK59413_1_Candidatus_Roizmanbacteria_bacterium_RIFCSPLOWO2_02_FULL_43_10
--YTVPDLPYAYDALEPFIDKQTMQIHHDKHHAAYVTNFNGALEKPALQEKSVEELISN-I-EAIPEDIRVTVRNNGGGHANHSLFWTLMKPNSGKRPEGKVAELIQKTFDSFENFKTEFSQACTTRFGSGWAWLV-VN--DGALEIMSTANQDSPLSQ-GKNPILALDVWEHAYYLTYQNRRLEYIDAWW-NIVNWDQVQTLLQA--
>WP_026463066_1_Bacteria_BacteroidetesChlorobi_group_Bacteroidetes_Cytophagia_Cytophagales_Cytophagaceae_Adhaeribacter_aquaticus_MBRG15_DSM_16391
MAFELPQLPYAYDALEPHIDRQTMEIHHTKHHQAYVTNLNNAIQGTELEGKSLEEILQN-I-SKAPA----PVRNNGGGHYNHSLFWTLLSPNGGGEPTGPVAEAINNAFGSYEKFKEEFTKAATTRFGSGWAWLC-KVE-GGAVQICSTANQDNPLMDGGT-PILGLDVWEHAYYLKYQNRRPDYIGAFY-NVINWDEVNRLYTAG-
>WP_027885694_1_Bacteria_BacteroidetesChlorobi_group_Bacteroidetes_Flavobacteriia_Flavobacteriales_Flavobacteriaceae_Mesonia_mobilis_DSM_19841
MSYKLPELPYSYDALEPHFDAATMEIHHSKHHQGYTNKLNAALEEAGLTDKNIEDLFGT-T-SKLST----GIRNNGGGFYNHSLFWSVLSPNGGGEPKGKVAEAIQETFGSFDAFKDTFNNAAATRFGSGWAWLI-VDE-NKKLKVTSTPNQDNPLMDNGT-PILGLDVWEHAYYLNYQNKRPDYIQAFW-NIVNWDEVEKRYLAA-
>WP_066203076_1_Bacteria_Firmicutes_Bacilli_Bacillales_Bacillaceae_Hydrogenibacillus_schlegelii
--FELPPLPYPYDALEPYFDAKTMEIHYNGHHGAYVKNLNAALKYPAWQNKPIEELLQS-L-DQLPEDIRTAVRNNGGGHYNHSFWWPMLKK--EGGPVGKFAEAINRDFGSFEAFKDAFSKAAAGRFGSGWAWVV-VEP-DGKLTVTTTPNQDNPVMEGKT-VVFGLDVWEHAYYLKYQNRRPEYIQAFW-NVVNWDVVNERYEEA-
>WP_029093401_1_Bacteria_Proteobacteria_Gammaproteobacteria_Enterobacteriales_Enterobacteriaceae_Budvicia_aquatica_DSM_5075
MSYTLPSLPYAYDALEPHFDKQTMEIHHSKHHQAYVNNSNAALETSDLKNLSAEELIAQ-L-DKVPAEKRTVLRNNAGGHANHSFFWKGLKK--GTT--GDLKAAIERDFGSVDSFKEKFEQAAATRFGSGWAWLV-IK--DGKLAVVSTANQDSPLMESGL-PIVGLDVWEHAYYLKFQNRRPDYIKEFW-NVVNWDEAAKHFAEA-
>WP_027021029_1_Bacteria_Proteobacteria_Betaproteobacteria_Neisseriales_Neisseriaceae_Conchiformibius_steedae_DSM_2580
MAYTLPELGYAYDALEPHFDKETMEIHHSKHHQAYVNNANAALESPEFAALSAEELIAR-L-AELPADKQTALRNNAGGHANHSFFWKGLKT--GTQ--GSLKAAIERDFGSVEAFQAEFEKAAATRFGSGWAWLV-AD--GGKLKVVSTANQDSPLMEKGT-PIIGLDVWEHAYYLKFQNRRPDYVKAFW-SVVNWDEAQARFDAA-
>WP_012590694_1_Bacteria_Proteobacteria_Alphaproteobacteria_Rhizobiales_Beijerinckiaceae_Methylocella_silvestris_BL2
MSFTLPELPYAYEALQPYMSKETLEYHHDKHHQAYVTNGNNLLKDSGLEGKSLEDIVKES-FGK---N--AGLFNNAAQHYNHLHFWNWLKPNGGGIP-GELEKAIIDSLGSVEKAKADLIQAGVTQFGSGWAWLA-V-K-DGKIIVSKSANGENPLVQ-GATPILGVDVWEHSYYIDYRNRRPDYLKAFVDNLINWEYAAELYAKA-
>WP_022710046_1_Bacteria_Proteobacteria_Alphaproteobacteria_Rhizobiales_Brucellaceae_Pseudochrobactrum_sp_AO18b
MAFELPALPYDYDALTPYMSRETLEFHHDKHHQAYVTNGNKLLEGSGLEGKSLEDVVKES-YGK---N--QALFNNAGQHYNHIHFWKWMKKNGGGLP-AKLEAAIKSDLGGYDKFREDFIAAGAGQFGSGWAWLS-V-K-DGKLEISKTPNGENPLVH-GATPILGVDVWEHSYYIDYRNARPKYLEAFVDSMINWDYVLELYEKA-
>WP_006983791_1_Bacteria_ChlamydiaeVerrucomicrobia_group_Verrucomicrobia_Spartobacteria_Chthoniobacter_flavus_Ellin428
--FKLPPLGYDYNALEPYIDADTMKIHHDKHHAAYVSKLNVAIAGPGLEKKSIEEILSN-L-DAVPEAVRTEIRNQGGGHANHSLFWQILKKNENGKPSGDLAKAIDVNFGSFDKFQDAFNAAAAKVFGSGWAWLV-W-K-DKKLGVESSANQDSPLSS-GGVPLMGIDVWEHAYYLKYQNRRPDYIKAFQ-NVINWDFVADRYS---
>WP_053335260_1_Bacteria_FibrobacteresAcidobacteria_group_Acidobacteria_unclassified_Acidobacteria_Thermoanaerobaculum_aquaticum_MP_01
LSLELPPLPYAYDALEPYIDAETMRLHHDKHHAAYIAGLAKAVEQPKLAEQTLEELLTS-L-AKVPEAVRTAVRNHGGGHYNHSLFWQCLAP-NAAAPEGELARAMARDFGSFESFKETFSKQAMGVFGSGWVWLV-V-E-GGKLQVATTANQDTPLS-LGKKPLLGLDLWEHAYYLKYQWRRAEYVAAFW-HVVNWPFVARRF----
>WP_055667391_1_Bacteria_Firmicutes_Clostridia_Clostridiales_Clostridiaceae_Desnuesiella_massiliensis
MKHELPKLKYEYNALEPHIDEMTMNIHHSKHHAAYVNNLNSALEKPELQEKSIEELLTS-L-ELIPEEIRTIVRNNGGGHFNHSLFWNILGPNKGEEPKGILLDKINKAFGSFENFKNEFNKAAATRFGSGWAWLV-VDK-EGELKVLSTANQDTPLSE-GFKPILGLDVWEHAYYLKYQNRRPDYISAWW-NVIDWDIVSQ------
>WP_023431187_1_Bacteria_Proteobacteria_Alphaproteobacteria_Rhizobiales_Rhodobiaceae_Lutibaculum_baratangense_AMV1
MAFELPDLPYAYDALEPYMSAETLEFHHDKHHNAYVTKGNELLQGSGLEGKSLEEIVKGS-YGS---N--QGLFNNAGQHFNHLHFWNWMKPNGGGLP-ERLQKAVDSDLGGYDKFREDFVNAGVGQFGSGWAWVA-V-K-NGKLEIMKTPNGENPLVH-GATPILGCDVWEHSYYIDYRNRRPDYLNAWVDHLINWEYVEELYSKA-
>WP_035707744_1_Bacteria_Proteobacteria_Alphaproteobacteria_Rhodospirillales_Rhodospirillaceae_Azospirillum_irakense_DSM_11586
MAFTLPELKYDTAALEPHIDATTMGLHHGKHHQTYITNLNNALADGQLQGLSLEDLLKR-L-GELPESIRTAVRNNGGGHANHSMFWSIMGPNGGGEPTGEVGAAIARDFGNFEDFKKKFNEAGTKQFGSGWVFVT-ADT-AGKLSLVAQPNQDTPLFN-GTPVLFGNDVWEHAYYLKYQNRRADYLAAWW-NVVNWDAVNE------
>SEG67399_1_Bacteria_Acidobacteria_Acidobacteriales_Acidobacteriaceae_Bryocella_elongata
--FTLPPLPYAYDALEPYIDAETMHLHHDKHHASYVANLNAAVAGPELGQKTVEQLVTN-L-NAVPEDVRTAVRNQGGGHANHSFFWQLLSQKGGAAPVGRLKADVNARFGSQGQFQEKFAAAAASVFGSGWAWLT-LSH-QGVLEIETTANQDSPLSR-GVTPILGLDVWEHAYYLKYQNRRAEYVAAFF-HAVNWDGVSEKY----
>KKR53273_1_Bacteria_CPR_MicrogenomatesOP11_Woesebacteria_GWD2_OP11_40_19
--FKLPKLPYSFDTLEPYIDARTMQIHHDKHHQTYVDKLNAACANASLAGKTIEEILSD-P-ANINGDIRTAIINNGGGHLNHSFFWKIMSPNSPFNPKSNVGKEIINTFGNFESFKEKFSNTAVGRFGSGWAWLV--N--KGRLEIVDTQNQNTPIS--GMNPILCLDVWEHAYYLKYQNKRADYVNAWW-NVVNWKKVEENFSEA-
>WP_034789262_1_Bacteria_Proteobacteria_Alphaproteobacteria_Rhizobiales_Rhizobiaceae_SinorhizobiumEnsifer_group_Ensifer_adhaerens_CasidaA
MAFELPNLPYDYDALAPYMSRETIEYHHDKHHLAYVTNGNKLAEEAGLSDLSLEEVVKKS-YGT---N--QPLFNNAGQHYNHIHFWKWMKKGGGGLP-AKLDAAIKSDLGGYDKFRADFIAAGTGQFGSGWAWLS-V-K-NGKLEISKTPNGENPLVH-GASPILGVDVWEHSYYIDYRNARPKYLEAFVDSLINWDYVLEMYEAA-
>WP_040481440_1_Bacteria_BacteroidetesChlorobi_group_Bacteroidetes_Cytophagia_Cytophagales_Cyclobacteriaceae_Mariniradius_saccharolyticus_AK6
MAFELPKLPYDFNALEPHIDARTMEIHHGKHHNAYVTNLNNAIAGTALEGKSLEELMK--V-AGSNT----PVRNNGGGHYNHSLFWNLLSPNGGGKPTGELAAAIDAKFGSFDAFKEEFNKAAATRFGSGWAWLS-V-A-NGQLVVSSTPNQDNPLMDKGF-PILGLDVWEHAYYLHYQNRRPDYIAAFW-NVINWDEVAKRYAAAK
>WP_007067306_1_Bacteria_Proteobacteria_Alphaproteobacteria_Rhizobiales_Aurantimonadaceae_Fulvimarina_pelagi_HTCC2506
MAFELPDLPYAYDALGPYMSAETLEYHHDKHHNAYVTKGNELAKEAGMDGKSVEEVVKAS-HGS---N--QPLFNNAAQHYNHIHFWKWMKPNGGGLP-GSLKTAFDRDLGGYDKFKADFEAAGAGQFGSGWAWVA-V-E-NGKLEIMKTPNGENPLVH-GATPILGVDVWEHSYYIDYRNARPKYLSAFVDNLINWEHVEEMYRQA-
>WP_015781748_1_Bacteria_BacteroidetesChlorobi_group_Bacteroidetes_Flavobacteriia_Flavobacteriales_Flavobacteriaceae_Capnocytophaga_ochracea_DSM_7271
--FTLPKLPYAYNALEPYIDARTMEIHYTKHHNAYTTNLNTALAPAGVEGKTIEEILTS-L-DMNNA----ALRNNAGGFYNHNLFWEVMSPNGGGKPTGELAKAIEEAFGSFEAFKEAFSKAAATRFGSGWAWLC-VHK-GGKLEICSTANQDNPLMPGGF-PILGLDVWEHAYYLHYQNRRPDYIEAFF-NVINWAKVAELYNAHK
>WP_014491764_1_PlantSymbiont_Bacteria_Proteobacteria_Alphaproteobacteria_Rhizobiales_Bradyrhizobiaceae_Bradyrhizobium_japonicum_USDA6
MTFTLPPLPYAYDALGQFMSKETLEFHHDKHHQAYVTNGNNALKGTEWEGKSLEEIVKGS-FGK---N--PAVFNNAGQHYNHIHFWSWMKPNGGGLP-GKLEKKINEDLGGFEKFKTDFQAAGVGQFGSGWCWLQ-V-K-NGKLEISKTPNGENPLVH-GATPILGCDVWEHSYYIDYRNRRPDYLKAFVENLVNWEYVESLFDKA-
>WP_010663246_1_Bacteria_BacteroidetesChlorobi_group_Bacteroidetes_Bacteroidia_Bacteroidales_Marinilabiaceae_Marinilabilia_salmonicolor_JCM_21150
MAFELPKLDYAYDALEPYIDAKTMEIHHTKHHGGYTTKLNAAVEGTELEGKSIEEILSN-V-SKHST----AVRNNGGGFFNHNLFWKVMGPNAGGKPEGELLAAIEKKFGSFDNFKETFNNAAATRFGSGWAWLV-KKE-DGSLEVGSTPNQDNPLMDKGT-PILGLDVWEHAYYLKYQNKRPEYIDAFW-SVVNWDEVNKRFKG--
>WP_026473803_1_Bacteria_BacteroidetesChlorobi_group_Bacteroidetes_Bacteroidia_Bacteroidales_Marinilabiaceae_Alkaliflexus_imshenetskii_Z_7010_DSM_15055
MAFELPKLDYAYNALEPHFDAMTMEIHHSKHHAAYTNNLNAALEGTADANLTIEALMAN-V-SKRSV----AVRNNGGGFYNHNLFWKVIGPNSGGKPSGDLLAAIEKNFGSFDAFKDEFSKAAATRFGSGWAWLV-KQA-DGKLVVSSTPNQDNPLMDKGT-PILGLDVWEHAYYLKYQNRRPDYIQSFW-NVVNWNEVAARLKA--
>WP_092724391_1_Bacteria_Firmicutes_Clostridia_Clostridiales_Peptostreptococcaceae_Romboutsia_lituseburensisDSM797
----LKPLPYGYDALEPFIDKETMQLHHDKHYKTYLDKFNDAIKDPDLYSSNIYDLLAC-L-DCLPSEVSKVIKNNGGGVYNHEFFFDIMTPDK-TNLDGELEKAIIRDFGSFDNFKDSFKKAGLGIFGSGWAWLV-SDE-SGNLSITTTSNQDSTIT-LNLKPIIGLDVWEHAYYLKYRNNRSSYIDNWF-NVVNWNKAKENYKNA-
>XP_002946030_1_Eukaryota_Viridiplantae_Chlorophyta_Chlorophyceae_Volvox_carteri_nagariensis_v1
-ALELKAPPYPLDALEPHMSKQTLEFHWGKHHRAYVDNMNKQIAGTPLDGKSLEEIVLAS-NGG---N-PTPVFNNAAQVWNHTFFWESMKANGGGAPTGKLAEAIARDFGSFDKFKEEFKTAGMTQFGSGWAWL----K-SGKLSISKSPNAVTPVVE-GKTPILTVDVWEHAYYIDVQNRRPDYLTTFIEKLIDWDVVAQRYAAAQ
>WP_054537058_1_NonPhototroph_Bacteria_Chloroflexi_Chloroflexi_Herpetosiphonales_Herpetosiphonaceae_Herpetosiphon_geysericola
MAFELPALPYATDALEKAIDAQTMEIHHGKHHAAYVNNLNAALEKPELQSKSLHELISD-L-NSLPEDIRTAVRNNGGGHANHSLFWNILSPNGGGEPAGKLGEEITATFGSLDAFKEQFAKAATTRFGSGWAWLV-RNA-DGKLAVTSTANQDSPVME-GQTPLLGLDVWEHAYYLRYQNRRPDYIKTWW-EVLDWNKVAE------
>WP_014771470_1_Bacteria_BacteroidetesChlorobi_group_Bacteroidetes_Cytophagia_Cytophagales_Cyclobacteriaceae_Belliella_baltica_BA134_DSM_15883
-GFEQTPLGYDYAALEPHIDAMTMEIHHTKHAAGYAKNLADAAESVDI-SKPLEDVLMN-I-SKYST----KMRNNAGGHYNHEFFWKTMSPDGGGKPEGELAEAINASFGSFEEFVTEFENAGKTRFGSGWAWLV-LDK-NQMLAVGSTPNQDNPLMDQGV-PLMGIDVWEHAYYLKYMNDRGGYIGNWW-NVINWNAVAERFDALK
>WP_018408654_1_Bacteria_Proteobacteria_Alphaproteobacteria_Rhizobiales_Methylocystaceae_Methylocystis_rosea_SV97
MSFTLEDLPYPYDALQPYLSRESFEYHHDKHHATYVTNANNLVKGTEYEGKPIEEVIVTA-YNR---N--TPIFNNVAQHFNHHHYWKWMKPNGGGIP-GKVEKAIIESFGSVDKFREEFQKEGLGQFGSGWVWLE-A-K-DGKLAIRKTPNAENPLIH-GAAPILVADVWEHSYYIDYRNRRADYLKAFLDHLVNWEHVEEMFDAA-
>WP_054358230_1_Bacteria_Proteobacteria_Alphaproteobacteria_Rhizobiales_Hyphomicrobiaceae_Prosthecomicrobium_hirschii
MAFELPPLPYAYDALGPYMSAETLEYHHDKHHLAYVNNGNNLLKDSGLEGKSLEEIVKES-YGK---N--AGLFNNAGQHFNHIHFWKWMKPNGGGLP-GKLQAKIDSDLGGYDKFRTDFVQAGVTQFGSGWAWLT-L-K-DGKFVITKTPNGENPLVH-GGVPLLGVDVWEHSYYIDYRNLRPKYLEAFVDSLINWDYVLELYEAA-
>WP_090876606_1_Bacteria_Proteobacteria_Alphaproteobacteria_Rhizobiales_unclassified_Rhizobiales_Bauldia_litoralis
MAFELPPLPYDYEALQPFMSKETLEFHHDKHHQAYVTNGNKLLEGSGLEDKSLEDVVKQS-YSK---N--AGLFNNAAQHYNHIHFWKWMKKDGGGIP-GALAKAIDSDLGGYDKFKADFMQAGATQFGSGWCWLT-V-R-DGKLEITKTPNGENPLVH-GGAPILGCDVWEHSYYIDYRNARPKYLEAWVDSLINWDYALELYEKA-
>WP_012562069_1_Bacteria_Proteobacteria_Alphaproteobacteria_Rhizobiales_Bradyrhizobiaceae_Oligotropha_carboxidovorans_OM5
MTFTLPDLPYAHDALQPYMSKETLEYHHDKHHQAYVTNGNNLLKGTEFEGKSLEDIVKGS-FGK---N--QGLFNNAAQHYNHTLFWKWMKPNGGGLP-GKLAKKIDEDLGGFEKFKADFAAAGAGQFGSGWAWLS-V-K-NGKLEVSKTPNGENPLVH-GASPILGVDVWEHSYYIDYRNRRPDYLKAFVDHLVNWEYVEELFSKA-
>WP_002963716_1_Bacteria_Proteobacteria_Alphaproteobacteria_Rhizobiales_Brucellaceae_Brucella_abortus_2308
MAFELPALPYDYDALAPFMSRETLEYHHDKHHQAYVTNGNKLLEGSGLEGKSFEEIVKES-FGK---N--QALFNNAGQHYNHIHFWKWMKKDGGGLP-GKLEKAFDSDLGGYDKFRADFIAAGAGQFGSGWAWLS-V-K-DGKLEISKTPNGENPLVH-GAAPILGVDVWEHSYYIDYRNARPKYLEAFVDSLVNWDYVLEMYEKA-
>WP_014129804_1_Bacteria_Proteobacteria_Alphaproteobacteria_Rhizobiales_Hyphomicrobiaceae_Pelagibacterium_halotolerans_B2
MSFSLPDLPYAYDALGPYMSAETLEFHHDKHHQAYVTNGNKLLEGSGLEGKSLEEIVKES-FGK---N--QPLFNNAGQHFNHIHFWKWMKPNGGGLP-GKLQAAVDSDLGGYDKFREDFLAAGAGQFGSGWAWLT-L-K-DGKLAVTKTPNGENPLVH-GGTPLLGVDVWEHSYYIDYRNARPKYLEAWFDNLVNWDYVAELHEAA-
>RKU16728_1_Bacteria_Poribacteria_PCPOR4
----LPKLRYPYDALEPSIDKRTMEIHHGKHHQGYVNKLNAAIRGHDLEHLSIEDMLRN-I-DKVPADIRQAVINSGGGHANHTLFWSIMIP-EGREPTGKVAAAIQSTFGSLDAGNEMFANKAKTHFGSGWAWLV-VDD-KKQLQIYSTSNQDSPLMK-GHTPILGLDVWEHAYYLNYQNRRADYVDAWG-KVVNWKQVNANYDAA-
>WP_012115295_1_Bacteria_Proteobacteria_Alphaproteobacteria_Rhizobiales_Xanthobacteraceae_Xanthobacter_autotrophicus_Py2
MSFTLPELPYAYDALAPYMSRETLEYHHDKHHLAYVNNGNNLLKGTEFEGKSLEEIVKGS-FGK---N--APLFNNAGQHYNHLHFWNWMKPNGGGIP-GEIEKKIIEDIGSVEKFKEDFIAAGVGQFGSGWAWLA-L-K-DGKLVVLKSPNGENPLVQ-GATPILGVDVWEHSYYIDYRNRRPDYLKAFVDHLVNWDYVAELYSKA-
>WP_029075614_1_Bacteria_Proteobacteria_Alphaproteobacteria_Rhizobiales_Rhizobiaceae_Kaistia_adipata_DSM_17808
MAFELPPLPYDYEALAPFMSKETLEYHHDKHHQAYVTNGNNLLKDSGLEGKSLEDIVKES-YGK---N--AGLFNNAGQHYNHLHFWNWMKKDGGGLP-GKLQAAIDSDLGGYDKFRADFIAAGTTQFGSGWAWLS-V-K-DGKLAISKTPNGENPLVH-GATPILGVDVWEHSYYIDYRNARPKYLEAFVDSLINWDYVLELYEKA-
>WP_019974797_1_Bacteria_BacteroidetesChlorobi_group_Bacteroidetes_Flavobacteriia_Flavobacteriales_Flavobacteriaceae_Empedobacter_brevis_ATCC_43319
MAFELAKLPYAFDALEPHIDAKTMEIHHDKHHAAYTNNLNAAIEGTDLANATIEEILAK-G-TDK-P----AVRNNGGGFYNHNLFWEILTPGGSNQPTAEVAEAIDAAFGSFEAFKDEFSKAAATRFGSGWAWLI-VK--DGKLVVTSTPNQDSTLMPQGF-PILGLDVWEHAYYLNYQNRRPDYIEAFF-SVINWDKVAERFASAK
>WP_013013892_1_Bacteria_Deinococcus_Thermus_Deinococci_Thermales_Thermaceae_Meiothermus_ruber_DSM_1279
--FKLPELAYPKDALEPHIDAQTMEIHHGKHHAAYVNNLNAALEKPELHSWSLEDLLTK-I-NQVPEDIRTAVRNNGGGHHNHTLFWDILTPGGSKEPTGKLAEAINATFGSFEELKAKLTQAGATRFGSGWAWLV-KDK-DGKLQVYSTANQDSPLME-GHTPLLGIDVWEHAYYLKYQNRRPDYLAAIW-NVINWDKVAERF----
>WP_055730254_1_Bacteria_Proteobacteria_Alphaproteobacteria_Rhizobiales_Bradyrhizobiaceae_Bosea_thiooxidans
MSFTLPDLPYAHDALQPFMSKETLEYHHDKHHLAYVTNGNNAIKGTEFEGKSLEEIVKGS-YGK---N--PAVFNNAGQHYNHLHFWKWMKPNGGGIP-GALEKAIVDAFGSVDKFKEDFVAAGVGQFGSGWAWLE-V-K-GGKLAVSKTPNGESPLVH-GGTPILGVDVWEHSYYIDYRNRRPDYLKAFLESLVNWEYVAERYDAA-
>OFY30643_1_Bacteroidetes_bacterium_GWF2_43_11
-AYRQLPLPYAYSALEPYIDAATMEIHYSRHHAAYTSNLNKAVEGQPWSSTPLFDLFME-I-EKYPM----AVRNNGGGYYNHLLFWQLMKPGGGGLPTGKLSKAIDETFGSFEKFQSEFNSNASSQFGSGWAWLS-VNA-EGKLFVSSTANQDNPLMSRGI-PVLCIDVWEHAYYLKYQNKRTDYVKAFW-SVINWDEVSRRYEEA-
>WP_003467108_1_Bacteria_Firmicutes_Clostridia_Clostridiales_Clostridiaceae_Clostridium_perfringens
-GFKLKPLDYPYDALEPSIDAETVKIHHDKHQQAYVDKLNKALEKPELYGKSLYDILSN-L-DDMPEDIMADLVNQGGGVYNHEFYWSILGKGC-NRPVAEIADAIDRDFGSFEEFKEKFKQCGISTFGSGWAWLV-SDK-DGKLEIMSTKDQSSPIS-LGLIPILTMDVWEHAYYLKYQNRRPEYIDYFF-DIINWKKCEEYY----
>WP_012408308_1_Bacteria_Cyanobacteria_Nostocales_Nostocaceae_Nostoc_punctiforme_PCC73102
---QLPPLPYGYGALGKAIDAETMKLHHDVHHASYVKNLNDALKQPDLQKRSVEALLVD-L-KSVPEDIRTKVRNNGGGHLNHTIFWQLMSPDSGGQPTGAIAQEINQTFGSFDAFKKQFNAAGAARFGSGWVWLV-RNP-QNQLQIVTTANQDNPIMD-GFYPIMGNDLWEHAYYLKYRNRRAEYLNNWW-NVVNWPQINRRSQ---
>WP_002641678_1_Bacteria_Proteobacteria_Betaproteobacteria_Neisseriales_Neisseriaceae_Simonsiella_muelleri_ATCC_29453
MAYTLPELGYAYNALEPHFDAQTLEIHHSKHHQTYVNNANGVRETPEFQDLPVEEMMKR-I-GELPADKQMPARNNIGGHANHSFFWTLLKT--GTE--GSLKEAIERDFGSVDAFKEAFEKAAQTRFASGWAWLV-VE--NGKLAIVSTPNQDSPVMKSGT-PLLTLDVWEHAYYLKFQNRRPEYIKTFW-NVVNWDEVQRLYDSA-
>WP_045749648_1_Bacteria_Tenericutes_Mollicutes_Acholeplasmatales_Acholeplasmataceae_Acholeplasma_oculi
MAFTLPQLPYASDALEPFIDKQTMEIHHGKHHQAYITNLNAALDKPELKVETMDALLKD-L-TKVPKDIEGAVRNNGGGHFNHDFFWPLLKKNDGARPSGKLMDAIQASFGSFEKFQEEFSNAAKTRFGSGWAWLV-K-Q-GNQLVVTSTPNQDTPLAL-G-TPILGLDVWEHAYYLNYQNRRPDYVAAFF-NVVNWDKVSELF----
>WP_046863726_1_Bacteria_Proteobacteria_Alphaproteobacteria_Rhizobiales_Methylobacteriaceae_Microvirga_massiliensis
MSFTLPDLPYAYDALQPYMSRETLEFHHDKHHLAYVNTGNNLLKGSELEGKSVEEVVVGS-YGK---N--QALFNNAGQHYNHIHFWKWMKPNGGGIP-GRLEKKIVEDLGSVDKMKEDFIQAGVTQFGSGWCWLA-V-K-DGRITIMKTPNGENPLVH-GAKPILGCDVWEHSYYIDYRNRRPDYLKAFVENLVNWEHVDEMFTEA-
>WP_035368102_1_Bacteria_Tenericutes_Mollicutes_Acholeplasmatales_Acholeplasmataceae_Acholeplasma_hippikon_ATCC29725
MAYELKPLPYAYDALEPFIDARTMEIHHSKHHQAYITNLNAALAKPEIKAETMDAILKD-L-SKLPADIQGAVRNNGGGHFNHDLFWSLLKKNDGAKPTGKLMDAIVKDFGSFETFQEQFSNAAKTRFGSGWAWLI-K-K-DGKLVVTSTPNQDTPLAE-G-TPLLGLDVWEHAYYLNYQNRRPDYVAAFF-NVVNWAKVEELF----
>WP_067964376_1_Bacteria_Proteobacteria_Alphaproteobacteria_Rhizobiales_Phyllobacteriaceae_Aminobacter_aminovorans
MAFELPELPYDYEALQPFMSKETLEYHHDKHHKAYVDNGNKLAAEAGMDKLSLEEVVKQS-FGK---N--AGLFNNAAQHYNHVHFWKWMKKGGGGLP-GALQKAVDADLGGYDKFKADFIAAGTTQFGSGWAWLS-V-K-DGKLAISKTPNGENPLVH-GATPILGVDVWEHSYYIDYRNARPKYLEAFVDSLINWDYVLELYEKA-
>WP_003789105_1_Bacteria_Proteobacteria_Betaproteobacteria_Neisseriales_Neisseriaceae_Kingella_kingae_PYKK081
MAYTLPKLDYAYDALEPHFDAMTMEIHHSKHHQTYVNNSNVVVETPEFQSLSAEELVTR-L-AELPADKQTPVRNNVGGHANHSFFWKGLKV--GTT--GSLKAAIERDFGSVEAFQAEFEKAAQTRFGSGWAWLV-VE--VGKLKVVSTANQDSPVMASGT-PLITLDVWEHAYYLKFQNRRPDYIKEFW-NVVNWDEAQRLFDAA-
>WP_019172142_1_Bacteria_Proteobacteria_Alphaproteobacteria_Rhizobiales_Phyllobacteriaceae_Pseudaminobacter_salicylatoxidans_KCT001
MAFELPALPYDYEALQPFMSRETLEYHHDKHHKAYVDNGNKLAAEAGMENLSVEEVVKQS-FGK---N--AGLFNNAAQHYNHIHFWKWMKKGGGGLP-GALQKAIDSDLGGYDKFRADFIAAGTTQFGSGWAWLS-V-K-DGKLEISKTPNGENPLVH-GATPILGVDVWEHSYYIDYRNARPKYLEAFVDSLINWDHVLELYEKA-
>WP_082435854_1_Bacteria_Firmicutes_Clostridia_Clostridiales_Clostridiaceae_Desnuesiella_massiliensis
--FKLPELPYSYDALEPFIDARTMQIHYEKHHGTYVDKLNEAINKPELKGKTIEELLMN-L-NTLPEDIRETVRNNGGGHYNHSLFWRIMGKDK-GIPKGKLKADIDKAFGSFENFKKEFKEAALGRFGSGWAWLI-KDK-DGKLKIISMPNQDSPIMA-GIKPILGIDVWEHAYYLKYQNKRADYIDAWW-NVVNWNEVEREYR---
>WP_026660613_1_Bacteria_Tenericutes_Mollicutes_Acholeplasmatales_Acholeplasmataceae_Acholeplasma_palmae_J233
MKFELPKLPYAFDALEPFIDAKTMEIHHGKHHNAYVTNLNAALEKPELD----KSLLSD-L-ESVPADIRTAVQNNGGGHFNHSLFWTLLKVNNGATPEGKLKDAINRDFGSFEAFKNEFANAAKTRFGSGWAWLV-VGK-DGKLVVTSTLNQDTPLDK-G-TPILGLDVWEHAYYLNYQNRRPDYVEAFF-AVVNWDEVSKLFEKA-
>OGK16495_1_Candidatus_Roizmanbacteria_bacterium_RIFCSPHIGHO2_01_FULL_39_12b
--FTLTPLPYQYNALEPFIDGETMMFHHNKHHAVYIDNLNKALERPEWQEKTIEEIIKN-L-NSIPENIRPAVANNGGGHLNHTFFWDIMTPK-GQKPEGELLETLISTFGSVEEFMTQFENAGLTRFGSGWAWLV-VEE--SKLKIISTANQDSPLS--GMTPILGVDVWEHAYYLKYQNRRVEYLKNFW-NIVNFKQVEENFKQA-
>WP_012472432_1_Symbiont_Bacteria_BacteroidetesChlorobi_group_Bacteroidetes_Cytophagia_Cytophagales_Amoebophilaceae_Candidatus_Amoebophilus_asiaticus_5a2
MAFELPTLPYAPEALEPHIDATTMQLHHAKHHQAYLDKFNKAIEGTDLAARSIEDILKN-V-SNYSV----VVRNNGGGYYNHNLFWPMLTPNGGGEPTGAIVDAINQKFQGFAQFKEAFAQAALEQFGSGWAWLC-KDI-TGELFICSTANQDNPIMDRGI-PVLGLDVWEHGYYLKYQNRRAEYIDAFW-NIVNWEEVNKRFQA--
>WP_014437377_1_Bacteria_Planctomycetes_Phycisphaerae_Phycisphaerales_Phycisphaeraceae_Phycisphaera_mikurensis_NBRC_102666
----LPDLPYAADALMPHIDAETMRIHHGKHHAGYVRKLNDALA-PDLAERDPAELVAM-A-GELPADLQRPVVNNGGGHVNHTMFWRMMSPDGGGEPRGELAGAIDAAFGTFAGFQAAFSGAASGRFGSGWAWLV-VGR-DGELAVTSTANQDSPLM-GGQTPVLGLDVWEHAYYLKYQNRRADYVEAWW-NVVNWDEASERYARA-
>WP_028483124_1_Bacteria_Proteobacteria_Alphaproteobacteria_Rhodobacterales_Rhodobacteraceae_Nesiotobacter_exalbescens_DSM_16456
MSFKLEDLPYAYDALAPYMSAETLEYHHDKHHQAYVTNGNKLLEGSGLEGKSLEEVVKES-YGT---N--AGLFNNAGQHYNHLHFWKWMKPNGGGLP-AALAKKIEEDLGGYDKFRADFINAGVTQFGSGWAWLA-V-K-DGKLVVMKTPNGENPLVH-GATPILGCDVWEHSYYIDYRNARPKYLEAFVDNLVNWEYVEELFNKA-
>OFX28942_1_Bacteroidetes_bacterium_GWA2_32_17
--YTLPELGYAFDALEPYIDKATMEIHLTKHHAAYVSNLNAAIKETEYEKTALTEIFKN-I-SKVPT----AIRNNGGGHFNHSLFWKCLSPKGGGLPKGKLADAINKDFDSFGKFKEEFENAAKTRFGSGWAWLS-VDG-NGKLFVSSTANQDNPLMDRGT-PILCLDVWEHAYYLKYQNRRPDYVSAFW-SVVNWQEVERRFEDVR
>WP_008586162_1_Bacteria_BacteroidetesChlorobi_group_Bacteroidetes_Sphingobacteriia_Sphingobacteriales_Chitinophagaceae_Niabella_soli_JS13_8_DSM_19437
MAFTLPALPYAFDALEPHIDKETMEIHHDRHHKAYVDNLNKAVEGTENATKSLDELVKN-A-GSISA----AVRNNGGGHWNHSFFWEILGPNGGGAPSGKLADAINATFGSLDGLKEKVNTAGATRFGSGWAWLI-V-K-DGKLEVTSTPNQDNPLMDKGT-PILGVDVWEHAYYLKYQNKRPDYLKAFW-NAVNWKKVEELFEAA-
>WP_035023066_1_Bacteria_Proteobacteria_Alphaproteobacteria_Rhizobiales_Phyllobacteriaceae_Aquamicrobium_defluvii_W13Z1
MAFELPDLPYDYEALQPYMSKETLEYHHDKHHKAYVDNGNKLAAEAGMGDLSVEEVVRQS-FGK---N--QGLFNNAAQHYNHIHFWKWMKKGGGGLP-AALQKAIDSDLGGYDKFRADFINAGTTQFGSGWAWVS-V-K-DGKLEITKTPNGENPLVH-GASPILGVDVWEHSYYIDYRNARPKYLEAFVDSLINWDHVLELYEKA-
>WP_025300802_1_Bacteria_Proteobacteria_Alphaproteobacteria_Rhodospirillales_Rhodospirillaceae_Candidatus_Endolissoclinum_faulkneri_L5
MVFELPSLPYEYNALEPVMSKETLEYHHDKHHNAYVVNANRLMNGSGLAHKSLEDAIKTA-YLT-AEA--GSLFNNIAQHWNHIEFWKWMKPNGGGIP-GTLEKKIISDFGSVEAMKEKFVEFGIGQFGSGWVWLV-LGE-EGKLYITNTSNGINPLAM-GNIALLGCDVWEHSYYIDYRNARVDYIRAFVRDLVNWERVADIF----
>WP_018575218_1_Bacteria_Proteobacteria_Betaproteobacteria_Burkholderiales_Alcaligenaceae_Oligella_ureolytica_DSM_18253
MSYTLPDLPYAYDVLEPHLDAQTMEI-----HQTYITNTNNALQEAGLDFPAIEELVSN-L-DKVPENIRQFVQNNAGGHANHSLFWLVMSPDGGGNPNGKVAEAIDADLGGFDAFKDAFTKAAVSVFGSGWAWLS-VTP-EKKLVVESTGNQDSPLMT-GNTPILGLDVWEHAYYLKFQNRRPEYIASFF-NVINWDEVNRRYAEA-
>WP_055331321_1_Bacteria_Firmicutes_Clostridia_Clostridiales_Peptostreptococcaceae_Paeniclostridium_sordellii
--FNKITLPYEFDELEPYIDSKTIEIHYSKHLQTYVDNLHNALKGEDLAGKTLKELLEN-A-NELPVEIRQTVINQGGGVYNHNLYFSILSPKAFTMPGGNLLEKINKTFGSVENLKDELNRQALSLFGSGYASLV-MDK-DKNLFVKSTSNQDTTLQ-DGLTPILTIDVWEHAYYLKYKNVRADYIKNIW-KVINWDAVAELY----
>OGG42493_1_Candidatus_Jorgensenbacteria_bacterium_RIFCSPLOWO2_01_FULL_45_25b
MKHELPTLPYSYDALEPFIDMETMRIHHAKHHQAYVDKLNTALEKPHLQEKTVEELLKD-L-SGVPEEIRGAVRNHGGGHYNHSLFWKWMTPPGKDAPTGEFLKQIEVSFGSFETFKEVFTNSALACFGSGWAWLI-KDAS-GGLTVISTANQDSPISQ-GLVPLLGLDVWEHAYYIKYQNRRADYITAWW-NVVNWGNISE------
>WP_093118555_1_Bacteria_Actinobacteria_Actinobacteria_Rubrobacteridae_Thermoleophilales_Thermoleophilaceae_Thermoleophilum_album_ATCC_35263
MAYEVPPLPYDYAALEPHIDEETMRLHHDKHHQAYVDKVNAALEGTDWANKPIEEVIRN-L-AQVPENIRTTVRNNGGGHLNHTLFWEWMSPNGGGEPEGALADAINSTFGSFADFKAKFKEAGVNQFGSGWAWLV-----DSGLAIVSTSNQDNPLSD-GKTPLLGVDVWEHAYYLKYRNRRPDYIDAWW-NVVNWAKVAEDFK---
>WP_007362558_1_Bacteria_ChlamydiaeVerrucomicrobia_group_Verrucomicrobia_Opitutae_Opitutales_Opitutaceae_Opitutaceae_sp_TAV5
MAYELPKLAYAYDALVPHIDAKTMEIHHTKHHQTYITNLNNALASPDC----VCELISD-L-SKVPESIRTAVRNNGGGHANHSFFWKSIGPGKGGAPKGKLAAAIESTFGSFDKFKEEFAKAAATRFGSGWAWLV-VTP-DKKLAVGSTANQDSPVME-G-KPVIGLDVWEHAYYLNYQNRRPDYIAAYW-NVVDWDAAEEKYTKA-
>WP_013420009_1_Bacteria_Proteobacteria_Alphaproteobacteria_Rhizobiales_Hyphomicrobiaceae_Rhodomicrobium_vannielii_ATCC_17100
MAFELPALPYAYEALQPYMSAETLQYHHDKHHQAYVDTGNNLLKGSGLEDKGLEDIVKAA-YGK---N--QPLFNNAGQHYNHLHFWKWMKPNGGGLP-GKLAAKIDSDLGGYDKFREAFIEAGKTQFGSGWAWLT-L-K-DGKLEVTKTPNGENPLVH-GGVPLLGVDVWEHSYYIDYRNARPKYLEAFVDNLVNWEYVEELFEKA-
>WP_008528928_1_PlantSymbiont_Bacteria_Proteobacteria_Alphaproteobacteria_Rhizobiales_Rhizobiaceae_Rhizobium_leguminosarum_bvtrifolii_WSM1689
MAFELPELPYDYEALAPFMSKETLEFHHDKHHKAYVDNGNKLAAEAGLSDLSLEDVVKKS-FGT---N--AGLFNNAAQHYNHIHFWKWMKKGGGGLP-GKLEAAFTSDLGGYDKFKADFANAGATQFGSGWAWVS-V-K-NGKLEISKTPNGENPLVH-GATPILGVDVWEHSYYIDYRNARPKYLEAFVDSLINWDYVLERYEEA-
>OHA58126_1_Candidatus_Vogelbacteria_bacterium_RIFOXYB1_FULL_42_16
--FQLPALKYGFDELEPYFDGETMRLHSGKHHQTYADKLNSALTAPDLAQKSIEELLAD-V-GSLPEAIQKPVRNFGGGYANHNFFFDIIGPHRDLLPAGKLAEAIVRDFGSFENFKKEFSDKTISIFGSGWGWLV-ADT-ADHLSVTTTANQDSPLT-LGLKPLLACDVWEHAYYLKYQNRRADFVEAFF-QVIDWGRVEEIF----
>PJE81570_1_CG10_big_fil_rev_8_21_14_0_10_Pacearchaeota_32_42_curated
---ELKPLDYPYDALEPYIDKETMEFHHSKHHKTYIDKFNTAIENPELSPKSSEEILKD-L-NSVPKEIKTQIINHGGGTWNHNFFWKILKKD--VKKEGEIIEEINKKYGSFENFKKSFSDSATTLFGSGWIWLV-LEE--NELKIIQTKNQDSPISQ-GLIPLIGIDIWEHAYYLKYKNKRVEYIENFY-KVINWKKVNELFLDSK
>SPF48719_1_Bacteria_Acidobacteria_Acidobacteriales_Acidobacteriaceae_Sulfotelmatobacter_kueseliae
MAHELPPLPYACDALEPTIDKQTMTLHHDMHHGAYVKNLNAALEKSGLAGKSAEDLIRD-L-NAIPEDIRAAVRNNGGGHVNHTMFWKIMKPKGGGDPGGPVADVIHKTFGSFKDFQAKFNDAGAKQFGSGWVWLA-GKA-NGEVQIITTPNQDNPLTQ-GLYPIFGNDVWEHAYYLKYNNRRPEYLAAWW-NVVNWDEINQ------
>WP_011646632_1_Bacteria_Proteobacteria_Alphaproteobacteria_Rhodobacterales_Hyphomonadaceae_Hyphomonas_neptunium_ATCC_15444
ITYTLPDLPYAYDALVGSIDAQTMEIHHSKHHAGYVNNLNAALDDAALASQPLEDLLAN-V-STHST----AIRNNGGGHYNHTLFWTLMAPAGGG-PSTELLADIDATFGSLDAFKTEFNKAATSQFGSGWAWLV-VTD-DG-LKITSTPNQDNPLMDQGE-PLLAVDVWEHAYYLSYQNRRADYLKTWW-NVVNWNEVNSLYEAAK
>WP_055458507_1_Bacteria_Proteobacteria_Alphaproteobacteria_Rhizobiales_Beijerinckiaceae_Chelatococcus_daeguensis
MSFTLPDLPYAYDALQPYMSKETLEYHHDKHHKAYVDNGNKLLEGTDLAGKSVEEVVVGS-FGK---N--QGLFNNAGQHYNHIHFWKWMKPNGGGIP-GNLEKKIIEDLGSVEKMKEDFAQAGATQFGSGWCWLA-V-K-DGKIIVMKTPNGENPLVH-GAKPILGCDVWEHSYYIDYRNRRPDYLKAFIENLVNWEYVTEMYEAA-
>OGY46161_1_Candidatus_Buchananbacteria_bacterium_RIFCSPHIGHO2_01_FULL_39_8
---QLDPLPYPYDSLEPYIDEETMKIHHDKHHQGYIDKLNKALEGDKLTKESIEKLLSN-L-DSVPAEIKTAVKNNGGGHYHHHVFWPMLKKD--VKPQGEVTKAIEKKFGSLDSFKEEFTKAASTLFGSGWTWLV-VNN--GELEIVNTSNQDSPIGQ-GKIPVLGIDVWEHAYYLKYQNRRPEYIEAFF-NIINWEQINKNYLETK
>WP_004161110_1_PlantPathogen_Bacteria_Proteobacteria_Gammaproteobacteria_Enterobacteriales_Enterobacteriaceae_Erwinia_amylovora_CFBP1430
MSYTLPSLPYAYDALEPHFDKQTMEIHHTKHHQAYVNNANAALEG-EFANLPVEELIAK-L-DQLPADKKGPLRNNAGGHANHSFFWKGLKT--GTS--GDLKAAIERDFGSVDAFKAEFEKAATTRFGSGWAWLV-KKG-D-KLAVVSTANQDSPLMESGT-PIIGLDVWEHAYYLKYQNKRPDYIKAFW-DVVNWDRAAENFAAAK
>WP_012092469_1_Bacteria_Proteobacteria_Alphaproteobacteria_Rhizobiales_Brucellaceae_Ochrobactrum_anthropi_ATCC_49188
MAFELPALPYDYDALAPFMSRETLELHHDKHHQAYVTNGNKLLEGSGLEGKSLEEIVKES-YGK---N--QGLFNNAGQHYNHILFWKWMKKNGGGLP-GKLEKAIESDLGGYDKFRADFIAAGVGQFGSGWAWLS-V-K-DGKLEISKTPNGENPLVH-GATPILGVDVWEHSYYVDYRNLRPKYLEAFVDSLINWEFVEELYEKA-
>WP_020175460_1_Bacteria_Proteobacteria_Alphaproteobacteria_Rhizobiales_Beijerinckiaceae_Methyloferula_stellata_AR4
MSFTLPELPYAYEALQPFLSRETLEYHHDKHHKTYVATANELLKGSGLEGKSLEDVIKSA-HGK---N--VPLFNNAAQHYNHNEYWKSMKPNGGGIP-GSLEKALKDSFGSMDKMHQALVEAATSQFGSGWAWLS-V-K-DGKISVSKTGNADNPLLQ-GAMPMLAIDVWEHGYYIDYRNRRPDYLKAFMESLVNWDYAAEKYEHA-
>WP_012198235_1_Bacteria_Firmicutes_Clostridia_Clostridiales_Lachnospiraceae_Lachnoclostridium_phytofermentansISDg
--FPLLPLPYARDALSPNISEYTLYFHHEKHLKTYVDNLNKALKDPEFQSWNLEELIVH-N-NLLPSAIQIPVQHNAGGVYNHNLYFYSMKSPSNTSQTNDFLNLINQTFGNFNEFKAKMKEAALQVFGSGYAWLV-SNS-RGELSIVTTANQDTPLT-LGLIPLLPIDVWEHAYYLDYQNRRNDYIDEWF-DLINWDFVYYLY----
>OGM57710_1_Candidatus_Woesebacteria_bacterium_RIFCSPLOWO2_01_FULL_38_20
--FTLPDLPYKYDALEPYIDEMTMKIHHDKHHAAYVNNLNELLKDPSLLKMDAINLVKN-L-DKVPEGIRTKIRNNGGGHANHSFFWQLMAPADE--PRGELSEAIKNTFSNLEGFKEKFTSVAMGRFGSGWAWLM-INN--GKLEIIDTSNQETPLMD-GKPAILGLDVWEHAYYLKYQNRRADYIAAWW-NVVNWKQVEENFNEA-
>WP_012171577_1_Bacteria_Proteobacteria_Alphaproteobacteria_Rhizobiales_Xanthobacteraceae_Azorhizobium_caulinodans_ORS_571
MSFTLPDLPYSYDALAPYMSRETLEYHHDKHHLAYVNNGNNLLKGTEFEGKSLEEIVKGS-FGK---N--APLFNNAGQHYNHLHFWHWMKPNGGGIP-GELEKKIVEDFGSVEKFKEDFIAAGVGQFGSGWAWLA-V-K-DGKLSIAKTPNGESPLVS-GATPILGVDVWEHSYYIDYRNRRPDYLKAFVDHLVNWEYVAELYGKA-
>WP_019997807_1_Bacteria_Proteobacteria_Alphaproteobacteria_Rhizobiales_Aurantimonadaceae_Aurantimonas_ureilytica_DSM_18598
MAFTLPELPYAYDALQPFMSKETLEYHHDKHHQAYVDMGNKLAADAGLADASLEEIVKQS-FGK---N--QPLFNNAGQHYNHIHFWKWMKPNGGGLP-GKLQTAFDSDLGGYDKFRTDFVEAGKGQFGSGWAWVA-L-K-DGKLQIMKTPNGENPLVH-GAEPILGVDVWEHSYYIDYRNARPKYLEAFVDSLVNWDYVLERYEAA-
>WP_020533684_1_Bacteria_BacteroidetesChlorobi_group_Bacteroidetes_Cytophagia_Cytophagales_Flammeovirgaceae_Flexithrix_dorotheae_DSM_6795
MAFELPSLPYAHDALAPHIDAKTMEIHHGKHHNGYVTNLNNAISGTDLEGKSLEELLK--V-AGSNT----AVRNNGGGHYNHSLFWTVLSPNGGGAPSGDLAAAIDAAFGSFDSFKEAFAKAAATRFGSGWAWLI-V-A-DGKLAITSSPNQDNPLMDKGT-PVLGLDVWEHAYYLNYQNRRPDYIGAFW-NVVNWDEVSKRFAAAK
>WP_028295316_1_Bacteria_BacteroidetesChlorobi_group_Bacteroidetes_Sphingobacteriia_Sphingobacteriales_Sphingobacteriaceae_Olivibacter_sitiensis_DSM_17696
MAFTLPALPYAFDALEPYIDKATMEIHHDKHHQAYVDGLNKAL-GKEDANLPLEEILAK-V-STYPV----AVRNNGGGHYNHSLFWTILSPKAQT-PDGDLAAAIDETFGSFDELKKKLKEAGATRFGSGWSWLL-VDE-AGKLVVTSTPNQDNPLMDKGT-PILGIDVWEHAYYLKYQNKRPAYLDEIF-NVICWGAVGKRYAEAK
>WP_012384634_1_Bacteria_Proteobacteria_Alphaproteobacteria_Rhizobiales_Beijerinckiaceae_Beijerinckia_indica_subsp_indica_ATCC_9039
MSLTLPPLPYAYDALQPFMSKETLEFHHDKHHQAYVTNGNNLLKDSGLEGKSLEDIVKES-FGK---N--PGLFNNAGQHYNHLHFWQWMKPNGGGIP-GTVEKAIIDSFGSVDKAKEEFIQAGVTQFGSGWSWLA-V-K-DGKIVVMKTPNGENPLVH-GATPILGCDVWEHSYYIDYRNRRPDYLKAFVDSLVNWEYVEELYTKA-
>WP_003610835_1_Bacteria_Proteobacteria_Alphaproteobacteria_Rhizobiales_Methylocystaceae_Methylosinus_trichosporium_OB3b
MSFTLPDLPYAYDALQPYLSKESFEYHHDKHHATYVTNANNLVKGTEFEGKPIEEVIVAS-YGK---N--VPVFNNVAQIYNHSEYWKWLKPNGGGLP-AKVEKAIVESFGSVDKFKEEFQTQGLGQFGSGWVWLE-V-K-DGKLAVRKTPNAENPLVF-GAKPLLVADVWEHAYYIDYRNRRADFLKAFLEHLVNWEYVEECYEAA-
>WP_043583630_1_Bacteria_ChlamydiaeVerrucomicrobia_group_Verrucomicrobia_Opitutae_Opitutales_Opitutaceae_Geminisphaera_colitermitum_TAV2
MAYELPKLAYANDALAPHIDARTMEIHHTKHHQAYITNLNNALASPDC----VCELISD-L-TKVPEAIRTAVRNNGGGHANHSFFWKIIGPGKGGAPKGKLAEAIVTTFGSFDKFKEEFAKAAATRFGSGWAWLY-VTA-DQKLAVGSTANQDSPLME-G-KPIIGLDVWEHAYYLNYQNRRPDYIAAFW-NVVDWDAAEAKFVKA-
>WP_011511813_1_Bacteria_Proteobacteria_Alphaproteobacteria_Rhizobiales_Bradyrhizobiaceae_Nitrobacter_hamburgensis_X14
MTFTLPDLPYAHDALAPYMSKETLEYHHDKHHQAYVTNGNNALKGTEYEGKSLEDIVRAA-HGK---N--PSVFNNAGQHYNHLHFWKWMKPNGGGLP-GRLEKKIIEDFTSLDKFKADFVAAGAGQFGSGWAWLQ-V-K-NGKLQVSKTANAESPLVQ-GATPILGCDVWEHSYYIDYRNRRPDYLKAFLDNLVNWDYVDELFSKA-
>WP_004249861_1_GutMicrobiota_Bacteria_Proteobacteria_Gammaproteobacteria_Enterobacteriales_Enterobacteriaceae_Proteus_mirabilis_HI4320
MSYTLPALPYAYDALEPHFDERTMEIHHTKHHQTYVNNTNTALEKPELAGLEIDELVKN-L-HKVPADQRTFVRNNAGGHSNHTFFWKGLKL--GTQ--GSLKDAIERDFGSVDAFKELFEKAAASRFGSGWAWLV-LKD-DGKLAVVSTANQDSPLMESGY-PIIGLDVWEHAYYLKYQNRRPDYIKAFW-SVVNWDEAQKRYQS--
>WP_002718467_1_Bacteria_Proteobacteria_Alphaproteobacteria_Rhizobiales_Bradyrhizobiaceae_Afipia_felis_ATCC53690
MTFTLPDLPYAHDALQPYMSKETLEYHHDKHHQAYVTNGNNLLKGTEFEGKSLEDIVKGS-FGK---N--AGLFNNAAQHYNHTLFWKWMKPNGGGLP-GKLAKKIDEDLGGFEKFKTDFAAAGAGQFGSGWAWLS-M-K-NGKLEVTKTPNGENPLVH-GGIPLLGVDVWEHSYYIDYRNRRPDYLKAFVENLVNWEYVEELFSKA-
>WP_013927723_1_Bacteria_BacteroidetesChlorobi_group_Bacteroidetes_Cytophagia_Cytophagales_Cytophagaceae_Runella_slithyformis_LSU4_DSM_19594
MSFTLAPLPYASDALEPHFDQATMEIHHGRHHNTYVTNLNNAVAGTPNEGKSIEELVAN-A-GAISP----AVRNNGGGHWNHTFFWNILSPNGGGAPVGELAAAIEAKFGSFDAFKDEFKKAALGRFGSGWAWLI-KTD-DG-VAITSTPNQDNPLMDKGT-PIIGLDVWEHAYYLKYQNKRPDYVDAFW-NVVDWNKAEAAFKGA-
>WP_024348991_1_ManganeseOxidation_Bacteria_Proteobacteria_Alphaproteobacteria_Rhizobiales_Aurantimonadaceae_Aurantimonas_manganoxydans_SI85_9A1
MAFTLPELPYAYDALGPYMSAETLEFHHDKHHQAYVTKGNELAEKAGMADLSLEEVVKKS-YGT---D--QALFNNAGQHYNHIHFWQWMTPNGGGLP-GKLQTAFDSDLGGYDKFKADFEAAGAGQFGSGWAWVA-V-K-NGKLEIMKTPNGENPLVH-GAVPILGVDVWEHSYYIDYRNARPKYLSAFVDNLINWDHVLECYEKA-
>WP_012521652_1_FacultativeIntracellular_Bacteria_Proteobacteria_Alphaproteobacteria_Caulobacterales_Caulobacteraceae_Phenylobacterium_zucineum_HLK1
--YILPDLPYAHDALEPAVSADTLRTHHGKHHKAYVDKTNEMA-KAGLDGRPMEDVVRES-RRM-G-E--QKLFNNAGQAWNHAFFWQCMTP-NARPPSGDLAQAIDKAFGGLDKLKEVFVAEGVNHFASGWAWLV-AGA-DG-LKVTSFHDADCPLVHEGAFPLLVCDVWEHAYYLDYKNDRKGFLERWFDEVVNWEFVERQYAAAQ
>WP_038584745_1_PlantSymbiont_Bacteria_Proteobacteria_Alphaproteobacteria_Rhizobiales_Rhizobiaceae_Neorhizobium_galegae_bv_orientalis_HAMBI_540
MAFELPELPYDYEALSPFMSKETLEFHHDKHHKAYVDNGNKLAAEAGMADLSVEEVVKKS-FGT---N--QGLFNNAAQHYNHVHFWKWMKKGGGGLP-GKLEAAVASDLGGYDKFKADLIAAGTTQFGSGWAWLS-V-K-DGKLVISKTPNGENPLVH-GAEPILGVDVWEHSYYIDYRNARPKYLEAFVDSLINWDYVLERYEAA-
>OGY82989_1_Candidatus_Kerfeldbacteria_bacterium_RIFCSPLOWO2_01_FULL_48_11
--FTTLTLPYAYDALEPYIDKETMTLHHDKHHVTYTTKLNEALAKPEMEVETVESLLMG-L-DLVPEDIRPAVRNHGGGHVNHAMFWEIMGPA-GGKPSGELLKAIESVFGSYESFVEKFNDAAMTQFGSGWAWLS-VDG--GKLIVEKTPNQDTPIS--GRTPILCLDVWEHAYYLKYRNVRPDYIKAWW-NVVNWKNVEQKFKKA-
>NP_385079_1_PlantSymbiont_Bacteria_Proteobacteria_Alphaproteobacteria_Rhizobiales_Rhizobiaceae_SinorhizobiumEnsifer_group_Ensifer_meliloti_1021
MAFELPNLPYDYDALAPYMSRETLEYHHDKHHLAYVTNGNKLAEEAGLSDLSLEDIVKKS-YGT---N--QPLFNNAGQHYNHVHFWKWMKKGGGGLP-GKLDAAIKSDLGGYDKFRADFSAAGAGQFGSGWAWLS-V-K-NGKLEISKTPNGENPLVH-GATPILGVDVWEHSYYIDYRNARPKYLEAFVDNLINWDYVLELYEAA-
>WP_008192782_1_Bacteria_Proteobacteria_Alphaproteobacteria_Rhodobacterales_Rhodobacteraceae_Labrenzia_alexandrii_DFL_11
MSFELPDLPYAYDALAPYMSAETLEFHHDKHHQAYVTKGNELLAGSGLEGKSLEDVVKES-FGK---N--APLFNNAGQHYNHIHFWKWMKKDGGGLP-GALASAIDSDLGGYDKFRADFIAAGVGQFGSGWAWLA-V-K-DGKLEIMKTPNGENPLVH-GASPILGCDVWEHSYYIDYRNARPKYLEAFIDNMINWDYVLEMYEAA-
>WP_018064987_1_Bacteria_Proteobacteria_Alphaproteobacteria_Rhizobiales_Aurantimonadaceae_Martelella_mediterranea_DSM_17316
MAFELPDLPYAYDALAPYMSAETLEFHHDKHHNTYVTTGNKLAEEAGLGGLSVEDVMVKA-YGS---N--QPLFNNAAQHFNHMHFWKWMKKDGGGLP-GALESAISSDLGGYDKFKADFIAAGTGQFGSGWAWVA-V-K-DGKLEIMKTPNGENPVVH-GAKPILGVDVWEHSYYIDYRNARPKYLEAFVDNLINWDYVAELYEGA-
>WP_084119413_1_Bacteria_BacteroidetesChlorobi_group_Bacteroidetes_Cytophagia_Cytophagales_Cyclobacteriaceae_Aquiflexum_balticum_BA160_DSM_16537
MAFELPKLPYDFNALEPHIDAKTMEIHHGKHHNGYVTNLNNAIAGTDMESKSLEDLMK--V-AGSNA----AVRNNGGGHYNHSLFWTILSPNGGGNPSGVLAAAIDSKFGSFDAFKEEFGKAAATRFGSGWAWLS-V-A-NGELVVSSTPNQDNPLMDKGT-PILGLDVWEHAYYLNYQNRRPDYVAAFW-NIVNWEEVAKRYAAAK
>WP_018698574_1_Bacteria_Proteobacteria_Alphaproteobacteria_Rhizobiales_unclassified_Rhizobiales_Amorphus_coralli_DSM_19760
MAFELPDLPYDYEALQPYMSKETLEYHHDKHHNAYVTTGNKLIEGTGLEGKSLEDIVKES-YGS---N--PGLFNQVGQHYNHLHFWNWMKPNGGGLP-GKLAERVDADLGGYDKFREAFINAGTSQFGSGWAWLA-L-R-DGKFEVMKTPNGENPLVH-GATPLLGCDVWEHSYYIDYRNARPKYLEAWFDNLVNWDYVLELYEKA-
>OGM70307_1_Candidatus_Woesebacteria_bacterium_RIFCSPLOWO2_01_FULL_44_14
MAFKLPDLPYAYNALEPYIDEETMKLHHDKHHAAYVDNLNKALEGPELMQMPIEELLAN-L-DKVEEGKKQAVINHGGGHANHSLFWVTMRPSAQGGPTGKLLDAIGTAFGSFETFKEKFTEKAMGIFGSGWAFL--I---DGKLSLKRHSFQNSPLM-HGKVPLLGLDVWEHSYYLKYQNRRAEYIEAWW-HVVNWQQVAENFK---
>OGY58972_1_Candidatus_Colwellbacteria_bacterium_RIFCSPHIGHO2_12_FULL_44_17
--YTLPLLPYSYDRLDQFVDAETMKLHHTKHHQAYVDKLNAALKDPDLQGRNLIDLLEN-F-EGLPKEVQTPIRNHGGGHINHSMFWQMMRSGLAPAPETEIAKKIVEKFGSFDEFKNKFTQVATDRFGSGWAWLV-KNS-VGDIEVYSTPNQDSPMM-GKLIPLLGLDVWEHAYYLHYQNRRAAYIDNFW-VVVNWEDVEKRF----
>WP_015318654_1_Bacteria_Proteobacteria_Alphaproteobacteria_Rhizobiales_Phyllobacteriaceae_Mesorhizobium_australicum_WSM2073
MAFELPALPYDYEALQPYMSKETLEYHHDKHHKAYVDNGNKLAAEAGLGDLSVEEVVKQS-FGK---N--AGLFNNAAQHYNHIHFWKWMKKGGGGLP-GALQKAFDSDLGGYDKFKADFIAAGTTQFGSGWAWVS-V-K-DGKLAISKTPNGENPLVH-GASPILGVDVWEHSYYIDYRNARPKYLEAFVDSLINWDHVLELYEKA-
>WP_013165499_1_Bacteria_Proteobacteria_Alphaproteobacteria_Rhizobiales_Xanthobacteraceae_Starkeya_novella_DSM_506
MSFTLPELPYAYDALAPFMSRETLEYHHDKHHQAYVTNGNNLLKGTEWEGKSLEEIVKGS-YGK---N--AGLFNNAGQHYNHIHFWKWMKPNGGGIP-GELEKKIVEDLGSVEKFKEDFAQAGVTQFGSGWAWLA-V-K-DGKLVITKTPNGENPLVH-GATPILGVDVWEHSYYIDYRNRRPDYLKAFIDSLVNWDYVAELYSKA-
>WP_027358615_1_Bacteria_Proteobacteria_deltaepsilon_subdivisions_Deltaproteobacteria_Desulfobacterales_Desulfobacteraceae_Desulforegula_conservatrix_Mb1Pa_DSM_13527
MKHILPELPYEYNSLEPFIDETTMRIHHTKHHQTYVDKLNAGIDGPELHGKPVEELVRD-L-DKIPEAIRGIVRNHGGGHLNHSIFWKLLKKE--APVKGPAVEAIIREFGGIEVFREKFAAVAAGVFGSGWTWLT-LKE--GKLEIVPTPNQDNPLTS-GKIPILGIDVWEHAYYLKYQNRRPEYIDAFF-KVINWERVNELYE---
>WP_027283428_1_Bacteria_Proteobacteria_Alphaproteobacteria_Rhodospirillales_Acetobacteraceae_Rubritepida_flocculans_DSM_14296
---SLPQLPYAFDANEAAIDARTMEIHWRFHHGGQVNGLNAALQGEAFARMPLDELLMN---LSRPENIRTAVRNNGGGHANHSMFWEIMGGRG-GEPEGALAAAIARDLGSFGEFRNRFNAASMSVFGSGWAFVT-VTP-AGTLAITTRPNQDNPLM-SGERVLMGNDLWEHAYYLRYQNRRAEYVGNWW-NVLNWTKISERYAAA-
>WP_026607606_1_Bacteria_Proteobacteria_Alphaproteobacteria_Rhizobiales_Beijerinckiaceae_Methylocapsa_acidiphila_B2
MSFTLPELPYGYESLQPYLSKETLEYHHDKHHATYVTNANNLLKDSGLEGKSLEEIVKDS-YGK---N--VPLFNNAAQHYNHSEYWKSIKPNGGGIP-GALEKALIDSFGSVAKAKEDLVQAGVTQFGSGWAWLA-V-K-DGKISVSKTGNADNPLTQ-GATPILTVDVWEHTYYIDYRNRRPDYLKAFVDNLVNWEYVAERYEAA-
>WP_011157250_1_Bacteria_Proteobacteria_Alphaproteobacteria_Rhizobiales_Bradyrhizobiaceae_Rhodopseudomonas_palustris_CGA009
MTFTLPELPYAYDALQPYMSKETLEYHHDKHHQAYVTNGNNLLKGTEFEGKSLEEVVKGS-FNK---N--APLFNNAAQHFNHIHFWKWMKPNGGGLP-GALEKKINEDLGGFEKFKTDFAAAGAGQFGSGWAWLS-V-K-NGKLEISKTPNGENPLVH-GATPILGVDVWEHSYYIDYRNRRPDYLKAFVDSLINWEYVEELYSKA-
>ABX03352_1_Bacteria_Chloroflexi_Chloroflexi_Herpetosiphonales_Herpetosiphonaceae_Herpetosiphon_aurantiacus_DSM_785
MAFELPALPYATDALEKAIDAQTMEIHHGKHHAAYVNNLNAALEKPELQSKSLHELISD-L-NSLPEDIRTAVRNNGGGHANHSLFWNILSPNGGGEPTGKLGDEINATFGSLDAFKEQFAKAATTRFGSGWAWLI-RTS-EGKLAVTSTANQDSPVME-GQTPLLGLDVWEHAYYLRYQNRRPDYIKTWW-EVLDWNKVAE------
>WP_053997847_1_Bacteria_Proteobacteria_Alphaproteobacteria_Rhodobacterales_Rhodobacteraceae_Ahrensia_marina
MAFKLPELPYAYDALAPYMSAETLEFHHDKHHNAYVTKGNELAEEAGMADLSLEEIVKKS-HGS---N--AALFNNAGQHYNHIHFWNWMKKDGGGLP-GKLQSAFDSDLGGFDKFRSDFVAAGVGQFGSGWAWVA-V-K-DGKLEIMKTPNGENPLVH-GAAPILGVDVWEHSYYIDYRNARPKYLEAFVDNMINWEYVEKMYEEA-
>WP_008549597_1_Bacteria_Proteobacteria_Alphaproteobacteria_Rhodobacterales_Rhodobacteraceae_Pseudovibrio_denitrificans
MSFALEDLPYAYDALAPYMSAETLEFHHDKHHMAYVTNGNKLLEGSGLEGKSLEEIVKES-YGT---N--AGLFNNAGQHLNHLHFWKWMKPNGGGLP-GVLAKKVDEDLGGFDKFRADFINAGVTQFGSGWAWLA-V-K-DGKLVVMKTPNGENPIVH-GATPILGCDVWEHSYYIDYRNARPKYLEAFVDNLINWEYVEELYSAA-
>OGM19520_1_Candidatus_Woesebacteria_bacterium_RIFCSPHIGHO2_01_FULL_37_10
MAFDLPNLPYDYNALEPYIDAKTMEFHHSKHHRSYVDNLNKALEKPDFYKKPIEEILAD-I-ESIPSDVRQAVINHGGGHVNHTFFWKIMTPTTL---TRKLLESVNSTFGNFDKFKEEFTSKAMSVFGSGWAFLI-T---DKKLTIKRHSFQNSPLI-HGNIPILGIDVWEHAYYLKYQNRRADYISAWW-NVVNWGEASEIFSKA-
>OGY20772_1_Candidatus_Chisholmbacteria_bacterium_RIFCSPLOWO2_01_FULL_49_14
--FTLPDLPYDYSALEPHIDEQTMHIHHDKHHAGYVSNLNAILEGEDLLRTDINKLLKD-L-DTIPEDIRTKVRNNGGGHANHSLFWMVLGPQGQ--PEGKLLKALIGAFGSVETFKEKFTQSALGRFGSGWAWLV-VDD--AKLVIGDTPNQDSPVSE-GKTPILGLDVWEHAYYLKYQNRRADYVTAWW-NVVNWLEVEKRFADA-
>WP_050471091_1_Bacteria_Proteobacteria_Alphaproteobacteria_Rhodobacterales_Rhodobacteraceae_Pannonibacter_phragmitetus_ASM148406
MSFELPELPYAYDALGPYMSKETLEYHHDKHHQAYVTNGNNLLKDSGLEGKTLEEIVKES-FGK---N--AGLFNNAGQHYNHIHFWKWMKPNGGGIP-GALAKAIDSDLGGYDKFRADFIAAGTTQFGSGWAWVA-V-K-DGKLIISKTANGESPLVQ-GASPILGVDVWEHSYYIDYRNARPKYLEAFVDNLINWDYVLEMYEAA-
>KKU90100_1_Bacteria_CPR_ParcubacteriaOD1_Wolfebacteria_GWA2_OD1_ACD81_47_9b
MKHELPPLPYAYNALEPFIDAKTLEIHHTKHHQSYVDKLNAALEKPDLQDKTVEELIKS-L---LPEEIRTTVRNNAGGHFSHTLYWNIMNPA--TQIPEELGNALVETFGSIIAFKEQFSKAAANIFGSGWVWLA-ADA-NKKLKIVSTTGHDNPLM-TGDAPLMVIDIWEHAYYLHYQNRRPEYIENWW-NVLDWKAVEERYNA--
>WP_029031608_1_Bacteria_Proteobacteria_Alphaproteobacteria_Rhizobiales_Bradyrhizobiaceae_Salinarimonas_rosea_DSM_21201
MSFELPPLPYAYDALSPYMSAETLEFHHDKHHNAYVTKGNELLEGSELAGKSLEEIVKGS-YGT---N--QALFNNAGQHYNHLHFWSWMKPNGGGIP-GALEKKIVEDLGGVEKMKQDFVAAGVGQFGSGWCWVA-V-K-DGKLAIMKTPNGESPLVH-GATPILGCDVWEHSYYIDYRNRRPDYIKAFLDHLVNWEYVEKLYNEA-
>WP_091440746_1_Bacteria_Proteobacteria_Alphaproteobacteria_Rhizobiales_Xanthobacteraceae_Ancylobacter_rudongensis
MSFTLPELPYSHDALAPYMSRETLEYHHDKHHLAYVNNGNNLLKGTEWEGQSLEEIVKGS-FGK---N--AGLFNNAGQHFNHLHFWNWMKPNGGGIP-GELEKKIIEDLGSVEKMKEDFIQAGVTQFGSGWNWLA-V-K-DGKIVVMKTANGESPLVH-GATPILGCDVWEHSYYIDYRNRRPDYLKAFVENLVNWDYVAELYSKA-
>NP_586414_1_Eukaryota_Fungi_FungiIncertaeSedis_Microsporidia_Encephalitozoon_cuniculi_GBM1_ASM9122v1
MEFKLPELDYPYDALEPIIDEETMRTHHSKHHQAYINSLEKTL-RNSIKGKSLYYYVTKGI-RGVSSA-RRDLLNFSGGHYNHSLFWKMMCPPGSGPMSPRLLEYIERSFGSQEKMVKEFSNAAVSLFGSGWVWLC-YRQ-SEGLVIRKTYNQDAI---SSTVPILGLDVWEHAYYLKYKNVRSEYVANWW-KVVNWGLVSRLFE---
>WP_012859235_1_Bacteria_Fusobacteria_Fusobacteriia_Fusobacteriales_Leptotrichiaceae_Streptobacillus_moniliformis_DSM_12112
MSIKLKDLPYAYDALEPVIDKETMHLHHDKHHNTYVTNLNNLIKGTEFENATVEEILTS-L-DKMPEEKRNGIKNNAGGTYNHDIFWETMIP-GGKEPVGRLKEAIDKTFGSFEEFKNLFNSKGLTQFGSGWVWLV--DK-DGNLEVYSTSNQDCPLS-DGKKIILCNDVWEHAYYLNYQNRRADYLKEWF-NVVNWDIVSDRY----
>WP_029042648_1_Bacteria_Proteobacteria_Alphaproteobacteria_Rhizobiales_Hyphomicrobiaceae_Cucumibacter_marinus_DSM_18995
MAFELPDLPYPHDALAPVMSAETLEYHHDKHHQAYVTNGSKLLEGSGLEGKSLEDVVRES-HGK---N--AGLFNNAAQHYNHIHFWKWMKPNGGGIP-GNLEAKIKEDLGSVEKFREDFLNAGATQFGSGWAWLA-L-K-NGKLEVMKTPNGENPLIH-GAAPILGVDVWEHSYYIDYRNARPKYLEAFFDSLVNWEYAAELFEAA-
>WP_009781755_1_Bacteria_BacteroidetesChlorobi_group_Bacteroidetes_Flavobacteriia_Flavobacteriales_Flavobacteriaceae_Leeuwenhoekiella_blandensis_MED217
MSYELPELPYAYDALEPHFDAKTMEIHHTKHHQGYTTKLNAALESAGIT-EDLESLFSK-I-STLSP----AIRNNGGGFYNHKLFWSVLTPDAKEAPEGALAEAITNTFGSLEALKDEFNQAAATQFGSGWAWLV-VDA-EGNLKVTSTPNQDNPLMDKGT-PILGLDVWEHAYYLNYQNKRPDYISAFW-NVVNWDEVSARYSAA-
>WP_072345106_1_Bacteria_Proteobacteria_Alphaproteobacteria_Rhizobiales_unclassified_Rhizobiales_Vasilyevaea_enhydra_ATCC_23634
MAFELPPLPYAYDALGPYMSKETLEYHHDKHHQAYVTNGNKLLEGSGLEGKSLEEIVKES-YGK---N--AGLFNNAGQHYNHIHFWKWMKPNGGGLP-GALQKAIDADLGGYDKFREAFLAAGAGQFGSGWAWLT-L-K-NGKLEVTKTPNGENPLVH-GGTPLLGVDVWEHSYYIDYRNARPKYLEAFVDNLVNWDYVAELYEAA-
>WP_014222736_1_Bacteria_BacteroidetesChlorobi_group_Bacteroidetes_Sphingobacteriia_Sphingobacteriales_Chitinophagaceae_Niastella_koreensis_GR20_10_DSM_17620
MAFTLPALPYAHDALEPHIDALTMQIHHGKHHQAYVDNLNKAIAGTPHENKSLEELVKA-A-GTISP----AVRNNGGGHWNHSFFWELLAPNAGGAPTGALAAAIDDVFGSFDSFKEKFNTAGATRFGSGWAWLI-I-N-NGTLQIMSTPNQDNPLMDKGT-PLLGVDVWEHAYYLKYQNRRPEYMGAIW-NVINWNKVAENFAKA-
>OGT97302_1_Bacteria_Gemmatimonadetes_RIFCSPLOWO2_02_FULL_Gemmatimonadetes_71_11
--YSLPALPYDVAALEPHIDAQTMQIHHGKHHQAYVNNLNAALEKPEFQPTPLSEILGN-L-NRMPEAIRTAVRNNGGGHWNHTAFWRLMAPKAGGEPKGALAQAIGESFGDFAKFKEQFSVAAMGRFGSGWAWL--VAQ-GDKLAIVSTPNQDNPLMD-GKQAILGLDVWEHAYYLKYQNRRADYVAAWW-NVVDWRQVEKNY----
>WP_008983609_1_LandfillSoil_Bacteria_Proteobacteria_Gammaproteobacteria_Alteromonadales_Alteromonadaceae_Alishewanella_agri_BL06
--FTQAPLPYAANALEPVIDAKTMEIHHGRHHLAYVNNLNAQVNFPKLAELSLEQMMQQ-M-SSFNA----AVRNNGGGHYNHQLFWQLMAPVGGG-PSVALTAAIERDFGSLDAMKTAFNQAAASRFGSGWAWVI-VNK-DGKLQVTSTANQDNPLMDRGA-PILALDVWEHAYYLAYQNRRGDYSQAWW-QLVNWHKVNQLFEQAS
>OIN86729_1_Candidatus_Aenigmarchaeota_CG1023814_ARCHAEA_DPANN_Aenigmarchaeota
MENTLPNLPYTYNALEPFIDEQTMKIHHTKHHQTYVDKLNAALEIKELKSIPIEDLLKN-P-DKIPEDIRTAVINHGGGHANHSFFWPILKKG--VKPKGEILQAIENKFGSWQKFKEQFSDAAAKLFGSGWAWLV-VNR--KELEIITTKNQDSPLTL-GKKPLLCIDVWEHAYYVKFQNRRSEYIEAFF-NVVNWDKVNEHY----
>NP_680827_1_Bacteria_Cyanobacteria_Chroococcales_Thermosynechococcus_elongatus_BP_1
--YTLPPLPYDYDALEPVIDAETMRLHHDKHHAAYVNTLNKALP-RQWHGLAIETLLRH-L-HQLPTAIQSTVRNHGGGHANHSLFWQSMAPNGGGEPAGDLAIAIENTFGSFPEFQAQFQQAGLRHFGSGWVWLV-LTP-QGNLTITTTLNQDSPLM-QGQVPILGNDLWEHAYYLTYRNRRDQYLEAWW-QVVNWPWVSDRY----
>OFY49576_1_Bacteroidetes_bacterium_GWF2_41_31
---EMAPLPYAYDALEKAIDKETMEIHYDRHYRGYFNNFLKAIVGSDLENMTMEEIFAN-I-TKYPD----GTRNNAGGYFNHAMYWTVMSPDGGGEPTGDLAAAIDKSFGSFDEFKKNFSKAGATQFGSGWAWLS-VDA-DGRLFVSSTANQNNPLMNKGT-PILCMDVWEHAYYLRYQNKRTSYIESFW-LVVNWDEVASRYKATK
>WP_016195340_1_Bacteria_BacteroidetesChlorobi_group_Bacteroidetes_Sphingobacteriia_Sphingobacteriales_Sphingobacteriaceae_Arcticibacter_svalbardensis_MN12_7
MAFELPALTYATDALEPYIDKATMEIHHGKHHQAYVDNLNKAIAGTAGDGKTIEEILAN-I-SSYPA----PVRNNGGGHFNHSLFWTVIGPNGGGEPTGELAEAIKSAFGSFEDFKKKFAEAGATRFGSGWAWLT-VSA-DGALQVSSTPNQDNPLMDKGT-PILGLDVWEHAYYLKYQNKRPDYIAAFW-NVVNWTEVAARFK---
>WP_003662998_1_Pathogen_Bacteria_Proteobacteria_Gammaproteobacteria_Pseudomonadales_Moraxellaceae_Moraxella_Moraxella_Moraxella_catarrhalis_25240
MAFTLPELGYSYDALEPHFDKETMEIHHSRHHQAYVNNANGLLEG-QWADKSAEEVIAN-L-DQIPADKRTGVRNNAGGHANHSLFWTILKT--GTT--GSLKDAIVRDFGSVEAFQEQFEKAAASRFGSGWAWLV-LD--EGSLKVVSTANQDSPLMEKGY-PIIGLDVWEHAYYLKYQNKRPDYIKAFW-EVVNWDEAQKRFDSA-
>WP_013270080_1_Bacteria_Proteobacteria_Alphaproteobacteria_Caulobacterales_Caulobacteraceae_Brevundimonas_subvibrioides_ATCC_15264
-AFTLPALPYAFDALDPAIDAETMQIHHGRHHKAYVDNLNAAVADPALAGLAIEDLLGR-V-STLPA----AVRNNGGGHWNHSLFWTLLAPVGGG-PSPELSAAITRDFGSMEAFKTAFNQAATTRFGSGWAWLI-V-A-NGKLQITSTPNQDNPLMDRGT-PVLAVDVWEHAYYLKYQNKRADYLTAFW-TVVNWDSVNRLYADAQ
>WP_019459806_1_Bacteria_Proteobacteria_Alphaproteobacteria_Rhodospirillales_Acetobacteraceae_Roseomonas_mucosa_ATCC_BAA_692
MAFSLPPLPYDPGALAARMCQETLELHHGKHHQAYVTALNGLIESKGLAGKSLEEIVAAG-KGG-ADS--QPVLNQAGQHWNHILFWQVMSPDGGGLP-GALQTKVDSDLGGLQKFKDDFKAAGVGQFGSGWAWLI-QDA-SGKLKITKTPNGANPIST-GETPLLGVDVWEHSYYLDFRNRRPDYLSNFLDKLVNWEFVASL-----
>OGK45290_1_Candidatus_Roizmanbacteria_bacterium_RIFCSPHIGHO2_02_FULL_38_11
--FILPKLAYAYDALEPHIDGQTMSIHHGKHHAAYISNLNTALEGDDLLSMDINELVKN-L-DKIPENIRTAVRNNGGGHVNHSLFWTLMNPQGGGEAEGDVAKAINKKFGSFDSFKEEFQKAGLARFGSGWIWLI-KN--DDDLEITSTPNQDSPLME-GKIPILGCDVWEHAYYLKYQNRRADYLQAWW-NIVDWNRVTELF----
>WP_018147038_1_Bacteria_Proteobacteria_Alphaproteobacteria_Rhodobacterales_Hyphomonadaceae_Henriciella_marina_DSM_19595
MAFDLPPLPYSRDALSPHVSEDTLNYHYGKHHQAYVNNLNKLIDGTAHADAPLEKIIKDA-SGD-NSK--AGLFNNAAQVWNHTFYWHSMKPDGGGKPNGAIAKKIDEDFGSYEDFAKEFKAAGGSQFGSGWAWLV-LA--NGKLEVRKTPNAETPVTDEGATPLLTMDVWEHAYYLDYQNARPDYMQAFLDNLVNWDFVNQ------
>PJF21363_1_Bacteria_Chloroflexi_Candidatus_ThermofonsiaClade2_JP1_20
------DLPYAFNALEPHIDARTMEIHHDKHHAGYTNNLNNAIAGTEWENKSIEEILAN-L-NAIPEEKRTAVRNNGGGYANHCLFWEIMSPNGGGQPTGELADAINAAFGSFDAFKEAFSKAAATQFGSGWAWLV-VD--NGKLTVTSTPNQDTPLME-GKTPILGLDVWEHAYYLNYQNRRADYIAAFF-NVIDWNKVAEKFAAAK
>PNH10489_1_Eukaryota_Viridiplantae_Chlorophyta_Chlorophyceae_Tetrabaena_socialis_TetSoc1
-----PALPLPYDGYLPAIDNETMFLHNTRHAGGAVNNVNAILARPTLRDVSLSELVSR-IKYGIAND-STALRSNAGSAINHALFWRIMTTN-TSRPAPELAGHIAAAWGSPTGLLDALRAAGASVFGSGWAWLV-YDA-AQKLAIVTTPNQDNPLMARGV-PLLGVDVWEHAYYLRYRNLRTTYLAQWV-SLVDWAMVQRNYDLA-
>PJA26898_1_CG_4_9_14_3_um_filter_150_Zixibacteria_46_8_curated
MPITHPDLPYARNALEPYMSAKTFEFHHGKHLKAYVDNTNKLIAGTQLENADLETIVKET-AKD-SSK--AGIFNNAAQVWNHIFFFKCMKPNGGGVPSGKIAEMINAAFGSHQKFVDEFKNAGVTQFGSGWAWLV-LD--GRQLKVFKTPNAENPLAH-GLKPLLGVDVWEHSYYLDYQNRRPDYLAAFVDKLINWDFVNSL-----
>WP_006996568_1_Pathogen_Bacteria_Proteobacteria_Gammaproteobacteria_Pasteurellales_Pasteurellaceae_Haemophilus_influenzae_F3047
MSYTLPELGYAYNALEPHFDTQTMEIHHSKHHQAYVNNANAALELAELVEMCPGHLISN-L-DKIPAEKRGALRNNAGGHTNHSLFWKSLKK--GTT--GALKDAIERDFGSVDAFKAEFEKAAATRFGSGWAWLV-LTA-EGKLAVVSTANQDNPLMKEGF-PLLGLDVWEHAYYLKFQNRRPDYIKEFW-NVVNWDFVAERFE---
>WP_043584414_1_Bacteria_ChlamydiaeVerrucomicrobia_group_Verrucomicrobia_Opitutae_Opitutales_Opitutaceae_Geminisphaera_colitermitum_TAV2
--FVLPPLPFAPDALEPSIGARTMSIHHGKHHQAYITNANTALKSPQLLSLSAAQLLQN-L-DSIPEEIRTAVRNNVGGHANHSFFWPLLTA--SSPPGGALRTAIVETFGSLDAFIAGFNQAAASCFGSGWAWLV-WQ--DGRLAIISTANQDSPLS-GAR-PVIGLDVWEHAYYLDYQNRRADYTKAFW-AVLNWSQAEANYTAA-
>WP_013943642_1_Bacteria_ChlamydiaeVerrucomicrobia_group_Chlamydiae_Chlamydiia_Chlamydiales_Simkaniaceae_Simkania_negevensis_Z_gsn131
MAFKQPDLPYDLSALAPFVSEEQMHYHYNKHHAAYFNKLNGLVEGKKEAQLSLEEVVVQS-------S--GGVFNNAAQAWNHTFFWHCMSPNGGGQPKGELKEAIERDFGGLEPFMKQFSDAAATLFGSGWAWLA-SDG-QGKLEIMALSNADTPLKH-NKTPILTLDVWEHAYYIDYRNERPRFIEQFKD-VIHWDFAQKCYLDAK
>WP_024564541_1_Bacteria_BacteroidetesChlorobi_group_Bacteroidetes_Flavobacteriia_Flavobacteriales_Flavobacteriaceae_Elizabethkingia_anophelis_NUHP1
--FKQAPLPYAYNALEGSIDAQTMEIHYSKHGAAYVANLNKAIAGTSLEKESLVKILSG-I-SKQSP----AIRNNAGGHYNHELFWTILTPEKNTQPSEKLAKAINQSFGSFDAFKEKMSKAGADRFGSGWAWLI-VTP-EKKLAITSTANQDNPLMDKGI-PVLGIDVWEHAYYLKYQNKRADYLSAIW-NVINWKEINKRYEAA-
>WP_028978865_1_Bacteria_BacteroidetesChlorobi_group_Bacteroidetes_Cytophagia_Cytophagales_Cytophagaceae_Sporocytophaga_myxococcoides_DSM_11118
MAFELPALPYAPDALEPHIDKATMEIHHGKHHQAYVTNLNKAIEGTELATKSLEEILKN-I-SKATP----AVRNNGGGHYNHSLFWKLLSPKSAGKPSGELATAIDKKFGSFDKFKEEFNNAGATRFGSGWAWLI-VTD-GGELKVTSTPNQDNPLMDKGF-PLLGLDVWEHAYYLKYQNRRPDYISAFW-NLVNWDEVAKRFS---
>PIZ34886_1_Candidatus_Aenigmarchaeota_CG4101408umfilter3724_ARCHAEA_DPANN_Aenigmarchaeota
MENTLPNLPYTYNALEPFIDEQTMKIHHTKHHQTYVDKLNAALEIKELKSIPIEDLLKN-P-DKIPEDIRTAVINHGGGHANHSFFWPILKKD--VKPKGEILQAIENKFGSWQKFKEQFSDAAAKLFGSGWAWLV-VNR--KELEIITTKNQDSPLTL-GKKPLLCIDVWEHAYYVKFQNRRSEYIEAFF-NVVNWDKVNEHY----
>WP_007960562_1_Bacteria_Firmicutes_Negativicutes_Selenomonadales_Sporomusaceae_Pelosinus_fermentansJBW45
-------LKYGFEALEPHIDELTMRTHYTKHHAAYTNNFNVALEKPELSGKTVEEILAN-L-PAIDATLRAAIQNNGGGYYNHNLYFTIMSPEGGTEPTGLLAKQIEKEFGSFAGFKEKIKSAAIGRFGSGWAWLS-TDS-AGNLAISSTPNQDNPLMEGSKIPILAIDVWEHAYYLKYKNLRPDYIEGFF-QVIDWKEVARLYEAS-
>CCW62833_1_PlantInfectingTrypanosomes_Eukaryota_Euglenozoa_Kinetoplastida_Trypanosomatidae_Phytomonas_EM1_AKH_PRJEB1535_v1
MPFAAAELPYATDALAAKLSKEQVEFHYEKHHKGYAVKLNAAAENPELARLSVVEVVRTM-KG--------PIFNSAGQLFNHDFYWRSLSPNGGGEPTGALAAALAADFGSVAAFKAAFTAAAGGHFGSGWAWLV-HDA-SGTLKVYQTHDAGCPLTE-PGTPLLACDVWEHAYYIDYRNDRPRYVEAWWG-LVNWEWAAAQYEKVR
>WP_011199571_1_Bacteria_Proteobacteria_Gammaproteobacteria_Pasteurellales_Pasteurellaceae_Mannheimia_succiniciproducens_MBEL55E
MAYTLPELGYAYDALEPHFDALTMEIHHSKHHQTYVNNANAAVEAAEYLDACPGKILKN-L-DKVAAENRTAVRNNVGGHANHSLFWKALKT--GTT--GALKDAIIRDFGSVEAFQAEFEKAAATRFGSGWAWLV-VQE-GGKLAVVSTANQDSPIMKEGF-PLFCLDVWEHAYYLKFQNRRPDYIKEFW-NVVNWDFAAERFE---
>PIQ35386_1_CG18_big_fil_WC_8_21_14_2_50_Bacteroidetes_41_14_curated
---EMAPLPYAYDALEKAIDKETMEIHYDKHFRGYYTKFLKAIEGTDLEYMTMDQIFAN-I-TKYPD----AVRHNAGGYFNHAMYWTVMSPDGGGKPTGELAAAIDKSFGSFDEFKKNFSKAGATQFGSGWAWLS-VDA-DGRLFVSSTANQNNPLMNKGT-PILCMDVWEHAYYLRYQNKRTSYIESFW-LVVNWDEVASRYKATK
>WP_003823764_1_Bacteria_Proteobacteria_Betaproteobacteria_Neisseriales_Neisseriaceae_Eikenella_corrodens_ATCC_23834
MAYQLPALLYAYDALEPHFDTQTMEIHHSKHHQAYVNNANAVLANSEWEKLSAEELIAR-L-AELPENVRIPLRNNAGGHANHSLFWQILKT--GTT--GKLKAAIERDFGSVEAFQAEFEKAAATRFGSGWAWLV-YE--DGKLKVVSTANQDSPLMQSGY-PIIGLDVWEHAYYLKFQNRRPDYIKAFW-QVVNWDEAARRFES--
>OFY49794_1_Bacteroidetes_bacterium_GWF2_49_14
MSFKLPDLPYEYDALEPYIDARTMEIHHSKHHAAYTNNLNNLIAGTEAENLTIEQILAG-V-SKYPI----GVRNNGGGFYNHNLFWTNLSPNGGGKPDGDLMKAIETEFGSFEAFKEKFSTAAATRFGSGWAWL--IVS-GGKLTVTSSPNQDNPLMDKGT-PILALDVWEHAYYLNYQNRRPEYIDAFW-HLVDWSEVAGRYRG--
>WP_014857024_1_Bacteria_BacteroidetesChlorobi_group_Ignavibacteria_Ignavibacteria_Ignavibacteriales_Ignavibacteriaceae_Melioribacter_roseus_P3M2
--FELPALPYAFDALEPYIDARTMEIHHDKHHAGYVNNLNKAVEGTEYEGKSLEELFKT-V-SKLPV----AIRNNGGGHYNHSMFWQIMGPNKGGEPTGALADAINGTFDSFEKFKETFNNAAATRFGSGWAWLV-L-S-NGKLVVTSTPNQDNPLMDQGF-PVMGLDVWEHAYYLKYQNRRPEYITNWW-NVVNWDEVAKRFDSVK
>OIR22299_1_OceanSurfaceWaterPhotohicZone_MarineGroupIII_euryarchaeoteCGEpi2_ARCHAEA_EURYARCHAEOTA_Diaforarchaea
MAFEVPDLPYDYSALEPYIDEETMRIHHDKHHAAYVNMLNGAVEAAGIGGKSVKELITD-L-DSVPEAQRGAVRNHGGGHFNHSMFWEVMGPN--GEMSSELNSALLEAFGSLDDFKAKFQNAGMTRFGSGWAWLC--N--NGKLEICSTANQDNPLMKGGT-PILGVDVWEHAYYLNYQNLRADYITAFF-NVVNWAEVSKRYS---
>WP_017930739_1_Bacteria_Proteobacteria_Alphaproteobacteria_Rhodobacterales_Hyphomonadaceae_Robiginitomaculum_antarcticum_DSM_21748
MAIELPDLPYARDALAPTISENTLNYHYGKHHQAYVNKLNDMIKDTDFEDASLVAIVKNT-AGE-KER--QGMFNNAAQVWNHTFYWHSMTPKGGGKPSGKIAKAIDESFGSYDKFCEAFKAKGGGQFGSGWAWLV-QNE-DGSLEVRNTPNAKTPLTD-ESTPLLTMDVWEHAYYLDYQNSRPNYMNSFLDKLVNWEFAEQ------
>KKQ36112_1_Bacteria_CPR_DojkabacteriaWS6_GWA2_WS6_37_6
--FQLPELPYSYDALEPYIDAKTMEIHHTKHHQTYIDKLNVALEEPEYFDKNIEDILKN-I-KDVPEKIRPAVINHGGGFANHNLFWQVMAPKAGGEPEGELKNGLIETFGSFEKFKEEFTNAATTRFGSGWAWLV-KDE-GGKLKVTSTANQDSPLME-GLIPVLGLDVWEHAYYLKYQNKRPDYIEAWW-NIVNWKKVEEL-----
>OIO42061_1_CG1_02_FULL_Pacearchaeota_35_32_curated
--FELPDLPFSYNALEPYIDAKTMEIHHDKHHAGYVKKLNAALEALEI-DKDINKLLKN-I-DSIPEEKRQAIINNGGGHANHSLFWQIL--KKDVEISGKIKEAIDRDFGSFEDFKKKFSDAAVSRFGSGWAWLV-VD--NDKLEVMSTANQDSPVMS-GKIPILGLDVWEHAYYLKYQNKRPEYIVAFW-NVVNWDKVNELYEKA-
>WP_028122196_1_Bacteria_BacteroidetesChlorobi_group_Bacteroidetes_Flavobacteriia_Flavobacteriales_Flavobacteriaceae_Epilithonimonas_tenax_DSM_16811
--FKQTPLPYAYNALEGSIDAQTMEIHYTKHAAAYVSNLNKAIAGTPLEKESITKILSH-I-SKETP----AVRNNAGGHYNHEFFWTVLTPEKNTQPSTKLAKAITESFGSLDALKEKLSKAGADRFGSGWAWLV-VTA-DKKLAVTSTGNQDNPLMDKGT-PILGIDVWEHAYYLKYQNKRADYLTAFW-NVTNWKEVSKRYEEA-
>WP_014391402_1_Pathogen_Bacteria_Proteobacteria_Gammaproteobacteria_Pasteurellales_Pasteurellaceae_Pasteurella_multocida_HN06
MAYTLPELGYAYDALEPHFDAMTMEIHHSKHHQAYVNNANAALENPELAQGCPGQLLTK-L-AEVPADKLTAIRNNVGGHLNHSLFWKSLKK--GTT--GALKDAIVRDFGSVEAFQAEFEKAAATRFGSGWAWLV-LQE-NGKLAVVSTANQDSPVMKEGY-PLLGLDVWEHAYYLKFQNRRPDYIKEFW-HVVNWDFVAERFE---
>AFS80642_1_Archaea_Thaumarchaeota_Nitrosopumilales_Nitrosopumilaceae_Candidatus_Nitrosopumilus_koreensis_AR1
VRYELPRLPYDYDELEPYIDAQTMKIHHQKHHQSYVDGLNKSLEESASHPQYITSVLSD-L-SLIPESGRNKINFFGGGFENHRLFWETMNPNGGGSPGGKIEDAIDVYYDSFENFKKQFSETAIGIQGSGWCWLV-FNS-TNKIEILTTENQTSPWT-LQKMPLLGLDVWEHAYYLKYQNKRPEYVKEWW-NVVNWDYVE-------
>OFY52155_1_Bacteroidetes_bacterium_GWF2_41_31
--FEFQPLPYAYDALEPSIDKLTLEIHYGKHHKAYYDNFITAIKGTEMETMDITDIFKN-I-SNYPA----AVRNNGGGYFNHTFYWEGMKPNGGILPAGKLSEAIGKIFGSLDEFKKQFSDAGKTRFGSGWTWLS-MDD-KGKLFINSTPNQDNPLMDKGT-PLLVMDVWEHAYYLKYQNKRPDYIDAFW-NVVNWEEVSTRYETA-
>WP_019539771_1_Bacteria_BacteroidetesChlorobi_group_Bacteroidetes_Bacteroidia_Bacteroidales_Porphyromonadaceae_Proteiniphilum_acetatigenes_DSM_18083
MSYTLPELPYAYDALEPHFDTATMTIHHQRHHQAYVDNLNKAIAGD-AESKELKEILKE-V-SKYA----PAVRNNGGGHYNHSLFWKILSAPKT-APEGKLAEEINKYFGSLDELKAQIKQAGLGQFGSGWAWLI-VKG-DGSLAVVATPNQDNPLMDQGC-PILGVDVWEHAYYLKYQNKRADYLDAFW-SVLDWAAVEKNYEEA-
>WP_007557173_1_Bacteria_Proteobacteria_Alphaproteobacteria_Rhizobiales_Rhizobiaceae_Candidatus_Liberibacter_americanus_Sao_Paulo
MNFKLPNLPYGYDDLSPYMSRETLEYHHDVHHKSYAENTSKLASDADMSDLSIEEII-KS-YGS-----NVSLFNNAAQYYNHNLLWLCMKKNGGGEP-QALSNVINDNFGSYEKFKSDFIEAASKQFGSGWGWLS-VKN-D-KLEISKTQNAENPLIN-GAIPILCVDIWEHAYYLDFRNKRGNYLECFVSNLINWDYVLERYQEA-
>XP_005652311_1_Eukaryota_Viridiplantae_Chlorophyta_Trebouxiophyceae_Coccomyxa_subellipsoidea_C169
----LPALPYSTDALEPYVDKETMELHYNKHHQTYVTNLVKALEKPEMDN--LQRAVGT----RVPREVQSAVRNHGGGHWNHSFFWKVMAPKSGVKASPELKAAIEKTYGSVDNLQRKFGDAALTVFGSGWTWLG-VDS-QGGLVITTTPNQDNPLMEGGQHPLLGLDMWEHAYYLKHQNKKPEYIKDWW-NVVNWRQVSDNYDLAQ
>WP_038559897_1_Bacteria_BacteroidetesChlorobi_group_Bacteroidetes_Bacteroidia_Bacteroidales_Prolixibacteraceae_Draconibacterium_orientale_ASM62663v1
MAFELPKLGYDYTALEPHIDARTMEIHHSKHHAGYTNNLNGAVEGTDLAGKSIEEILSG-V-SAQST----AVRNNGGGFFNHNLYWEVIAPGGAPAPEGVLLDAVNDSFGSIENFQEAFTKAALTRFGSGWAWLV-LQN--NKLVVSSTPNQDNPLMDQGT-PILGIDVWEHAYYLNYQNRRPDYVNAFW-NLINWDEVARRFKG--
>XP_001695947_1_Eukaryota_Viridiplantae_Chlorophyta_Chlorophyceae_Chlamydomonas_reinhardtii_v3
--YAIPGLPLAYDAYMPAIDNETMFLHSQRHVGAAVTSVNSVLARPELRELSLSEIVSQ-IKYAIAAD-STALRNNAGSLWNHAHFWRIMTTN-SSNPAPSLKAAIAAKWGNATALLDSLRATGAGVFGSGWAWLV-VQE-SGKLAIVPSPNQDNPLMDRGV-PILGVDVWEHAYYLRYRNVRASYLSSWV-GLVDWAAVQRNY----
>OFW04398_1_Bacteria_Acidobacteria_RIFCSPLOWO2_02_FULL_Acidobacteria_68_18
MAHELPKLPYDFGALEPHIDTQTMQIHHGKHHQAYVNNLNAALEKPGLQSKSVEDLCRG-L-NSVPEEIRTAVRNNGGGHWNHSRFWTWMAPNAGGAPAGKIADAINASFGSFDAFKDQFAKAAVGRFGSGWAWV--VKD-GNTLSIASTPNQDSPLME-GKTPILGLDVWEHAYYLKYQNRRPDYISAWW-NVVNWAEVNK------
>PIZ62735_1_CG_4_10_14_0_2_um_filter_Saccharibacteria_52_9_curated
--FTLPDLDYSYDVFGKYISKDIMELHHSKHHQTYVDKLNGAIEQPELAGESLEELISN-L-DNVPEAVRGVVRNHGGGHYNHSLFWKFMSPDGGTEPGGTLGDALKAKYGDFQGFMDAFGDKALGVFGSGWVWLQ--D-----LSIVTTPNQDSPLN-GGSAPLLGLDVWEHAYYLDYTYKRADYIKAWW-HIVNWHEAQSRYKTAS
>OGZ74334_1_Candidatus_Staskawiczbacteria_bacterium_RIFCSPLOWO2_01_FULL_43_17b
----LPQLPYAYDALEPYISKEIMELHHDKHHAGYVKNLNEALEKSELFGKSAEELLMN-L-NTVPEAIRMAVRNNAGGHVNHSMFWEIMKPGGGGEPTGALLEEIKKTFGSFEEFQNTFNEAGAKRFGSGWVWLV-RTHSQAKLEILSTANQDNPMSD-GHYPIMGNDVWEHAYYLQYKNVRPDYLKAWW-NVVNWQEVEKRF----
>WP_011219229_1_Barophile_Bacteria_Proteobacteria_Gammaproteobacteria_Vibrionales_Vibrionaceae_Photobacterium_profundum_SS9
MPFSFPKLPYAYDALEPFIDTKTVEIHYSRHHKTYFDKFIAAIAGTELETQSLHTIFAN-V-SSH----SPAVRNHGGGFFNHNLYWQCMSPTGGSQPSGLLAEAIYCHFGSFELFKEAFSSSAANHFGSGFIWLS-VV--EGRLEISATSNQDNPLMDRGE-PILALDVWEHAYYISYQNKRPDYINAWW-NAVDWEQVSQRYLA--
>WP_013685687_1_Bacteria_BacteroidetesChlorobi_group_Bacteroidetes_Flavobacteriia_Flavobacteriales_Cryomorphaceae_Fluviicola_taffensis_RW262_DSM_16823
MAFELPKLGYAYDALEPHIDARTMEIHYTKHHQAYATNLNNAIAGTDMEGKSIEYILQN-C--KDKP----AVRNNGGGFWNHNLFWEVMAPNAGGTPTGELAQAINDAFGTFEHFKEEFSKAGATRFGSGWAWLC-V-E-GGKLVVCSTANQDNPLM-KGT-PILAMDVWEHAYYLNYQNRRPDYMNAFF-NVINWDVVAKKFAAAK
>WP_013183053_1_InsecticidalToxinsNematodeMutualist_Bacteria_Proteobacteria_Gammaproteobacteria_Enterobacteriales_Enterobacteriaceae_Xenorhabdus_nematophila_AN61
MSYSLPSLPYSYDALEPHFDKQTMEIHHSKHHQTYVNNTNTALEAPECNTLDIDDLIQQ-L-DKIPADKLTFVRNNAGGHSNHSLFWKGLKL--GTE--GALKMAIERDFGSIDNFKEKFEQAAATRFGSGWAWLV-LKE-DGKLAVVSTANQDSPLMESGY-PIVGLDVWEHAYYLQYQNRRPDYIKAFW-HVVNWDEATKRYE---
>OIP66122_1_CG2_30_FULL_Nitrospirae_53_67_curated
MPITLPGLPYDKNALEPYISAKTLEFHYGKHHNAYVVNTNKLIQGTDLENKDLETIVKKT-AGD-ASK--TGIFNNAAQVWNHSFYWKCMKPGGGGKPTGSIAKKIDAAFGSYEKFVEEFKSAGATQFGSGWAWLV-LK--ENKLQVMKTANADTPIAQ-GIKPLLTADVWEHAYYLDYQNRRPDYLSAFLDKLINWDFVNAC-----
>XP_005829864_1_Eukaryota_Cryptophyta_Pyrenomonadales_Geminigeraceae_Guillardia_Guillardia_theta_CCMP2712_Guith1
MKIELAPLPYDYTALEPKIGKRTLEIHHDKHHAKYVNVANQMIEGTDME-KDDTIVMKSH-AG----N--QGLFNNAAQAWNHDFYWKCMKPGGGGKPTGAIADQINKDFGSYDEFKKQFEVAGNTAFGSGWAWLS-WD---GKLVVDKTIGAGNPITD-GKKPLLTMDVWEHAYYLDYQNMRATYCTDFLDSLVNWDFVNQNFASAK
>WP_028788946_1_Bacteria_BacteroidetesChlorobi_group_Bacteroidetes_Sphingobacteriia_Sphingobacteriales_Chitinophagaceae_Terrimonas_ferruginea_DSM_30193
MAFTLPALPYAPEALEPHIDKQTMEIHHGKHHQAYVDNLNKAIAGTEHENKSLEELVKN-A-GSISP----AVRNNGGGHWNHSFFWELLSAN-GGQPSGKLAEAINSAFGSLEALQEKVSTAGATRFGSGWAWVI-V-K-DGKLEVSSTPNQDNPLMDKGT-PILGIDVWEHAYYLKYQNKRPDYLKAIW-NVINWSKVAEHYEAA-
>AJM92724_1_Archaea_Thaumarchaeota_Nitrosopumilales_Nitrosopumilaceae_Candidatus_Nitrosopumilus_piranensis
VRYELPRLPYDYDELEPYIDAQTMKIHHQKHHQSYVDGLNISLEESASHPQYITSVLSD-L-NLIPESGRNKINFFGGGFENHRLFWETMTPNGDGSPGGKMEDAIDVYYDSFDNFKKIFSNTAIEIQGSGWCWLV-FNS-TNKIEIISTENQTSPWT-LQKIPLLGLDLWEHAYYLKYQNKRSDYVKEWW-NVVNWDYVE-------
>WP_035590348_1_Bacteria_Proteobacteria_Alphaproteobacteria_Rhodobacterales_Hyphomonadaceae_Hyphomonas_neptunium_ATCC_15444
MAFTLPELPYARNALAPHISEETLNFHYGKHHQAYVTNLNGLVEGTDLAGKSLEEIIKIS-AAD-KSK--AGIFNNSAQVWNHTFYWHSMKPGGGGKPHGKAAELIERDLGGYDAFVKEFKQAGATQFGSGWAWLS-YK--GGKLVISKTPNAETPLTEEGTTPLMTMDVWEHAYYLDYQNRRPDYIDTFLGSLVNWDFVNQ------
>WP_049583830_1_InsecticidalToxins_Bacteria_Proteobacteria_Gammaproteobacteria_Enterobacteriales_Enterobacteriaceae_Photorhabdus_luminescens_laumondii_ATCC29999
MSYSLPSLPYSYEALEPHFDKQTMEIHHTKHHQTYVNNTNSALEAPELSGLDIDDLIQQ-L-DKIPADKRTFVRNNAGGHANHSLFWKGLKL--GTT--GSLKEAIERDFGSVDSFKEKFEQAAATRFGSGWAWLV-LKD-DGKLAVVSTANQDNPLMESGY-PIIGLDVWEHAYYLQYQNRRPDYIKAFW-SVVNWDEAAIRYQ---
>OGV16091_1_Bacteria_Ignavibacteria_RIFOXYC2_FULL_Ignavibacteria_38_25
--FELAPLPYAHNALEPYVDAQTMEIHHGKHHAAYVANLNKAVEGAELEGKSLEELFKN-I-SKLPV----AVRNNGGGHYNHTMFWNVMGPNKGGKPSGALAEAINAAFGSFEKFQETFNATATTRFGSGWAWLS-V-S-GGKLVVSSTPNQDNPLMDKGF-PILGLDVWEHAYYLKYQNRRPEYITNWW-NVVDWDAVAKRFAEAK
>WP_014770165_1_Bacteria_Proteobacteria_deltaepsilon_subdivisions_Epsilonproteobacteria_Campylobacterales_Campylobacteraceae_Sulfurospirillum_barnesii_SES_3
-AFSLAPLPYGYDALEPAIDKETMQIHHGKHHQAYVSNLNAQVTYPELASMNLEAIMAS-I-SKYNA----AVRNNGGGHYNHALFWKLMAPMGGG-PSATLSKAIERDFGSLEKMKEAFEKAGATRFGSGWAWVV-VTS-DKKLAVTSTPNQDNPLMDKGT-PILAVDVWEHAYYLKYQNKRGDYLKQWW-SVVNWNEVNARFDAA-
>SPE40764_1_Bacteria_FibrobacteresAcidobacteria_group_Acidobacteria_Solibacteres_Solibacterales_Solibacteraceae_Candidatus_Sulfopaludibacter_spSbA3
--FVLPKLPYAYDALEPYIDAQTMQIHHDKHHQAYVDNLNKAISGAALSRLSVEELLQR-L-DALPAAVRTAVRNQGGGHANHSLFWQTLC--TSGKPAGRLTAALDRSFGGQDKFEEKLQASALGVFGSGWAWLS-VDS-GKNLVLDSAPNQDSPLL-SGKRPLLGIDVWEHAYYLKYQNRRADYLKAIV-KVINWDFVTARYE---
>XP_002295691_1_Eukaryota_Stramenopiles_Bacillariophyta_Coscinodiscophyceae_Thalassiosira_pseudonana_CCMP1335_ASM14940v2
-AVELPDLPYGYSALSPVISKKTLMTHHLKHHAKYVATANQILNDEKLS-KELEQIIKNV-LAI--TH--PSLFNNIAQSWNHAFYWKCMSVKGGGTPTSALMNMIERDFGSFDNLRQLMETAALTAFGSGWAWLG-YD---GKLIVTKTTGAGNPMTE-GITPILTIDVWEHAYYLDYQEKRNAYVKGFFDKLVNWSFAEESLELA-
>PJA98577_1_CG08_land_8_20_14_0_20_Ignavibacteria_37_9_curated
-SFSLPELPYSYDALEPYIDKMTMEIHHTKHHNGYLTKLNAAVDGTELEGKTLEELMAE-I-SSHSM----AVRNNGGGHYNHSLFWSIMKKN-GSKPDGELSKGINSTFGSFDKFKEEFSNAAATRFGSGWAWLI-V-S-DGKLAITSTPNQDNPLMDKGT-PILGIDVWEHAYYLKYQNKRPDYISNWF-NVINWEEVANRFALAK
>WP_013544721_1_Bacteria_Proteobacteria_Alphaproteobacteria_Rhizobiales_Bartonellaceae_Bartonella_clarridgeiae_73
MTFKLVELPYDYDALSPYMSRETLEYHHDKHHLAYLTNTNNFIKDLGLENKSLTDIIKET-FGK---N--PGLFNNAAQYYNHNHFWNWMKKGGGGLP-AKLAKAIESDLGGYDKFRADFIAAGVAQFGSGWAWVA-L-K-DGKLEIMKTPNGENPLIH-DAQPILGVDVWEHSYYIDYRNARPKYLEVFVDHLINWDYVLELYES--
>WP_034292129_1_Bacteria_Proteobacteria_Betaproteobacteria_Neisseriales_Neisseriaceae_Alysiella_crassa_DSM_2578
MAYTLPELGYAYDALEPHFDKETMEIHHSKHHQAYVNNANAALESPDFQNLSAEELIAR-L-AELPADKQTVLRNNAGGHANHSLFWTILKT--GTT--GSLKAAIERDFGSVENFQAEFEKAAQTRFGSGWAWLV-IE--GGKLKVVSTANQDSPLMQSGF-PIIGLDVWEHAYYLKFQNRRPDYIKAFW-NVVNWDEAQRRFDS--
>OGM92004_1_Candidatus_Wolfebacteria_bacterium_RIFCSPLOWO2_01_FULL_47_17b
--YTLPQLKYSYDALEPHIDAKTMEIHHTKHHQAYIDKLNAALEKPEVDTGNLEGMLEN-I-HTIPEDIHTAVQNNGGGHANHSFFWTSMSP-HPKEPEGDLKTALEEAFGSMDDFKKKFEEKATGRFGSGWAWLT-MDA--EKLRVHSTPNQDSPLME-KRIPIIGLDVWEHAYYLKYQNRRADYVNAWW-QVLDWAAAEKNYE---
>XP_001690591_1_Eukaryota_Viridiplantae_Chlorophyta_Chlorophyceae_Chlamydomonas_reinhardtii_v3
-ALELKSPPYALDALEPHMSKQTLEFHWGKHHRAYVDNMNKQVAGTPLDGKSLEEIVLAS-NNG---Q-PTPVFNNAAQVWNHTFFWESMKPNGGGAPTGALAEAITRDFGSLDKFKEEFKQAGMTQFGSGWAWL----K-TGKLSISKSPNAVNPVVE-GKTPILTVDVWEHAYYIDVQNRRPDYITTFMEKLINWDAVAQRYAAA-
>WP_051282957_1_Bacteria_Proteobacteria_Gammaproteobacteria_Xanthomonadales_Xanthomonadaceae_Silanimonas_lenta_DSM_16282
--YRLPPLPYAEDALEAAIDAETMRLHHQRHHGGAVATLNQLAELPELRGGEIEPLLAR-I-STLPP----AVRNNLGSHYNHSLFWTVMAPAGGG-PSPALRKAIEAAFGSQEAMQQQFSQAAASRFGSGWAWLV-RRE-DGSLAITSTPNQDNPLMDRGT-PILGLDVWEHAYYLRYQNRRGDYIGAWW-QVVDWNAVSRRFEAAQ
>PIR69262_1_CG10_big_fil_rev_8_21_14_0_10_Niyogibacteria_OD1_46_36_curated
----LPKLSYAYDALEPYIDARTMEIHHTKHHQGYVDKLNAALEGPELQGKSIEDLLRD-V-EYIPEDIRQAVINNGGGHANHSLFWASMSPEGGGEPQGSIAAAIQETFGGFSGFKEGFAKAATGRFGSGWAWL--VKY-NGALAVISTANQDSPLMD-GQVPLLGLDVWEHAYYLTYQNKRPDYIAAWW-NTVNWQEAEKRFHA--
>WP_051313014_1_Bacteria_BacteroidetesChlorobi_group_Bacteroidetes_Cytophagia_Cytophagales_Cytophagaceae_Sporocytophaga_myxococcoides_DSM_11118
--FTLPALPYAYEALEPSFDTQTMQIHHDKHHDAYVKNLNKEVANPALNGKTIEEICKN-V-SKYNT----AVRNNGGGHYNHSLFWTVLSPK-GGAPAGALSEDINKTFGSFDNFKAQFSDSAKTRFGSGWAWLI-VGQ-DGKLKITTTPNQDNPLMDKGT-PVLALDVWEHAYYLKYQNKRPDYISAFW-NIVNWDEVSRRYAEAK
>WP_014560498_1_Bacteria_BacteroidetesChlorobi_group_Ignavibacteria_Ignavibacteria_Ignavibacteriales_Ignavibacteriaceae_Ignavibacterium_album_Mat9_16_JCM_16511
--FELPPLPYSYDALEPYIDKMTMEIHHTKHHQAYINNLNKAIEGTDMEKMTMEEMFAS-V-SKLPV----AVRNNGGGHWNHSLFWTLMKPNGGGKPSGALADAISAQFGSFDDFKKKFSDAAAGRFGSGWAWLV-K-A-DNKLIVTSTPNQDNPLMDKGS-PILGLDVWEHAYYLKYQNRRPEYIENWW-NVVNWDKVAELFSKAK
>WP_015108577_1_Bacteria_Cyanobacteria_Chroococcales_Cyanobium_gracile_PCC_6307
-AFVLPPLPYPADALAPAIEPTTMTIHHDRHHGAYVANLNARIDHPELEGMALEDLQGR-I-SRYPA----AVRNNGGGHYNHSLFWRVMAPPGGG-PSPQLGAAITAAFGSPEALQQRFARAAADRFGSGWTWLI-RRP-DGSLAIASTANQDNPLMDRGV-PLLGLDVWEHAYYLDYQNRRPDYIAAWW-SLVNWNEVNRRFAAG-
>WP_025863282_1_Bacteria_BacteroidetesChlorobi_group_Bacteroidetes_unclassified_Bacteroidetes_Prolixibacter_bellariivorans_ATCC_BAA_1284
MSFIQPELKYDYTALEPYIDARTMEIHYTKHHAGYTNNLNKAIEGTELDGKTIEEVLSV-V-SKFPA----AVRNNAGGFYNHNLYWEVMQPGGSSEPKGELADAINSAFGSLDAFKDVFSKAAATRFGSGWAWLI-KDG--NELKVESTPNQDNPLMDKGT-PILGIDVWEHAYYLNYQNRRPEYIEAFW-KVINWDEVDRRFKG--
>WP_013478555_1_Bacteria_Proteobacteria_Alphaproteobacteria_Caulobacterales_Caulobacteraceae_Asticcacaulis_excentricus_CB_48_1
-AFTLPALPYAANALEPAIDAETMTIHHDRHHKAYVDTLNKALNEPALKGKSLAELLAS-A-GSLP----MVVRNNAGGHWNHSFFWQSLTPQSG-KPSAALAKAIADQWGSLDAFKAEFKKAGTGRFGSGWAWLI-VGK-DGKLAITSTPNQDNPLMDKGT-PILGNDLWEHAYYLKYQNKRADYLDAFW-QVVNWKAVSDRYAEA-
>OGV18442_1_Bacteria_Lentisphaerae_GWF2_Lentisphaerae_38_69
MSFILPRLPYSKDALEPHISAKTLDFHHGKHHSAYVRSLNELIEGTAFANDELETIIKKT-ANN-TAQ--SRIFNNAAQVWNHNFYWKSMKPNGGGKPTGCIEQMINTDFADYMTFIANFKNAGLTQFGSGWIWLV-LK--NNKLEIMKTSNADTPIAH-NIKPLLTVDIWEHAYYLDYQNRRGDYLDAFFKYLVNWDNANSL-----
>WP_084274477_1_Bacteria_BacteroidetesChlorobi_group_Bacteroidetes_Flavobacteriia_Flavobacteriales_Cryomorphaceae_Crocinitomix_catalasitica_ATCC_23190
--YTLPALGYAYSALAPTIDAETMEIHHTKHHAGYVKKLNKALEN-NGNVNTLPQLFAA-I-KE--NEDDDKLRQNGGGHYNHSLFWEILDPT--DSPEPEFKAKINSKFGSVGELKAKMIENGVAVFGSGWTWLS-VDN-NDELFLSSTPNQDNPLMNHGT-PILGIDVWEHAYYLNYQNERKQYLENIM-DIVNWKKVEEKYLVA-
>OHD66962_1_Spirochaetes_bacterium_RBG_13_51_14
MAFTLPDLPYPKDALEPHISARTLEFHHGKHHNAYITNLNNLVKGTVLENEDLENIIKKT-SGD-ASK--AGMFNNAAQTWNHTFYWHSMKKSGGGQPPAGIAKMINEAFGGFDKFKEEFKNAATTQFGSGWAWLV-RE--GTALKVIKTSNADTPIAH-GQKPLLTIDVWEHAYYLDYQNRRPDYITAFIDNLLNWEFVSQ------
>PNH11408_1_Eukaryota_Viridiplantae_Chlorophyta_Chlorophyceae_Tetrabaena_socialis_TetSoc1
--LALKPPPYALDALEPHMSKQTLEFHWGKHHRAYLDNMAKQIAGTPLEDKSLEEIVVAS-NGG---N-PTPAFNNAAQVWNHTFFWESMKPNGGGAPTGALAEAITRDFGSLDKFKEEFKAAGLTQFGSGWAWL----K-AGKLSISKTPNAVNPVVE-GKTPILTCDVWEHAYYIDVQNRRPDYITTFLTSLVDWESVAARYAAA-
>SMH72495_1_Archaea_Thaumarchaeota_Nitrosotalea_okcheonensis
--YELPKVPYTYDSLEPHIDAKTMEIHHTKHHQAYTDGLNNALANSELQNMELTKLLSN-L-NQVPENVRGAVNFHGGGYENHALFWNSMKSGGGGKPGGSLEEAINSVFGNFDSFKEKFIKDTIAIQGSGWGWLA-YNPQTKKVEFTTMPNQTSPRTK-NLIPLMGLDVWEHAYYLKYQNRRADYVNAWW-NVINWDEID-------
>AFS82558_1_Archaea_Thaumarchaeota_Nitrosopumilales_Nitrosopumilaceae_Candidatus_Nitrosopumilus_sediminis_AR2
VRYELPRLPYGYNELEPFIDTETMKIHHQKHHQSYVDGLNKALADSASHPQYISSILSD-L-KSIPESGRSAINFFGGGFENHRLFWETMIPNSDGKPGGQLEDQIDVYFDNFENFKKVFSEKAINIQGSGWCWLV-FNS-THKIEIITTENQTSPWT-LGKFPLLGLDVWEHAYYLKYQNKRPDYVKAWW-NVVNWDYV--------
>WP_020527694_1_Bacteria_BacteroidetesChlorobi_group_Bacteroidetes_Cytophagia_Cytophagales_Flammeovirgaceae_Flexithrix_dorotheae_DSM_6795
--FELPELQYTTNSLEPFINQDTMDVHYGKHHRGYVEKFNNALAGKTIEVSPFVDILSN-V-SKYGD----AVRNNGGGHYNHSLFWSIMSPDGGGKPRGNFANLINDTFGSFENFKNEFKEEAMSRFGSGWVWLV-V-N-DDQLKIGSTPNQDNPVMDRGV-PILGLDLWEHAYYLKYQNKRGDYVDAFW-DVVNWPEVERRYEAA-
>WP_005596109_1_PigPathogen_Bacteria_Proteobacteria_Gammaproteobacteria_Pasteurellales_Pasteurellaceae_Actinobacillus_pleuropneumoniae_serovar5bstrL20
MAYQLPELGYAYDALEPHFDKATMEIHHTKHHQTYVNNANAALEAPELLEKCPGALIKD-L-SQVPAEKRTAVRNNVGGHVNHTLFWKGLKT--GTT--GALKDAIVRDFGSVEAFQAEFEKAAATRFGSGWAWLV-V-E-GGKLAVVSTANQDNPIMKSGF-PILALDVWEHAYYLHYQNRRPDYIKAFW-NVVNWDEAARRFE---
>WP_007008402_1_Bacteria_Proteobacteria_Alphaproteobacteria_Rhizobiales_Phyllobacteriaceae_Nitratireductor_aquibiodomus_JCM_21793
MAFELPDLPYDYEALQPFMSKETLEYHHDKHHKAYVDNGNKLAAEAGMDGLSLEEVVKQS-HGK---N--AGLFNNAAQHYNHVHFWKWMKKGGGGLP-GALAKAIDSDLGGYDKFRADFINAGATQFGSGWAWLA-V-K-NGKLEIMKTPNGENPLIH-DAKPILGVDVWEHSYYIDYRNARPKYLEAFVDSLINWDYVLELYE---
>XP_001617169_1_Eukaryota_Alveolata_Apicomplexa_Aconoidasida_Haemosporida_Plasmodiidae_
MAIILPKLKYALNALSPHISEETLNFHYNKHHAGYVNKLNGLIKDTPFATKSLLEIVKES-TG--------AIFNNAAQIWNHSFYWDSMGPNCGGEPHGEIKEKIQEDFGSFNDFKNEFSNVLCGHFGSGWGWLA-LNN-NNKLVILQTHDAGNPIKD-NTIPILTCDIWEHAYYIDYRNDRASYVKAWWN-LVNWNFANENLKKA-
>XP_001433955_1_Eukaryota_Alveolata_Ciliophora_Intramacronucleata_Oligohymenophorea_Parameciidae_Paramecium_tetraurelia
MSFVLDPLPYAQDALAPHISANTISFHYGKHHAGYVNKLNELTKGTPYETQSLTDVVKNT-FGN-PAT--VAIFNNAAQNWNHTFYWRSMKQQGGGPATGQVKDLILQSFDSLDSFSKAFTDAALSQFGSGWTWLV-E-K-DGKVSIVKTSNADNPITS-GYNPLITLDVWEHAYYLDFQNRRVDYANLFLTNLVNWDYANQ------
>WP_028574560_1_Bacteria_Proteobacteria_deltaepsilon_subdivisions_Deltaproteobacteria_Desulfovibrionales_Desulfohalobiaceae_Desulfonatronovibrio_hydrogenovorans_DSM_9292
MSFTLPELPYSKDALAPHISVQTLEFHHGKHHNTYVVNLNKLIQGTDLASESLETIIQKS-AGV-PDK--SGIFNNAAQVWNHTFYWNCMKPGGGGKPSGPVSEKINQDLGGYEKFVEEFKNAGLTQFGSGWAWLV-LK--GGKLEVMKTLNADTPLAH-GIKPLLTMDVWEHAYYLDYQNRRPDYIDTFISSLINWEFVNS------
>PJC50669_1_Archaea_CG_4_9_14_0_2_um_filter_Nitrosopumilales_34_16_curated
VRYELPRLPYGYDDLEPFIDTETMNIHHQKHHQAYVDGLNKSLAAGESHPQYISSILSD-L-NSIPESGRSAINFFGGGFENHRLFWETMIPNDDGKPGGKLEDSIDVYYDDFENFKKVFSEKAIGIQGSGWCWLV-FNE-THKIEIITTENQTSPWT-VQKYPLLGLDVWEHAYYLKYKNKRSDYVDAWW-NVVNWDYV--------
>OGV31241_1_Bacteria_Ignavibacteria_RIFOXYD12_FULL_Ignavibacteria_36_8
--FELPALPYTYDALEPYIDKMTMEIHHTKHHNAYVTNLNKAVDGTELAGKSLEELFMN-I-SKYPA----PVRNNGGGHFNHSFFWKLMKK-GGGIPTGELASAINSTFGSPDDLKKKFNEAALGRFGSGWAWLV-S-S-NGKLVVSSTPNQDNPLMDKGT-PVLGLDVWEHAYYLKYQNRRNEYAENWW-NVVNWDQALANYLSAK
>WP_027886931_1_Bacteria_Deinococcus_Thermus_Deinococci_Thermales_Thermaceae_Meiothermus_taiwanensis_DSM14542
--FKLPELAYPKDALEPHIDAQTMEIHHGKHHAAYVNNLNAALEKPELHGWSLEDLLTK-I-NQVPEDIRTAVRNNGGGHHNHTLFWDILTPGGSKEPTGKLAEAIQATFGSFDELKAKLTQAGASRFGSGWAWLV-KDK-DGKLHVYSTANQDSPLME-GHTPLLGIDVWEHAYYLKYQNRRPDYLAAIW-NVINWDKVAE------
>OGV31241_1_Bacteria_Ignavibacteria_RBG_13_Ignavibacteria_36_8
--FELPALPYTYDALEPYIDKMTMEIHHTKHHNAYVTNLNKAVDGTELAGKSLEELFMN-I-SKYPA----PVRNNGGGHFNHSFFWKLMKK-GGGIPTGELASAINSTFGSPDDLKKKFNEAALGRFGSGWAWLV-S-S-NGKLVVSSTPNQDNPLMDKGT-PVLGLDVWEHAYYLKYQNRRNEYAENWW-NVVNWDQALANYLSAK
>WP_020560583_1_Bacteria_Proteobacteria_Gammaproteobacteria_Thiotrichales_Thiotrichaceae_Thiothrix_flexilis_DSM_14609
MAFTLPELPYAKDALAPHMSAETLEYHHDKHHNAYVTNLNNLIPGTQFEKMTLEEIVKAA-VG--------GVYNNAAQVWNHTFFWNCLKPNGGGAPTGALADAINKKWGSFDEFKKAFQTSAVGNFGSGWTWLV-KKA-DGSVDIVNMGAAGTPLTT-GDKALLTIDVWEHAYYIDYRNLRPKFVETFLNSLANWDFASANYAA--
>WP_124994886_1_PoultryPathogen_Bacteria_Proteobacteria_Gammaproteobacteria_Pasteurellales_Pasteurellaceae_Avibacterium_paragallinarum_FARPER174
MAYTLPELGYAYDALEPHFDAQTMEIHYSKHHQAYVNNANAILETPQFADLCPGELITK-L-AEVPADKRTGLRNNAGGHANHSLFWKSLKK--GTT--GALKDAIIRDFGSVEPFQAEFEKAAATRFGSGWAWLV-L-N-NGKLEVVSTANQDSPLMKEGY-PIFGLDVWEHAYYLKFQNRRPDYIKEFW-NVVNWDYAAERFE---
>WP_048119279_1_Archaea_Thaumarchaeota_Nitrosopumilales_Nitrosopumilaceae_Candidatus_Nitrosopumilus_adriaticus
VRYELPRLPYGYDELEPFIDTATMKIHHQKHHQAYVDGLNKSLAEGTSHPKYISSILSE-I-TSIPESGRSSINFFGGGFENHRLFWETMTPDSEGRPSGKIDGAIDVYFDGFDNFKKIFSEKALSIQGSGWCWLV-FNQ-TNKIEIITTQNQDSPWV-VQKTPLLGLDVWEHAYYLKYQNKRADYVNAWW-NVVNWDYV--------
>WP_040095204_1_Bacteria_Proteobacteria_deltaepsilon_subdivisions_Deltaproteobacteria_Desulfuromonadales_Geobacteraceae_Geoalkalibacter_ferrihydriticus_DSM_17813
--FSLEPLPYASDALEPYIDKMTMEIHHGLHHQAYINNLNAQVNFPQLEGMSLEEMMGK-I-STFSA----AVRNNGGGHYNHDLFWKVMAPPGGG-PSSELVKAIDKAFGTMDEMKKQFNQAGATRFGSGWAWLI-VTA-DKELAVTSTANQDNPLMDKGT-PILALDVWEHAYYLSYQNRRGAYLDFWW-NLVNWNEVNRRYAEA-
>WP_077533846_1_Bacteria_Firmicutes_Clostridia_Clostridiales_Ruminococcaceae_Massilimaliae_massiliensis
-------LPYDYDSLEPHIDSLTMHLHHDKHLQTYIDRLNQALKEPRLQPLSLEQLIRS-A-AHQPRHIGVPISQNAGGVYNHRMYFETLTPDSPTQPNTLLANAIDRSFGSFSEFQKQWKEAALGVFGSGYGWLV-ADR-CGRLRIIKTANQDTPLT-LGLSPVINIDVWEHAYYLKHYNKRADYIDDWF-QVADWTKAGERYASA-
>WP_013540953_1_Bacteria_Proteobacteria_Betaproteobacteria_Burkholderiales_Comamonadaceae_Variovorax_paradoxus_EPS
MLYTLPALPYAFDALEPHLDAQTMEIHHGKHHQTYVNNLNAAVKDTPHEGTPVEQLIVD-I-EQLPEALRAPVRNNGGGHANHSLFWTVMAPVGGGTPTGDLAKAIDADLGGFDVFREAFTKAALTRFGSGWAWLS-VAK-GGKLAVESSGNQDSPLMS-GNTPILGLDVWEHAYYLKYQNRRPEYIAAFY-NVVNWAEV--------
>WP_005543732_1_PeriodontitisPathogen_Bacteria_Proteobacteria_Gammaproteobacteria_Pasteurellales_Pasteurellaceae_Aggregatibacter_actinomycetemcomitans_624
MAYTLPELGYAYDALEPHFDAQTMEIHHSKHHQAYVNNANAALEEQALSEGCPGKLLAH-L-SEITPEKRLALRNNVGGHLNHSLFWKSLKK--GTT--GPLKDAIERDFGSVENFKAEFEKAAATRFGSGWAWLV-L-E-NGKLAVVSTANQDNPIMKSGV-PIFGLDVWEHAYYLKFQNRRPDYIKEFW-NVLNWDFANERFE---
>OIO92901_1_CG2_30_FULL_Chloroflexi_64_16_curated
MAFELPALPWAADALEPHYSARTMSFHYGKHHNAYVTNLNKLIADTPLAEMTLEQIIKAV-ADD-PAK--VGVFNNAAQVWNHTFFWHSMKPGGGGRPGGALAARLDEAFGDIDKFAEQFKATAAGRFGSGWGWLV-LD--GGALKVMSTANADTPLAH-GLTPLLTVDVWEHAYYLDYQNRRPDFIQAFLDHLVNWEFVAE------
>AFZ46230_1_Bacteria_Cyanobacteria_Chroococcales_Cyanobacterium_stanieri_PCC_7202
MAYELAPLPYDYSALEPCISKSTLEFHHDKHHAAYVSKYNDAVKGTDLEAKPIEEVIKSI-AND-ASK--AGVFNNAAQAWNHSFYWQCMKPNGGGTPTGELAAKIDADFGSFDKFVEEFKNAGATQFGSGWAWLV-LD--NGTLKVTKTGNAGNPITA-GQTPLLTMDVWEHAYYLDYQNKRPAYIDDFLGKLVNWDFVAQ------
>WP_095033745_1_Bacteria_Proteobacteria_Gammaproteobacteria_Enterobacteriales_Enterobacteriaceae_unclassified_Enterobacteriaceae_Candidatus_Hamiltonella_defensa_MI47
MSYSLPSLPYAYDALEPHFDAKTMEIHHTKHHQAYVTNANSVLSSPELTKLSVESLIQD-L-NCVPSEKRVFMRNNAGGHANHGFFWTGLKI--GTV--GKLKIAIEKDFGSVDAFKTQFEQAAATRFGSGWAWLV-LKN-TGKLAVVSTANQDNPLMDSGV-PIMGLDVWEHAYYLKYQNRRPDYIKAFW-QVVNWDEAEKRF----
>WP_014768621_1_Bacteria_Proteobacteria_deltaepsilon_subdivisions_Epsilonproteobacteria_Campylobacterales_Campylobacteraceae_Sulfurospirillum_barnesii_SES_3
MAITLPKLPYEADALEPYISANTLGFHHGKHHQTYVTNLNNLIQNTPLAEEALEAIIFAS-ANV-PEK--VGIFNNAAQVWNHTFYWNCMKKDGGGVPSGAIASKITEDFGSYDAFAEAFKNAGLTQFGSGWAWLV-LE--NGKLKITKTSNADTPMVH-QQKALLTVDVWEHAYYLEYQNRRADYIDIFLKHLVNWEFVNE------
>WP_011384892_1_Bacteria_Proteobacteria_Alphaproteobacteria_Rhodospirillales_Rhodospirillaceae_Magnetospirillum_magneticum_AMB_1
MAFELPPLPFAIDALEPHISARTFEFHHGKHHAAYVTNLNNLTKDTDLASKSLEEVIKVA-AADLPAK--QGIFNNAAQVWNHTFFWNCLKKGGGGKPGAKLLAKIEADLGGFDKFKEDFKAAAVGQFGSGWAWLV-LD--GGKLKITKTANADLPLAH-GQKALLTVDVWEHAYYLDWQNRRPDFVQCFLDNLVNWDFVE-------
>WP_038031298_1_Bacteria_BacteroidetesChlorobi_group_Bacteroidetes_Bacteroidetes_Order_III_Incertae_sedis_Thermonema_rossianum_DSM_10300
MAFEQVKLPYAEDALEPYIDAQTMNLHYTKHHAGYTAKLNDAVKGTALEGMSIEDIFKN-V-SKHPV----AVRNNGGGFYNHNLYWQIMSPKGGEL--GNVVEAIKKKWGNFDAFKAEFSQAAAGVFGSGWAWLI-V-K-DGELLITQTPNQDNPLMDQGV-PVLGIDVWEHAYYLKYQNRRPEYIEAFY-NVINWEKVNEFYELA-
>WP_014429397_1_Bacteria_Proteobacteria_Betaproteobacteria_Burkholderiales_Rubrivivax_Rubrivivax_gelatinosus_IL144
MERTLPPLPYALDALAPHYSRETLEYHHGKHHNAYVVNLNNLQKGTEFESLPLEDVVRKS-SG--------GIYNNAAQIWNHTFFWSCMKPEGGGEPSGALAAAIAAKWGSYAAFKEAFVKSAVGNFGSGWTWLV-KKA-DGSLDIVNMGAAGTPLTT-GDTPLLTVDVWEHAYYIDYRNLRPKFVETFLDKLVNWSFAEANYAA--
>PIW43212_1_Bacteria_Proteobacteria_Zetaproteobacteria_Zetaproteobacteria_bacterium_CG12_big_fil_rev_8_21_14_0_65_55_1124
MTITLPDLPYDKAALEPHISSRTMDFHHGKHHNAYVTNLNKLIAETDLAGKTLEDIIKAT-VND-ADK--TGIFNNAAQVWNHTFYWQSMKPNGGGVPSGDIAEKIIADFGSHDNFISEFKTAGLTQFGSGWAWLV-LK--NNKLEIMKTTNADTPIAH-GIMPLLTVDVWEHAYYLDYQNGRGNYLDSFFNNLINWDFVNS------
>WP_013270530_1_Bacteria_Proteobacteria_Alphaproteobacteria_Caulobacterales_Caulobacteraceae_Brevundimonas_subvibrioides_ATCC_15264
MAFTLPPLPYAYDALEPAIDSETMTFHHDKHHQAYVDKLNEAVAAASLADHSIEDLLKG-V-SKLPK----AVRNNGGGHWNHSLFWELLAP-GGGEPSAELAAAIDRDLGGLEKFKTDFNAAGAGQFGSGWAWLI-V---DGKLKITSTPNQDNPLMDKGA-VVLGADVWEHAYYLKYQNRRPDYLKAFW-TVVNWNKANELYAAA-
>WP_012805288_1_Bacteria_Proteobacteria_deltaepsilon_subdivisions_Deltaproteobacteria_Desulfovibrionales_Desulfomicrobiaceae_Desulfomicrobium_baculatum_DSM_4028
MIFVLPDLPYSKDALSPCISAKTLDFHHGKHHQLYIDNTNKLIAGTDLEGQTLREIVMAT-AND-PAK--AGIFNNAAQVWNHSFYWRCMKAGGGGAPTGAVAEGINKAFGNYENFAKAFKEAGMTQFGSGWAWLV-EK--NGKLEIMKTGNADTPMAH-GAKALLTADVWEHAYYLDYQNRRADYLQDFLGKLINWEFVNQ------
>WP_011514541_1_Psyhrophile_Bacteria_Proteobacteria_Gammaproteobacteria_Pseudomonadales_Moraxellaceae_Psychrobacter_cryohalolentis_K5
----LPDLPYAKDALEPHISAETLEFHHDKHHNAYVTKLNELLPGSGLEDKTLSEIIIAT-AKD--SK--QGMFNQAAQVWNHTFYWNCMTPNGGGEPTGDLKAKIEEDFGSYDKFREEFKNAALTQFGSGWAWLV-ADV-GGKLSIAKTANADTPLAH-DQIAVLTCDVWEHAYYIDYRNRRPDYVDTFLDKLVNWDYANAKYKG--
>WP_011608621_1_CattlePathogen_Bacteria_Proteobacteria_Gammaproteobacteria_Pasteurellales_Pasteurellaceae_Histophilus_somni_129P
MAYTLPELGYAYDALEPHFDAQTMELHHSKHHQTYVNNANAALETPEFTDLCPGQLITK-L-VEVPADKRTAIRNNVGGHVNHSLFWKGLKT--GTT--GPLKDAIERDFGSVESFQAEFEKAAATRFGSGWAWLV-L-N-QGKLEVVSTANQDSPLMKEGF-PILVLDVWEHAYYLKFQNRRPDYIKAFW-NVVNWDVAAERFE---
>WP_011238682_1_Bacteria_Proteobacteria_Betaproteobacteria_Rhodocyclales_Rhodocyclaceae_Aromatoleum_aromaticum_EbN1
MEHTLPQLPYAKEALAPHISAETMEFHYGKHHQAYVTNLNNLIKGTEFENLDLEAIVKKA-AG--------GIYNNSAQVWNHTFFWNCMKPNGGGEPAGSLADAIKAKWGSFEDFKKAFTTSAVGNFGSGWTWLV-KKA-DGSVDIVNMGAAGTPLTT-GDEPLLCIDVWEHAYYIDYRNRRPDFVAAFLNNLANWDFASKNFAA--
>WP_017289583_1_Bacteria_Cyanobacteria_Oscillatoriales_Leptolyngbya_boryana_dg5
MAFTQPPLPFPKDALEPYMKAETFDYHYGKHHAAYVTNLNKLVEGTPMESLSLEDVIKQS-FGD-SSK--VGVFNNAAQVWNHTFFWNCLKAGGGGAPTGELAAKIDAAFGSLDKFKEEFSNAAATQFGSGWAWLV-DD--GGTLKVTKTPNAENPLVH-GQKPLLTLDVWEHAYYLDFQNARPAFIKNFLDNLVNWDFVAQ------
>OGU57264_1_Bacteria_RIFIGX_GWF2_RIF_IGX_33_9
--FKQDPLPYAYNALEPYIDAQTMEIHYSKHHAGYIQKLNAAIQGNN--DITYDELFSN-M-NKYNN----AVRNNAGGSYNHNLFWKLLTPEKNTKPSTDLIKDIEKTFGSFDAFKEQFSNSALSVFGSGWAWLI-VNK-DNKLQIITTPNQDNPLMNRGI-PILTIDVWEHAYYLKYQNRRADYIGSFW-NIINWETVNNLYSKSK
>WP_019947173_1_Bacteria_BacteroidetesChlorobi_group_Bacteroidetes_Cytophagia_Cytophagales_Cytophagaceae_Hymenobacter_aerophilus_DSM13606
--FTLPPLPYAFNALEPHIDARTMEIHHDAHHKGYVSKLNAAVTGP-AEKMSLAELLAS-M-SKQS----EAVRNNAGGHWNHSFFWQIMAPGGG-QPTGNLKTAIDKDFGSFDKFSEEFTKAAGSRFGSGWAWLM-VKK-TGKLMVTSTPNQDNPLMDRGM-PVLGIDVWEHAYYLKHQNKRPDYIKDFW-SVVNWPEVSSRYDAAR
>WP_096539786_1_Bacteria_Cyanobacteria_Nostocales_Nostocaceae_Nostoc_linckia_NIES25
MAFEQPPLPFAPDALESYMKAETFEYHYGKHHKAYVDNLNKLTEGTDLANKSLEEVIQIS-FKD-SSK--TGIFNNAAQVWNHTFFWNSLKPAGGGAPTGDLAAKIDKDFGSFDKFKEEFSNAAATQFGSGWAWLI-DD--GGTLKVIKTPNAENPLAH-GQKALLTLDVWEHAYYIDYRNARPAFIKNFLENLVNWDFVTE------
>WP_015265260_1_Bacteria_BacteroidetesChlorobi_group_Bacteroidetes_Cytophagia_Cytophagales_Cyclobacteriaceae_Echinicola_vietnamensis_KMM_6221_DSM_17526
-GFSQAGLTYDYGALEPNIDATTMEIHYTKHAAGYARKLKAACEGVDM-SKPLEEVLMN-V-SNYST----AMRNNGGGHYNHELFWSIMSPEGGGKPEGELASAIDKAFGSFDAFVEKFEGEAKGRFGSGWAWLV-LDA-NKKLKVGSTPNQDNPLMDQGI-PLMGIDVWEHAYYLHYQNERGKYVSNWW-NVVNWAAVQERYVA--
>WP_029000358_1_Bacteria_Proteobacteria_Betaproteobacteria_Burkholderiales_Alcaligenaceae_Azohydromonas_australica_DSM_1124
MEHVLPPLPYGYDDLAPHYSRETLEYHHDKHHNAYVVNLNNLQKGTEFENMSLEDIIKKS-SG--------GIYNNAAQIWNHTFFWSCMKPNGGGEPKGALAQAINAKFGSYAAFREAFVKSAVGNFGSGWTWLV-KKA-DGSVDIVNMGAAGTPLTT-GDKPLFTVDVWEHAYYIDYRNLRPKFVETFLDKLANWDFAESNFAA--
>OFY33984_1_Bacteroidetes_bacterium_GWF2_38_335
--FELPKLDYSYEALEPHIDARTMEIHHTKHHAAYTNNLNAAIEGTEAKGMKIEEIMAN-I-SKFPM----AVRNNGGGFYNHNLFWKNISPNGGGLPKGDLLKAIEGDFGSFDAFKEKFNQAAATRFGSGWAWLS-IKP-DGKLCVCSSANQDNPLMDKGK-PILALDVWEHAYYLNYQNRRPDYINAFW-NVVNWDEVEKRYKS--
>WP_028125051_1_Bacteria_Firmicutes_Bacilli_Lactobacillales_Aerococcaceae_Eremococcus_coleocolaDSM15696
MAFELPELPYAYDALEPVIDEETMKLHHDKHHNTYVTKLNDAIKGTDLESKSIEEIIAN-L-NDVPEKIRTAVRNNGGGHLNHTLFWDEMAPS-NNEVPADLLKKIEADFGSFEDFKKEFKAAATGQFGSGWAWL--VDN-NGKFEVVGTPNQDNPITD-GKKPLLGLDVWEHAYYLKYRNVRPDYVDAFW-KVVNWDVVAE------
>WP_002614738_1_FruitingBody_Bacteria_Proteobacteria_deltaepsilon_subdivisions_Deltaproteobacteria_Myxococcales_Cystobacterineae_Cystobacteraceae_Stigmatella_aurantiaca_DW43_1
--FTLDDLPYAYEALEPVIDAETMRIHHGAHHKAYVDNLNKAVAASALAGQSLDKILAN-V-SRYD----AAVRNNAGGHYNHTLFWKLMAPKGG-APSKALADQITKDFKSIDEFKKAFAEAGTKRFGSGWAWLV-WTG--DKLQVGSTPNQDNPLMDKGT-PVIANDVWEHAYYLKHRNKRDSYLSGWW-EVLNWNEANRLFDEAR
>WP_008236552_1_Bacteria_BacteroidetesChlorobi_group_Bacteroidetes_Flavobacteriia_Flavobacteriales_Flavobacteriaceae_Imtechella_halotolerans_K1
MAFELPKLPYAYDALEPHIDARTMEIHHTKHHNAYTANLNSAISGTELEGKSIEEILRG-L-DMNNV----AVRNNGGGFYNHNLFWEIMSPNGGGEPKGALADAINSALGSFDAFKEAFSKAAATRFGSGWAWLC-VHK-GGKVEICSTANQDNPLMPGGY-PILGIDVWEHAYYLNYQNRRPDYIGAFY-NVINWEKVAELY----
>WP_009054051_1_Bacteria_BacteroidetesChlorobi_group_Bacteroidetes_Cytophagia_Cytophagales_Cyclobacteriaceae_Nitritalea_halalkaliphila_LW7
-GFAQTALAYDYAALEPHIDAMTMEIHYSKHAAAYANNLKEAAEGVDT-SKPLEEVLMS-M-SKYST----KMRNNGGGHYNHELFWSTMSPDGGGAPSGALAAAIDAQFGSYDAFKEAFETAGKTRFGSGWAWLV-LDK-NKGLAVGSTPNQDNPLMDQGI-PLLGNDVWEHAYYLNYTSDRAGYLSNWW-NLVNWKAVEARYVA--
>WP_067536858_1_Bacteria_Firmicutes_Clostridia_Clostridiales_Clostridiales_incertae_sedis_Emergencia_timonensis
--FVNPPLPYDYDALEPYIDTGTMILHHDAHLQTYVDNLNKLLRDPQFQMMTLTGLIQN-L-DSLPYEIAEGVKNNAGGVYNHIMYFNQLTPAENYKEMGKLLEMTQQRFGSADALRAELKKAALSVFGSGNAWLV-TDR-NGTLQVVTTKNQDNPFA-SGLRPILIIDVWEHAYYLKHYNKRAEYIDDFF-QVIDWEKVGE------
>WP_006247907_1_CattleRespiratoryPathogen_Bacteria_Proteobacteria_Gammaproteobacteria_Pasteurellales_Pasteurellaceae_Mannheimia_haemolytica_M42548
MAYTLPELGYAYDALEPHFDAKTMEIHHSKHHQAYINNANAALEAPELLEKCPGALIKD-L-SQVPAEKRIAVRNNVGGHVNHTLFWKGLKT--GTT--GALKEAIERDFGSVEAFQSEFEKAATTRVGSGWAWLV-L-E-EGKLAVVSTANQDNPLMKSGY-PILVLDVWEHAYYLNYQNRRPDFIKAFW-NVVNWDEAARRFE---
>WP_073289729_1_Bacteria_Firmicutes_Clostridia_Clostridiales_Lachnospiraceae_Anaerosporobacter_mobilisDSM15930
-------LPYSYNAMEPYIDEKTMRLHHDKHLQTYIDNLNNALSNPQFHAWTLEQLIVN-I-PSLPEDIQTPVRNNGGGVYNHQFYFNNLINAVNSCPSGLLAEEISKEFGSIDSFFKQFKAAALSVFGSGYAWLV-VNA-AGQLKIITTPNQDTPLP-LGMCPVLNIDVWEHAYYLKHYNLRADYIDDWF-HVVNWDNANKHYMRC-
>WP_011139643_1_Bacteria_Proteobacteria_deltaepsilon_subdivisions_Epsilonproteobacteria_Campylobacterales_Helicobacteraceae_Wolinella_succinogenes_DSM_1740
--FTLAPLPYAFDALEPAIDKETMQIHHGKHHQAYVNNLNAQVTYPELAKMSLEQIMAK-I-SSYNM----AVRNNGGGHYNHALFWTLMAPVGGG-PSSALAKAIDRDFGSLDKMKEAFEKAGATRFGSGWAWVV-VTA-DKKLAITSTPNQDNPLMDKGT-PILALDVWEHAYYLKYQNRRGDYLKEWW-KVVNWNEVNKLFDQA-
>WP_012031632_1_Bacteria_Proteobacteria_Gammaproteobacteria_Cardiobacteriales_Cardiobacteriaceae_Dichelobacter_nodosus_VCS1703A
MSYTFQNLPYAYDALAPVIDEATMHLHKDKHHKTYFDKFTAAIAEE-ENGQPISAIFAR-I-SEFS----SAIRNNGGGYYNHDLYFNAMRAENN-EPTGALLEAINAQFGSFEKFKTDFSTAGVNQFGSGWAWLI-V-K-NGKLAITQTPNQDNPLMDRGT-PILACDLWEHAYYLNYQNKRADYIAHWW-KVVNWDYVAQLFAAA-
>WP_030004470_1_Bacteria_Tenericutes_Mollicutes_Acholeplasmatales_Acholeplasmataceae_Bacteria_Tenericutes_Mollicutes_Acholeplasmatales_Acholeplasmataceae_Acholeplasma_brassicae
MKYELPKLGYAYDALEPNIDARTMEIHYTKHHNAYVTNLNAALEKPELT-TSLEAMLAD-Y-NLIPEDIRGAVRNNGGGHFNHSLFWEILTPGGAKAPKGALLDQINKDFGSFEQFRAQFETAAKTRFGSGWAWLV-K----KGLVVTSTPNQDVPLAE-G-TPILGLDVWEHAYYLNYQNRRPDYVSAFF-NVINWDVVEAKFQ---
>WP_015202326_1_Bacteria_Cyanobacteria_Oscillatoriales_Crinalium_epipsammum_PCC_9333
MAFEQPPLPYDFNALEPHMSAKTFEFHYGKHHAAYVTNLNKLVQDTEMADKSLEEVIKAS-FGD-SSK--TGIFNNAAQVWNHTFFWNCMKPNGGGQPTGELADKINTAFGSFDKFKEEFKNAAVTQFGSGWAWLV-KD--GDTLKITKTPNAENPLAH-GQTALLTVDVWEHAYYLDYQNRRPDFVQTVLDNLINWDFVTQ------
>WP_013163477_1_Alkaliphile_Bacteria_Proteobacteria_deltaepsilon_subdivisions_Deltaproteobacteria_Desulfobacterales_Desulfobulbaceae_Desulfurivibrio_alkaliphilus_AHT2
MTLVLPQLPYAQNALEPHISARTLEFHHGKHHQAYVDNGNKLLASSDLKGLPMEEIIKKT-AAD-PAA--AGIFNNVAQVWNHSFYWQSMKPGGGGAPTGRIAAMIDADFGGLAGFAEAFKTAGATQFGSGWAWLV-LDA-SGRLKVVKTPNAETPLTM-GMKPLLTMDVWEHAYYLDYQNRRPDYMTTFVEKLINWDFVN-------
>XP_020896468_1_Eukaryota_Metazoa_Cnidaria_Exaiptasia_pallida_Aiptasia_1_1
--YTLPSLPYSYDGLEPYIDEATLRVHHLGHHAGYTKKMNAALEGQDLASKSILEILKN-I-HEVPEN-KEAIRNNGGGFVNHAFYWAVMSPN-KAKPTGKIAQLIDXTYGNFSSFKRWFDNEAISLFGSGYTWLC-QDV-TGFLSMLNMINQESPVT-YKL-PVLVIDIWEHAYYLKHQNKRXGYLENWW-KVVDWDKVNQLLE---
>PIY80278_1_CG_4_10_14_0_8_um_filter_cor_Pacebacteria_OP11_42_14_curated
----LPALPYEYSALEPHIDARTMEIHHTKHHQAYIDKLNAALDGLDLQALSVEDLLRK-F-DSLPEAIKTAVRNHGGGHANHTLFWESM-SE-ASMPSEELTAAITANFESLEKFKEQFTAAAGGRFGSGWAWLV-AEP-DKTLAVYSTANQDSPLMQ-GDTPLLGLDVWEHAYYLNYQNRRPDYVTAFW-NLVNWSAVASRHQA--
>WP_069871073_1_Bacteria_Firmicutes_Clostridia_Clostridiales_Clostridiales_incertae_sedis_Fusibacter
MKFQLPNLTYAYDALEPHFDKQTMEIHHTKHHAGYTNNLNAALEG-----KDIEAILKG-L-EAIED-VRVAVRNNGGGFYNHSLFWTLLSPNGGGEPKGKLKEALVKQFGSFETFKENFNEAAAKRFGSGWAWLT-I-K-DGVLGIESTANQDSPLSDKDV--LLGLDVWEHAYYLKFQNKRPDYISAFW-HLVNWDEVESRFEQFK
>WP_013746872_1_Bacteria_Proteobacteria_Gammaproteobacteria_Pasteurellales_Pasteurellaceae_Gallibacterium_anatis_UMN179
MAYTLPELGYAYDALEPHFDALTMEIHHSKHHQAYVNNANALLELEELKAMCPGKLSAN-L-DKVPAEKRTGLRNNAGGHFNHSLFWKSLKK--GTT--GKLKEAIERDFGSVDAFKAEFEKAAATRFGSGWAWLV-L-K-DGKLSVVSTANQDNPLMKEGF-PLVGLDVWEHAYYLKFQNRRPDYIKEFW-NVINWDFVAQRYE---
>OGL34327_1_Candidatus_Saccharibacteria_bacterium_RIFCSPHIGHO2_12_FULL_47_17
MMFKLPDLGYAFDALEPHIDAKTMEIHHDKHHGAYVEKLNAALEKSDSQSKTIEELLSG-I-KDIPEDIRTAVQNNGGGHHNHTLFWESMKP-GGKDHHGELADVLKSTFGSLDEFKAKMTEAAIGRFGSGWAWLV-KNG--GKLEVYSTANQDSPLME-GKTPVLGLDVWEHAYYVKYLNRRPEYIEAWW-NVVNWDVVKE------
>WP_051526617_1_Bacteria_Proteobacteria_Gammaproteobacteria_Pseudomonadales_Moraxellaceae_Alkanindiges_illinoisensis_DSM_15370
--FKQAPLPYSSGALEPSIDKQTMEIHYGKHHKGYVDNLNKEINYPALDKMSIEQVQAQ-I-SKYNT----AVRNNAGGHYNHSFFWESLSPKAAG-PSEALLKQINADFGSLDAFEQKFNEAATSRFGSGWAWLV-MTP-DHKLMVTSTPNQDNPLMDKGQ-PLLGLDVWEHAYYLKYQNKRANYTKAFW-NVVNWNKVNQRFEAA-
>PIR94972_1_CG10_big_fil_rev_8_21_14_0_10_Falkowbacteria_OD1_37_6_curated
----LKSLPYTYDALEPFIDARTMEIHHSKHHQGYVDKLNAALAGDDLALKPVEELLAD-L-NVTPEDIRMAVRNNGGGVANHNLFWQIL--A-DKILSGEVKSAIEKEFISFEKFKEEFSKIALTQFGSGWAWL--VVN-NGKLEIMATSNQDSPLST-GKTPILTLDVWEHAYYLKYQNKRADYIEAFF-SIINWEKVDELFVKSK
>WP_065378876_1_EndosymbiontFungi_Bacteria_Proteobacteria_Betaproteobacteria_Burkholderiales_Burkholderiaceae_Glomeribacter_gigasporarum_BEG1
MKHTLPDLPYPKNALAPYISEETLEYHHGKHHQTYVTTLNTLIPGTEFENLSLDAIIKKA-SG--------PIFNNAAQVWNHTFFWSCLTPQGTRSPDGALSDAIQAKWGSYEAFKEAFTKLALGTFGSGWAWLV-KQP-DGSLDLVSTSNAATPLTT-AAKPLLTLDVWEHAYYIDYRNARAKFVEAFWN-IVNWAFAEQNFNHA-
>WP_020852425_1_PlantPathogen_Bacteria_Proteobacteria_Gammaproteobacteria_Xanthomonadales_Xanthomonadaceae_Xylella_fastidiosa_sandyi_Ann_1
--FTLPPLPYAVSALEPAIDTQTMTLHHDFHHKAYVDNLNAAIKDPTLSGKTLEQLLAI-T-STLP----PVVRNNAGGHWNHSEFWKMMAPKGG-KPSAALEAQIKKDFGSLDAFKERFNKAATGRFGSGWVWMI-LTS-SG-LQITSTPNQDNPLMDRGQ-PLLALDVWEHAYYLKYKYKRADYLNAWW-TVVNWNEVNHLFEVAK
>OGG13588_1_Candidatus_Gottesmanbacteria_bacterium_RIFCSPHIGHO2_01_FULL_46_14
--FTLPDLPYSYNALEPYIDERTMQIHHDKHHGAYVKNLNDALTGEAFLSMDMYELMKN-L-NKVPDAMRTKVRNNGGGHANHSFFWTSM--VAGSRPSGEIIKAIDSTFGSFTQFQDKFSAAGVGRFGSGWVWLI-SEK--GKLSIMDTPNQDNPWMD-NKTPILGLDVWEHAYYLKYQNLRADYIAAWW-NIVNWNEVERRYK---
>WP_012627119_1_Bacteria_Cyanobacteria_Chroococcales_Cyanothece_sp_PCC_7425
MAFEQPPLPYDPGALEPYMSARTFEFHYGKHHAAYVTNLNNLTKDTELADKSLEEVIKVT-FKD-PGK--VGVFNNAAQVWNHTFFWNSLKPGGGGTPSGDLAAKIDSAFGSFDKFKEEFKTAAATQFGSGWAWLV-ED--GGSLKVIKTPNAENPLAY-GQKSLLTLDVWEHAYYIDYQNRRPDFIQNFLDQLVNWDFVAQ------
>WP_037459632_1_Bacteria_Proteobacteria_Alphaproteobacteria_Rhodospirillales_Rhodospirillaceae_Skermanella_stibiiresistens_SB22
MAFELPPLPYAYDALDPYMSAQTLQFHHDKHHQAYVTALNNLIKDTPLADKPLEEIVKAS-YGD-PSK--QAIFNNAGQHWNHTLFWQMMKKGGGGIP-GELETKINEDLGGVDKFKEAFTQAGLTQFGSGWAWLV-V-D-GGKLKVTKTPNGENPLVH-GQTVLLGCDVWEHSYYLDYQNRRADYLKAYLDNMVNWEFVAEL-----
>WP_012831913_1_Bacteria_Proteobacteria_deltaepsilon_subdivisions_Deltaproteobacteria_Myxococcales_Nannocystineae_Kofleriaceae_Haliangium_ochraceum_DSM_14365
MAFELPKLPYAEDALEPHISKETIQYHYGKHHQGYVNKVNAAVENTPNADLSIDELVRKV-AGD-AGS--KKLFNSAAQVWNHTFYWNCLSPNGGGEPTGAIAEAINKSFGSFADFKSKFSDAAAGQFGSGWAWLI-KGD-DGGVSIVTTSDAETPMAE-GKTCVLTIDVWEHAYYVDYRNARPKYIEAFWN-IVNWDFVNQ------
>WP_009508956_1_Bacteria_ChlamydiaeVerrucomicrobia_group_Verrucomicrobia_Opitutae_Opitutales_Opitutaceae_Opitutaceae_sp_TAV5
--FSLPSLPYAPDALEPAIDARTMTIHYTKHHQTYITNANAALKPPELHSRTAEQLLEN-L-DALPEDIRTAVRNNVGGHANHSFFWPLLAA--PAE--GPLRADIVATFGSLDAFIAEFNQAAASRFGSGWAWLV-RK--DGKLAVISTANQDSPLS-GAR-PVIGLDVWEHAYYLNYQNRRPDYVKAFW-TILNWDQAEANYATAQ
>YP_005796778_1_Bacteria_Proteobacteria_Alphaproteobacteria_Rhodobacterales_Rhodobacteraceae_Ketogulonigenium_vulgare_WSH001
--FTLPELPYASDALEPVISAQTMELHHGKHHQAYVTNLNNAIAADAPADATLETLVAD-A-GTFT----PAIRNNAGGHWNHTFFWESMAPSRG-EMSAELSDAITAVYGSDEAFRTAFEEAGAGQFGSGWVWLI-VNA-DDQLEITSTPNQDNPLMDQGT-PLLGNDVWEHAYYLSYENRRPEYLTAWW-DVVDWGKVSDRYAEA-
>PJC37604_1_CG_4_9_14_0_2_um_filter_Peregrinibacteria_41_14_curated
--FLLPQLAYNYDALEPHIDKDTMKIHHAKHHQGYVNNLNAALENPDLGNKEIEYILMN-L-DSVPEAIRTTVRNNGGGHYNHSLFWTIMSANGGGEPTGPLAEAITQKWSSFSNFKEEFNNAAKTRFGSGWAWLC-KDG-NGNLQITSTANQDSPLSE-GLVPIMGLDVWEHAYYLKHQNKRPEYIESWW-NVVDWNQVAQ------
>XP_001685502_1_Eukaryota_Euglenozoa_Kinetoplastida_Trypanosomatidae_Leishmania_major_Friedlin_ASM272v2
MPFAAQPLPYPHDALASKMSKEQVTFHHEKHHKGYAVKLTAAAENSALASKSLVDIIKSE-KG--------PAFNCAAQIYNHDFFWRCLSPRGGSKPHGEIASAIIDSFGSFSNFKKEFTAAANGHFGSGWAWLV-KDS-SGKLKVFQTHDAGCPLTE-PDVPILACDVWEHAYYIDYRNDRASYVSAFWN-MVNWSHANHCYRAA-
>WP_026063694_1_PathogenSalmon_Bacteria_Proteobacteria_Gammaproteobacteria_Thiotrichales_Piscirickettsiaceae_Piscirickettsia_salmonis_LF_89
MSFELPALPYAMNALEPHMSQETLEFHYGKHHNTYVTNLNKLIEGTEFASASLEEIIKKS-SG--------GLFNNAAQVWNHTFFWSCLSPQGGNQPSGELLDAIVIKFGSFESFKEQFTQTAVTTFGSGWGWLV-KNQ-VGELELVSTSNAGNPMTE-GKAPLLTCDVWEHAYYIDYRNARPKFLDAFWA-LVNWDFVSENFNNA-
>OGC52216_1_Bacteria_WWE3_RBG_16_WWE3_37_10
MPFELPKLQYAYDALEPHIDAMTMEIHHSKHHAAYINNLNKALEPMDLQTKELEELVKE-L-NSLPESIRTAVQNNGGGHYNHTFFWKLLTPNSSKSPEGPLADALNKEFGNFENFKMEFNKAAMGRFGSGWAWLI-MDS-NKNLSVVSTPNQDNPLMG-GFVPVLGLDVWEHAYYLKYQNRRADYVNAFW-EVVNWIQV--------
>WP_028787425_1_Bacteria_BacteroidetesChlorobi_group_Bacteroidetes_Sphingobacteriia_Sphingobacteriales_Chitinophagaceae_Terrimonas_ferruginea_DSM_30193
-GFSQQPLPYAYNALERAIDAQTMEIHYTRHAASYATALQEAAEGVDM-NKPLEEVLGR-I-SKYST----KMRNNGGGHYNHELFWKSMSPKGGDKPTGPLLTAIEESFNSFDSFKTQFADAGKSRFGSGWAWLY-FDG-DKKLRIGSTPNQDNPLMDKGV-PLLGLDVWEHAYYLRYQNKRPDYITAWW-SVVNWGFVAERFTA--
>WP_096406100_1_Bacteria_Proteobacteria_Gammaproteobacteria_Chromatiales_Ectothiorhodospiraceae_Halorhodospira_halochloris_A
MAHQLPDLDYDYGELERSIDAQTMELHHSKHHNTYVTKLNDAV-GTELEDKPLEELFPN-V-SSLPV----AVRNNGGGHWNHSMFWQMMSPNGGG-PAGALAESIERDFGSFDQFREEFTQAAVGRFGSGWAWLI-KT--NKGLEITDTPNQDNPLMDQGT-PLLTIDVWEHAYYLRYQNRRPDYVEAWW-DVVNWEEVARRFDAA-
>XP_001349375_1_Eukaryota_Alveolata_Apicomplexa_Aconoidasida_Haemosporida_Plasmodiidae_Plasmodium_falciparum_3D7
MVITLPKLKYALNALSPHISEETLNFHYNKHHAGYVNKLNTLIKDTPFAEKSLLDIVKES-SG--------AIFNNAAQIWNHTFYWDSMGPDCGGEPHGEIKEKIQEDFGSFNNFKEQFSNILCGHFGSGWGWLA-LNN-NNKLVILQTHDAGNPIKD-NTIPILTCDIWEHAYYIDYRNDRASYVKAWWN-LVNWNFANENLKKA-
>WP_015404620_1_Bacteria_Proteobacteria_deltaepsilon_subdivisions_Deltaproteobacteria_Desulfobacterales_Desulfobulbaceae_Desulfocapsa_sulfexigens_DSM_10523
MTITLPDLPYQKDGLAPHISSQTLEFHHGKHHSTYVANLNKLIEGTDLAGDTLEDIIRKT-VKD-ESK--TAIYNNAAQVWNHTFYWNCMKPGGGGMPMGAIAEKIVADFGGYDTFVEQLKNSALTQFGSGWAWLV-IK--NNKLTIMKTANADTPIAH-NIKPLLTVDVWEHAYYLDYQNARGTYLDVFIQNLINWEFVNK------
>WP_012444621_1_PlantPathogen_Bacteria_Proteobacteria_Gammaproteobacteria_Xanthomonadales_Xanthomonadaceae_Xanthomonas_oryzae_PXO99A
--FSLPALPYASNALEPAIDTATMEIHHDRHHKAYVDNLNAKVDYPALASTSLEDIQAS-A-SRYDA----AVRNNAGGHYNHSLFWTLMAPAGGG-PSPALKAKLVQTFGSQEAFQTKFTETATKLFGSGWAWLI-LKP-DGSLAITTTPNQDNPLMDRGT-PLLALDVWEHAYYLNYQNKRADYIKAWW-QVVNWNQVNTRYDAA-
>WP_011698624_1_Bacteria_Proteobacteria_deltaepsilon_subdivisions_Deltaproteobacteria_Syntrophobacterales_Syntrophobacteraceae_Syntrophobacter_fumaroxidans_MPOB
MSLTLPDLPYAKNALEPHISARTLEFHHGKHHKAYVDMGNKLTAGTEFENADPEAVLKKI-VGD-ASK--AGMFNNVAQAWNHAFYWKCMKPNGGGAPTGAVAQKINADFGSFEKFAEEFKNAGMTQFGSGWAWLV-LK--NGKLEVTKTPNADTPVAH-GVKPLLVVDVWEHAYYLDYQNLRANYLATFVEKLINWDFVNS------
>WP_012375184_1_Bacteria_ChlamydiaeVerrucomicrobia_group_Verrucomicrobia_Opitutae_Opitutales_Opitutaceae_Opitutus_terrae_PB90_1
--FTLPQLGYGYDALEPHIDARTMEIHHTKHHQAYINNANKALAEPHLRTRTAAELLRD-L-PALPEKVRTTLRNNVGGHANHTFFWEVLSP--QGG-GSELATALNKAFGSLDAFRTQFTEAAMKRFGSGWAWLS-VK--DGTLQVHSTANQDSPLI-GAR-PVLGIDVWEHAYYLHYQNRRADYVKAFW-NVVNWNQVATNYRAA-
>WP_022727281_1_Bacteria_Proteobacteria_Alphaproteobacteria_Rhodospirillales_Rhodospirillaceae_Fodinicurvata_sediminis_DSM_21159
MAFELPKLPYAQDALEPYYSERTLSFHHGKHHQAYVTKTNDLVSGTELEGKSIEDVIKAA-KSS--NN--TTLFNQSAQVWNHTFFWHSMKPGGGGKPTGDIAGKIEEAYGSHEKFVEEYKAKAAGNFGSGWTWLV-LE--GGKVKIVNTDDADTPLVTDGQTPLLTIDVWEHAYYLDYQNRRPDFVQAFFDHLVNWDFVNK------
>WP_006702208_1_Bacteria_Firmicutes_Bacilli_Lactobacillales_Aerococcaceae_Facklamia_ignavaCCUG37419
MAFELPKLPYEYDALEPVIDKQTMEIHHTKHHQAYVTNLNKVIEG-EYESLELEELVKK-I-DTLPESIQTAVRNNGGGHLNHSLFWNLLQSP--NEETSELSDKLIEDFGSIESFKEKFEASAKGRFGSGWAWLV-D-N-QGTLEVIDLPNQDNPLM-GKT-PLFGLDVWEHAYYLNYQNRRPEYVSNFW-KVVNWEQVNKLWK---
>WP_015432932_1_CattlePathogen_Bacteria_Proteobacteria_Gammaproteobacteria_Pasteurellales_Pasteurellaceae_Bibersteinia_trehalosi_USDA_ARS_USMARC_189
MAYTLPELGYAYDALEPHFDARTMEIHHSKHHQTYVNNANAALEAPELLEKCPGALIKD-L-SQVPADKRVAVRNNVGGHVNHTLFWKGLKT--GTT--GALKEAIIRDFGSVENFQAEFEKAATTRFGSGWAWLV-L-N-EGKLAVVSTANQDNPLMVEGY-PILALDVWEHAYYLHYQNRRPDYIKAFW-NVVNWDEAARRFE---
>OGC52382_1_Bacteria_WWE3_RIFCSPLOWO2_01_FULL_WWE3_39_13
--YALPQLKYPYNALEPYIDAMTMEVHYSKHHQGYLDKLNETLMKPELDSQTIENLVRN---SSLPEEIRSAIVNSGGGFLNHSFFWKIMTP---SKASEELKSAITSAFGSFESMKEQFSKSALTRFGSGWAWLA-VDV-NGSLVVVSTANQEAPAV---QLPILGIDVWEHAYYLKYQNRRAEYIENWW-NVVNWKQVSENYSNVK
>WP_007303530_1_Bacteria_Cyanobacteria_Chroococcales_Crocosphaera_watsonii_WH_8501
-------LPYDYNALEPFIDAKTMEIHYTGHHGGYLKKFKKTLEKPELKGKTLEQILGN-I-DNIPSDIRTSIRNNGGGHYNHTVFWAIMTPNGGGEPNGEFATAINNSFGSFEEFKAQFKAESFKRFGSGWVWLV--DK-NGRLEITSSPGQDNPIME-GKYPILGTDVWEHAYYLNYKNSRGSYVDAWW-NTINWDEVNARFKESQ
>WP_028874395_1_Bacteria_Proteobacteria_Betaproteobacteria_Hydrogenophilales_Hydrogenophilaceae_Tepidiphilus_margaritifer_DSM_15129
MEHKLPELPYPKNALAPYISEETLEYHYGKHHQAYVTNLNNLIKGTEYENMDLESIVKKA-AG--------PIYNNAAQTWNHTFYWHCMKPNGGGQPKGALLDAIKAKWGNFDEFRKVLHSSAVNNFGSGWTWLV-KKA-DGSVDVVNMGAAGTPLTT-GDTPLLCIDVWEHAYYIDYRNRRADYVTAFLEHLVNWDFAERNYAA--
>WP_019596066_1_Bacteria_BacteroidetesChlorobi_group_Bacteroidetes_Cytophagia_Cytophagales_Cytophagaceae_Rhodonellum_psychrophilum_DSM_17998
-GFEQTPLGYDYTSLEPNIDAMTMEIHYTKHAAAYAKNLGEAVEGVDA-SKPLEDVLMN-I-SKYST----KMRNNGGGHYNHELYWKIMKPNAGGKPEGVLAEAINSSFGSFEAFVEQFETAGKTRFGSGWAWLV-LDK-SNKLAVGSTPNQDNPLMDQGI-PLMGIDVWEHAYYLNYTSDRAGYISNWW-NVINWDLVSERYEA--
>XP_011773619_1_Eukaryota_Euglenozoa_Kinetoplastida_Trypanosomatidae_Trypanosoma_brucei_DAL972_ASM21029v1
-AAELPPLQFWKDGCAPVLSPRQLELHYTKHHKAYVDKLNAL-AGATYDGKTMEDIIVAL-AND-SKK---VLFNQAAQHFNHSFYWLCITP-NGKPP-KSLESALTAQFGSVDGFKDTFMQAGANNFGSGWTWLC-VDK-NKGLVIDNTSNAGCPITK-GLRPVFTVDVWEHAYYKDFENRRVDYLKEIWT-IVDWEFVSRTYEQA-
>AEI88755_1_EndosymbiontInsectMitochondria_Bacteria_Proteobacteria_Alphaproteobacteria_Rickettsiales_Candidatus_Midichloria_mitochondrii_IricVA
--FKLSDLPYAKNALEPTISANTLSFHHEKHHQTYVTNLNNLIKDRHFSSLSLEEIIKET-NEI---A-EIAIFNNAAQVWNHTFYWHCMRQGGGGAPTGNLLRQIERDFDNYDNFRAEFSRAALSRFGSGWAWLI-WDK-DQRLLVTKTGNADLPMVH-GQVALLTIDVWEHAYYLDYQNRRVDYITAFLDHLVNWQFAEEIF----
>WP_005224046_1_Bacteria_Proteobacteria_Gammaproteobacteria_Chromatiales_Chromatiaceae_Marichromatium_purpuratum_987
MAHELPPLPYAKDALEPVISAETIDYHYGKHHQTYVTKLNDLIVGTEFESASLEEIINSA-QG--------GVFNNAAQVWNHTFYWHCLSPNGGGEPAGALASAIDSTFGSFDAFKQQFEQSAAGNFGSGWTWLV-KNA-EGALEIVNTSNAANPMTE-GKTPLLTVDVWEHAYYIDYRNARPKYLAALWD-KVNWDFVAANYSA--
>WP_028321639_1_Bacteria_Proteobacteria_deltaepsilon_subdivisions_Deltaproteobacteria_Desulfobacterales_Desulfobacteraceae_Desulfobacterium_anilini_DSM_4660
MTITLPDLPFSKDALSPAISATTLDFHHGKHHQTYVANLNKLLEGTDLAGKTLENIIEKT-AGS-PDR--AGIFNNAAQVWNHTFYWHSMKPGGGGSPSGAAAQKIQSDFGGYDAFAKQFKDAALTQFGSGWAWLV-LG--EGKLAVMKTSNADTPIAH-GLKPLLTVDVWEHAYYLDYQNRRGDYVDAFIQKLINWDFVN-------
>WP_010665328_1_Bacteria_BacteroidetesChlorobi_group_Bacteroidetes_Bacteroidia_Bacteroidales_Marinilabiaceae_Marinilabilia_salmonicolor_JCM_21150
---KFPELGYAYDALEPYIDAQTMELHYDKHHRGYYGKFMKAIEGTEMETTAMHQIFAN-V-SGHSE----SVRNNGGGYYNHRLFWENMSPD-GGEPSARLLNSLVKDFGSMDEFKKEFSNAAKTQFGSGWAWLY-MDA-NKKLKVSSTPNQDNPLMDKGI-PLLALDVWEHAYYLKYQNMRGTYVDNFW-NVVDWKTVSKRWEKA-
>OFY58324_1_Bacteroidetes_bacterium_RBG_19FT_COMBO_42_10
---EFPALPYAYDALEPYIDAKTIEIHYDKHHRAYFNNFTNAVKGTALENTPIEKIFEE-V-SKAGD----AVRNNGGGYYNHVIYWQNLGKS-SSEPSAELTAAITKAFGSFDKFKETFSDAAKTRFGSGWAWLY-MTP-DKNLAVGSTPNQDNPLMDKGI-PLLTIDVWEHAYYLKYQNRRPEYVEAFW-NVVNWDVVNERYREA-
>WP_009283980_1_Bacteria_BacteroidetesChlorobi_group_Bacteroidetes_Cytophagia_Cytophagales_Cytophagaceae_Fibrisoma_limi_BUZ_3
--FKLAPLPFDAGALEPHIDKTTMEIHHDKHHKAYVDNLNKAV-GTKYASMNIDDLVKG-I-SSTPA----AIRNNGGGHWNHTFFWSILSSKGGG-PKGALAEAINRKYNSFDNFKSEWAKAAGGRFGSGWVWLI-KT--GNDVEITSTPNQDNPLMQKGT-PLLGLDVWEHAYYLKYQNRRPDYVAAAW-NVYDWDKVGQLFASAK
>WP_013762659_1_Bacteria_BacteroidetesChlorobi_group_Bacteroidetes_Sphingobacteriia_Sphingobacteriales_Saprospiraceae_Haliscomenobacter_hydrossis_O_DSM_1100
--FTLAPLAFANDALEPHFDKMTMEIHHDRHHNAYVTNLNKAV-GTAFATMSIEQVQSN-V-SKQP-----AIRNNGGGHFNHTLFWSLLSPQGGG-PTGNVANAISTKYGSFDKFKEIFTAEATGRFGSGWAWLS-VNS-KGEIFISSTPNQDNPLMSAGT-PVLGLDVWEHAYYLKYQNKRADYIKAFW-NVLNWAEVEKRYNAAK
>OGM94913_1_Candidatus_Wolfebacteria_bacterium_RIFOXYD12_FULL_48_21
----LPPLPYAYNALEPFIDAKTLEIHHTKHHQSYVDKLNAALEKPELQSKTVEGLIKS-L---IPEAIRTTVRNNAGGHFSHTLYWNTMSPT--AEIPEKLGKAIVETFGSIVEFKEQFSKAAANVFGSGWVWLAVVTT-NKKLKIVSTQGHDNPLM-TDDKPLMVIDVWEHAYYLHYQNRRPEYIQNWW-NIVDWKVVERNYNS--
>OGG40379_1_Candidatus_Jorgensenbacteria_bacterium_GWA1_49_17
MTYELPKLPYSYNALEPYIDAKTMEIHHTKHHQGYVDKLNKALEGADLAEKPLEDLLAH---NLLPEEIRTAVRNNGGGHFNHSFFWKVMAPN-GGELSGDLAEAIGKNFGSLEKFKEEFTNAALNWFGSGWAWLS-----SGKLEVYSTPNQDSPLMD-GKIPILGLDVWEHAYYLKYQNKRPDYIAAWW-SVVNWAEVEKNY----
>XP_005819012_1_Eukaryota_Cryptophyta_Pyrenomonadales_Geminigeraceae_Guillardia_Guillardia_theta_CCMP2712_Guith1
--LELPRLPYEYDGLEPHVDEETMRVHHLGHHAAYLATVNNVLEKPKM-G--IDKLLQN-L-DQVPTE-VTPLRNGGGGFVNHFLFWKCMSPN-GTR-EDDVFKAVTAQFGSIQALLQEFREKATKLFGSGWTWLV-LES-T-KLYITTTPNQDTPAMQVGHIPILGLDLWEHAYYLKHQNKRAEYISSFF-NVIDWKATAARYEEA-
>WP_013408033_1_Bacteria_BacteroidetesChlorobi_group_Bacteroidetes_Cytophagia_Cytophagales_Cytophagaceae_Leadbetterella_byssophila_DSM_17132
-AFTLPKLPYAFNALEPHIDAETMEIHYSRHHKAYVDNLNKAL-GSGAEGKSLEEIIKN-V-SKYST----AIRNNAGGHWNHTFFWEILSPKA-T-PNGKLLKKIQETFKSVDAMKEEFNKAAAGRFGSGWAWLI-LQK-NGDLKIISTANQDNPYMDQGC-PIIGIDVWEHAYYLKYQNKRADYVNAFW-NLVNWDQAEKNYNAA-
>KNH05153_1_Eukaryota_Euglenozoa_Kinetoplastida_Perkinsela_CCAP1560_4_ASM123584v1
-AFKLPPLPWPVNSFENKLTLEQITFHYEKHHRGYVNKLNAAATHPEIETKTIQELIVEF-PI------GSPIFNLAAQTYNHSFYWKSLSPSGGGIPPEPLLKAIQEDFGSYDEFKKQFTALANAHFGSGWVWLV-QEK-TGKLQILSLHDAGCPLTS-G-VPLIGCDVWEHAYYIDYRNDRPSYMDAFWQ-IVNWKFASENFTA--
>KKS86150_1_Bacteria_CPR_MicrogenomatesOP11_Gottesmanbacteria_GWA1_OP11_43_11
--FTLSNLPYAYNALEPYIDEATMKLHHDKHHAAYVKNLNDALVGDKFLQMSVEMLLQK-L-SAVPESVRTKVRNNAGGHANHGLFWQLLAPKDV--PRGEIAKAITETFGDFKSFQEKFTAAALGRFGSGWAWLV-SEN--GKLVITDTANQDTPLID-NKIPVLGLDVWEHAYYLKYQNRRVDYIAAWW-YIVNWEEVDRRF----
>WP_020504577_1_Bacteria_Proteobacteria_Gammaproteobacteria_Chromatiales_Chromatiaceae_Lamprocystis_purpurea_DSM_4197
MAHQLPALPYEKNALEPVISAETIDYHYGKHHQAYVTNLNNLIPGTEFESMSLEEIIKKS-SG--------GVFNNAAQVWNHSFYWNCLSPTGGGAPTGALADAINAKFGSFDEFKKQFSQSAVTNFGSGWTWLV-KNA-DGSIEIFNTANAGCPLTS-GKQALLTVDVWEHAYYIDYRNARPKYLETIWD-KINWAFVSANYAA--
>OFX19836_1_Bacteroidetes_bacterium_GWA2_31_9b
MTFELPKLDYAYDALEPYIDARTMEIHYTKHHAAYTNNLNNAIKGTELETKSIDEILKN-I-SKQTM----VIRNNGGGFYNHNLFWDIMSPKGGGEPKGDLLQAIQRDFGSFEKLKELFNAAATTRFGSGWAWLI-NQN--GKLIVNSTPNQDNPLMDKGI-PILALDVWEHAYYLKYQNRRIEYIDAFW-NVVNWEKVAKRF----
>WP_024564157_1_Bacteria_BacteroidetesChlorobi_group_Bacteroidetes_Flavobacteriia_Flavobacteriales_Flavobacteriaceae_Elizabethkingia_anophelis_NUHP1
--FQLPELPYAYDALEPHFDSETMKIHHQRHHQAYVDNLNKALEGD-AEGKSLKEILPE-I-SKYS----PATRNNGGGHYNHILFWSILSPPKT-EPTGKLAEAIKLTFGSLDALKEEIKRVGLGQFGSGWSWLF-VKY-NGSLGITGTANQDNPLMDRGF-PILGVDVWEHAYYLKYQNNRADYLDAFW-SVLNWEIVEENYEAA-
>WP_022950510_1_Bacteria_Proteobacteria_Gammaproteobacteria_Thiotrichales_Thiotrichaceae_Leucothrix_mucor_DSM_2157
MVHTLPDLPFAKDALEPHISAETFEYHHDKHHAAYVTNLNNLIAGTEFEDKSLEEIVTSA-AG--------GIFNNAAQVWNHTFYFNCMAPNAGGEPTGALADAINSTFGSFEAFKEKMSTSAVTNFGSGWTWLV-KNA-DGALEIVNTANAGCPLTA-GQTPLMTIDVWEHAYYVDKRNARPAYVASFWN-IVNWDFVSANFAA--
>NP_240020_1_AphidEndosymbiont_Bacteria_Proteobacteria_Gammaproteobacteria_Enterobacteriales_Enterobacteriaceae_Buchnera_Buchnera_aphidicola_str_APS_Acyrthosiphon_pisum
MSYVLPSLPYSYNALEPFFDEETMKIHHTKHHQNYINNTNSILENTTFSS-PIEELISI-L-NEIILEKKNALRNNAGGHINHSFFWKSL--K-SGTLTNDLKIEIEKQFGTIDEFKEKFESVALNHFGSGWVWLV--NQ-NGVLSIVSTVNQDSPLM-YGY-PIIGLDIWEHAYYLKYQNRRLDYIKSFW-NVVNWEEASNRLQ---
>OFX42563_1_Bacteroidetes_bacterium_GWA2_40_15
---EFPALPYGYDALEPYIDARTMEIHYDRHHRAYYTNFVNAIKGTAIEKATVKEIFGS-I-SKQSD----AVRNNGGGYYNHVFFWNNMGKG-STTPSKELSDAINKTFGSFDKFKETFSTSAKTRFGSGWAWLY-VTS-DKKLAVGSTANQDNPLMDKGT-PLLALDVWEHAYYLKYQNKRADYVDAFW-NVVNWDEVNRRYKEA-
>NP_273925_1_Bacteria_Proteobacteria_Betaproteobacteria_Neisseriales_Neisseriaceae_Neisseria_meningitidis_MC58
MEHKLPQLPYELDALSPHLSKETLEFHYGKHHQTYITNLNNQIKGTEFENLPLEEIVKKS-SG--------GVFNNAAQTWNHTFYWLGFTSKGQGKPAGELAAAIDAKWGSFEKFQEAFNACAAGTFGSGWAWLV-KTP-AGGLDLVSTSNAATPLTT-ENTPLLTCDVWEHAYYIDYRNSRPNYLKGFWE-IVNWDEVAKRFAA--
>WP_024964211_1_Bacteria_Actinobacteria_Actinobacteria_Actinobacteridae_Actinomycetales_Actinomycineae_Actinomycetaceae_Trueperella_pyogenes_TP6375
MAYTLPELDYDYAALEPHISAKIMELHHSKHHQAYVDGANKALE--NLAARS--DF--SKI-NQFEKDL----AFNLGGHSNHSVFWKNLSPNGGGEPEGELADAIAEAFGSFEDFKKQFTAVATGIQGSGWAVLAY-DTISGGLITFQLFDQQA-VP-VGTYPILMLDMWEHAFYLDYLNVKADYVKAVW-NVFNWEDVAARLAAAK
>XP_006675137_1_Eukaryota_Fungi_FungiIncertaeSedis_Chytridiomycota_Batrachochytrium_dendrobatidis_JAM81_v1
----LPKISYAYDALEPHIDEATMTLHHTKHHQAYTDNLNKALTEASFSS--IEDLLRI-----IREDVRQTVRNNGGGYVNHGIYFSNMGPEKALNADAEFGKQLVKSFGSIETFKQQFTAAALGVFGSGWVFLT-WTP-SSSMSIVTTANQDHPFAPTGAMTLLALDVWEHAYYVKYRNVRANYVAAWW-NVINWTDVCTRFQGG-
>WP_003094005_1_Bacteria_Proteobacteria_Gammaproteobacteria_Pseudomonadales_Pseudomonadaceae_Pseudomonas_aeruginosa_B136_33
MAFELPPLPYEKNALEPHISAETLEYHHDKHHNTYVVNLNNLIPGTEFEGKSLEEIVKSS-SG--------GIFNNAAQVWNHTFYWNCLSPNGGGQPTGALADAINAAFGSFDKFKEEFTKTSVGTFGSGWGWLV-KKA-DGSLALASTIGAGNPLTS-GDTPLLTCDVWEHAYYIDYRNLRPKYVEAFWN-LVNWDFVAKNFAA--
>OFY50140_1_Bacteroidetes_bacterium_GWF2_41_31
MSFTLPALDYAYDALEPSIDARTMEIHHTKHHQAYINNLNNAIKDTPWENKTIEEIMAS-I-STASP----AIRNNGGGHYNHSIFWKMLSPKGGGQPSGDLLQAINDSFGSFDQFKEEFSKAATTRFGSGWAWLV-KTN-TG-LAVTSTPNQDNPLMDKGT-PILALDVWEHAYYLHYQNRRPDYITAFF-NVINWKEVSSRY----
>WP_010419203_1_Bacteria_BacteroidetesChlorobi_group_Bacteroidetes_Bacteroidia_Bacteroidales_Marinilabiaceae_Anaerophaga_thermohalophila_Fru22_DSM_12881
---KFPQLGYAYNALEPYIDAQTMELHYDKHHRGYYGKFMAAIKGTDMETIPMHHIFAN-I-SQHSE----SVRNNGGGYYNHRLFWDNMSPD-GGDPSARLSDALVKNFGSFDEFKKEFGNAAKSHFGSGWAWLY-LDA-DKNLKITSTPNQDNPLMDRGI-PLLTLDVWEHAYYLKYQNKRGDYVDNFW-NVVNWKTVNKRWEMA-
>OFX84304_1_Bacteroidetes_bacterium_GWE2_32_14
MSFELPKLKYAYDALEPNIDARTMEIHHTKHHAAYTNNLNNAIKDTDLANKSIEEILKN-I-SKHPV----AIRNNGGGFYNHNLFWDIMSPKGGGLPKGDLLDAINRDFGSFEKFKELFNNAAATRFGSGWAWLV-KNE--GKLFVSSTPNQDNPLMDKGT-PIIGLDVWEHAYYLKYQNRRPEYIDAFW-NVIDWDQVTKLF----
>NP_833986_1_Bacteria_Firmicutes_Bacilli_Bacillales_Bacillaceae_Bacillus_cereusATCC14579
--------PYAYDALEPHFDKETMNIHHTKHHNTYITNLNAALEGAELADKSVEELVAN-L-NEVPEAIRTAVRNNGGGHANHTFFWTILSPNGGGQPVGELATAIEAKFGSFDAFKEEFAKAGATRFGSGWAWLV-VN--NGELEVTSTPNQDSPLTE-GKTPVIGLDVWEHAYYLNYQNRRPDYIGAFW-NVVDWNAAEKRYQEAK
>PIQ30813_1_CG18_big_fil_WC_8_21_14_2_50_Bacteroidetes_41_14_curated
MSFKLPALDYAYDALESSIDARTMEIHHTKHHQAYINNLNNAIKDTPWENKTIEEIMAT-I-STAGP----AIRNNGGGHYNHSIFWKMLSPNGGGQPGGDLLEAINSTFGSFEQFKEAFSKAAATRFGSGWAWLV-KTK-TG-LVVTSTPNQDNPLMDKGT-PILALDVWEHAYYLHYQNRRPDYITAFF-NVINWKEVSSRY----
>WP_041382955_1_Bacteria_Proteobacteria_Alphaproteobacteria_Sphingomonadales_Sphingomonadaceae_Sphingopyxis_alaskensis_RB2256
MTIAHPPLPYAQDALAPHISADTLATHHGKHHKAYVDKVNAAI-GTELADKSLEEIIHHA-EGS-G-N--KGLFNNSAQSWNHAFYWNSLNP-TKTEPAGDLLAAIERDFGSLGELKKKLKDTAVNHFASGWAWLI-AR--DGTLSVTDTHDAGTELV-AGIKPLLVIDVWEHAYYIDRKNLRPAYVDAVVDELLNWDFAAENY----
>WP_037463360_1_Bacteria_Proteobacteria_deltaepsilon_subdivisions_Deltaproteobacteria_Syntrophobacterales_Syntrophaceae_Smithella_sp_F21
MAITLPELPYAKEALSPYISANTLEFHHGKHHKAYVDNLNKFIAGTDLEGKTLEDIIKIT-ATD-PAK--AGIFNNGAQVWNHSFYWKCLKPQGGGAPTGAIAARINAAFGSYDKFVEELKNAGVTQFGSGWAWLV-LD--GNDLKITKTPNADTPLAH-GQRALLTIDVWEHAYYLDYQNRRPDYLSAVIQNLINWDFVN-------
>WP_019876564_1_Bacteria_Actinobacteria_Actinobacteria_Actinobacteridae_Actinomycetales_Frankineae_Sporichthyaceae_Sporichthya_polymorpha_DSM_43042
-AYTLPDLAYDYGALEPAITGEILELHHSKHHATYVKGANDTID--AIAERK--TI-PAAL-VGLEKTL----AFNLSGHILHEIFWTNLTPGGGGEPDGELAAAIDDEFGSFAAFAKQLQTATVSVQGSGWGVLGW-EPVGQRLVVQQVYDHHG-VG-IGSTPLLVFDAWEHAYYLQYKNVRPDYGTKLW-DIVNWATVAERFSAAR
>XP_002670042_1_Eukaryota_Heterolobosea_Schizopyrenida_Vahlkampfiidae_Naegleria_gruberi1
---QLPTLDYVEQGIHPVITARQLDFHYNKHHKTYVDKLNALVEGTSFESQPLDAIIQKV-AYD-SPK-SVAIFNNAAQHFNHSFYWKSLVP-GGDKY-PLIKQEIEKQFGSVDAFKQQFTEKATTLFGSGWTWLV-LDT-S--LRIWNGSNAQTPIAE-NLIPLLTCDVWEHAYYLDHQNRRPDYLKTFWE-AVNWGFVNKSLQFA-
>WP_010584838_1_Bacteria_Planctomycetes_Planctomycetia_Planctomycetales_Planctomycetaceae_Schlesneria_paludicola_DSM_18645
MAFTLPPLPYAPNALEPHIDARTMEIHHGKHHQAYINNANAKLEGPALASKTAEEIISN-L-SAVPEDIRTVIRNNAGGHANHSLFWTILAPHTGAEPTGELAEAITSTFGSFTAFKEKLSAAATTRFGSGWAWLS-YD--KGKLVVESTPNQDSPLME-GRTPLLGLDVWEHAYYLNYQNRRPDYIAAFF-NVVNWPEV--------
>WP_066048656_1_Bacteria_Firmicutes_Clostridia_Clostridiales_Lachnospiraceae_Anaerotignum_propionicumDSM1682
-------LPYAYDALEPFIDAQTMEIHHDKYLQNYINNLNNTIKDPELQQLTLEELIRN-A-VYLLDPLRIPIQNNGGGVYNHRIYFNGLQPPTGVRPQGRLIDMIEAQFGSLDNFLIVFKTEALKIFGSGYTWLV-FD--NGKLRIITMPNQNSPLL-LNYCPIIALDVWEHAYFLKHYYMRGAYIDDWM-QVINWDVANQNYMEC-
>WP_026375508_1_Bacteria_Proteobacteria_Gammaproteobacteria_Alteromonadales_Alteromonadaceae_Aestuariibacter_salexigens_DSM_15300
MAFELPALPYEKNALEPHISAETLEFHYGKHHATYVTKLNGLVEGTDMANMSLEEVVKNS-EG--------GVFNNAAQIWNHTFYWNSLSPNGGGEPTGALADAINAKWGSFDEFKAAFNDKAVNNFGSSWTWLV-KTA-DGGLDIVNTSNAATPLTD-EGTPLMTVDLWEHAYYIDYRNLRPKYMEGFWS-LVNWDFAAENFAA--
>XP_002669988_1_Eukaryota_Heterolobosea_Schizopyrenida_Vahlkampfiidae_Naegleria_gruberi1
---QLPTLDYVEQGIHPVITARQLDFHYNKHHKTYVDKLNALVEGTSFESQPLDAIIQKV-AYD-SPK-SVAIFNNAAQHFNHSFYWKSLVP-GGDKY-PLIKQEIEKQFGSVDAFKQQFTEKATTLFGSGWTWLV-LDT-S--LRIWNGSNAQTPIAE-NLIPLLTCDVWEHAYYLDHQNRRPDYLKTFWE-AVNWGFVNKSLQFA-
>WP_041219269_1_Bacteria_Firmicutes_Clostridia_Clostridiales_Peptococcaceae_Desulfitobacterium_dichloroeliminansLMGP21439
MSHQLPELPYAYNALEPVYDEATVRLHHDAHHKTYVDGLNNAEA--KLAERK--DF--SLV-KHWEREL----AFHGSGHLLHTLFWMNMSPQGGRTPSDALAARINQDFNSFEGFKNQFSAAAVAVEGSGWAVLVW-NPEFQKLEILQAEKHQN-TQ-WGVAPLLTVDVWEHAYYLKYQNKRAAWVEAWW-SLVNWTDVEERFAKVR
>WP_028707901_1_Bacteria_Actinobacteria_Actinobacteria_Actinobacteridae_Actinomycetales_Propionibacterineae_Nocardioidaceae_Propionicicella_superfundia_DSM_22317
MVYTLPDLDYDYGALAPHIAPEIMQLHHDKHHAAYVAGANTALE--KLEERT--DF--GAV-PKLEKDL----AFNLGGHINHSVFWKNMSPDGGGEPTGELAAAIDEYFGSFAGFKGHFAATANSIQGSGWALLVW-DTLGGRLNINQLYDQQG-VP-VGQLPVLQLDMWEHAFYLQYKNVKADYVNAWW-NVVNWADVTERFTKAK
>OFX69123_1_Bacteroidetes_bacterium_GWD2_33_33
MSFELPKLAYAYNALEPYIDAMTMEIHHTKHHAAYTNNLNNAIKDSENENKSIEEILKN-I-SKYPM----VVRNNGGGYYNHNVFWEIMSPNGGGEPKGDLLQAILKDFGSFEKFKESFNNAAATRFGSGWAWLV-NQN--GKLVISSTPNQDNPLMDKGT-PILAIDVWEHAYYLKYQNRRPEYINAFW-NVIDWNLVAKRF----
>OGM91586_1_Candidatus_Wolfebacteria_bacterium_RIFCSPLOWO2_01_FULL_45_19
----LPKLSYAYDALEPHIDARTMEIHHGKHHQTYVDKLNATLKLPDLQTKTVEELLSN-I-SEVPEDIRQDVINYGGGHANHSLFWRIMSPNGQG-PEGELADAIVKTFGGLDGFKEKFTNVALNVFGSGWAWLI-VAK-DGSLKICQTPNQDSPLTN-GDRPVLVLDLWEHSYYLLYQNRRGDYAKSWW-NLINWQEVSKLW----
>OHB83693_1_Planctomycetes_bacterium_RBG_16_64_12
MSFQQPPLPFAMAAMKPFLSEEQLTYHYGKHHAAYFKNLNALVEGKPEAGMSLREVVVQS-------T--GPVFNNAAQAWNHSFYWDCLSPQGGGEPQGDLALALQRDFSSLVAFQKAMSEAAVKLFGSGWAWLA-ADP-AGKLEIMPLGNADTPLKH-GKEPVLTIDVWEHAYYIDFRNERAKYVEAFWK-AVNWDFAGKCYAA--
>WP_040098145_1_Bacteria_Proteobacteria_deltaepsilon_subdivisions_Deltaproteobacteria_Desulfuromonadales_Geobacteraceae_Geoalkalibacter_ferrihydriticus_DSM_17813
MTLVLPELPFAPNALEPHISARTFEFHHGKHHKAYVDNGNKLLEGSDLKGLSMEEIMKKT-AGD-SAK--AGIFNNVAQVWNHAFYWKCMKPGGGGQPSGKIAEKIKADFGGFDKFVEEFKAAGATQFGSGWAWLV-LD--GGKLKVTKTANAECPLTQ-GMTPLLTMDVWEHAYYLDYQNRRPDYIATFIDKLVNWDFVN-------
>KKP91794_1_Bacteria_CPR_ParcubacteriaOD1_GWA2_OD1_36_10
--YKIADLPYTYDALEPYIDKATMEIHHDKHHATYCTKLNEAVDKPELFAQTAEELLKN-L-EQIPEDIKIAVKNHGGGHLHHSLFWQMLRPE-NNKATGELLTQIETTFGSWENFQTEFNNAATTVFGSGWAWLV-LEA--GALKITKTSNQDSPLT--KQIPLLGIDVWEHAYYLKYQNRRPEYITNFW-PIINWDYVSELY----
>OLP88777_1_Eukaryota_Alveolata_Dinophyceae_Suessiales_Symbiodinium_microadriaticum_CCMP2467
-AYDLPDLPYAYDALEPSIDKATMEFHHDKHHLTYVTNINKALK--DKKQPPLVELQ----KTAIKD--GAAFRNSGGGAYNHNFFWLEMAP-TGGGPSEKLSSAIDASFGSMDDFKAKFEAAGAARFGSGWVWLV-VTA-DKKLAITSTPNQDNPLM-EGVTPILGCDVWEHAYYLKYQYRRPDYIKAWW-NVVNWKQVSAWYEGA-
>WP_046823656_1_Bacteria_Firmicutes_Clostridia_Clostridiales_Peptostreptococcaceae_Paraclostridium_benzoelyticum
-------LGYKFNELEPYIDAKTVEIHYGKHLQTYVNNLNNLLQGEDIVGKSLEELLKN-V-SELPEEIRQGVINQGGGVYNHNLYFSILSPKALLVPEGKLLEKINQTFGSVDNLKDELSKKAIAQFGSGYASLL-MDR-NKNLFVKSTSNQDTNLQ-DGLVPILTIDVWEHAYYLKYQNLRAEYVNNIW-NIIDWEKVSNLYNS--
>WP_013927662_1_Bacteria_BacteroidetesChlorobi_group_Bacteroidetes_Cytophagia_Cytophagales_Cytophagaceae_Runella_slithyformis_LSU4_DSM_19594
--FTQAPLPYASDALEPSIDKTTMEIHYGRHHKAYVDNLNKAV-GKPEEKLTPDALVKG-I-KETAP----AIRNNGGGHWNHTFFWSIMGPGKGG-PKGALADAITRDFGSLEEFKKKFKEAATTRFGSGWAWLI-VK--DNKLMVSSTPNQDNPLMPQGT-PILGVDVWEHAYYLKYQNKRPDYLDAFW-NVVNWDQVAKLYAAAK
>WP_012697187_1_Bacteria_Proteobacteria_Betaproteobacteria_Neisseriales_Neisseriaceae_Laribacter_hongkongensis_HLHK9
MEHKLPELPYALDALVPFMSRETLEYHYGKHHQTYITNLNNLIKGTEFENAPLETIVKQS-SG--------GVFNNAAQTWNHTFFWFGFAPNASGLPSGALASAIDAKWGSLEEFKKAFNAVAAGTFGSGWAWLV-KKA-DGSLDLVSTSNAATPLTT-DATPLLTCDVWEHAYYIDYRNSRPNYLENFWK-LVDWNVVAERFAA--
>WP_015812371_1_Bacteria_BacteroidetesChlorobi_group_Bacteroidetes_Cytophagia_Cytophagales_Cytophagaceae_Dyadobacter_fermentans_DSM_18053
--FKQAPLPYDFGALEPSIDKLTMEIHYGKHHTAYIKNLNDAV-GTEWEKKSLEDIIKG-V-SKAPA----AIRNNGGGHWNHTFFWEVMGPKKAA-PSGAVADAINGQFGSFEKFKEEFGKAAATRFGSGWAWLV-AK--GGKLAVGSTPNQDNPLMDKGT-PILGIDVWEHAYYLHYQNKRPDYVKAFW-DVVNWDKVAENLKKAK
>WP_015282137_1_Phototroph_Bacteria_Proteobacteria_Gammaproteobacteria_Chromatiales_Chromatiaceae_Thioflavicoccus_mobilis_8321
MKHELPALPYAKNALEPVISEETLDYHYGKHHQTYVNNLNNLIPGTEFESMSLEEIIMKA-SG--------GLFNNAAQVWNHTFYWNCLSPNGRGTPSGDLAAAIDKAFGSLDEFKKQFSQSAAGNFGSGWTWLV-KNA-DGSVEIMNTSNADTPMTG-SKKALLTIDVWEHAYYIDYRNARPKYLEEIWK-LINWDFVAANYAA--
>WP_007194925_1_Bacteria_Proteobacteria_Gammaproteobacteria_Chromatiales_Chromatiaceae_Thiocapsa_marina_5811
MAHELPALPYEKNALEPVISAETIEYHYGKHHQTYVNNLNNLIPGTEFETMSLEEIIMKS-SG--------GLFNNAAQVWNHTFYWNCLAPTGGGAPTGALADAINAKFGSFDEFKKQFSQAAATNFGSGWTWLV-KNA-DGSIEIFNTSNAGTPMTE-GKTALMTVDVWEHAYYVDYRNARPKYLESIWE-KINWEFVAANYGA--
>WP_006914351_1_Halophile_Bacteria_Proteobacteria_Gammaproteobacteria_Salinisphaerales_Salinisphaeraceae_Salinisphaera_shabanensis_E1L3A
MAFELPDLPYDYDALEPYIDGRTMEIHYEKHHNAYLTKFKKAIEGTELEDQDLETILSK-A-GQH----GPGVRNQGGGFYNHILFWDSMSPSGGGKPTGGLGTAIDSSFGSFDSFKEEFTNAATGLFGSGFVWLV-PQ--GNQLKIVSTQNQDNPIMDSGK-PVMGLDVWEHAFYLKYQNRKPEYVDAWW-NVVNWDGIAKRY----
>WP_028536603_1_Bacteria_Proteobacteria_Betaproteobacteria_Neisseriales_Neisseriaceae_Paludibacterium_yongneupense_DSM_18731
MEHKLPQLPYALDALAPHISKETLEYHYGKHHQTYVTNLNNLIKGTEFENASLEEIVRKA-SG--------GIFNNAAQIWNHTFYWFGLSPNGGNAPTGALAAAIDAKWGSFEEFKKAFTQTAVGTFGSGWAWLV-KAA-DGSLELVSTSNAATPLST-DKKPLLTCDVWEHAYYIDFRNSRPNYMEAFWK-LVNWDFVAGNFAA--
>WP_037477651_1_Bacteria_Proteobacteria_Betaproteobacteria_Burkholderiales_Sphaerotilus_natans_DSM_6575
MAFELPALPYAKDALVPHMSVETFDYHYSKHHQAYVTNLNNLVPGTAFEGKGLEEIVKTS--G--------GIYNNAAQVWNHTFFWNCMAPNGGGAPTGALADAINAKWGSFDEFKKAFQASAVGNFGSGWTWLV-KKA-DGSVDIVNMGAAGTPLTT-GDTALLCVDVWEHAYYVDYRNLRPKFVETFLNSLANWKFAEANFAA--
>WP_024298628_1_Bacteria_Proteobacteria_Gammaproteobacteria_Methylococcales_Methylococcaceae_Methylosarcina_lacus_LW14
MAFELPALPYAKNSLAPHISEETLEYHYGKHHQTYVTNLNNLVPGTEFEGLSLEEIVLKS-SG--------GIFNNAAQVWNHTFYWNSLSPNGGGEPTGALADAINATFGSFAKFKEEFTKTAVTTFGSGWAWLV-KNA-DGSLALVSTSNAGCPLTA-GQKPLVTCDVWEHAYYIDYRNARPAYLEAFWS-LVNWEFAEANFAA--
>OFY44630_1_Bacteroidetes_bacterium_GWF2_40_14
--FEFPQLPYAYDALEPFIDKQTMEIHYSKHHKAYFDNFGNAIKGTELESKTIEEIFAN-I-SKYPA----AVRNNGGGFYNHVIYWESMKLNSG-KLSAKLQTAINNTFGSIDELKKLFLDAGKTRFGSGWSWLS-VND-KGELFVSSTPNQDNPLMDKGT-PILAMDVWEHAYYLKYQNRRPDYVEAFW-NIINWELVSKKYEA--
>WP_011554812_1_Bacteria_Proteobacteria_deltaepsilon_subdivisions_Deltaproteobacteria_Myxococcales_Cystobacterineae_Myxococcaceae_Myxococcus_xanthus_DK_1622
MSFTLPDLPYKKDALAPHMSAETLEFHHDKHHAAYVNNLNKLLDGKPEANKSLEEVIL-------SSD--GGVFNNAAQVWNHTFFWQCMKPAGGGKPTGELAAAIDRDFGSFEKFKEEFSTAAATQFGSGWAWLV-LE--GGKLKVTKTGNADLPMKH-GQKALLTIDVWEHAYYIDFRNARPKFIETFLTHLVNWDFVAQNFKG--
>WP_028499398_1_Bacteria_Proteobacteria_Betaproteobacteria_Neisseriales_Neisseriaceae_Microvirgula_aerodenitrificans_DSM_15089
MEHKLPALPYALDALAPYLSRETLEYHYGKHHQTYVTNLSNLIKGTEFENASLEEIVKKS-SG--------GVFNNAAQIWNHTFYWLGFAPNAAGQPSGALAEAINAKWGSFDEFRKAFNAVAAGTFGSGWAWLV-KGS-DGKLDLVSTSNAATPLST-DKQALLTCDVWEHAYYIDYRNSRPNYLESFWK-LVDWDVVAKRHAA--
>WP_025330670_1_Bacteria_Proteobacteria_Betaproteobacteria_Neisseriales_Neisseriaceae_Snodgrassella_alvi_wkB2
MEHKLPVLPYSLDALAPHISKETLEYHYGKHHQTYITNMNNQIKGTEFENMPLEEIVRKS-SG--------GLFNNAAQTWNHTFYWFGFTPKGAALTEGALANAINAKWGNFNAFKEAFDKVAAGTFGSGWAWLV-KTP-DGNLDLVSTSNAATPLTT-DNTPLLTCDVWEHAYYIDYRNSRPNYLSNFWE-IVNWNEVEKRFAA--
>WP_027294911_1_Bacteria_Firmicutes_Clostridia_Clostridiales_Lachnospiraceae_Robinsoniella_peoriensis
-------LPYSYNALEPYIDEKTMHLHHDRHLQTYVDNLNAILKAPQLQNMTLEQLILY-A-PTLPANIRTPLLNNAGGVYNHRFYFDNMTSPGIDRPLGIFAFYINQAFGSFQNFEDQMAAAALSVFGSGYAWLV-ADH-DGTLKIITTSNQDTPLS-MNLHPLLNLDVWEHAYYLKHYNNRPAYIHNWF-HVVNWKTVSQNYLA--
>PJA30423_1_Bacteria_Proteobacteria_Zetaproteobacteria_Zetaproteobacteria_bacterium_CG_4_9_14_3_um_filter_54_145
MKFELSPLPYARDALAPLISQETLDYHYGKHHNSYVTNLNNLIVGTIFEESTLDEIIVKA-DG--------VLFNNAAQVWNHSFYWRCLSPDGGGEPAGELLAAIDAAFGSFDAFKQQFSASAAGNFGSGWTWLV-KQK-GDELAIINTANAGNPLTD-ELTPLLTCDVWEHAYYIDYRNARPAYIEAFWK-LANWDFVATNFAA--
>WP_011187561_1_Bacteria_Proteobacteria_deltaepsilon_subdivisions_Deltaproteobacteria_Desulfobacterales_Desulfobulbaceae_Desulfotalea_psychrophila_LSv54
MSITLPELPYLKNALAPYISSETLDFHHGKHHSTYVTNLNKLIAGTELENATLEEIIKKT-VND-ASK--SGVFNNAAQIWNHTFYWQSMKAEGGGMPRGAIAEKIDADFGSYDNFVEQLKNAGLTQFGSGWAWLV-LN--NNKLEIMKTANADTPIAH-GLQALLTVDVWEHAYYLDYQNGRGTYLDAFFNNLINWDFVN-------
>PIR59916_1_CG10_big_fil_rev_8_21_14_0_10_Pacebacteria_OP11_44_54_curated
----LPSLPFEYTALEPHIDAQTMEIHHTKHHQAYIDKLNAALETEGLQALSVEELLGK-L-SSLPEEIKMAIRNHGGGHANHSLFWSILGTE-AQAPS--LSAKLTETFGSIEKFKEAFASAAAGQFGSGWAWLV-LKT-DASLAVSSTPNQDSPLLQ-AEQPIIGLDVWEHAYYLKYQNKRPDYIQAFW-QVLDWSQVEARYVA--
>OGH08125_1_Candidatus_Levybacteria_bacterium_RBG_16_35_11
--YALPDLPYSYNALEPFIDEQTMHVHHDGHHATYVKNLNDVLSGNELLNIDTKELLKS-L-DKVPEEIRTKVKNNAGGHFHHSFFWRIIKPNGG-EPKGRLLELISKNFKDFNSFKEKFKDSALSLFGSGWTWLI-VNP-DGKLEILNLPNQDSPISV-DKTPVFTIDLWEHAYYLKYKNKRADFIDAFW-NIVNWEQAEK------
>OFY61411_1_Bacteroidetes_bacterium_RBG_13_43_22
---EFPALPYGYDALEPYIDARTMEIHYDKHHRAYFNNFVNAIKGTAYENTAVEEIFAE-V-SKAGD----AVRNNGGGYYNHVIFWQNLGKN-SSGPSAELAAAITKAFGSFDKFRETFSNAAKTRFGSGWAWLY-LTT-DKNLAVGSTPNQDNPLMDKGI-PLLTIDVWEHAYYLKYQNRRPEYVEAFW-NVVNWDVVNERYKEA-
>WP_011412607_1_Bacteria_Tenericutes_Mollicutes_Acholeplasmatales_Acholeplasmataceae_Aster_yellowsWB_phytoplasmaAYWB
MNFTLPSILYHYNALEPFFDTQTMQLHHLKHHQKYINNLNDALQKPQLNL-SLEQMLTD-L-SLVPQDIRQTVRNNGGGHFNHSFFWTIL--N-NGNPQGLLKEMIVCEFGSLETFKDKFANTAKTIFGSGWAWLV-LTP-QKKLSITFTPNQD-----QGT-PLLGLDVWEHAYYLSYQNRRVDYIEAFF-SVLNWEKVKNNLTQAL
>WP_013494168_1_Bacteria_Actinobacteria_Actinobacteria_Actinobacteridae_Actinomycetales_Micrococcineae_Intrasporangiaceae_Intrasporangium_calvum_DSM_43043
MAYTLPELDYDYAALEPHISARIMELHHSKHHKAYVDGANAAVA--KLEERS--DY--AAV-NGVEKNL----AFHLGGHTNHSVFWKNMSPDGGGRPEGEVAAAIDEYFGGFDKFQAHFNANANAIQGSGWSILSW-DTLAARPHIMQLFDQQG-IP-VGQIPLLQLDMWEHAFYLQYENVKADYVNAWW-NVVNWQDVAARLERAK
>WP_092067743_1_Bacteria_Firmicutes_Negativicutes_Selenomonadales_Sporomusaceae_Dendrosporobacter_quercicolus
-------LNYTFEALEPFIDEVTMRTHYEKHHATYTNNFNATLAKPELSGKTDAQILAD-L-NAIDAGLRTAIQNNGGGFYNHNLYFSTISPDGGKEPAGTLAGQIQREFGSFTEFREKISSAAIGRFGSGWAWLS-SDA-AGKLIITSTPNQDNPLMESGKTPILGIDVWEHAYYLKYKNLRADYVKAFF-EVIDWREVAKRYE---
>WP_085934727_1_Bacteria_Proteobacteria_Gammaproteobacteria_Pseudomonadales_Moraxellaceae_Enhydrobacter_aerosaccus
-ALTQPPLPFADTALAPTISAQTVQFHYGKHHAAYYANLNRMIPNTPYADLPLEQIVVKT-GSD--PT-QKALFNQAGQAWNHDFYWQVLKPGSGSQPSGKLAQALERDFGGFVKFKEAYAQRANAVFGSGWAWLI-EDG--GKLALMETSNADTPIAH-GKRPLAVIDVWEHAYYLDYQNRRPDHVKAVLDNLMNWDFVRD------
>WP_006196478_1_Bacteria_Cyanobacteria_Nostocales_Nostocaceae_Nodularia_spumigena_CCY9414
---KLPLLPYDYAALGKAIDAETMKLHHDGHHASYVNNLNDALKQPDLQKNSVEALLRD-L-NNVPENIRTKVRNNGGGHLNHTIFWQIMSPEGGGEPIEEIAAEINQTFGSFEEFKKQFNAAGGDRFGSGWVWLV-RNP-AGELQIVTTANQDNPIMD-GAYPIMGNDVWEHAYYLRYRNRRAEYLKNWW-NVVNWPEVNK------
>WP_019957326_1_Bacteria_Proteobacteria_Betaproteobacteria_Neisseriales_Neisseriaceae_Chromobacterium_group_Vitreoscilla_stercoraria_DSM_513
MEHKLPELPYALDALAPHLSKETLEFHYGKHHQTYITNLNNMIKGTEFEEASLEEIVKKS-SG--------GVFNNAAQIWNHTFYWLGFTPKGEGKPAGDLAAAIDAKWGSFEKFQEAFGAVAAGTFGSGWAWLV-KTP-AGELELVSTSNAATPLTT-ENTALLTCDVWEHAYYIDYRNSRPNYLKGFWE-IVDWAEVAKRFAA--
>WP_019868578_1_Bacteria_Proteobacteria_Gammaproteobacteria_Methylococcales_Methylococcaceae_Methylovulum_miyakonense_HT12
MAFELPALPYASNRLVPYISEETLEFHHGKHHQTYVTNLNNLVPGTEFEGLSLEEIIVKS-SG--------PIFNNAAQIWNHTFYWNSLAPSAGGEPTGALAAAINETFGSFEKFKEEFTKCAVGTFGSGWAWLV-KNA-DGSLALVSTSNAGCPLTT-GQTPLLTCDVWEHAYYIDYRNARPKYLEAFWA-LVNWDFAEANFAA--
>RZP15723_1_Candidatus_Dadabacteria_bacterium_Candidatus_MEDG136
MAFELPRLQYSYDALEPYIDAKTMEIHHSKHHQTYITNLNKALESPELFEKSLEDLLAN-L-DQIPESIRVAVRNGGGGHYNHTLFWQIIGPK-SSKPSENMNSLITDSFESFDNFKSEFNEKATKQFGSGWGWLC--DK-SGKLVTLSTPNQDTPISS-GLNPILGIDVWEHAYYLNYQNKRPDYINAFW-EIINWEAVE-------
>WP_012971117_1_PhototrophBacteria_Proteobacteria_Gammaproteobacteria_Chromatiales_Chromatiaceae_Allochromatium_vinosum_DSM_180
MTHELPALPYEKNALEPVISAETIEYHYGKHHQTYVTNLNNLIQDTEFADMSLEDIVLKS-SG--------GIFNNAAQVWNHTFYWNCLSPNGGGAPSGALAAAIDAKFGSFDEFKKQFAQSAATNFGSGWTWLV-KNA-DGSIEIFNTSNAGTPMTS-GKTALLTVDVWEHAYYIDYRNARPKYLESIWD-KVNWEFVAANYSA--
>WP_018692808_1_Bacteria_Proteobacteria_Gammaproteobacteria_Alteromonadales_Pseudoalteromonadaceae_Algicola_sagamiensis_DSM_14643
MAFELPALPYEMNALEPHISQETLEFHYGKHHATYVTKLNGLIEGTELAGKTLEEIVCAS-SG--------GIFNNAAQIWNHTFYWNSLSPNGGGEPTGALADAINAKWDSFEEFKAAFNDKAVNNFGSSWTWLV-KTA-DGSLDIVNTSNAATPLTE-DGTPLMTVDLWEHAYYIDYRNLRPKYMEGFWA-LISWKFASDNFAA--
>WP_014705198_1_Bacteria_Proteobacteria_Gammaproteobacteria_Thiotrichales_Piscirickettsiaceae_Methylophaga_frappieri_JAM7
MTFELPALPYAENALEPHISAETIAFHYGKHHQTYVNNLNNLVPGTEFEGQTLEQIITNS-SG--------GIFNNAAQIWNHTFYWNCLTPNADEAPTGSLAEAINQTFGSFDAFKEQFTKSATTNFGSGWTWLV-KNA-DGNLEIVNTSNAGCPLTN-GQTPLLTCDVWEHAYYIDYRNARPKYLENFWG-LINWEFVAANYAA--
>WP_013816963_1_Methylotroph_Bacteria_Proteobacteria_Gammaproteobacteria_Methylococcales_Methylococcaceae_Methylomonas_methanica_MC09
MTFELPALPYANDALAPHISAETIEYHYGKHHQTYVTNLNNMVPGTEFEGLSLEEIVKKS-SG--------GIFNNAAQIWNHTFYWNCLSPNGGGAPTGGLANAIERTFGSFDEFKEAFTKCAVTTFGSGWAWLV-KNA-NGSLELVSTSNAGCPLTA-GQTPILTCDVWEHAYYIDFRNARPKYLEAFWS-LVNWEFAGANYEA--
>OFY29217_1_Bacteroidetes_bacterium_GWF2_43_11
----FPSLPFNFDALEPYIDAMTMEIHYTKHHKAYFDNLQNAVKDTEMADIAFGDLLRN-I-SRYPT----VVRNNAGGHYNHAKFWTIMNGQGGGEPTGELLDAIVRKFNSFDEFKKAFSDAAKTRFGSGWAWLV-VKK-DGSLAVSSTPNQDNPLMDRGL-PVMGLDVWEHAYYLKYQNRRPDYIEGFW-HVVSWEQVAKYYSDA-
>XP_002946659_1_Eukaryota_Viridiplantae_Chlorophyta_Chlorophyceae_Volvox_carteri_nagariensis_v1
-----PPLPLSYDGYMPAIDNETMWLHYNRHAGGAIANFNAVLARPALQTMPLAAILEQ-LKYKLAND-TTALRNNGGSMYNHAIFWRIMTTN-TSSPSYDLATKVNETWGSPTAMLDALRSAAGSLFGSGWAWVI-YDG----LGIASTPNQDNPIMREGV-PLIGVDVWEHAYYLKYRNVRSAYLLQWV-NLVDWSYFQRNYDLAK
>OLP99006_1_Eukaryota_Alveolata_Dinophyceae_Suessiales_Symbiodinium_microadriaticum_CCMP2467
-AYDLPDLPYAYDALEPSIDKATMEFHHDKHHLTYVTNINKALE--GKTQPPLVELQ----KTAIKD--GAAFRNSGGGAYNHNFFWLEMAP-TGGGPSDKLAKAIDESFGSLDDFKAAFEAAGAARFGSGWVWLV-VTD-DKKLAITSTPNQDNPLM-DGVTPILGCDVWEHAYYLKYQYRRPDYIKAWW-DVVNWNQVSAWYEDA-
>WP_012788994_1_Bacteria_BacteroidetesChlorobi_group_Bacteroidetes_Sphingobacteriia_Sphingobacteriales_Chitinophagaceae_Chitinophaga_pinensis_DSM_2588
--FEVPPLPYGYDALEPHIDKATMEIHHDKHHGAYVKNLNDAV-KSAFESLTLEQILAK-----VPED--KAVRNNAGGHFNHSLFWTLLSPQK-TTPSDKLKAAINETFTSWEKFQEIFNTAAKGVFGSGWAWLI-VTP-GKKLSVISTPNQDNPLMDERGTPILALDVWEHAYYLKYHNVRADYVTAFW-NVVNWTEVDKLYAAA-
>WP_018717971_1_Bacteria_Proteobacteria_Gammaproteobacteria_Chromatiales_Ectothiorhodospiraceae_Arhodomonas_aquaeolei_DSM_8974
MKIELPELPYAMNALEPHISQETLEYHYGKHHKAYVDKTNALIEGTEFEQMPLEDIIRKA-SG--------GLFNQAAQVWNHTFYWNSMSPNGGGEPTGPVAEAINQAFGSFEDFKKEFNEKTAGNFGSGWGWLV-KTA-DGRVEIRETDDADTPVTD-TSTPLLTCDIWEHAYYIDYRNARPKYLEAFWN-LINWEFVNRNFSG--
>WP_009183628_1_Bacteria_BacteroidetesChlorobi_group_Bacteroidetes_Cytophagia_Cytophagales_Cyclobacteriaceae_Cecembia_lonarensis_LW9
-GFEQTPLAYAYEALEPHIDAMTMEIHYTKHAAAYAKNLAEAAEGVDV-SRPLEEVMMN-I-SQYST----KMRNNGGGHYNHELFWKTMTPNGGGQPGGDLAEAINGAFGSFEEFQKQFEDAAKGRFGSGWGWLV-LDA-NNLLKIGSTPNQDNPLMDQGI-PLLGIDVWEHAYYLNYQNRRPDYVSAFW-NVVNWSEVAKRYE---
>OGJ41472_1_Candidatus_Pacebacteria_bacterium_RIFOXYB1_FULL_44_10
MSHTLPTLPYAYDALEPFIDAQTMQIHHTKHHQTYVDKLNEALASPDFQEMTVEQLLQN-L-L--PKEIQTAVRNHGGGHANHSLFWTLMCPA--SNESSPLRQKISQTFGSLEEMKKLFTLEAIKRFGSGWAWLV-LD--HGELSIISTANQDSPLL-EGKTPLLTIDLWEHAYYLKYQNRRPEYIESWW-NVVNWETVSKRY----
>OFX58688_1_Bacteroidetes_bacterium_GWA2_30_7
--FILPNLDYKYDSLEPSIDRTTMEIHHTKHHATYINNLNNAIKGTEIETKTLGEILEN-I-SSY----SPTIRNNSGGHYNHSLFWKLLSPK--TT-SDELIHDITTTFGSFDKFKEEFKDEALKRFGSGWAWLI-INEFE-KLQIISTPNQENPLMDKGY-PLLCLDVWEHAYYLNYQNKRNDYIIAFF-NIINWKEIDERYRKFK
>WP_037585287_1_Bacteria_Proteobacteria_Betaproteobacteria_Neisseriales_Neisseriaceae_Stenoxybacter_acetivorans_DSM_19021
MEHQLPKLPYALDALEPHLSKETLEYHYGKHHQTYVTNLNNLIKGTEFETLSLEDIIKKS-SG--------GVFNNAAQVWNHTFYWFGLTPAGKGKPEGALAQAIEAKWGSFDVFKEEFNKTAAGTFGSGWAWLV-KTS-SGDLALVSTSNAATPLTT-DNTPLLTCDVWEHAYYIDYRNSRPNYLGGFWQ-IVNWDEVAKRFAA--
>OGC92723_1_Bacteria_Zixibacteria_RBG_16_Zixibacteria_53_22
MAITFPDLPYPKDALEPYISAKTLEFHHGKHHKTYVDNANKMISGTPHENEDSETIIRKC-YRD-QSK--IGIFNNVAQAWNHSFFWRCMKRGGGKPPSGEIAERIKSDLGGYEKFIEEFKNAGVTQFGSGWAWLV-LD--GGKLKIVKTPNAENPLAE-GKKPLLVVDVWEHAYYLDYQNRRPDFLQAFIDNLINWDFVN-------
>WP_027312605_1_Bacteria_Proteobacteria_Gammaproteobacteria_Oceanospirillales_Oceanospirillaceae_Balneatrix_alpica_DSM_16621
MSFELPALPYAMDALEPHISKETLEFHYGKHHQAYVTNLNNLVKGTEFEGKSLEEIVRAS-SG--------GVFNNAAQVWNHTFYWHCLAPNAGGEPTGALADAINAKWGSFAAFKEEFTKTAIGTFGSGWAWLV-KTA-SGELELRSTSNAGTPLTE-AGTPLLTCDVWEHAYYIDTRNARPKYVENFWA-LVNWEFVASNFAA--
>WP_013177057_1_Bacteria_Deinococcus_Thermus_Deinococci_Deinococcales_Trueperaceae_Truepera_radiovictrix_DSM_17093
MAFNLPDLPYPTDALEPHIDAKTMEIHHDKHHGTYTTKLNDAVQGTELEGLSIEEILRK-G-AENPA----AVRNNGGGYYNHNLFWEWLSPQGGGEPTGELAEAIARDFGSFAAFKEKFSEAAANRFGSGWAWLV-SE--NGKLSITSTPNQDNPMME-----ILGLDVWEHAYYLKYQNRRPEYIQAFW-NVVNWPKVSELYAQTK
>RKT80067_1_Bacteria_Actinobacteria_Actinobacteria_Actinobacteridae_Actinomycetales_Micrococcineae_Intrasporangiaceae_Terracoccus_luteus
MAYTLPELDYDYAALEPHISARIMELHHSKHHKAYVDGANAAVA--KLEERS--DF--AAV-NGVEKNL----AFHLGGHTNHSVFWKNMSPDGGGEPEGEVKAAIEEYFGGFEKFKAHFDANANAIQGSGWSILAW-DTIAARPHIMQLFDQQG-IP-VGQIPLLQLDMWEHAFYLQYENVKADYVKAWW-NVVNWQDVAARLERAK
>WP_012702301_1_TungstenTolerant_Bacteria_Proteobacteria_Gammaproteobacteria_Pseudomonadales_Pseudomonadaceae_Azotobacter_group_Azotobacter_vinelandii_CA6
MAFELPPLPYEKNALEPYISTETLEYHYGKHHNTYVVNLNNLIPGTEFEGKSLEDIVKTS-SG--------GIFNNAAQVWNHTFYWNGLKPQGGGQPTGPLADAINAAFGSFDKFKEEFTKVAIGTFGSGWAWLV-KKA-DGSLALASTIGAGNPLTS-GDTPLLTCDVWEHAYYIDYRNLRPKYVEAFWN-LVNWDFVAANYAA--
>WP_115176730_1_Bacteria_Proteobacteria_Betaproteobacteria_Neisseriales_Neisseriaceae_Neisseria_gonorrhoeae_NCTC_3000
MEHKLPQLPYEPDALSPHLSKETLEFHYGKHHQTYITNLNNQIKGTEFENLPLEEIVKKS-SG--------GVFNNAAQTWNHTFYWLGFTPKGQGKPAGELAAAIDAKWGSFEKFQEAFNACAAGTFGSGWAWLV-KTP-AGGLALVSTSNAATPLTT-ENTPLLTCDVWEHAYYIDYRNSRPNYLKGFWE-IVNWDEVAKRFAA--
>WP_010082437_1_EndosymbiontInsect_Bacteria_Proteobacteria_Alphaproteobacteria_Rickettsiales_Anaplasmataceae_Wolbachieae_Wolbachia_pipientis
MSFTLPELPYDKTALEPYISAKTLDFHYDKHHKGYLNKLNELVENTDYQHVKIEELITKV-HGN-SGN--LPIFNNAAQVWNHTFYWNSMKKNGGGKPKSLLAKKIQDDIGGFDKFYEEFSSHGVSQFGSGWVWLV-LEK-GGKLKITKTPNADLPI--YGQ-PLLTMDVWEHAYYLDCQNRRIDYIKVFLDHLINWDFAEE------
>OFX78402_1_Bacteroidetes_bacterium_GWE2_39_28
--FEFPQLPYAYDALEPFIDKMTMEIHYSRHHKAYFDNFVAAIKGTEMESKTIEEIFAN-M-SKYPA----GVRNNGGGFYNHVIYWENMKVNGG-KPSAKLEAAIMKKFGSMDEFKKQFSDAGKTRFGSGWAWLS-VDE-KGELLVSSTPNQDNPLMDKGT-PILGMDVWEHAYYLKYQNKRPDYIEAFW-SVINWDVVSKRYE---
>WP_013447094_1_Bacteria_BacteroidetesChlorobi_group_Bacteroidetes_Flavobacteriia_Flavobacteriales_Flavobacteriaceae_Riemerella_anatipestifer_DSM15868
MSFELPKLGYAYDALEPHIDARTMEIHHTKHHQAYIDNLNKAIAGTELEGKSIEEVCQQ-G-SDK-P----AVRNNGGGHFNHTLFWQVLTPGGSKEPVGKVKEEIE-KMGGFDKFKTDFSEAAKTRFGSGWAWLC-KMP-DGSLEVCSSANQDNPLMPGGT-PILGLDVWEHAYYLNYQNRRPDYVTAFF-EVINWDKVEENY----
>WP_015587895_1_EndosymbiontInsect_Bacteria_Proteobacteria_Alphaproteobacteria_Rickettsiales_Anaplasmataceae_Wolbachieae_Wolbachia_endoDrosophila_simulans_wNo
MSFTLPELPYDKAALEPYISVKTLDFHYDKHHKGYLNKLNELVENTDYQHMEIEELVTKV-HGN-NNT--VPIFNNAAQVWNHTFYWNSMKKNGGGKPQGLLAKKIQDDIGGFDKFCEEFSNYGVSQFGSGWVWLV-LEK--GKLKITKTPNADLPL--YDQ-PLLTMDVWEHAYYLDCQNRRIDYIKVFLDHLINWGFAEE------
>OGC75073_1_Bacteria_WWE3_RIFOXYD2_FULL_WWE3_43_10
MLKELPQLNYTLDALEPYIDAQTMEIHYTKHHKTYLDKLIMAVAGS-LENMELEDILMS-P---VDETIKTAVLNNGGGVFNHNFFWKIIGPA--NGPDGEILEKINETFGSFETFKEEFSKSALSLFGSGWTWLV-QGK-DGKVKIMNTQNQATPIS-EGYRPLLALDIWEHAYYLKYQNRRADYISNWW-NVVNWNSVSQM-----
>WP_009964305_1_Bacteria_ChlamydiaeVerrucomicrobia_group_Verrucomicrobia_Verrucomicrobiae_Verrucomicrobiales_Verrucomicrobiaceae_Verrucomicrobium_spinosum_DSM_4136
--LELGKLPYAPEALEPYIDAQTMTIHHDKHHAAYVTNLNKALDAK-VGGKDALELIKD-L-SALPT--QTAVRNNGGGHVNHTLFWSWMAPSVA-GPDGKLGAAIQSTFSSVDDFKKLFGEAATKRFGSGWAWLV-VKA-DGKLAVTSTPNQDNPWMGLGT-PILGLDVWEHAYYLKYQNKRPDYITAWW-NVVNWAEVAKGY----
>WP_054330861_1_Bacteria_Firmicutes_Clostridia_Clostridiales_Ruminococcaceae_Phocea_massiliensis
--FQLEPLPYSYDALSPNIDETTLHFHHDKHLQTYVDNLNKALEPPQFQDWTLERLCAD-Y-GSLPPQAATGVRNNAGGVYNHQLYFRCMTGDK-TSPSPRMERELNRCFGSLEEFQKQLKAAALARFGSGWAYLV-QDP-KGDFKILSTANQDTPLP-QGLRPLLLVDVWEHAYYLQYQNRRAEYLDQWF-PLIDWRVVE-------
>WP_038559793_1_Bacteria_BacteroidetesChlorobi_group_Bacteroidetes_Bacteroidia_Bacteroidales_Prolixibacteraceae_Draconibacterium_orientale_ASM62663v1
----FPELAYAYDALEPYIDAETMELHYSKHHKGYFTKFMAAAKGTDLLNTPMENIFAG-I-SKQPE----GVRNNGGGYYNHALFWENMTPQ-QGEIPADLKAAIEKDFGSIDAFKTEFATAAKTRFGSGWAWLL-VDE-DGALKVSSTPNQDNPLMDKGT-PLLALDVWEHAYYLNYQNKRGDYINNFW-NVVNWDVVNHRYTKA-
>PIQ09277_1_CG18_big_fil_WC_8_21_14_2_50_Ignavibacteriales_31_20_curated
--FNLPELTYGYDALEPYIDATTMEIHFSKHHAAYVNNLNNAIAGTELEAKSLDELLAN-A-GMLPT----AVRNNGGGHFNHSLFWSIMGKDKGGNPSGKLAEELNSTFGSFESFKDAFSKAAATRFGSGWAWLL-V-K-DGKLVVSSTPNQDNPLMDEGT-PILGLDVWEHAYYLKYQNRRPEYIENFF-NVINWDEVSKRYE---
>PKL42120_1_Candidatus_Riflebacteria_HGW_Riflebacteria1
--YVLPALPYKENALGATIPATTIAFHYGKHHQGYVDNLNKLVAGTELAGMSLEQIITQT-AGK-ADK--AAIFNNAAQIWNHNFYWQSMRPEGGGEPPASLLRMIESSFGSLDACKKELANAATTQFGSGWAWLV-VD--GNKLSVVKTANADLPLTK-GLKPLLTIDVWEHAYYLEFQNRRADYVNAVLESLINWNFAAE------
>WP_027290273_1_Bacteria_BacteroidetesChlorobi_group_Bacteroidetes_Bacteroidia_Bacteroidales_Rikenellaceae_Rikenella_microfusus_Q_1_DSM_15922
MKFELPALPYPVNALEPTMSARTIEFHWGKHEAAYINNLNGLIEGTPLENDTLEEIVRKS-DG--------PIYNNAAQAWNHIFFFFQLAPNGKKEPGGALAEAIDRHFGSFAAFKEAFAKAGATLFGSGWAWLS-VKP-DGQLEITQGPNAHNPLKN-GAVPLLTADVWEHAYYLDYQNRRPDFLSALWN-LVDWKVIEKRYE---
>OFY29607_1_Bacteroidetes_bacterium_GWF2_35_48
MLFELPKLPYAINALEPHISQKTLEFHYGKHHLAYVTNLNGLVPGTKFENASLEQIIREA-DG--------GIFNNGAQVWNHTFYWEGFTPVGGGEPGGKLQEAILKNFGSLAEFKEKFTKASATLFGAGWSWLV-AKQ-DGTLDIVQESNAGNPLRA-NLKPLLTCDVWEHAYYLDFQNRRPDYVNTFWN-LIDWKKIEERFS---
>OIO26707_1_Candidatus_Micrarchaeota_CG1025522_ARCHAEA_DPANN_Micrarchaeota
MAVELPKLDYDYNALEPYIDEQTMRIHHTKHHQAYIDNYNKAVAG-----KAVEEVLKD-L-DAVPEAIRTAVRNHGGGHANHSLFWKVMAPNAG-EPDGRLAETITKDFGSFAAFKEKFEAAAKTRFGSGWAWLV-VDK--GKLAIESSANQDTPLSQ-GKTPLLGLDLWEHAHYLRYQNRRPDYITAWW-NVVNWSEAAKRFE---
>WP_028470574_1_Bacteria_Proteobacteria_Gammaproteobacteria_Oceanospirillales_Oceanospirillaceae_Neptunomonas_japonica_DSM_18939
MSFELPALPFAKDALEPHISAETLDFHHGKHHNTYVTKLNGLVPGTEFEGKTLEEIILSA-AG--------GVFNNAAQIWNHTFYWNSLSPNGGGEPTGPVADAIIAKWGSFAAFQEEFNDKAVNNFGSSWTWLV-KND-DFSLEIINTSNAGTPMTN--RRAILTCDLWEHAYYIDYRNVRPDYLKGYWS-LVNWDFANQNFGA--
>WP_013444518_1_Bacteria_BacteroidetesChlorobi_group_Bacteroidetes_Bacteroidia_Bacteroidales_Porphyromonadaceae_Paludibacter_propionicigenes_WB4
--YKLPNLPYKYDALEPYIDSVTMHIHHDLHHATYVSNLNKALEKPELY-KSVELIQT--L-NTLPADIQTAVRNNGGGVYNHSFFWEIMAP-GATMSPK-LEKILSENFGSVDAFKAEFEKAAAGRFGSGWAWLI--DP-AGKLRIISTPNQDNSLMEKGK-PVLALDVWEHAYYLKYQNKRAAYAKAFW-SVVNWTKVEQLIE---
>XP_001750075_1_Eukaryota_Choanoflagellida_Monosiga_brevicollis_MX1V1
MKHTLPDLAYDYAALEPVISAKIMELHHSKHHNTYVNNLNIAEE--QYAEVT--DL-TKAI-------LQSAIKFNGGGHINHSIFWTNLAPQGGGEQDGELKTAIEEAFGSVETMQQKLNAMTAAVQGSGWGWLGY-NKASKQLQLATCANQDPL--EHGLVPLFGIDVWEHAYYLDYKNVRPDYLKAVW-EIANWQNVEERYQAAK
>WP_009086893_1_Bacteria_BacteroidetesChlorobi_group_Bacteroidetes_Flavobacteriia_Flavobacteriales_Flavobacteriaceae_Elizabethkingia_anophelis_NUHP1
MSFELPKLGYAYDALEPTIDAQTMEIHYTKHHQAYVDNLNKAIAGTDLEGKTIEEVIKE-G-SDK-P----AVRNNGGGHFNHTLFWEILTPGGSKEPVGKVKEAIE-NYGGLEKFKTDFAEAAKTRFGSGWAWLI-KNA-DGSVSVGSTANQDSPITPAGT-PVLGIDVWEHAYYLKYQNKRPDYVTAFF-DVINWDKVEENY----
>WP_028028661_1_Bacteria_Proteobacteria_Alphaproteobacteria_Rhodobacterales_Rhodobacteraceae_Catellibacterium_nectariphilum_DSM_15620
MTFKLPDLPYKYNALELLMSMETMEFHHDLHHKAYVDNGNKLIAGTEWENKSVEEIVVGT-YQA-GAQ--NGIFNNASQHWNHCLFWEIMGPGDDKMP-PELEKALTEAFGSVAKFKEDFAAAGAGQFGSGWAWLV-KDK-DGALKVTKTENGVNPLCF-GQTALLGCDVWEHSYYIDFRNRRPAYLSNFLDKLVNWEAV--------
>WP_009341752_1_Bacteria_Cyanobacteria_Nostocales_Nostocaceae_Raphidiopsis_brookii_D9_D9_7
MAFTQLPLPYDFNALESYMKAETFEYHYGKHHKAYVDNLNKLTEGTDLADKSLEEVIQIS-FKD-PSK--AGIFNNAAQVWNHTFFWNSLKPAGGGVPTGALADKISQDFGSFDKFKEEFSTAAATQFGSGWAWLV-DD--GGTLKVVKTPNAENPLVH-GKKPLLTLDVWEHAYYIDFKNARPAFIKNFLDNLANWEFV--------
>WP_002517672_1_Bacteria_Actinobacteria_Actinobacteria_Actinobacteridae_Actinomycetales_Propionibacterineae_Propionibacteriaceae_Propionibacterium_acnes_KPA171202
-VYTLPDLDYDYGALEPHISGKIMELHHDKHHNTYVQGANTALE--KLAERK--DF--GTI-NKLEKDL----AFNLGGHINHSVFWKNMSPHGGGRPEGELAAAIDEFFGSFDSFKKQFEETAKGVQGSGWGMLVW-DVMGQRLNTMQLFDHQG-LP-STQIPVVQLDMWEHAYYLQYQNVKADYVTAWW-NVVSWTDAEQRFVKAR
>XP_811038_1_Eukaryota_Euglenozoa_Kinetoplastida_Trypanosomatidae_Trypanosoma_cruzi_ASM20906v1
---ELPKLGFWKDGCAPVFSPRQMELHYTKHHKAYVDKLNAL-AGTTYDGKSIEEIILAV-AND-AKK---GLFNQAAQHFNHTFYFRCITP-NGKAP-KSFESAVTAQFGSVEQFKDAFVQAGVNNFGSGWTWLC-VDS-NKNLVIDNTSNAGCPLTK-GLRPVLAVDVWEHAYYKDFENRRPDYLKEIWS-VIDWEFVAKMHVQA-
>PIW67423_1_CG12_big_fil_rev_8_21_14_0_65_Omnitrophica_42_8_curated
--FTTPQLTFDVDALEPYIDAQTMEIHHDKHHAGYVTKLNAALESTKLHTKTLGELLSN-L-EKLPANIQKDIDNNGGGHANHSLFWNIL---STP-ASDDLIETMTESFGSFEAMQELLIETATKHFGSGWAWIV-INQ-KGSLEITTTPNQDSPLT-IGHTPILGIDVWEHAYYLHYQNRRPDYIKAIL-QIINWKNVSDLY----
>GBG33253_1_Eukaryota_Stramenopiles_Labyrinthulomycetes_Hondaea_fermentalgiana_Aurantiochytrium_FCC1311_v1
--LPLPPLPYAYDALEPYIDEQTMRIHHLKHHQAYTDNLNKALRGPELHAKGIDKLLQH-L-DEVPPRLRGQVRNHGGGYVNHDQFWRNLSPNGAGEPQSALQHAIEKSFGSLDGFKTVFSEACLGVFGSGWCWLC-FNT-EAQLSVETTSNQDSPTS-AGL-VIIALDVWEHAYYLKHQNRRKDYLEAIF-AVLDWQEAD-------
>WP_036543340_1_AlkaliphileSaltLake_Bacteria_Proteobacteria_Gammaproteobacteria_Oceanospirillales_Oceanospirillaceae_Nitrincola_lacisaponensis_4CA
MSFELPALPYAKDALEPHISAETLDYHHGKHHNTYVVKLNGLVPGTEYEGKTLEEIIKTA-AG--------PVFNNAAQVWNHTFYWHCLSPNGGGAPTGALADAINAKWGSFEKFQEEFNDRAVNNFGSSWTWLV-KNA-DGSLDIVNTSNAATPMTS--GTAVLTVDLWEHAYYIDYRNLRPDYLKGFWA-LVNWDFANQNFAA--
>WP_010157205_1_Bacteria_Actinobacteria_Actinobacteria_Actinobacteridae_Actinomycetales_Micrococcineae_Microbacteriaceae_Leucobacter_chromiiresistens_JG_31
-AYSLPELPYDYAALEPHISGKIMQLHHDKHHQAYVTGANTALE--QLAERS--NL--ASV-NKLEKDL----AFNLGGHVNHTIFWNNLSPEGGGRPEGELAAAIDEFFGGFEKFQEHFTATALGVQGSGWAVLAW-DALGQRPNIVQLFDQQG-LP-AGTIPLLQLDVWEHAYYLDYLNVRADYVKAFW-NIANWQDVARRFEAAR
>YP_001254769_1_Bacteria_Firmicutes_Clostridia_Clostridiales_Clostridiaceae_Clostridium_botulinum_A_ATCC3502
MAHTLPNLNYDYNALEPHYDEQTLKIHHDIHHKAYVDGLNKAEQ--KLQERS--DF--ALI-KHWEKEI----AFHGSGHILHTLFWENMAPNGNLNPEGSAIERIKQDFGDYEKFKKQFTEAAIAVEGSGWTILAW-NPMFQKLVILQVEKHQN-TQ-WGVVPLLILDLWEHAYYLKYQNRRAEFINAWW-NIVNWDIVNTRYDNA-
>PIP56608_1_CG22_combo_CG1013_8_21_14_all_WWE3_39_12_curated
--FTTPQLTFDVDALEPYIDAQTMEIHHDKHHAGYVTKLNAALESTKLHTKTLGELLSN-L-EKLPANIQKDIDNNGGGHANHSLFWNIL---STP-ASDDLIETMTESFGSFEAMQELLIETATKHFGSGWAWIV-INQ-KGSLEITTTPNQDSPLT-IGHTPILGIDVWEHAYYLHYQNRRPDYIKAIL-QIINWKNVSDLY----
>GAY00527_1_Eukaryota_Stramenopiles_Oomycetes_Pythium_insidiosum_Pythium_insidiosum_1
MSFELPKITYDYSALEPFVDTTTMNIHHTKHHQAYVNNINAFIKGTTLRGKSILEVVQS-A-TEAP------VRNNGGGHYNHSLFWTWMAKPGTNTPHGALKARIDQDFGSLEAMKEKFNQAAATRFGSGWAWLG-VKP-DGSLAITSTPNXDNPLMPPMI-PILGLDVWEHAYYLKYQNRRPEYIAAFW-NVANWDQVVEYY----
>WP_069989294_1_Bacteria_Firmicutes_Clostridia_Clostridiales_Clostridiaceae_Massilioclostridium_coli
---FNLPLLYAYNALEPFIDEKTMYLHHDKHLQTYIDNLNAILKDPKLQKLSLEQLIKI-A-GNLPKKLQISIRNNAGGVYNHRFFFQGIAPPIEKEPEGKLIQKINCQFGSFHNFKVEFKKSALSVFGSGYTWLV-SN--RCKLKMITTSNQNCPLE-QGLFPILTIDVWEHAYYLKHYNVRSGYVDDWF-KIVDWNQAEQ------
>WP_035363867_1_Bacteria_Firmicutes_Bacilli_Lactobacillales_Aerococcaceae_Abiotrophia_defectivaATCC49176
MSFTLPALPYAYDALEPAFDARTMEIHHTKHHQTYVNNLNAALEGADLAAKSIEDLVAN-L-KDLPESIQTAVRNNGGGHFNHSFFWESLAPS-EAAIPAGLKSRLEADFGSVEAFKEAFAKAAATRFGSGWAWL--VDR-DGHLEVLSTANQDTPLEL-GLKPLLGLDVWEHAYYLHYQNRRPDYIQAFF-SVVNWDKV--------
>OFX69448_1_Bacteroidetes_bacterium_GWE2_29_8
MNFELPKLPYEANALEPYISANTISFHYGKHHQAYINNLNNLIKGTEFSNSTLEEIIKKA-TG--------PIFNNAAQVWNHTFYWNCLTPKAKDEPEGIILNEIIKNFNSFAEFKQKFSAAASGLFGSGWAFLV-KKE-NGALEIIQESNAGNPLKN-NLTPILTCDVWEHAYYLDYQNKRPDYVESFWK-LVNWDKVEENYK---
>XP_004334660_1_Eukaryota_Amoebozoa_Discosea_Longamoebia_Acanthamoebidae_Acanthamoeba_castellanii_Neff
--FTLAPLPYAYDALEPHIDTLTMQLHHDKHHQAYTDKFNEALEGP---NTTAESILRS-FRSLAPSDHATAVRNHGGGYVNHNMFWHVMTP-GGSNPQGDLAFAISHQFGSLEEFKKQFSAAAASVFGSGWAWLV-VEPASGDLKIVATPNQDSPLM-AGQQPVLCLDVWEHAYYLLRHNRRPDYIQAWW-NVVNWDVVQQ------
>PIU40014_1_CG07_land_8_20_14_0_80_Omnitrophica_50_8_curated
--FKLPSLPYNDNALAPYLSAQTLSFHYGKHHQTYVTKLNELVQPTVLESETLEGIIKQT-AGQ-PDK--APIFNNAAQSWNHSFYWKCMKANGGGKPNGAVANKIESSFGGYDKFKEAFAKAALTQFGSGWAWLV-SD--KGALKVIKTQNADTPIVS-GLTPVLTLDVWEHAYYLDYQNRRSDYIQAFLDHLANWDFANE------
>WP_026470778_1_Bacteria_Proteobacteria_Gammaproteobacteria_Pseudomonadales_Moraxellaceae_Alkanindiges_illinoisensis_DSM_15370
--ISLPDLPYAHDALEPHISKETLEYHHDKHHQAYVTNLNNLIKGTDLEDKELDEIIRAT-AGD-ASK--AGIFNNAAQVWNHTFYWNCMTPNGGGQPTGPVSDKINAAFGSYEKFVEEFTKAATTQFGSGWAWLV-ADV-NGDLSIMKTANGDNPMAH-GKTAILTIDVWEHAYYIDFRNARPKYISTFIDHLINWDYVN-------
>CCI43080_1_Eukaryota_Stramenopiles_Oomycetes_Albugo_candida_AcNc2
MSIEFPNLPYSYSALEPYIDTLTMNLHHAQHHQTYVHSLKKFLQNGELKGKDIVEIIQN-A-KAEK------IRNNGGGHYNHSLFWLWLAPPGANSPYGNLSARIDADFGSIDAMKTQFNAAAATRFGSGWAWLG-VGS-NGKLGITSTPNQDNPLMPPMI-PILGLDVWEHSYFLKYQNRRPEYIHAFW-KLVNWDQVVYCY----
>XP_812157_1_Eukaryota_Euglenozoa_Kinetoplastida_Trypanosomatidae_Trypanosoma_cruzi_ASM20906v1
---ELPKLGFWKDGCAPVFSPRQMELHYTKHHKAYVDKLNAL-AGTTYDGKSIEEIILAV-AND-AKK---GLFNQAAQHFNHTFYFRCITP-NGKAP-KSLESAVTAQFGSVEQFKDAFVQAGVNNFGSGWTWLC-VDS-NKNLVIDNTSNAGCPLTK-GLRPVLAVDVWEHAYYKDFENRRPDYLKEIWS-VIDWEFVAKMHAQA-
>WP_078756378_1_Bacteria_Firmicutes_Bacilli_Lactobacillales_Aerococcaceae_Globicatella_sulfidifaciens
MTFELPKLNYEYAALEPVIDAQTMEIHYTKHHNAYVTNLNKAVEGTEYADKSIEELVKG-W-AELPEDIQTAVRNNGGGHYNHTLFWEELAPS-AKEIPADLEAKLVEAFGSVDKFKEKFAAAAASRFGSGWAWL--VSN-DGKLEVVSTPNQDNPLTD-GLVPLLGLDVWEHAYYLNYQNRRPDYIKAFW-DVVNWEVV--------
>XP_009017316_1_Eukaryota_Metazoa_Lophotrochozoa_Annelida_Helobdella_robusta_v1
IEYPLPKLEYDFDDLEPYIDGATVRAHYNGHHESYRKKMNEFLSSSKLPQ-SLYQILQN-L-NKVPHDLEISILNNVGGYVNHALYWSILSPN--SKPEGHLLERIKSDFS-FDEFKNKFTAEALKLFGSGYVWLV-SEPNSGRLRIVSSSNQDSPITK---LPLLVIDVWEHAYYLKHQYKRVEHVEDFW-YLVDWKKVDAL-----
>CCI43083_1_Eukaryota_Stramenopiles_Oomycetes_Albugo_candida_AcNc2
MSIEFPNLPYSYSALEPYIDTLTMNLHHAQHHQTYVHSLKKFLQNGELKGKDIVEIIQN-A-KAEK------IRNNGGGHYNHSLFWLWLAPPGANSPYGNLSARIDADFGSIDAMKTQFNAAAATRFGSGWAWLG-VGS-NGKLGITSTPNQDNPLMPPMI-PILGLDVWEHSYFLKYQNRRPEYIHAFW-KLVNWDQVVYCY----
>WP_012905675_1_MiceEntericPathogen_Bacteria_Proteobacteria_Gammaproteobacteria_Enterobacteriales_Enterobacteriaceae_Citrobacter_rodentium_ICC168
MSFELPALPYAKDALAPHISAETLEYHYGKHHQTYVTNLNNLIKGTAFEGKSLEEIVRSA-DG--------GVFNNAAQVWNHTFYWNCLAPNAGGEPTGELADAIVASFGSFADFKAQFTDAAIKNFGSGWTWLV-KGK-DGKLAIVSTSNAGTPLTT--DTPLLTVDVWEHAYYIDYRNARPGYLENFWA-LVNWAFVAKNFAA--
>WP_015108916_1_Bacteria_Cyanobacteria_Chroococcales_Cyanobium_gracile_PCC_6307
MAHRLPELPYGLDALEPHISRQTLEFHHGKHHAAYVTNLNKAIEGGELEGKSLEEVILAV-AGD-ASK--AGVFNNAAQVWNHSFYWQCMKPGGGGAPTGELAEKITADFGSYEAFVEQFKAAGATQFGSGWAWLV-LD--GGTLKITKTANADLPLAH-GQKALLTMDVWEHAYYLDYQNRRPDYMTTYLDKLVNWDFV--------
>WP_002662035_1_Bacteria_BacteroidetesChlorobi_group_Bacteroidetes_Flavobacteriia_Flavobacteriales_Flavobacteriaceae_Bergeyella_zoohelcum_ATCC43767
MSFELPKLPYAYDALEPTIDAKTMEIHHSKHHQAYVDNLNNAIKGTDLENLSIEEICVK-G-FEK-P----AVRNNGGGHYNHSLFWDILTPGGSKTPVGNVAKAID-AYGGFEKFKTDFSEAAKTRFGSGWAWLC-KKE-DGSLEVCSTPNQDNPLMEEGT-PILGLDVWEHAYYLNYQNRRPEYVSVFF-DIINWDKVEENY----
>CCI43082_12_Eukaryota_Stramenopiles_Oomycetes_Albugo_candida_AcNc2
MSIEFPNLPYSYSALEPYIDTLTMNLHHAQHHQTYVHSLKKFLQNGELKGKDIVEIIQN-A-KAEK------IRNNGGGHYNHSLFWLWLAPPGANSPYGNLSARIDADFGSIDAMKTQFNAAAATRFGSGWAWLG-VGS-NGKLGITSTPNQDNPLMPPMI-PILGLDVWEHSYFLKYQNRRPEYIHAFW-KLVNWDQVVYCY----
>WP_009034881_1_Bacteria_BacteroidetesChlorobi_group_Bacteroidetes_Cytophagia_Cytophagales_Cyclobacteriaceae_Indibacter_alkaliphilus_LW1
-GFDQTSLGYDYSALEPHIDAMTMEIHYTKHAAAYANNLGEAAEGVDV-GKPLEEVMMN-I-SKYST----KMRNNGGGHYNHELFWKIMSPNGGGEPSGDLRQAIDGAFGSYDEFKTQFEDAAKGRFGSGWGWLV-LDK-DNLLKIGSTPNQDNPLMDQGI-PLMGIDVWEHAYYLNYQNRRPDYVSAFW-NIVNWDAVAERY----
>CCI43084_1_Eukaryota_Stramenopiles_Oomycetes_Albugo_candida_AcNc2
MSIEFPNLPYSYSALEPYIDTLTMNLHHAQHHQTYVHSLKKFLQNGELKGKDIVEIIQN-A-KAEK------IRNNGGGHYNHSLFWLWLAPPGANSPYGNLSARIDADFGSIDAMKTQFNAAAATRFGSGWAWLG-VGS-NGKLGITSTPNQDNPLMPPMI-PILGLDVWEHSYFLKYQNRRPEYIHAFW-KLVNWDQVVYCY----
>WP_033151910_1_Bacteria_Firmicutes_Clostridia_Clostridiales_Lachnospiraceae_Pseudobutyrivibrio_ruminisHUN009
-------LPYATDALEPYIDKLTIETHHGKHHATYTNNFNDLAAKAGVADKPAAEVLAN-L-DKIDETLRKGIRNQGGGYYNHNLYFEMFSPNAVKEPAGKLADAINKAFGSVEACKDELSKLAAAQFGSGWAFLS-VDS-AGELHASNSLNQDNPLSEKGWTPILALDVWEHAYYLKYKNLRPDYIKAFW-EVLDWSKVSARY----
>KUO66327_1_Bacteria_Firmicutes_Clostridia_Clostridiales_Gracilibacteraceae_Gracilibacter
MIYQLPELPYPVNALEPWYDAETVRIHHDLHHKGYVDGLNNAIK--KIAERN--DF--GLL-KHWEREL----AFHGSGYILHNLFWTNMIPNGGGEAFGPIAQHIKLDFGSFDNFKSQFSAAAIAVEGSGWAVLVW-NPFLRKLEIVQVEKHQN-SV-WGSFPLLILDVWEHAYYLKYQNKRAEWVKGWW-NLVNWKDVNNHYSFA-
>XP_019635441_1_Eukaryota_Metazoa_Chordata_Cephalochordata_Branchiostoma_belcheri_Haploidv18h27
--YPVPPLPYEYDALEPYIDEKTARVHHLGHHAGYTRKMNAALEGPGLQSNSILHILEN-L-DQIPDK-RTAIRNNGGGFVNHAIYWATMSPR-GESPEATLATEIIANFHNFSNFQEQFTNTAKTLFGSGYVWLS-RNP-RQTLIIHTTANQDSPIS-TGL-PLLVIDIWEHAYYLKHQNKRPDHIQDWW-ALVDWGQVKAL-----
>WP_014136658_1_Bacteria_Actinobacteria_Actinobacteria_Actinobacteridae_Actinomycetales_Streptomycineae_Streptomycetaceae_Kitasatospora_setae_KM_6054
-AYTLPDLPYDYSALERAMSAEILELHHSKHHLAYVNGANQTLE--QLAERK--QF--GSL-VGLQKTL----GFHLSGHVLHSLFWENLSPEGGDRPEGALADAITEHFGSFEAFRGQLTAATVGVQGSGWGILSW-EPLGGRLIVEQVYDHHG-VG-QGTTPLLAFDAWEHAYYLQYRNVRPDYVTRLW-DVVNWQDVSARYAATQ
>WP_006986439_1_Bacteria_Proteobacteria_Gammaproteobacteria_Cardiobacteriales_Cardiobacteriaceae_Cardiobacterium_valvarum_F0432
--YTFADLPYAYDALEPVIDAVTMQIHHDRHHKAYYDNFLTAVKGP-LNGQPLETLFTT-I-SKES----AALRNNAGGYYNHNHYWNVMR-GSS-APSGALLDAINSTFGSVDACKAAFKDAGIKQFGSGWAWLI-VGK-DGKLAITSTPNQDNPLMDQGT-PILGCDVWEHAYYLHYQNKRPDYLDAWW-QIVNWDYVAELYAKA-
>YP_003612830_1_Pathogen_Bacteria_Proteobacteria_Gammaproteobacteria_Enterobacteriales_Enterobacteriaceae_Enterobacter_cloacae_cloacae_ATCC13047
MSFELPALPYAKDALAPHISAETLEYHYGKHHQTYVTNLNNLIKGTDFEGKTLEEIVRSS-DG--------GVFNNAAQVWNHTFYWHCLAPNAGGEPTGELATAINAAFGSFAEFKAKFTDAAIKNFGSGWTWLV-KEA-DGKLAIVSTSNAGTPLTT--STPLMTVDVWEHAYYIDYRNARPNYLEHFWA-LVNWDFVAKNFAA--
>WP_104371391_1_Bacteria_Firmicutes_Clostridia_Clostridiales_Peptococcaceae_Desulfocucumis_palustris
MKHELPPLPYGYNALEPHYDEATVRLHHDAHHKAYVDGLNNAGA--RLAERK--DF--ALV-KHWEREI----AFHGSGHLLHTLFWQNMVPGGGGQATGAVAEQLNKDFGSFDNFKKQFSAAAVAVEGSGWAVLCW-NPSFHSLVILTAEKHQN-TQ-WGVVPLLTVDVWEHAYYLKYQNKRAAWVEAWW-NLVNWDDVNKRFEAA-
>CCI43081_12_Eukaryota_Stramenopiles_Oomycetes_Albugo_candida_AcNc2
MSIEFPNLPYSYSALEPYIDTLTMNLHHAQHHQTYVHSLKKFLQNGELKGKDIVEIIQN-A-KAEK------IRNNGGGHYNHSLFWLWLAPPGANSPYGNLSARIDADFGSIDAMKTQFNAAAATRFGSGWAWLG-VGS-NGKLGITSTPNQDNPLMPPMI-PILGLDVWEHSYFLKYQNRRPEYIHAFW-KLVNWDQVVYCY----
>WP_004793865_1_Pathogen_Bacteria_Spirochaetes_Spirochaetia_Spirochaetales_Borreliaceae
--FKLPELGYNYDAVEPYIDAKTMEIHHSKHHNGFVMNLNS--EKGKSH-KDVSSILKN-I-HDFP---QTPIRNNAGGYSNHTLYFRSLKPGNKSNLLEKFENDVNTAFGSLDVLKASLKDTAMKIFGSGWAWLV-LCP-DSGLKVISMPNQDSPLM-KSY-PILGIDVWEHAYYLKYQNRRIEYVDAFL-KALNWEEVSKIYNEA-
>WP_066597861_1_Bacteria_Actinobacteria_Actinobacteria_Actinobacteridae_Actinomycetales_Micrococcineae_Microbacteriaceae_Cryobacterium_arcticum
-AYTLPQLTYDYAALEPAISGRIMELHHSKHHQAYVTGANAALD--QLAERS--NL--TFV-NKLQKDL----AFNLGGHVNHSIFWTNMSPNGGDKPTGELAAAIDDTFGSFEKFQAHFTAVAMGVQGSGWSILAW-DTLGQQPIIVQLYDQQG-LP-AGIVPLLMLDVWEHAYYLDYQNVRADYVKAFW-TVTDWANVSARFEKAR
>WP_012488240_1_Soil_Bacteria_Proteobacteria_Gammaproteobacteria_Cellvibrionales_Cellvibrionaceae_Cellvibrio_japonicus_Ueda107
MAFELPALPYAKDALAPHISVETLEFHYGKHHKAYVDKLNTLVPGTEFEGKSLEDVIKTS-SG--------PVFNNAAQIWNHTFYWHCLSPNGGGAPTGAVADAITSAFGSFEKFKEDFTNSAINNFGSSWTWLV-KKA-DGSVAIVNTSNAATPLTD-ATTPILTIDLWEHAYYIDYRNARPTYIGAFWS-LVNWDFVNANYA---
>PIR41550_1_CG10_big_fil_rev_8_21_14_0_10_Yanofskybacteria_OD1_46_23_curated
--FELPELSYDYSALEPYIDAQTMEIHHCKHHQAYIDKLNMALEPEDLQTQTLAELLKN-L-AGLPEDIRGAVQNHGGGHYNHALFWKIMSP-GGQV-TEKFESALEKNFQSVEAFKETFTQAAMGQFGSGWAWLA-KDGQ-GRLSVVSTPNQNNPISD-GLVPILGLDVWEHAYYLNYQNRRADYIKAWW-AVVDWTGAEE------
>OGG37755_1_Candidatus_Jorgensenbacteria_bacterium_GWA1_54_12
--FTLPKLPYAYDALEPYLDAQTLEIHHTKHHQAYIDKLNAALTAPDLENSPLEELLQN-L-AQIPETIRGAVKNHGGGHYNHSLFWEGMAPS-ESKPEGELGEALEKKFGSIDTFKKQLSDAAMGVFGSGWVWLV-RQPTDGGLAITATPNQDTPLSS-GLTPLIGLDLWEHAYYLKYQNRRAEYVENWW-YVVNWENV--------
>OGC79207_1_Bacteria_WWE3_RIFOXYD1_FULL_WWE3_43_17
MIKELPKLNYAYDDLEPYIDALTMETHYTKHHQAYLDKLTAAIADS-LEDMELEDILMS-P---IGETIRTAVLNNGGGVYNHNFFWSVIGPA--EGPNGELLAKINELSGSFDAFKEEFTKSALSLFGSGWTWLV-QGK-DGKLMVMNTQNQATPLT-EGYKPLLALDVWEHAYYLKYQNRRADYITNWW-NVVNWDNVAKM-----
>WP_013598186_1_Bacteria_BacteroidetesChlorobi_group_Bacteroidetes_Flavobacteriia_Flavobacteriales_Flavobacteriaceae_Weeksella_virosa_DSM_16922
MSFELKKLPYAFDALEPYIDAKTMEIHHDKHHAAYTNNLNAAIEGTDLANATIEEILAK-G-TDK-P----AVRNNGGGFYNHNLFWDIMTPGGSKQPVGNVAKAIDEAFGSFDAFKDEFSKAAATRFGSGWAWLV-KK--DGKVVVSSTPNQDNPLMPQGF-PILGIDVWEHAYYLKYQNKRPDYIEAFF-SVINWDKVEELF----
>WP_007374763_1_PlantEndosymbiont_Bacteria_Proteobacteria_Gammaproteobacteria_Enterobacteriales_Enterobacteriaceae_Kosakonia_radicincitans_DSM16656
MSFELPALPYAKDALMPHISAETLEYHYGKHHQTYVTNLNNLIKGTAFEGKTLEEIVKHS-EG--------GVFNNAAQVWNHTFYWNCLAPHAGGEPTGELAAAIAKAFGGFAEFKAQFTDAAVKNFGSGWTWLV-KKA-DGGLAIVSTSNAGTPLTT--DTPLLTVDVWEHAYYIDYRNARPNYLEHFWA-LVNWAFVAKNFAA--
>RME90527_1_Bacteria_Hydrogenedentes_J094
--FSLPKLPYADDALAPVISANTIGFHYGKHHNAYVNNLNKLVEGTEYADMSLEDIFQKT-FQQ-PDK--VGIFNNAAQVWNHTFYWNSLSPNGGGKPSGKIAELVEKAFGSTDKFLEEFSKAAATQFGSGWAWVV-QE--GDSISVMKTPNAENPIVH-GKKPLLTIDVWEHAYYLDYQNRRPDYIKAVLEKLINWEFANQ------
>AHK22669_1_Bacteria_Tenericutes_Mollicutes_Mycoplasmatales_Mycoplasmataceae_Candidatus_Hepatoplasma_crinochetorum
MEYKRIKLPFKYDYLEPYMDKRTVQLHYENHHGGYERNLLTKIK--DFERRPLEDLMRN-Y-QKIDNPIRIAVREFGGGLINHNFLWTILKPK-QLK-DGNLKNAIEKEWGSFDKFKDEFTREVKNLFGSGWVWLV--K--NGSLKIIKTFNQDNPWF---KTPIMAIDLWEHSYYLKYNSDRMGYLDNYW-NTINWDQAEEYYNS--
>WP_084119719_1_Bacteria_BacteroidetesChlorobi_group_Bacteroidetes_Cytophagia_Cytophagales_Cyclobacteriaceae_Aquiflexum_balticum_BA160_DSM_16537
-GFEQIPLGYDYMALEPHIDAMTMEIHYTKHAAAYAKNLGEAAENVDV-SRPLEEVMMN-I-SKYST----KMRNNGGGHYNHELFWKIMTPSGQGMPSGNLAEAITGAFGSFEMFREQFETAAKTRFGSGWAWLV-LDK-DNLLKVGSTPNQDNPLMDQGI-PLMGIDVWEHAYYLNYQNRRPDYVTAFW-SVVNWDEVGRRY----
>XP_001690936_1_Eukaryota_Viridiplantae_Chlorophyta_Chlorophyceae_Chlamydomonas_reinhardtii_v3
--FVLEPLPYNYSALEPVISAQIMQLHHDFHDGVYVGTLNAVL-G--LAGATLPDL---V-RGALPDL-ELVVRNFGGGHWNHQMFWKVMPP--SSANSPALSAAISGGFGSVDEMLSRFKLLADGHFGSGWAWLC-AAG-DGGLRLLDTANQDNPLMG-DPVPILGIDVWEHAYYLQYGPKKPDYTKAWLT-IINWQQVSANYDAAK
>RIK69524_1_Bacteria_CP_KSB1_KSB_J3
--FALPDLPYAADALAAAIDEQTMQIHHGRHHKAYTDNLNNALE-TALQQMTIVELLSD-L-QTVPESVRTTVRNHGGGYFNHCLFWHMMSPQA-GQPSGNLAAAINRDFGSLEACKEKFTKAASSLFGSGWAWLV-VNE-TGKLEIAQTANQDTPLANKHK-PVLGVDVWEHAYYLRYQNKRGDYLAAFW-NVINWEQCGK------
>WP_035074904_1_Bacteria_BacteroidetesChlorobi_group_Bacteroidetes_Cytophagia_Cytophagales_Cytophagaceae_Anditalea_andensis_LY1
-GFTQSDLPYDYAALEPHIDAETMNIHYNKHASSYAEKLREAAENVDM-DKPLEEVMMN-I-SRYST----KMRNNGGGHYNHELFWKIMSPDGGGRPQGELAEAINESFGSFDEFVSKFEEEAKDRFGSGWAWLV-IDN-NQSLAIGSTPNQDNPLMNKGI-PLMGIDVWEHAYYLNYQNERGEYISNWW-NVVDWNQVADRY----
>WP_092570317_1_Bacteria_Firmicutes_Bacilli_Lactobacillales_Aerococcaceae_Ignavigranum_ruoffiae
MTFKLPDLPYAYDALEPVIDAETMKLHHDKHHNTYVENLNKAVEGTEFADKSIEDLVAH-L-DQVPEDIQTAVRNNGGGHLNHSFFWETLSPS-QKEMPKELEDKLVDAFGSVDAFKEKFEAAGKGQFGSGWAWL--VDN-QGTLEVVSTPNQDNPISE-GKTPLLGVDVWEHAYYLKYQNRRPEYLKAFW-DVVDWDKV--------
>WP_004998858_1_ObligateChemolithoautotroph_Bacteria_Proteobacteria_Gammaproteobacteria_Chromatiales_Ectothiorhodospiraceae_Nitrococcus_mobilis_Nb_231
MKIELPELPYALNALEPYISQETLEYHHGKHHKAYVDKTNQLIEGTEYANMELEAIIKKA-AG--------GLFNQSAQIWNHTFYWNSMAPNAGGDPKGPIADAIRQSFGSFEEFRKQFNEKTAANFGSGWGWLV-KNS-DGTLAIVETDDAQTALTD-ESVPLMTCDVWEHAYYIDYRNARPKYLEAFWN-LVNWDFVNRNFE---
>WP_037522699_1_Bacteria_Proteobacteria_Alphaproteobacteria_Sphingomonadales_Sphingomonadaceae_Sphingomonas_wittichii_RW1
MAFVLPPLPFDASALAPILSAESFDFHHGKHHKAYVDKVNGWI-EKGLAGRSLIEVTKLA-KDK-G-D--KGLFNNAAQIWNHSFFWQCLAPEGSTAPSAKLTSLIESAFGSQQGLVEKLAVEAVGHFGSGWAWLV-LD--GDALKITSLHDAESPIT-SGLTPLLTVDVWEHAYYIDYRNARPKFAETVLSKVVNWDFVSQ------
>OGM14225_1_Candidatus_Woesebacteria_bacterium_RBG_16_41_13
--FNLPSLPYDYNALEPYIDEETMKIHHDKHHATYVDNLNKALEGNSLLGMKIEELVMS-L-DKVPEGIKQAVINNGGGHANHSFFWQVMRPSAGDKPTGKLAEAVISMFGSFDKFKEEFTGKAMTVFGSGWAFLI-K---DGTLALKRHSFQNSPLM-HGDKPVLGIDVWEHAYYLKYQNRRKDYIDAWW-NVVNWKQVEQ------
>WP_013068020_1_Bacteria_Proteobacteria_Alphaproteobacteria_Rhodobacterales_Rhodobacteraceae_Rhodobacter_capsulatus_SB1003
MAFELPALPYAHDALAALMSKETLEYHHDLHHKAYVDNGNKLIAGTEWEGKSVEEIVKGT-YCA-GAQ--SGIFNNASQHWNHAQFWEMMGPGEDKMP-GELEKALVEAFGSVAKFKEDFAAAGAAQFGSGWAWLV-KDT-DGALKITKTENGVNPLCF-GQTALLGCDVWEHSYYIDFRNKRPVYLTNFLDKLVNWENV--------
>WP_026995327_1_Bacteria_BacteroidetesChlorobi_group_Bacteroidetes_Cytophagia_Cytophagales_Cytophagaceae_Flectobacillus_major_VKMB_859_DSM_103
--FTLAALPYAPESLEPNIDKLTMEIHHGRHHKAYVDNLNKAI-GTPLEKLSLWDLLKD-A-GKQVL----AVRNNAGGHWNHTFFWNILSPMGGG-PKGALAEEITKTFGSFDKFKEEFAKAATGRFGSGWAWLI-VQ--DKKLAITSTPNQDNPLMDKGQ-PILGIDVWEHAYYLKYQNKRADYIAAYW-NVVNWDAVSKNFENA-
>WP_027470315_1_Bacteria_BacteroidetesChlorobi_group_Bacteroidetes_Cytophagia_Cytophagales_Cytophagaceae_Cytophaga_fermentans_IAM_14302_DSM_9555
MAFELPKLNYNYDALEPHIDARTMEIHHTKHHAGYTNNLNAAIEGTDLAALSIEDILKN-V-SKHSM----AVRNNGGGFYNHDLFWKVMSPKGGGMPSGDLFQAVVKNFGSFEAFKEQFSKAAATRFGSGWAWLV-KKE-DGSLVVSSTANQDNPLMDKGT-PILGLDVWEHAYYLKYQNLRPNYINAFW-NVVDWDEVSK------
>WP_015879291_1_Bacteria_Proteobacteria_Gammaproteobacteria_Aeromonadales_Aeromonadaceae_Tolumonas_auensis_DSM_9187
MAFELPALPYEKNALAPHISQETLEYHYGKHHNTYVVNLNNLIPGTEFENKSLEEIVKGS-SG--------GIFNNAAQVWNHTFYWHCLSPNGGGEPTGALADAIVATFGSFEKFKEEFTKSAVTNFGSGWTWLV-KKA-DGSLALQNTSNAGCPLTD--GTPVLTADVWEHAYYIDYRNLRPKYMEAFWA-LVNWEFAAKNFAA--
>WP_013679345_1_Archaea_Crenarchaeota_Thermoprotei_Thermoproteales_Thermoproteaceae_Thermoproteus_uzoniensis_768_20
--YELPPLPYNLDALEPYISRDIVDVHYNGHHKGYVNGANALLE--RMEKIGLASG--QYI-QGILRGL----TFNINGHKLHDLYWKSMAPKGGGKPGGRLADLINKQYGSFDKFKAVFTEAANSLPGTGWTALYY-DVETGNLQIMTFENHFL-HI-GEAPILIIVDEFEHAYYLQYKNKRADYVNAWW-NLVNWDFAEKKLSKL-
>WP_092318616_1_Bacteria_Spirochaetes_Spirochaetia_Spirochaetales_Brevinemataceae_Brevinema_andersonii_ATCC_43811
--FTLPELGYSYDALEPYIDAKTMEIHHTKHHKGYIDNLNAALEKPEWADKSLKEILAN-I-ESVPEDIRMAVRNNAGGHHNHTLFWKLLKKNNGAKPTGELLKLIERDFGSFEKFQEMFETAAKTRFGSGWAWLM-MDK-NGKLSIISTPNQDSPIMD-GFFPLLGLDVWEHAYYLKYQNRRPDYIKEFW-NIIDWDIV--------
>WP_027387639_1_Bacteria_BacteroidetesChlorobi_group_Bacteroidetes_Flavobacteriia_Flavobacteriales_Flavobacteriaceae_Chryseobacterium_gregarium_DSM_19109
MSFELPKLGYAYDALEPTIDAKTMEIHHTKHHQAYIDNLNKAIEGTELEGKTIEEICQT-G-TDK-P----AVRNNGGGHFNHSLFWEILTPGGSKEPVGNVKAALE-NYGGLEKFKTDFSEAAKTRFGSGWAWLL-KNN-DGSVAVTSTPNQDNPLMPKGT-PVLGLDVWEHAYYLNYQNRRPDYVAAFF-DVVNWDKVEELF----
>WP_015469053_1_IntracellularParasiteOfOtherBacteria_Bacteria_Proteobacteria_deltaepsilon_subdivisions_Deltaproteobacteria_Bdellovibrionales_Bdellovibrionaceae_Bdellovibrio_exovorus_JSS
--YKLPKLPYAENALEPIIDAETMKIHHTRHHQAYVDNLNKALEKE---KANLQQLLAN-V-STRS----AAIRNNAGGHWNHSFFWTILTPEDQ-KIPKDLEAEIVQTFGSFDAFKAEFEKNGLSQFGSGWAWLI-RNA-EGKLEVTATPNQDNPLMDRGT-PILGIDVWEHAYYLKYQNKRAEYLKNFW-EIINWKQVAKYDQEAK
>WP_026877894_1_Bacteria_Actinobacteria_Actinobacteria_Actinobacteridae_Actinomycetales_Pseudonocardineae_Pseudonocardiaceae_Jiangella_gansuensis_DSM_44835
-AYSLPDLPYDYGALEPHIAGQIMELHHSKHHQTYVTGTNTALE--QLEERA--KL--DTV-NQLQKNL----AFNLAGHVNHTVFWNNLSPEGGDKPDGELGAAVDEFFGSFDGFRAHYTAAALGIQGSGWSILAW-ESIGQRLVIEQLYDHQG-LA-AGTVPLLMLDMWEHAFYLQYKNVKPDYVAAFW-NIVNWPDVAARFEAAR
>WP_018084687_1_Bacteria_Firmicutes_Clostridia_Clostridiales_Peptococcaceae_Desulfurispora_thermophilaDSM16022
MPYELPPLPYAYDALEPYYDEQTVRLHHDAHHKAYVDGLNNAEA--KLAERK--DY--SLI-KHWEREL----AFHGSGHILHSMFWENMSPNGGGPATGPIAEQIDKDFGDFETFKKEFSAAAVAVEGSGWAILCW-NPVFGKLVILQAEKHQD-TQ-WGVVPLLCVDVWEHAYYLAYQNKRAAFVEAWW-HLVNWRDVNDRFVRA-
>WP_027289030_1_Bacteria_Proteobacteria_Alphaproteobacteria_Rhodospirillales_Rhodospirillaceae_Rhodovibrio_salinarum_DSM_9154
MAFQLPDLPYAKDALEPYMSAETLEYHHGKHHNAYVTTLNSLIEGTDLENESLENIVKKT-YKD-ESR--GKIFNQASQHWNHDLFWPSMKPGGGTLP-SEVEKAIKDAFGGWDQFRETFVNTSVGQFGSGWGWLV-QDG-SGALKIYGTPNGVNPLCF-GDHALVGVDVWEHSYYLDYRNRRPDYVKAFLDNLVDWETV--------
>WP_028121970_1_Bacteria_BacteroidetesChlorobi_group_Bacteroidetes_Flavobacteriia_Flavobacteriales_Flavobacteriaceae_Epilithonimonas_tenax_DSM_16811
MSFELPKLSYAYDALEQTIDAKTMEIHHSKHHQAYVDNLNNAIAGTDLEGKSLEDIQKT-G-TDK-P----AVRNNGGGHYNHSLFWELLTPGGSKEPVGNVKAEIE-KIGGFDKFKDDFSTAAKTRFGSGWAWLV-KNS-DGSVVVSSTPNQDNPLMPQGT-PILGLDVWEHAYYLNYQNRRPDYVTAFF-DVINWDKVEELY----
>WP_032617808_1_GutMicrobiota_Bacteria_Proteobacteria_Gammaproteobacteria_Enterobacteriales_Enterobacteriaceae_Leclercia_adecarboxylata_USDA_ARS_USMARC60222
MSFELPALPYAKDALAPHISAETLEYHYGKHHQTYVTNLNNLIGGTAFEGKTLEEIVRTS-EG--------GVFNNAAQVWNHTFYWNCLAPNAGGEPTGELAAAITAAFGSFADFKAKFTDAAVKNFGAGWTWLV-KEA-DGKLAIVSTSNAGTPLTT--STPLMTVDVWEHAYYIDYRNARPNYLEHFWA-LVNWEFVAKNFAA--
>WP_028986350_1_Bacteria_Firmicutes_Bacilli_Bacillales_Bacillales_incertae_sedis_Thermicanus_aegyptiusDSM12793
--YELPALPYAYDALEPYIDEATMKVHHTGHHAAYVNNLNAALKHPELYEKSLEDLLAS-L-DQVPEDIRTAVRNNAGGHWNHSFFWPLMKK--GGGPSGELAKAIDAQFGSFDAFKEEFGKVAAGRFGSGWAWLL-VEQ-GGKLSLTSTPNQDNPIMEGKK-PILGLDVWEHAYYLKYQNKRPEYIKAFW-NVVNWEQVEK------
>XP_008896187_1_Eukaryota_Stramenopiles_Oomycetes_Phytophthora_parasitica_INRA310_PPINRA310V2
MSFELPKIAYDYNALEPFVDTDTMNIHHTKHHQAYVNNINNYIKGTALKGKSILEVVQS-A-TEAP------VRNNGGGHYNHSLFWTWMTSPGTNTPHGALKTRIEEDFGSLDQMKQEFNAAASSRFGSGWAWLG-VKA-DGKLAITSTPNQDNPLMPPLI-PILGLDVWEHAYYLKYQNRRPEYISAFW-NVANWDKVVEYY----
>SPQ95752_1_Eukaryota_Rhizaria_Cercozoa_Imbricatea_Plasmodiophora_brassicae_pb314
MSRTLPPLPYAMDALEPHISAETLDFHYNKHHASYLNKLNTLTKGGEHEDVSVGDLVRKG-QKT-L---PASIYNNAAQVWNHTFYWMSLAP-SPTEPSSRLMSMIDNSFGSMDDFQRKFSEIAAGHFGSGWAWLV-QNS-DGMLEIKDTHDAVSIWSD-SMTPVLACDVWEHAYYIDYRNDRAKYIDSWWK-LVNWKFAEE------
>OPY87139_1_Bacteria_Proteobacteria_deltaepsilon_subdivisions_Deltaproteobacteria_Syntrophobacterales_Syntrophaceae_Smithella_sp_PtaU1Bin162
MAISLPALPYEKDALSPFISANTLEFHYGKHHKTYVDNLNKLIEGTDLALLSLEEIIKTS-AKD-AAK--TGIFNNAAQVWNHSFYWQCLK-KGGGTPLGAIAAKINATWGSHDKFAEELKNAGIGQFGSGWVWLI-QD--GKDLKIIKTANADTPIAH-SQKPLLTIDVWEHAYYLDYQNRRPDYLTAVIKNLINWDFVN-------
>WP_072315862_1_Bacteria_BacteroidetesChlorobi_group_Bacteroidetes_Flavobacteriia_Flavobacteriales_Flavobacteriaceae_Sinomicrobium_oceani_CGMCC_112145
MSYELKELPYGYDALFPYIDAETMQIHHTKHHAGYVSKLNAAL-EENIQPQSLEKLLTG-I-SGYSA----GIRNNAGGHYNHSLFWSVLSPEGGG-PSGALAEAIDRDFGSFGAFQEAFRTAAASRFGSGWAWLI-LTS-DQKLKVTSTPNQDNPLMDRGL-PLLGLDVWEHAYYLKYQNKRPEYIEAFW-HIINWSEVEKRF----
>WP_053985866_1_Bacteria_Firmicutes_Clostridia_Clostridiales_Lachnospiraceae_Niameybacter_massiliensis
------DLPYAYNALEPYIGAATVETHYSKHLQTYVEKLNATLESGEWSTHSLEALLAN-P-EQIPVGIRQAVINNGGGVYNHNLYFSILSPNPKKQPEGKLLEMINKTFGDLAGLKDQLTNAAINQFGSGYGVLC-KDC-KGALSIKQVKNQDTPLP-EGLTPILNIDVWEHAYYLDYKNLRIDYANKIW-NIIDWSAVETLY----
>WP_018303486_1_Bacteria_Proteobacteria_Alphaproteobacteria_Rhodobacterales_Rhodobacteraceae_Wenxinia_marina_DSM_24838
MAFELPDLPYAHDALASKMSKETLEYHHDLHHKAYVDNGNKAIAGTEWENKSLEEIIKGT-YDP-NAQ--NGIFNNISQLWNHNQFWEMMGPNGGGMP-SELESAITDSFGSVQKFKDDFSAAGAGQFGSGWAWLV-KDT-DGSLKVTKTENGVNPVCF-GQTALLGCDVWEHSYYIDFRNKRPAYLSNFLDNLVNWENV--------
>XP_005850825_1_Eukaryota_Viridiplantae_Chlorophyta_Trebouxiophyceae_Chlorella_variabilis_v1
MPYSLPDLPYAYDALEPFVDTQTMTLHHTKHHQAYIRE--------QRQQRSEQDLNRA-V-HKVPADIATTVRNNGGGHFNHTFFWEIMCNPSTG-PAGELKEAVESAYGSVEALKDKFNAAAAARFGSGWAWLV-VSP-EGKLEVTSTPNQDSPLMAPGT-PVLGLDVWEHAYYLKYQNRRPEYIAAWW-NVVNWEQANQNYKAA-
>WP_011308496_1_Archaea_Euryarchaeota_Methanomicrobia_Methanosarcinales_Methanosarcinaceae_Methanosarcina_barkeri_Fusaro_DSM_804
--YKLPPLKFGYGDLAPYISEEQLKLHHDKHHQAYVTNANAAIE--MMDKRE--GT--DFY-KATAKAF----SFNLAGHVLHDYFWWEMTPNSSKEPVGELSEVIKEDFGSFDRFKKEFSQVASSVEGSGWAVLTY-CKDTERLMIMQIEKHNV-LV-PDYPIIMDLDTWEHAYYIDYRNDRAKFIEAFW-NIVDWEEIDKYFRKMR
>KKQ89876_1_Bacteria_CPR_BerkelbacteriaACD58_GWA2_Berkelbacteria_38_9
--YTLPDLPFAYNALEPFIDEQTMKVHHDKHHATYVEKLNEAL-GSDFTEKPIEEVLKH-L-EFIPEYLRSTVRNHGGGHANHAFFWQTLAP-AG--STDGLAHALDDEFGSFDNFKKQFTTTALNQFGSGWAWLV-MDK-DKKLSIISTSNQDSPLSQ---TPILNLDVWEHAYYLKYQNRRAEYIENWW-HVVNWDKVNGLYS---
>WP_038559899_1_Bacteria_BacteroidetesChlorobi_group_Bacteroidetes_Bacteroidia_Bacteroidales_Prolixibacteraceae_Draconibacterium_orientale_ASM62663v1
MAFSLPKLPYANNALEPVISEKTIEFHYGKHHQAYVNNVNNLIEGTEFENASLEDIIKKA-DG--------GIFNNGAQVWNHTFYFMQFSPDGCKEPKDELKAAIDAKFGSFDAFKEAFSKVAATLFGSGWAWLV-VDE-NGELEIVQTSNAGNPLRD-GKKPLLTCDVWEHAYYLDKQNARPAYVADFWK-IVDWKVVSERF----
>WP_101910753_1_Bacteria_Firmicutes_Clostridia_Clostridiales_Ruminococcaceae_Marasmitruncus_massiliensis
--FELTPLPYDYSALEPYIDAMTVMLHHDAHQGTYVKNLNAALA-PDAK--PLERLITDA--PNFPPHLRCQILRNAGGVYAHELYFDGMTPC--SSA-GRLAAAIDCCFGSFETFQKQMTQVAEAHFGSGWAWLV-C-P-DG-LRILSTVNQDIPLS-FGL-PILTVDVWEHAYYLKYHNKRADYIAAWW-NVVDWEFADLNYMPYK
>WP_074639958_1_Bacteria_Proteobacteria_Alphaproteobacteria_Rhodobacterales_Rhodobacteraceae_Celeribacter_baekdonensis
MAFELPDLPYAHDALADLMSKETLEYHHDMHHNAYVTTGNTLVAGTEWEGKSVEEIIKGT-YDA-SAQ--SGIFNNASQHWNHSQFWDMMGP-GEKMP-GELEKALVEAFGSVDEFKKQFSAAGAGQFGSGWAWLV-KDT-DGALKVTKTENGVNPLCF-GQTALLGCDVWEHSYYIDFRNKRPVYLSNFLDKLVNWENV--------
>WP_019855624_1_Bacteria_Actinobacteria_Actinobacteria_Actinobacteridae_Actinomycetales_Actinopolysporineae_Actinopolysporaceae_Actinopolyspora_mortivallis_HS_1_DSM_44261
--YVLPELDYDYSALEPAIAGEINELHHSKHHAAYVKGANDTIE--KIAERK--DF--SSI-VGLETTL----AFNLAGHSMHLVWWKVLSPDGGDKPTGELAAAIDEHFGSFDKFRAQMEAVSTTIQGNGWGVLAW-DPVGQRLITQQLRDHHS-LS-IATTPLLVFDIWEHAYYLQYKNAKADYVQQLW-NVVNWDEVSRRFADAR
>OFX81113_1_Bacteroidetes_bacterium_GWE2_40_15
MNFQLPVLPYAKDALEPVIAAGTIEFHHGKHHQTYVTNLNNLIKGTTFENMSLEEIILKS-DG--------AIFNNAAQVWNHTFYFYSFKKSTPGVPKGALAGAIDAEWGSFENFKSEFSAASVSVFGSGWGWLV-KDS-AGKLSIVKESNAGNPLTK-GLTPILTFDVWEHAYYLDYQNRRADYINALWT-IVDWDAVSARY----
>OFX41019_1_Bacteroidetes_bacterium_GWA2_40_15
MTFELPKLPYKMNSLVPYISEETLDFHYGKHHQTYVTNLNGLIPGTEFEQADLETIVRKA-EG--------GIYNNAAQVWNHTFYFESFSHDARKIPAGVLADSINASFGSLEAFKEQFNKAAATLFGAGWAWLV-KKD-DGTLQIVQESNAGNPLRK-GLKPILTCDVWEHAYYIDYRNKRPDYIKSFWE-ILDWEIVAGRY----
>WP_014778296_1_Phototroph_Bacteria_Proteobacteria_Gammaproteobacteria_Chromatiales_Chromatiaceae_Thiocystis_violascens_DSM198
MAHELPALPYAQNALEPVISAETIEYHYGKHHQTYVTNLNNLIAGTEFADLSLTDIILKS-SG--------GMFNNAAQVWNHTFYWNCLSPTGGGAPTGALGEAITAKFGSFDEFKKQFAQSAATNFGSGWTWLV-KNA-DGSIEIFNTSNAGTPMTS-GKTALLTVDVWEHAYYIDYRNARPKYLESIWD-KINWSFVADNY----
>OFX81429_1_Bacteroidetes_bacterium_GWE2_40_15
---EFPQLPYAYDALEPFIDKMTMEIHYSKHHKAYFDNFVAAIKGKEMESMSLEQIFAN-I-SDLPA----AVRNNGGGFYNHHLYWGNMKVNGG-KPSAKLHAAIVKAFGSMDELKKQFSDAGKTRFGSGWAWLS-KDE-KGNLFVSSTPNQDNPLMNKGT-PILAMDVWEHAYYLKYQNKRPDYIEAFW-SVINWEEVSARFE---
>KUK92353_1_Bacteria_Candidatus_Marinimicrobia_46_43
--YERAGLPFRLNDLEPYMDTKTVDIHYNKHHKGYTDKLNAAIAGTDLE-KSLIEIFRN-I-SQYPDAV----LNNSGGFYNHELFWAQLSQD-GAKPTGKLAEEIDKTF-SFETFQKVFESAAASRFGSGWAWLS-VD--NGRLFVSSTPNQVNPLMDQGF-PILCIDVWEHAYYLLYQNRRPEYIKNFW-NIVNWDVVAENYENA-
>WP_013177989_1_Bacteria_Deinococcus_Thermus_Deinococci_Deinococcales_Trueperaceae_Truepera_radiovictrix_DSM_17093
--FALPELPYPYDALAPAIDAETMRLHHEAHHRSYVERLNAALADPEFHGLPFSRLLID-L-TALPTALGTAVRNHGGGHLNHTLWWGWLEPG-PAAPPSALRRALEGAFGSTESFRERLLGAAAAHFGSGWAWLV-LDA-AGRLRVRTTRNQDSPVM-DGELPVLGVDVWEHAYYLTYRNRRGEYLENLW-RLVNWDAV--------
>WP_015029628_1_Bacteria_BacteroidetesChlorobi_group_Bacteroidetes_Cytophagia_Cytophagales_Cytophagaceae_Emticicia_oligotrophica_GPTSA100_15_DSM_17448
----LAPLPYANDALEPHIDKMTMEIHHDRHHKAYVDNLNKAI-GTDMEKLSIDQLLSN-I-SKYPV----AVRNNGGGHWNHTFFWQIMGPNAGG-PSGKLADAITATFGGFDKMKEEFGKAATTRFGSGWAWLI-VTP-DKKLKIVSTANQDNPLMDKGT-PILALDVWEHAYYLKYQNKRADYVAAFW-NVVNWKKVNENFEAA-
>WP_005856728_1_Bacteria_BacteroidetesChlorobi_group_Bacteroidetes_Bacteroidia_Bacteroidales_Porphyromonadaceae_Parabacteroides_distasonis_ATCC_8503
MKFELIQLPYANDGLEPVISKQTIDFHYGKHLLNYVNTLNKLIEGTKFENAPLEQIVRES-DG--------AIFNNAGQVLNHNLYFTQFSPNGGGEPTGKLAEAIKSTWGSFENFQKEFVAAGTGLFGSGWVWLA-KDK-DGKLSITKEPNGSNPVVK-GLTPIMGFDVWEHSYYLDYQNRRADHLNALWR-IIDWETVGKRY----
>WP_021595276_1_Bacteria_Actinobacteria_Actinobacteria_Actinobacteridae_Actinomycetales_Streptosporangineae_Thermomonosporaceae_Actinomadura_madurae_LIID_AJ290
--YTLPDLPYDYAALEPAITGEILELHHSKHHAAYVKGANDTLE--RLAERK--RF--GGL-VGLEKTF----AFNLSGHVLHSIFWDNLSPDGGDRPGGELAAAINEHFGTFEAFQRQLTAATSTVQGSGWGVLAW-EPLGRRLIVEQVYDHHG-VG-MNTAPLLVFDAWEHAYYLQYRNVRPDYVEKLW-SLVNWTDVTARFDAAR
>WP_073125129_1_Bacteria_Firmicutes_Clostridia_Clostridiales_Peptostreptococcaceae_Asaccharospora_irregularisDSM2635
--YQVKELPYQYDSLEPYIDEETMILHHDKHYQTYVNNLNTALDKPELYEYSLADLLKD-T-DSLPKDISDAVINNGGGVYNHEFFFDIMTPKK-TNLSGNLKSAITRDFGSLDNFKSEFSKAALSVFGSGWAWLV-SDS-DGKLSIITTKNQDNPIS-LNLKPIIGIDVWEHAYYLKYKNERSKYIDNWF-NLINWDKA--------
>WP_014101174_1_Bacteria_FibrobacteresAcidobacteria_group_Acidobacteria_Blastocatellia_Chloracidobacterium_thermophilum_B
--FVLPPLPYKYKDLEPVIDEATVRLHHDVHHKAYVDGANKALK--QLAARE--NF--DLV-KHWSREL----AFHGSGHVLHTLYWTSLTPARGSEPKGDLSRAIDRDFGDLAKLKAHLTKATVAVEASGWGVLAY-NVLDRRLMVLQVEKHQD-TV-WGAVPLLVIDVWEHAYYLKYQSHRAEYVAAVW-DALDWTAAGLRFEAAR
>WP_007313889_1_Archaea_Euryarchaeota_Methanomicrobia_Methanomicrobiales_Methanoregulaceae_Methanolinea_tarda_NOBI_1
--YTLPALPYDYRDLAPSISEEQLRIHHTKHHQGYVNGANAVFE--KLEKRE--GS--DPQ-KAVAKEL----SFHIGGFLLHVLYWENLAPKGGGSPGGDLAKQIDKDFGSFERFKKEFIAATNSVEGSGWGALSY-CKKTGRLLVMQIEKHNV-VF-PGFPLLLVVDAWEHAYYIDYKNDRAKYLENIW-NIINWKTVGSRFESAK
>WP_084112715_1_Bacteria_Proteobacteria_Alphaproteobacteria_Rhodospirillales_Acetobacteraceae_Belnapia_moabensis_DSM_16746
--FTLPPLPYAANANEPHIDAQTMEIHHGRHHAAYVANLNAAVKDGQVAAMPIEQILAR-L-GEMPEAIRTALRNNGGGHANHAMFWGIMGGKGG-APTGELAEAITRDLGGFDKLKGDFNGAGARVFGSGWVFVT-VDR-AGKLALASRPNQDTPLMD-DGRVLIGNDVWEHAYYLKYQNRRPAYLEAWW-NVLDWEKV--------
>GAX99496_1_Eukaryota_Stramenopiles_Oomycetes_Pythium_insidiosum_Pythium_insidiosum_1
-SFVFPNLPYAYNAVEPYIDALTMQLHHTKHHQTYVHMANKFVQSGELKGKDIVEVVLK-A-KAPG------IRNNAGGHYNHSLFWTWLATPGASVPYGALKQRILEDFGSLDAMKQEFNATAATRFGSGWTWLG-VTR-DGKLGITSTPNQDNPLMPPMI-PILGIDVWEHAYFIKYQNRRPEYFRAFW-SVVNWDQVVHCY----
>OFX19835_1_Bacteroidetes_bacterium_GWA2_31_9b
MIFELPKLPYAYDALEPMISKRTLEFHHDKHHAAYVNNLNNLIKGTIFEKADLETIIKES-EG--------GIFNNGAQVWNHTFYFEQFGKDKDLLKNGAFSDAIYRDYGSLDIFKDKFSTAAKSLFGSGWTWLV-KKP-NGALEIIQTSNAANPLRD-GLKPILTCDVWEHAYYIDYQNRRPDYIESFWK-LIDWNIIAARY----
>XP_009038137_1_Eukaryota_Stramenopiles_Pelagophyceae_Aureococcus_anophagefferens_v1
VAYVLPDLPYDYAALEPSIDAATMKFHHDKHHATYIAGINGKLD--EKDQPPIAELM----KDAKAK--G--FNNAGGGVYNHDLFWKALAP-AGGGPSKALAAAIDKKFGSLDKLKEEWAALGASTFGSGWVWLI-VQG--KDLAICNSPNQDNPLM-KGATPILGLDVWEHAYYLKYQNRRPEYVAAFW-DIVNWNQVNEWYDDA-
>OFX69122_1_Bacteroidetes_bacterium_GWD2_33_33
MIFELPNLPYASDALEPMISKKTLEFHHDKHHAAYVTNLNNLVKGSKFEEADLETIIKYA-DG--------GIFNNGAQVWNHTFYFEQFGKDKHMLKNGAFSDAVYRDFGSLDIFKDKFSNASKTLFGSGWTWLV-KKP-DGTLDIVQTSNAANPMRD-GLKPILTCDVWEHAYYIDYQNKRADYIENFWK-IIDWAVIAKRY----
>OFY32730_1_Bacteroidetes_bacterium_GWF2_43_11
MTHQLPSLPWAPDALEPHISSKTIEFHYGKHHQAYVTNLNNLIPGTPFENATLEEIVKKA-EG--------GIYNNGAQVWNHTFYWNCLSPNGGGEPTGKLAEAIKAQFGSFETFKEKFSAAAATLFGSGWAWLV-KNA-EGKLEIIQESNAGNPMRQ-GKTPILTCDVWEHAYYIDKKNLRPAYITAFWN-LVDWKAAGSRF----
>OFY42364_1_Bacteroidetes_bacterium_GWF2_40_14
MKYELPQLPYAIDALEPVISQKTIEFHHGKHHQTYVTNLNNLIAGTEFENSTLDEIVKKS-DG--------AIFNNAAQVWNHTFYFLSFSPGGGGSPKGKLADAIDKTWGSFENFQKEFNTAATTLFGSGWAWLA-KDS-VGVLSIVKESNAGNPLTK-GLSPILTFDVWEHAYYLDYQNRRADYLAALWN-LIDWDVVSARY----
>OFX84303_1_Bacteroidetes_bacterium_GWE2_32_14
MPFELPKLPYAYEALEPVISKKTLEFHHDKHHAAYVNNLNNLVKGTKFENATLETIIKEA-DG--------GIFNNGAQVWNHTFYFEQFGKDKDVLKVSSFSEVVYRDYGSLDILKDKFSTAAKTLFGSGWVWLV-EKK-DGKLDIIQTSNAGNPLRD-GLKPILTCDVWEHAYYIDYQNRRPDYIESFWK-IIDWEVIANRY----
>WP_080508175_1_Bacteria_FibrobacteresAcidobacteria_group_Acidobacteria_Solibacteres_Solibacterales_Solibacteraceae_Bryobacter_aggregatus_MPL3
----LPKLPYAVDALEPFIDAKTMEIHHGKHHQAYVDNLNKALATPELTTKPVEKLVSN-L-VSIPEPIRAAVRNNGGGHLNHSLFWQTL---GAG-PKGRLQAAIERSFGSQSALEEKLRAAGLTVFGSGWVWIL-PQD-KEALAMETSSNQDSPWM-SGKTPLFGIDVWEHAYYLKYQNRRADYLAALI-KVINWDFLSQRYE---
>WP_013443677_1_Bacteria_BacteroidetesChlorobi_group_Bacteroidetes_Bacteroidia_Bacteroidales_Porphyromonadaceae_Paludibacter_propionicigenes_WB4
MKFSLPELPYAHNALEPVISEKTISFHYGKHHQTYVNNLNGLVEGTEFENSDLESIVKKS-EG--------PIFNNAAQIWNHTFYFLTLTPNKGSVPSEKLAKAIDAAWGSLDNFKAEFNKAAVSVFGSGWAWLV-KDA-EGKLSIVKESNAGNPITR-GLTPLLTFDVWEHAYYLDYQNRRPDYVAALWD-LVDWKTVSERY----
>WP_085930894_1_Bacteria_BacteroidetesChlorobi_group_Bacteroidetes_Bacteroidia_Bacteroidales_Porphyromonadaceae_Dysgonomonas_gadei_ATCC_BAA_286
MKFELPKLPYATNALEPVISQQTIELHYGKHLQTYITNLNNLVPGTKFENADLETIVKES-DG--------AIFNNAGQTLNHNIYFLSFSPNGGGEPKGKLAEAINKKWGSFESFKKEFVTAGTAVFGSGWVWLA-KDN-AGNLEITKEPNAGNPITK-GLTPLLGFDVWEHAYYLDYQNRRADHLAELWK-IIDWSAVEARY----
>WP_015053469_1_Archaea_Euryarchaeota_Methanomicrobia_Methanosarcinales_Methanosarcinaceae_Methanolobus_psychrophilus_R15
--YKLPALKYGYADLEPYISEEQLRIHHDKHHQSYVNNANSLLQ--MMDKRE--GT--DFY-KATAKAF----AFNLGGHVLHDYFWWEMTPKASKEPTGELSDAVKENFGGFERFKKEFSQVASGVEGSGWAALTF-CTDTNRLGIMQIEKHNV-LI-PDYPIIMALDVWEHAYYLDYKNERGKFIDAFW-NIVDWEELDKWFKKVQ
>OFX94689_1_Bacteroidetes_bacterium_GWE2_40_63
MSFELPKLPYELNALEPYISKQTLEFHYGKHHQAYVTNLNNLLPGSKFENASLETIVKES-DG--------GVFNNGAQVWNHTFYFMQFSAKGTRVPQGKLADAIHAKFGSFEKFKEEFTKAGATLFGAGWAWLS-KDK-EGNLVITQEGNAGNPLRS-GLTPVMTCDVWEHAYYLDTQNRRPDYLKNFWE-ILDWDVIGKRF----
>WP_025863283_1_Bacteria_BacteroidetesChlorobi_group_Bacteroidetes_unclassified_Bacteroidetes_Prolixibacter_bellariivorans_ATCC_BAA_1284
MAFELPKLPYALDALEPHISKKTLEFHYGKHHQGYVTKLNGLIPGSPFENADLEEIIKKS-EG--------GIFNNGAQVWNHTFYFFQLSGSPKTAPEGALKSAIERDFGSLESFKEKFSNAAATLFGSGWAWLV-KNA-DGKLEIIQTANAGNPLRE-GKTPLLTCDVWEHAYYLDKQNLRPTYIEEFWR-VLDWGVVESRF----
>NP_626869_1_Bacteria_Actinobacteria_Actinobacteria_Actinobacteridae_Actinomycetales_Streptomycineae_Streptomycetaceae_Streptomyces_coelicolor_A32
--YTLPELPYDYSALAPVISPEIIELHHDKHHAAYVKGANDTLE--QLAERK--TW--GSI-NGLEKNL----AFHLSGHILHSIYWHNMTGDGGGEPVGELADAIAESFGSFAGFRAQLTKAAATTQGSGWGVLAY-EPLSGRLIVEQIYDHQG-VG-QGSTPILVFDAWEHAFYLQYKNQKVDFIDAMW-AVVNWQDVARRYEAAK
>WP_010663254_1_Bacteria_BacteroidetesChlorobi_group_Bacteroidetes_Bacteroidia_Bacteroidales_Marinilabiaceae_Marinilabilia_salmonicolor_JCM_21150
MNFSLPQLPYALDALEPNISKKTLEFHYGKHHQAYVNNLNNLVSGTEFENADLETIIKKA-DG--------GIFNNGAQVWNHTFYFSSFSPKGGNAPTGPLAQAIDEAFGSFEQFKEEFAKAAATLFGSGWAWLV-KNS-SGKLEIVKESNAGNPLRN-GLTPILTCDVWEHAYYLDYQNKRPDYIQKFWN-CVDWDIVGKRF----
>WP_027473579_1_Bacteria_BacteroidetesChlorobi_group_Bacteroidetes_Cytophagia_Cytophagales_Cytophagaceae_Cytophaga_fermentans_IAM_14302_DSM_9555
MKFELPALPYAADALAPIISKNTIEFHYGKHHQAYVNNLNNLIAGTEFENADLETIIKKA-EG--------GIFNNAAQVWNHTFYFTSFSPQGGGAPTGNLSEAINKAFGSFDAFKEAFAKAAATLFGSGWAWLV-KDS-EGQLKIVQTNNAGNPMTE-GLSPILTCDVWEHAYYLDYQNKRPDYIANFWK-LVDWKIVADRF----
>WP_004585361_1_Bacteria_BacteroidetesChlorobi_group_Bacteroidetes_Bacteroidia_Bacteroidales_Porphyromonadaceae_Porphyromonas_gingivalis_ATCC33277
MTHELISLPYAVDALAPVISKETVEFHHGKHLKTYVDNLNKLIIGTEFENADLNTIVQKS-EG--------GIFNNAGQTLNHNLYFTQFRPGKGGAPKGKLGEAIDKQFGSFEKFKEEFNTAGTTLFGSGWVWLA-SDA-NGKLSIEKEPNAGNPVRK-GLNPLLGFDVWEHAYYLTYQNRRADHLKDLWS-IVDWDIVESRY----
>WP_006342386_1_Bacteria_ChlamydiaeVerrucomicrobia_group_Chlamydiae_Chlamydiia_Chlamydiales_Parachlamydiaceae_Parachlamydia_acanthamoebae_UV7
LQYKLPDLPYDLGDLEPVISKEIMSLHYNKHHATYVANLNKALE--QYAEEK--DL-PALI-------LQSAINFNGGGHINHSIFWTNLAPSGGGAPEGAIAEAIQKQFGSLEKFIETMNTKTAAIQGSGWGWLGY-CKNKKQLEIVTCSNQDPL---KGLVPLLGIDVWEHAYYLQYKNVRADYLKAIW-NIVNWKNVEERFTKAK
>OFY57176_1_Bacteroidetes_bacterium_RBG_13_46_8
MSFELPKLPYALDALQPYLSKQTLEFHHGKHHQAYINNLNNLIPGTKFENASLEQIIREA-DG--------GIFNNGAQVWNHTFYFMSFSPDGIREPEGNLARAIESKYGSFAAFKEQFSKAAVTLFGSGWAWLV-KKE-DQSLDILQEANAGNPLRQ-GFVPLMTCDVWEHAYYLDYQNKRPDYLQAFWN-ILNWKLISERF----
>OGL62637_1_Candidatus_Tectomicrobia_bacterium_RIFCSPLOWO2_12_FULL_69_37
MAFELPKLDYPNNALEPHIDAMTMEIHHDRHHNTYTTNLNNAIKDA-LEGKSIEDILSN-L-SAVPENTRGAVNFNGGGYDNHCIFWKNMKPNGGGEPTGPLADAIRTAFGDFAKFKEELSKAAVGVQGSGWGWLV-TKKGSGAVSIKAMPNQTSPRTE-GLTPLLGVDVWEHAYYLKYQNKRPDYVGAWW-NTINW-----------
>OGM65466_1_Candidatus_Woesebacteria_bacterium_RIFCSPLOWO2_01_FULL_39_14
MEHKLPELPYAYNALEPYIDERTMKIHHTKHHQAYINNLNLALEKPKLFKFDVHSLISN-L-PRLPGNIRNAVRNSGGGHSNHSLFWKIMRPRASR-PEGLLKKVLSNNFGSFDSFREKFSQTALARFGSGWAWL--V---GSELVIEDTENQDSPLS-RKRIPILGLDVWEHAYYLKYQNRRADYIEAWW-NIVNWDQVE-------
>WP_011873105_1_Bacteria_Actinobacteria_Actinobacteria_Actinobacteridae_Actinomycetales_Pseudonocardineae_Pseudonocardiaceae_Saccharopolyspora_erythraea_NRRL_2338
--YVLPELDYDYAALEPAISGEINELHHSKHHATYVKGANDTLD--KIAERK--DF--GSI-VGLETTL----AFNLAGHSLHLVWWKILSPDGGDKPTGELAAAIDQDFGSFDKFRAQMEAVSTTIQGNGWGVLAW-DPVGRRLITQQLRDHHS-LS-IATTPLLVFDIWEHAYYLQYRNVKADYVKQLW-NVVNWDEVAKRFEDAR
>WP_022389737_1_Bacteria_BacteroidetesChlorobi_group_Bacteroidetes_Bacteroidia_Bacteroidales_Porphyromonadaceae_Coprobacter_fastidiosus_NSB1
MKYELPKLPYEYDALEPAISKKTIEFHYGKHEQTYINNLNNLTKDTPYEDTPIETIIKEA-DG--------ALFNNASQAWNHIFYFFSFTPHKSEGPKGALAKAIDEKWGSFDAFKKAFVDAGVAQFGSGWVWLV-KDK-DGKLDIIKEGNAGNPMTK-GYTPLLTFDVWEHAYYLDYQNRRADHLNGLWD-IIDWKVVEERY----
>OFX78816_1_Bacteroidetes_bacterium_GWE2_39_28
MFFELPKLPYKADELNPVISPLTMEFHYGKHHQAYVTNLNNLINGTEFAKMNLEEIVMKS-DG--------AIFNNAAQVWNHTFYFHSFKHNGGGAPKGPLASAIDSEWGSFENFKKEFSNAALTVFGSGWAWLV-KDK-DGKLSISKESNAGTPVKN-GHTAILTFDVWEHAYYLDYQNKRADYIAALWN-IIDWDIVSARF----
>OJI07802_1_AcidMineDrainage_Candidatus_Micrarchaeum_acidiphilumARMAN1_ARCHAEA_DPANN_Micrarchaeota
--YELPPLPYKIDALEPYISKDIVDVHYNGHHKGYVNTANTLID--RLNGIEVKS----YI-HGVLRNL----TFNINGDKLHTLYWKDMAPKGGDKPGGKLGDLIEQQYGSYEKFKKIFTEAANSNPGTGWAVLTY-DKENSNLNVMTVENHFM-HL-AEMPIVLILDEFEHAYYLQYKNKRADYVGAWW-NIVNWDEANKKLDGLL
>WP_026473804_1_Bacteria_BacteroidetesChlorobi_group_Bacteroidetes_Bacteroidia_Bacteroidales_Marinilabiaceae_Alkaliflexus_imshenetskii_Z_7010_DSM_15055
MTFKLPDLPYTLDALEPNISKKTFEFHYAKHHQAYVTNLNNLIPGTEFENADLETIVKKA-DG--------PIFNNGAQVWNHTFFFLSFSPNGGGKPTGALAAAIDNTFGSFEKFKEAFSQAAATLFGSGWAWLV-KKA-DGSLEIIKEGNAGNPLRN-GLTPILTCDVWEHAYYLDYQNKRPDYIQNFWN-VIDWNVVGNRY----
>OFY52947_1_Bacteroidetes_bacterium_GWF2_43_63
MKFELPPLPWAADALEPIISAKTIEFHYGKHHQAYVNNLNNLLPGSPFEKAPLEQIVVEA-EG--------GIFNNAAQVWNHTFYWNCLTPKGGGQPSGDLMDAIVRDFGSFEEFQKQFTQAAATLFGSGWAWLS-ADE-DGKLVITQESNAGNPMRK-GLEPLLTCDVWEHAYYLDKQNRRPDYIADFWK-LVDWEAVSERY----
>WP_026422946_1_Bacteria_Actinobacteria_Actinobacteria_Actinobacteridae_Actinomycetales_Pseudonocardineae_Pseudonocardiaceae_Actinokineospora_inagensis_DSM_44258
--YVLPELDYDYGQLEPVIIGDINELHHGKHHAAYVKGTNDTLD--KIEERK--DF--GSI-VGLETTL----AFNLAGHTLHTQWWENLSPDGGDKPTGELAAAVDEHFGSFDKLRAQLNAVSGTIQGSGWGVLAW-DPLGSRLITQQLKDHHS-LS-IASTPLLVFDTWEHAYYLQYKNVKTDYIDRLW-NIVNWADVAARFDAAR
>WP_007120168_1_Bacteria_Proteobacteria_Alphaproteobacteria_Rhodobacterales_Rhodobacteraceae_Oceanibulbus_indolifex_HEL_45
MAFQLPDLPYAHDALASKMSKETLEYHHDKHHNAYVTNGNKAIEGTEWEGKTLEEIIKGT-YDA-NAQ--NGIFNNISQLWNHNQFWEMMTP-NDSMP-GELEKAITESFGSVDKFKDEFKAAGAGQFGSGWAWLV-KAK-DGGLKVSKTENGVNPVCF-GQTALLGCDVWEHSYYIDYRNARPDYLSNFLDNLVNWENV--------
>WP_020042251_1_Bacteria_Proteobacteria_Alphaproteobacteria_Rhodobacterales_Rhodobacteraceae_Salipiger_mucosus_DSM_16094
MAFELPDLPYAHDALASKMSKETLEYHHDIHHNTYVTTLNKLIDGTEWADKSLEEIIKGT-YDS-GAQ--SGLFNNASQHWNHTQFWEMMGP-GDNVP-GALEKAIVEAFGSFDKFKEDFAAAGAGQFGSGWAWLV-KDT-DGSLKVTKTENGVNPVCF-GQTALLGCDVWEHSYYIDFRNKRPAYLSNFLDNLVNWENV--------
>WP_010416479_1_Bacteria_BacteroidetesChlorobi_group_Bacteroidetes_Bacteroidia_Bacteroidales_Marinilabiaceae_Anaerophaga_thermohalophila_Fru22_DSM_12881
MKFSLPQLPYAMDALEPHISKRTLEFHYGKHHQAYVNNLNNLVPGTKFENADLETIINEA-DG--------NIYNNGAQVWNHTFYFSSLSPNGGNAPTGPLAQAIDEAFGSFGAFREKFSQAATTLFGSGWAWLV-KNS-DGKLEIIKESNAGNPIRN-GMIPILTCDVWEHAYYLDYQNRRPEYIEAFWN-CVDWDIVGKRF----
>XP_013420017_1_Eukaryota_Metazoa_Lophotrochozoa_Brachiopoda_Lingula_anatina_LinAna2
--YPLPPLPYSYNSLEPHMDATTVQIHHLKHHAAYTKKMNAALDDPTLATGSIVEILQH-L-YNVPEK-RTVLRNNGGGYVNHAIYFACMSSR-GAA-SQDLENDIIKDFGSYNNFTKQFTTKAMGLFGSGYVWLS-RGG-NDKLVISTTANQDSPVT-ESF-PILVIDIWEHAYYLKYQYRRADFVAAWW-KLVDWKAVVDL-----
>XP_006681822_1_Eukaryota_Fungi_FungiIncertaeSedis_Chytridiomycota_Batrachochytrium_dendrobatidis_JAM81_v1
FKHTLPDLPYDFNALEPFISAEIMQLHHSKHHQAYVNNLNIAEE--KLHGIK--DV-ASQI-------LQGAIKFNGGGHINHSIFWTNLGSSGAGEHDKSLLAAINRDFGSLDEFKKNFANQAAGVQGSGWGWLGL-NKAENRLEIATTANQDPL---IHLVPLLGVDVWEHAYYLQYKNVRPDYLKAIW-SVVNWKNVSERFAKAQ
>WP_015097982_1_Bacteria_Actinobacteria_Actinobacteria_Actinobacteridae_Actinomycetales_Pseudonocardineae_Pseudonocardiaceae_Saccharothrix_espanaensis_DSM_44229
--YVLPDLDYDYAALEPAIIGEINELHHSKHHAAYVKGANDTID--QIAERK--SF--GSI-VGLETTL----AFHLAGHALHQVWWKNLSPNGGDKPVGELAAAVDEHFGSFDKLRAQLGAAASTIQGSGWGILAW-EPVGQRLITQQLKDHHS-LS-IATTPLLVFDIWEHAYYLQYRNLKADYISALW-NVVNWDDVNARFEAAR
>NP_625295_1_Bacteria_Actinobacteria_Actinobacteria_Actinobacteridae_Actinomycetales_Streptomycineae_Streptomycetaceae_Streptomyces_coelicolor_A32
--YTLPELPYDYSALAPVISPEIIELHHDKHHAAYVKGANDTLE--QLAERK--SW--GSI-NGLEKNL----AFHLSGHILHSIYWQNMTGDGGGEPVGDLADAITESFGSFAGFKAQLTKAAATTQGSGWGVLAY-EPLSGRLIVEQVYDHQG-VG-QGATPILVFDAWEHAFYLQYKNQKVDFIEAMW-AVVNWQDVAKRHAAAK
>WP_035874772_1_Bacteria_Actinobacteria_Actinobacteria_Actinobacteridae_Actinomycetales_Micrococcineae_Microbacteriaceae_Cryobacterium_sp_MLB_32
--YTLPQLDYDYSALEPSISGAIMELHHSKHHQAYVTGANTALA--QLKERS--SL--ANV-NKLQKDL----AFNLGGHVNHSIFWTNMSPNGGDKPVGDIAAAIDDFFGSFEKFQAHFTAAALGVQGSGWAVLAW-DSIGQQLIVQQFFDQQS-FA-AGIVPVLMLDVWEHAYYLDYRNVRADYVKAFW-NITDWANVQERFTVAR
>XP_002946031_1_Eukaryota_Viridiplantae_Chlorophyta_Chlorophyceae_Volvox_carteri_nagariensis_v1
--------PYPLDALEPHMSKRTLELHWGKHHRAHVDNLNKQIEGTPLAGKSLEEIFLNI-RGG-ARN-NIPVFHNAAQAWNHTFFWESMKPNGGGAPTGMLAEAIARDFRGFDNFKAYFRHAGMNQFGSGWAWL----E-SGKLMIFNTPDAMNPLVE-TKLPILTVDVWEHAYYIDFQNRREDYLNTFIEKLIDWDVVAKRYAAAQ
>WP_011048057_1_Bacteria_Proteobacteria_Alphaproteobacteria_Rhodobacterales_Rhodobacteraceae_Silicibacter_pomeroyi_DSS_3
MAFELPDLPYAHDALASKMSAETLEYHHDLHHKAYVDNGNKLIADTEWDGKSMEEIITGT-YDK-SAQ--NGIFNNISQLWNHNQFWEMMGP-GESMP-GELEKAIAESFGSVDEFKSQFSAAGAGQFGSGWCWLV-KNA-DGSLAVTKTENGVNPLCF-GQTALLGCDVWEHSYYIDFRNKRPAYLTNFLDNLVNWENV--------
>WP_013169978_1_Pathogen_Bacteria_Actinobacteria_Actinobacteria_Actinobacteridae_Actinomycetales_Actinomycineae_Actinomycetaceae_Arcanobacterium_haemolyticum_DSM_20595
--YTLPELPYDYSALEPHISGKIMELHHDKHHAAYVTGANAALE--NLAARA--DL--SKV-NQFSKDL----AFNLGGHTNHSIFWKNLSPQGGGEPEGELLEAIKDAFGSFDAFKKHFTAAATGIQGSGWAVLAF-DTISGKLNVFQLFDQQS-VP-VATVPLFMVDMWEHAFYLDYLNVKADYVKAIW-NLVNWEDVAARLEEAK
>WP_048831252_1_Archaea_Euryarchaeota_Methanomicrobia_Methanosarcinales_Methanosarcinaceae_Methanomethylovorans_hollandica_DSM_15978
--YKLPALKYGYADLEPYISEEQLRIHHEKHHQAYVTNVNSLLQ--MMEKRE--GT--DFY-KATAKAV----AFNLGGHVLHDYFWWEMTPNATKEPVGELAEVIKEDFGNFERFKKEFTQTAASVEGSGWAALTF-CNDTKRLGIMQIEKHNV-LF-PDFPIIMAIDVWEHAYYLDYKNERGKFIDAFW-NIVNWEEIDRYFRKVQ
>WP_025272197_1_Bacteria_Actinobacteria_Actinobacteria_Actinobacteridae_Actinomycetales_Glycomycineae_Glycomycetaceae_Haloglycomyces_albus_DSM_45210
--YTLPDLDYDYGALEKAMTGEILELHHDKHHASYVKGANDTLE--QLAERK--QF--GQL-IGLEKNL----AFHLSGHVLHSIFWKNLSPDGGDRPDGEFADAINEHFGSFDAFKKQLTAATTSVQGSGWGVLAW-EPLGQRLVVEQVYDHHG-VG-QNTTPLLVFDAWEHAYYLQYKNVRPDYVDRLW-HIINWNDVIARYEAAK
>OLD12429_1_Archaea_Crenarchaeota_13_1_40CM_3_52_10
--YKLPDLPYAYNALVPTISEEIMRLHHDKHHLAYVNGANAALD--KLQKRT--FA--GVV-KAIERDL----AFHGSGHTMHSTFWPNMKPNGGGKPGGKIADQINTDFGKFDSFKEQFGTAAKQVEGSGWAVLAY-EPWTQQLITLQAEKHND-TV-QGVVPLLVLDVWEHAYYLQYKNDRAAYVDAWW-NVVNWDDVEKRLEKAR
>WP_013124835_1_Bacteria_Actinobacteria_Actinobacteria_Actinobacteridae_Actinomycetales_Corynebacterineae_Tsukamurellaceae_Tsukamurella_paurometabola_DSM_20162
--YTLPDLDYDYSALEPHISGEIMELHHSKHHATYVAGANAALE--QLAERD--SI--ATA-PLLSKNL----AFHLGGHTNHSIFWKNLSPNGGDKPVGDLAAAIDEYFGGFDKFQAHFTAVANSLQGSGWSVLAY-DHIGQRLVIQQLTDQQG-IS-INLTPLLMLDMWEHAFYLQYKNVKADYVKAWW-NVVNWEDVAARYAAAK
>WP_011291404_1_Bacteria_Actinobacteria_Actinobacteria_Actinobacteridae_Actinomycetales_Streptosporangineae_Nocardiopsaceae_Thermobifida_fusca_YX
--YTLPELPYDYSALEPWISGEIMELHHDKHHAAYVKGANDALE--QLAERK--DL--SKV-NLLQKNL----AFNLAGHVNHTVFWPNLSPDGGDKPEGELGAAIDDAFGSFDAFRAHFSAAATGIQGSGWAILAW-DILGQRLIIEQLYDHQG-LA-AGSYPLLMLDMWEHAFYLQYKNVKADYVKAFW-NVVNWADVAKRFEDAR
>WP_006501613_1_Bacteria_Actinobacteria_Actinobacteria_Actinobacteridae_Actinomycetales_Micrococcineae_Dermatophilaceae_Austwickia_chelonae_NBRC_105200
--YTLPDLPYDYAALEPAISGQIMELHHAKHHATYVKGCNDTLE--KLADRK--DF--GSI-VGLEKTL----AFNLAGHALHTIFWENLSPQGGGEPTGPLAEAIQKNFGSFEAFKAHMTAASTTIQGSGWGMLAY-EPLDGRLIVSQHYDHQS-VN-FGAAPLLVFDVWEHAFYLQYLNVKADYVSALW-NIVNWDDVSRRFAAAR
>WP_012923383_1_Bacteria_Actinobacteria_Actinobacteria_Actinobacteridae_Actinomycetales_Propionibacterineae_Nocardioidaceae_Kribbella_flavida_DSM_17836
--YTLPDLTYDYGALAPHIAGEIMELHHSKHHATYVKALNDTLE--KLAGRS--DF--GAI-VGLEKTL----AFNLGGHVNHSIFWKNLSPEGGDKPTGELAAAIDEAFGSFDAFQAHFTAAATTIQGSGWAILGW-DALQGQLLIHQLYDQQG-LP-AGQIPLVMLDMWEHAFYLQYKNVKPDYVKAWW-NVVNWADAQARFDAAR
>WP_022885092_1_Bacteria_Actinobacteria_Actinobacteria_Actinobacteridae_Actinomycetales_Micrococcineae_Microbacteriaceae_Glaciibacter_superstes_DSM_21135
--YTLPDLAYDYSALEPSISGAIMELHHGKHHQAYVTGANTALV--QLAERS--NL--ANV-NKLEKDL----AFNLGGHVNHSVFWTNMSPDGGDKPTGELAAAIDEHFGSFDKFQAHFTAAALGVQGSGWAVLAW-DSIGQRLLIQQFFDQQS-FA-AGIVPVLMLDVWEHAYYLDYKNVRADYVKAFW-NIVNWGNVEKRFTTAR
>WP_020014306_1_Bacteria_Actinobacteria_Actinobacteria_Actinobacteridae_Actinomycetales_Micrococcineae_Promicromonosporaceae_Promicromonospora_sukumoe_327MFSha31
--YTLPDLTYDYAALEPHISGKIMELHHSKHHATYVKGANTALE--QLEERT--NL--ANV-NKIEKDL----AFNLGGHINHSIFWTNMAPEAGGEPTGDIAAAIDEHFGSFEKFKAHFTAVAAGVQGSGWAVLAW-DSVGQKLVVVQLFDQQG-IP-FALTPVLMLDCWEHAYYIDYLNVRPDYIKAWW-NLVSWSNVSERLARAK
>WP_043919045_1_Bacteria_Proteobacteria_Alphaproteobacteria_Rhodobacterales_Rhodobacteraceae_Jannaschia_aquimarina
MAFDLPDLPYPHDALASKMSKETLEYHHDLHHKAYVDNGNKLIAGTEWEGKSLEEIVKGT-YDS-SAQ--SGIFNNISQLWNHNQFWEMMGP-GESMP-GELEKAITESFGTVEKFKEEFAAAGAGQFGSGWCWLV-KDT-DGGLKVTKTENGVNPLCF-GQTALLGCDVWEHSYYIDYRNKRPAYLQNFVDNLVNWENV--------
>XP_001681058_1_Eukaryota_Euglenozoa_Kinetoplastida_Trypanosomatidae_Leishmania_major_Friedlin_ASM272v2
---ELPTLGFYKDGIQPVMSPRQLELHYSKHHSAYVDKLNTL--GKGYEGKTIEEIILAT-TGI-NSK---VMFNQAAQHFNHSFFWKCLSP-GGKPP-KTLENAIAKQFGSVDDFMVSFQQAGVNNFGSGWTWLC-VDQ-TKELLIDSTSNAGCPLTS-GLRPIFTADVWEHAYYKDFENRRADYLKELWQ-IVDWEFVCHMYERA-
>AZZ38031_1_Bacteria_Proteobacteria_deltaepsilon_subdivisions_Deltaproteobacteria_Bdellovibrionales_Bdellovibrionaceae_Bdellovibrio_sp_qaytius
--FKLPQLPYPKTGLAPLFNEEQMTFHYDKHHNAYIVNLNKFIE-TDLKGKSLEEIVLSS-TG--------GIFNNAAQIWNHTFFWFGMSPVG-GQPSAELAAQITKDFGSMDELKAKFVDGGVKTFGSGWIWLC-VGT-DGKLSLVSTSNAAVPFTG-NGVPILTADVWEHAYYVDYRNLRQKYLEVFWS-QINWAFVSENFATKK
>WP_110850944_1_Bacteria_Actinobacteria_Actinobacteria_Actinobacteridae_Actinomycetales_Micrococcineae_Bogoriellaceae_Georgenia_satyanarayanai
--YTLPDLPYDYSALEPHISGKIMELHHDRHHKTYVDGANTALE--KLAARS--DN--AAI-NLYEKNL----AFNLGGHVNHTVFWNNLSPEGGGEPEGELAEAIKDQLGSFEGFKAQFTANATSIQGSGWSVLAW-DSIGQKLSIFQLFDQQG-VP-LGLTPVLMLDMWEHAFYLDYLNVKADYVKAFW-NIVNWRDVAARLERAR
>WP_047410771_1_Bacteria_Actinobacteria_Actinobacteria_Actinobacteridae_Actinomycetales_Micrococcineae_Microbacteriaceae_Herbiconiux_sp_YR403
--YTLPELSYDYSALEPSISGAIMELHHSKHHQAYVTGANTAIA--QLAERT--NL--ANV-NKLQKDL----AFNLGGHVNHSIFWTNMSPNGGDKPTGELASAIDDFFGSFEKFQAHFTATALGVQGSGWSVLAW-DAIGEQLIVQQFFDQQA-FA-AGTVPLLMLDVWEHAYYLDYRNVRADYVKAFW-NIVDWANVQARFEAAR
>YP_005794688_1_Bacteria_Proteobacteria_Alphaproteobacteria_Rhodobacterales_Rhodobacteraceae_Ketogulonigenium_vulgare_WSH001
MAFTLPELPYAHDALAAKMSRETLEYHHDLHHKAYVDNGNKLIAGTEWEGKTLEEIITGT-YNA-TAQ--NGIFNNISQLWNHNQFWEWLSP-ETVIP-GELEKALTESFGSVAKFKEEFSAAGAAQFGSGWAWLV-KDK-DGSLKVTKTENGVNPLVF-GQTALLGVDVWEHSYYIDFRNKRPAYLTNFLDNLVNWEKV--------
>WP_011098482_1_Bacteria_Firmicutes_Clostridia_Clostridiales_Clostridiaceae_Clostridium_tetani_E88
MAHTLPALPYAYNALEPHYDEATLRIHHDIHHKTYVDGLNNAEN--KIEERT--DY--TLI-KHYEREL----AFHGSGHILHTLFWENMMPGGS-QPKDEILNQINKDFTDYETFKKEFSAAAVAVEGSGWAILCW-NCMFNKLVILTAEKHQD-TQ-WGVKPLLILDVWEHAYYLKYQNKRAAFIDAWW-NIVNWDVVNERFKQA-
>WP_013117308_1_Bacteria_Actinobacteria_Actinobacteria_Actinobacteridae_Actinomycetales_Micrococcineae_Cellulomonadaceae_Cellulomonas_flavigena_DSM_20109
--YTLPDLPYDYAALEPHISGRIMELHHDKHHAAYVAGANTALE--KLAARA--DF--ATV-NLQEKNL----AFNLGGHVNHSVFWENLSPDGGDKPVGELAAAIDEFFGSFDAFKKHFAANAVGIQGSGWSILGW-DSVGRKLAIFQLYDQQS-YP-LGLVPIVVLDMWEHAFYLDYVNVKADYVKAWW-NIVNWADAAERFARAR
>WP_021100661_1_Bacteria_Proteobacteria_Alphaproteobacteria_Rhodobacterales_Rhodobacteraceae_Thalassobacter_arenae_DSM_19593
MAFELPDLPYAHDALADNMSKETLEYHHDKHHNAYVENGNKAIKGTEWEGKSLEEIIKGT-YDK-GAQ--NGIFNNISQLWNHNQFWEMMSP-GKSMP-SELEAALKDSFGSVDKFKEEFSAAGAGQFGSGWAWLV-KDT-DGGLKVTKTENGVNPLCF-NQTALLGCDVWEHSYYIDFRNARPKYLSNFLDNLVNWENV--------
>WP_012177740_1_Phototroph_Bacteria_Proteobacteria_Alphaproteobacteria_Rhodobacterales_Rhodobacteraceae_Dinoroseobacter_shibae_DFL_12
MAFELPDLPYAHDALASKMSAETLEYHHDLHHKAYVDNGNKLIAGTEWEGKSLEEIITGT-YDK-GAQ--NGIFNNISQLWNHNQFWEMMGP-GDAMP-GELEKALVESFGSVDEFKSQFSAAGAGQFGSGWAWLV-KNS-DGSLAVTKTENGVNPLCF-GQTALLGCDVWEHSYYIDFRNKRPAYLTNFLDNLVNWENV--------
>WP_022916132_1_Bacteria_Actinobacteria_Actinobacteria_Actinobacteridae_Actinomycetales_Micrococcineae_unclassified_Micrococcineae_Ruania_albidiflava_DSM_18029
--YTLPDLPYDYAALEPHISGKIMQLHHDKHHQAYVTGANTALE--KLEARS--DL--AAV-NLHEKNL----AFNLGGHINHTVFWNNLSPDGGGQPDGELAAAITEFFGSFEAFQAHFAAAATGIQGSGWSVLGW-DSLGQRLAIFQLYDQQS-VP-VSITPILMLDMWEHAFYLDYLNVKADYVKAFW-NIANWQDVAARLEKAR
>WP_060921190_1_Bacteria_Actinobacteria_Actinobacteria_Actinobacteridae_Actinomycetales_Micrococcineae_Microbacteriaceae_Microbacterium_paraoxydans_DSM15019
--YTLPDLPYDFAALEPHISGKIMELHHDKHHATYVAGANTALE--QLAERS--NL--ANV-NKLEKDL----AFNLGGHVNHSIFWTNLSPNGGGQPEGELKAAIDEYFGSFEKFQAHFTAAATGIQGSGWAVLSW-DSIGSRLIIQQLFDQQS-AA-QGTIPLFQLDMWEHAFYLDYLNVKADYVKAAW-NIANWENVAQRLEVAR
>WP_022920977_1_Bacteria_Actinobacteria_Actinobacteria_Actinobacteridae_Actinomycetales_Micrococcineae_Intrasporangiaceae_Ornithinimicrobium_pekingense_DSM_21552
--YTLPDLSYDYGALEPHISGQIMELHHSKHHKAYVDGANQALE--KLAARS--DF--ATV-PMLEKNL----AFNLGGHTNHSVFWQNMSPEGGGRPDGEVAAMIDEHFGSFDGFKGQFEAAGTTIQGSGWAVLSW-DSIAQQPLVFQLWDQQG-VP-IGQTPLLMLDMWEHAFYLQYKNVKADYVSAWW-NVVNWADVSRRLETAR
>WP_011165937_1_IntracellularParasiteOfOtherBacteria_Bacteria_Proteobacteria_deltaepsilon_subdivisions_Deltaproteobacteria_Bdellovibrionales_Bdellovibrionaceae_Bdellovibrio_bacteriovorus_HD100
--FKLPNLPYAKTGIAPLFNEEQMTYHYDKHHKAYIDNLNKFME-TDLKGKSLEEITLTS-TG--------GIFNNAAQAWNHTFFWFGMSPAG-GQPSAELSAAITRDFGSMDELKAKFVDGGVKTFGSGWIWLC-MDA-AGKLSLVSTSNAAVPFTN-NGTPLLVADVWEHAYYVDYRNLRAKYLETFWA-QVNWNFVSENFASKK
>WP_027261972_1_Bacteria_Proteobacteria_Alphaproteobacteria_Rhodobacterales_Rhodobacteraceae_Sedimentitalea_nanhaiensis_DSM24252
MAFELPDLPYAHDALAAKMSKETLEYHHDLHHKAYVDNGNKLIAGTEWDGKSLEDIITGT-YDP-KAQ--NGIFNNISQLWNHNQFWEMMGP-NGDMP-GELEKALTESFGSVDKFKEDFSAAGAGQFGSGWAWLV-KTA-DGSLAVTKTENGVNPLCF-GQTALLGCDVWEHSYYIDFRNKRPAYLTNFLDNLVNWENV--------
>WP_011874698_1_Bacteria_Actinobacteria_Actinobacteria_Actinobacteridae_Actinomycetales_Pseudonocardineae_Pseudonocardiaceae_Saccharopolyspora_erythraea_NRRL_2338
--YVLPELDYDYAALEPAISGEINELHHSKHHATYVKGANDTLD--KIAERK--DF--GSI-VGLETTL----AFNLAGHSLHLVWWKILSPDGGDKPTGELAAAIDQDFGSFDKFRAQMEAVSTTIQGNGWGVLAW-DPVGRRLITQQLRDHHS-LS-IATTPLLVFDIWEHAYYLQYRNVKADYVKQLW-NVVDWDEVAKRFEDAR
>WP_048598070_1_Bacteria_Proteobacteria_Alphaproteobacteria_Rhodobacterales_Rhodobacteraceae_Nereida_ignava_CECT5292
MAFELPDLPYAHDALAAHMSAETLEYHHDLHHKAYVDNGNKLIAGTEWDGKSMEEIIVGT-YDA-TAQ--NGIFNNISQLWNHNQFWEMMGP-NASMP-SELEKALVESFGSVDEFKSQFSAAGAGQFGSGWAWLV-KDT-DGALKVTKTENGVNPLCF-GQTALLGCDVWEHSYYIDFRNKRPAYLTNFLDNLVNWENV--------
>ADB37649_1_Bacteria_BacteroidetesChlorobi_group_Bacteroidetes_Cytophagia_Cytophagales_Cytophagaceae_Spirosoma_linguale_DSM_74
--FKLAPLPYDAGALEPHIDKMTMEIHHGKHHKAYVDNLNKAV-GTDMAKMDIDALVKS-I-SSTPA----AVRNNGGGHWNHTFFWNIMGPNAGG-PKGALADAINKKYTSFDNFKAEWAKAATGRFGSGWVWLI-KN--GNDVEIVSTPNQDNPLMAKGT-PVLGLDVWEHAYYLKYQNRRPEYVTAFW-NVVDWNKVGKNFGA--
>OHB54374_1_Planctomycetes_bacterium_GWF2_50_10
--YKLPALPYDYKALEPFYDEQTLRLHHDKHHAAYVAGANMALD--KLENRN--DF--AAV-KAASKDL----AFNGSGHVLHTIFWHSMKPGGNGQMPAEFKDAFKESFGSVDAGLAQFSAATKVVEASGWGVLAF-EPVSDKLVILQCEKHQD-TI-WGVTPLLVCDVWEHAYYLKYQNARPDWVDAFM-KIANWDFAAQRLAGAK
>WP_088615778_1_Bacteria_Proteobacteria_deltaepsilon_subdivisions_Deltaproteobacteria_Bdellovibrionales_Bdellovibrionaceae_Bdellovibrio_sp_SKB1291214
--FKLPTLPYAKTDLAPLFNEEQMTYHYDKHHKTYIDNLNKAME-TDLKGKSLEEIVLSS-TG--------GNFNNSAQAWNHTFFWFNMAPAG-GKPSADLETAIKRDFGSMDELKAKFVDGGVKTFGSGWIWLC-TDA-SGKLSLVSTSNAAVPFTN-NGAPIMVADVWEHAYYVDYRNLRLKYLETFWS-QVNWDYVSQCYASKK
>NP_001056612_1_Eukaryota_Viridiplantae_Streptophyta_Oryza_sativa_Japonica_Build4
-------LPYPSDALEPYISKETVEQHWGVHQNIHVERLNGMI-GSEWEGMSLGQMMSSF-EGR--EA-PHPPFFHAAQIWNHDFYWRSMQPGGGGKP-ERLLKFINRDFGSYDGMIRQFMDAASTQFGSGWVWLC-YKS-DGRLVISKSPNAINPLVW-GHSPLLAIDLWEHAYYLDYEDRRSDYVSTFLEKLVSWETVESRLKKA-
>WP_027691428_1_Bacteria_Actinobacteria_Actinobacteria_Actinobacteridae_Actinomycetales_Micrococcineae_Microbacteriaceae_Rathayibacter_toxicus_WAC3373
--YTLAELPYDYSALEPNISGRIMELHHDKHHATYVAGANTALA--ALQERS--NL--ANV-NKLQKDL----AFNLAGHVNHTVFWNNLSPDGGDKPVGELAAAIDDNFGSFDKFRAHFTASALGIQGSGWSILAW-DSLGEKLLIEQLYDHQG-LA-AATVPILLLDMWEHAFYLDYVNVKADYVTAFW-NIVNWADVSARFANAR
>WP_034222492_1_Bacteria_Actinobacteria_Actinobacteria_Actinobacteridae_Actinomycetales_Micrococcineae_Cellulomonadaceae_Actinotalea_ferrariae_CF5_4
--YTLPDLPYDYAALEPHISGRIMELHHDKHHAAYVTGANTALE--KLAERS--SF--DAV-NLLEKNL----AFNLGGHVNHSAFWANLSPDGGDKPTGELAAAIDEFFGSFEGFQKHFAATALGIQGSGWAILAW-DSVGQKLGIFQLYDQQG-IP-LGIVPIVLLDMWEHAFYLDYVNVKADYVKAWW-NIVNWADAAQRFERAR
>WP_066595513_1_Bacteria_Actinobacteria_Actinobacteria_Actinobacteridae_Actinomycetales_Micrococcineae_Microbacteriaceae_Cryobacterium_arcticum
--YTLPELAYDYSALAPSISGTIMELHHSKHHQAYVTGANTALA--QLAERS--SL--GYV-NKLEKDL----AFNLGGHVNHSIFWTNMSPNGGDKPIGELASAIDDFFGSFDKFQAHFAATAMGVQGSGWSVLAW-DSIGQRLIIQQFFDQQA-FA-AGTVPVLMLDVWEHAYYLDYQNVRADYVKAFW-NIVDWENVQARFLAAQ
>WP_057819402_1_Bacteria_Proteobacteria_Alphaproteobacteria_Rhodobacterales_Rhodobacteraceae_Roseovarius_indicus
MAFELPDLPYAHDALADSMSKETLEYHHDIHHKAYVDNGNKAISGTEWEGKSAEEIIKGT-YDP-NAQ--SGIFNNASQYWNHNQFWEMMAP-GGTMP-GELENALKESFGSVDKFKEEFSAAGAGQFGSGWAWLV-KDT-DGSLKVTKTENGVNPLCF-NQTALLGCDVWEHSYYIDFRNKRPAYLQNFLDNLVNWENV--------
>REE03041_1_Bacteria_Actinobacteria_Actinobacteria_Actinobacteridae_Actinomycetales_Micrococcineae_Micrococcaceae_Citricoccus_muralis
--FTLPELDYDYSALEPHISAKIMELHHSKHHATYVKGANTALE--KLAARS--DF--GTV-NQFSKDL----AFNLGGHTNHSIFWKNLSPNGGDKPEGELAAAIDEFFGSFDKFQAHFTAAALGIQGSGWAVLAY-EPIGGNLVIEQFYDQQN-VP-VATIPLFQLDMWEHAFYLDYQNVKADYVKAIW-NIVNWADVSARFEAAR
>WP_028094487_1_Bacteria_Proteobacteria_Alphaproteobacteria_Rhodobacterales_Rhodobacteraceae_Donghicola_xiamenensis_DSM_18339
MAFELPDLPYAHDALASKMSAETLEYHHDLHHKAYVDNGNKLIAGTEWEGKSVEEIVKGT-YQA-GAQ--NGIFNNASQHWNHTQFWEMMGP-GGALP-GALEKALVESFGSVEKFKEDFAAAGAGQFGSGWAWLV-QTA-DGSLAVTKTENGVNPLCF-DQTALLGCDVWEHSYYIDFRNKRPAYLTNFLDNLVNWENV--------
>WP_018157913_1_Bacteria_Actinobacteria_Actinobacteria_Actinobacteridae_Actinomycetales_Micrococcineae_Dermacoccaceae_Demetria_terragena_DSM_11295
--YTLPELPYDYGALAPHISGEIMELHHSKHHDTYVKGANTALE--QMAERK--EL--TKV-NLLEKNL----AFNLAGHVNHSVFWPNMSPDGGDKPDGELQQAIDDQFGSFDAFRAHFTASALGIQGSGWSILAW-DSIGQKLLICQLYDHQG-LP-VGLTPLLMLDMWEHAFYLQYRNVKPDYVKAWW-NIVNWADVIERFTRAR
>WP_013081099_1_Bacteria_Proteobacteria_Alphaproteobacteria_Caulobacterales_Caulobacteraceae_Caulobacter_segnis_ATCC_21756
--YKLPDLPYAYDALEPTISANTLHFHHDKHHAAYVTALNGLL-GDDKG--SLEAVIKSA-GPG-------KVFNNAAQAWNHAFFWDGMSP-TKTAPGAELAAAIDSTFGGLADLKEKFVAEGIGHFGSGWVWLV-SDA-SGALKIISTHDAESPVT-QDLTALLVCDVWEHAYYLDYQNLRKAFLEAFFDNLANWTLADSQYAAAK
>WP_003147537_1_Bacteria_Firmicutes_Bacilli_Bacillales_Staphylococcaceae_Gemella_haemolysans_M341
MTFKLPELPYGFDFLEPVIDAKTMEIHHDKHHAAYVNNLNAALEKPEFEN--ICGLLKN-I-DNVPSDIRQAVINNGGGHHNHSLFWKSLKAD-SSE--GLVKEKVEAELGGYEEFVKSFSAAAATRFGSGWAWLA-LDK-EGKLVVTSTANQDSPYL-TGLTPILGLDVWEHAYYLNYQNRRPDYIKEFF-RVVNWDFVNE------
>CCW60212_1_PlantInfectingTrypanosomes_Eukaryota_Euglenozoa_Kinetoplastida_Trypanosomatidae_Phytomonas_EM1_AKH_PRJEB1535_v1
---ELPKLAFYKEGIKPVISPRQMELHYTKHHKAYVDKLNSL--GKGEEGKTIEAIIHST-NGK-VKK---VMFNQAAQHFNHSFYWNCLFP-GGKPP-KRLEEVLCKQFGNIEKFKQEMQTSAVNNFGSGWTWLC-VDS-SKELVILNTSNAECPITK-GPRPIFTIDVWEHAYYKDFENRRPDYVNELWG-IVNWEYVDQAYERA-
>WP_041450749_1_Bacteria_Actinobacteria_Actinobacteria_Actinobacteridae_Actinomycetales_Corynebacterineae_Mycobacteriaceae_Amycolicicoccus_subflavus_DQS3_9A1
--YTLPDLPYDYSALEPHISGQIMELHHSKHHQTYVTGANTALE--KLAERN--TL--ATV-NLHEKNL----AFHLGGHTNHSVFWNNLSPDGGDKPEGELAAAIDEHFGSFDKFRAHFSANANAIQGSGWSILAY-DSIGQRPIIVQLYDQQG-IP-IGLTPLLMLDMWEHAFYLQYKNVKADYVNAFW-NIVNWNDVAARFDRAR
>WP_025277965_1_Bacteria_BacteroidetesChlorobi_group_Bacteroidetes_Bacteroidia_Bacteroidales_Porphyromonadaceae_Barnesiella_viscericola_C46_DSM_18177
MIYQLPPLPYGTNDLAPVISQETIEYHYGKHEQTYLDNLNRLIDGTPYAEKPLEEVIREA-EG--------ALFNNASQAWNHIFYFFTFAPDGRRKPQGKLAEAIDRQWGSLENFQKEFEQAGVTLFGSGWVWLS-KDP-EGKLVISQESNAGSPLKK-GYTPLLTFDVWEHAYYIDYRNRRAEHLHRLWE-IVDWSVVEARY----
>WP_013677696_1_Bacteria_Actinobacteria_Actinobacteria_Actinobacteridae_Actinomycetales_Pseudonocardineae_Pseudonocardiaceae_Pseudonocardia_dioxanivorans_CB1190
--YTLPDLSYDYGALDPHIAGEIMELHHSKHHNTYVTALNQTID--RLAARA--DF--GAV-VGLEKTL----AFNLGGHVNHSIFWNNLSPDGGDKPTGELAAAIDDAFGSFDAFRAHFTAAATTIQGSGWAILGW-DALGGRLLIHQLYDQQA-LP-AGQIPLVMLDMWEHAFYLQYKNVKPDYVKAWW-NVVNWADADKRLAAAR
>RMG42877_1_HotSpring_Candidatus_Dadabacteria_bacterium_Candidatus_JO46
MAHELPDLPYDYNALEPHIDEQTMRLHHDKHHLGYVKGLNNAEA--KLAERK--DY--SLI-KHWEREA----AFHGAGHFLHCIFWENMSPNGGGEPSGALADAINSRFGSFQNFISQFKAAGGAVEGSGWVMLVK-NNTTDTLDILTAEKHQN-TQ-WVVTPLLVCDVWEHAYYLKYQNNRGAYLEAFT-NVINWEDVARRFSS--
>OGL30945_1_Candidatus_Saccharibacteria_bacterium_RIFCSPHIGHO2_12_FULL_41_12
MMFKLDDLPYDYSALEPYIDAQTMEIHYSKHHQTYVDKLNAALKDPDLADKNIEELVSS-I-DNLPATIQVPVRNNGGGHYNHTLFWQSMSDNDQNNLPTNISDAINNAFGDLESFKAEFAGVAINRFGSGWAWLV--K--DGNLEIISTANQDTPLE--GCQPLLGLDVWEHAYYLKYQNRRPEYIEAWW-NVINWSAV--------
>WP_022870829_1_Bacteria_Actinobacteria_Actinobacteria_Actinobacteridae_Actinomycetales_Micrococcineae_Yaniellaceae_Yaniella_halotolerans_DSM_15476
--YTLPELSYDYGALEPHISGRIMELHHSKHHNTYVNGANTALE--KLEARA--DF--SNI-NQLTKDL----AFNLGGHTNHSIFWNNLSPEGGDKPTGELAAAIDEFFGSFDNFKAQFTAAALGIQGSGWAILAY-EPIGGNLVIEQFYDQQN-VP-VATTPLFMLDMWEHAFYLDYQNVKPDYVKAIW-NIVNWADVQSRFEAAR
>WP_024096931_1_Bacteria_Proteobacteria_Alphaproteobacteria_Rhodobacterales_Rhodobacteraceae_Phaeobacter_gallaeciensis_DSM26640
MAFELPDLPYAHDALASKMSAETLEYHHDLHHKAYVDNGNKLIAGTEWDGKSMEEIIKGT-YDA-GAQ--SGIFNNISQLWNHNQFWEMMGP-GESMP-GELEKALIDSFGSVDEFKSQFSAAGAGQFGSGWAWLV-KDT-DGGLKVTKTENGVNPLCF-NQTALLGCDVWEHSYYIDFRNKRPAYLTNFLDNLVNWENV--------
>WP_020498168_1_Bacteria_Actinobacteria_Actinobacteria_Actinobacteridae_Actinomycetales_Pseudonocardineae_Pseudonocardiaceae_Sciscionella_marina_DSM_45152
--YSLPDLPYDYGALAPHIAGEIMELHHSKHHQTYVNGLNGALD--KLEERA--SF--DAI-VGLEKTL----AFNLGGHVNHSIFWNNLSPDGGDKPTGELAAAIDETFGSFDKFQAHFTAAATTIQGSGWAILGW-DKLGGQLLVHQLYDQQA-LP-ANQVPIVMLDMWEHAFYLQYKNVKPDYVKAWW-NVVNWADAQSRFDAAR
>WP_021012362_1_Bacteria_Actinobacteria_Actinobacteria_Actinobacteridae_Actinomycetales_Corynebacterineae_Corynebacteriaceae_Corynebacterium_argentoratense_DSM_44202
--YTLPELDYAYDALEPHISAEIMELHHTKHHANYVAGANAALE--ALQKRE--TI--GAV-TALSKNL----AFNLGGHTNHSIFWKNLSPNGGGQPTGALAEAIDRDFGSFDAFKDHFKAAALGLQGSGWAVLGF-DHIAGRLVIEQMTDQQG-LS-INLTPLLMLDMWEHAFYLQYKNVKADYVEAVW-NVFNWDDVAARFDAAS
[truncated: 453,353 more chars]
