# Supplementary material for: An evolutionary path to altered cofactor specificity in a metalloenzyme
Source: Nat Commun. 2020 Jun 1;11:2738. doi: 10.1038/s41467-020-16478-0 (PMC7264356; doi:10.1038/s41467-020-16478-0)
Supplement: Supplementary file 4 — Supplementary Data 1 [file 41467_2020_16478_MOESM4_ESM.zip › Staphylococcus_species_tree_IQtree_LG_F_R3.tre]

(Sequorum_C2014:0.0538365012,((((((Scapitis_AYP1020:0.0315198488,Sepidermidis_ATCC12228:0.0585798795)100:0.0242014969,Swarneri_SG1:0.0575525435)99:0.0116132662,(((((Saureus_USA300LV_CA12:0.0000820420,((Saureus_COL:0.0002858072,Saureus_Newman:0.0002449879)84:0.0000411492,Saureus_USA300_FPR3757:0.0000411487)36:0.0000011573)95:0.0000417205,Saureus_NCTC8325:0.0002859899)99:0.0004020880,Saureus_MU50:0.0013202498)100:0.0132159224,Sargenteus_MSHR1132:0.0143306059)100:0.0396418542,Ssimiae_NCTC3000:0.0444571668)100:0.0604418932)90:0.0121093131,(Shominis_K1:0.0565937408,Shaemolyticus_JCSC1435:0.0445322088)100:0.0425059515)100:0.0348845626,((Scarnosus_SK13:0.0485166362,Ssimulans_FDA_ARGOS_383:0.0519728794)100:0.0959137090,((((Shyicus:0.0472446012,Schromogenes_MU970:0.0414037266)100:0.0561541300,(((Spseudintermedius_NA45:0.0133561566,Sintermedius_NCTC11048:0.0111664410)100:0.0470788679,Sschleiferi_2317_03:0.0616606244)100:0.0279578538,Smicroti:0.1014348131)99:0.0159288448)100:0.0842663026,Smassiliensis_CCUG55927:0.1528249414)83:0.0191648548,((Svitulinus_F1028:0.0335941018,Ssciuri_FDA_ARGOS_285:0.0276135217)100:0.0259176199,Slentus_050AP:0.0490461096)100:0.2926136637)100:0.0268770554)100:0.0239136284)100:0.0679217089,Scohnii_SNUDS2:0.0551965493)100:0.0170038157,(Ssaprophyticus_ATCC15305:0.0360555218,Sxylosus_HKUOPL8:0.0337605146)100:0.0146959140);
