# Supplementary material for: An evolutionary path to altered cofactor specificity in a metalloenzyme
Source: Nat Commun. 2020 Jun 1;11:2738. doi: 10.1038/s41467-020-16478-0 (PMC7264356; doi:10.1038/s41467-020-16478-0)
Supplement: Supplementary file 5 — Supplementary Data 2 [file 41467_2020_16478_MOESM5_ESM.xlsx]

## Sheet: residue_pairs_correlation
		Pfstats
ID	RESIDUE PAIR	X	Y	Correlation (‘-’ indicates a negative correlation)	Correlation relative to the maximum value of 320 (relative to the minimum value of -294 in case of negative correlation)
23_75	T23N75	T23	N75	126	0.39375
78_79	G78G79	G78	G79	174	0.54375
78_154	G78D154	G78	D154	94	0.29375
78_167	G78G167	G78	G167	154	0.48125
26_74	I26R74	I26	R74	127	0.396875
42_74	L42F74	L42	F74	155	0.484375
78_79	A78Q79	A78	Q79	225	0.703125
20_79	D20G79	D20	G79	174	0.54375
23_128	T23F128	T23	F128	113	0.353125
24_79	M24G79	M24	G79	191	0.596875
24_86	M24F86	M24	F86	94	0.29375
42_78	A42G78	A42	G78	103	0.321875
42_79	A42G79	A42	G79	175	0.546875
42_153	A42Q153	A42	Q153	117	0.365625
75_128	N75F128	N75	F128	245	0.765625
75_134	N75W134	N75	W134	113	0.353125
77_79	G77G79	G77	G79	87	0.271875
77_153	G77Q153	G77	Q153	94	0.29375
78_153	G78Q153	G78	Q153	235	0.734375
79_153	G79Q153	G79	Q153	185	0.578125
79_177	G79L177	G79	L177	111	0.346875
82_152	N82N152	N82	N152	64	0.2
128_152	F128N152	F128	N152	84	0.2625
153_167	Q153G167	Q153	G167	135	0.421875
20_178	S20D178	S20	D178	151	0.471875
42_79	L42Q79	L42	Q79	206	0.64375
42_153	L42A153	L42	A153	155	0.484375
74_78	F74A78	F74	A78	185	0.578125
74_79	F74Q79	F74	Q79	320	1
74_153	F74A153	F74	A153	225	0.703125
74_149	R74S149	R74	S149	135	0.421875
77_79	A77Q79	A77	Q79	192	0.6
78_153	A78A153	A78	A153	260	0.8125
79_194	G79V194	G79	V194	129	0.403125
79_153	Q79A153	Q79	A153	291	0.909375
79_194	Q79L194	Q79	L194	166	0.51875
127_149	R127S149	R127	S149	187	0.584375
153_167	A153T167	A153	T167	229	0.715625
177_180	I177R180	I177	R180	171	0.534375
1_89	M1N89	M1	N89	-73	0.248299
5_6	L5P6	L5	P6	85	0.265625
8_15	L8L15	L8	L15	64	0.2
20_66	D20P66	D20	P66	183	0.571875
20_78	D20G78	D20	G78	147	0.459375
23_156	T23P156	T23	P156	104	0.325
24_42	M24A42	M24	A42	148	0.4625
31_87	H31W87	H31	W87	61	0.190625
75_156	N75P156	N75	P156	180	0.5625
78_80	G78H80	G78	H80	76	0.2375
80_86	H80F86	H80	F86	98	0.30625
82_128	N82F128	N82	F128	80	0.25
128_156	F128P156	F128	P156	198	0.61875
12_80	Y12H80	Y12	H80	71	0.221875
12_86	Y12Y86	Y12	Y86	-71	0.241497
20_63	D20G63	D20	G63	-74	0.251701
20_78	D20A78	D20	A78	-105	0.357143
20_86	D20Y86	D20	Y86	-64	0.217687
20_177	D20I177	D20	I177	-115	0.391156
20_57	S20L57	S20	L57	-110	0.37415
20_61	S20L61	S20	L61	-115	0.391156
20_66	S20P66	S20	P66	-150	0.510204
20_70	S20R70	S20	R70	-93	0.316327
20_78	S20G78	S20	G78	-76	0.258503
20_127	S20R127	S20	R127	-153	0.520408
20_154	S20D154	S20	D154	-89	0.302721
23_150	T23T150	T23	T150	68	0.2125
24_74	L24R74	L24	R74	-97	0.329932
24_178	L24K178	L24	K178	-70	0.238095
24_42	M24L42	M24	L42	-116	0.394558
24_74	M24F74	M24	F74	-145	0.493197
24_81	M24W81	M24	W81	-82	0.278912
24_178	M24D178	M24	D178	-178	0.605442
24_180	M24R180	M24	R180	-77	0.261905
24_194	M24L194	M24	L194	-87	0.295918
24_194	M24V194	M24	V194	113	0.353125
26_42	I26L42	I26	L42	-79	0.268707
26_74	I26F74	I26	F74	-96	0.326531
42_72	A42G72	A42	G72	-81	0.27551
42_74	A42F74	A42	F74	-106	0.360544
42_81	A42W81	A42	W81	-71	0.241497
42_178	A42D178	A42	D178	-127	0.431973
42_180	A42R180	A42	R180	-64	0.217687
42_194	A42V194	A42	V194	93	0.290625
42_74	L42R74	L42	R74	-91	0.309524
42_178	L42K178	L42	K178	-76	0.258503
42_194	L42V194	L42	V194	-77	0.261905
61_177	L61I177	L61	I177	-61	0.207483
66_177	P66I177	P66	I177	-79	0.268707
70_78	R70A78	R70	A78	-72	0.244898
74_81	F74W81	F74	W81	175	0.546875
74_85	F74L85	F74	L85	-84	0.285714
74_194	F74L194	F74	L194	142	0.44375
74_194	F74V194	F74	V194	-100	0.340136
74_199	F74E199	F74	E199	-60	0.204082
75_150	N75T150	N75	T150	113	0.353125
77_78	G77A78	G77	A78	-99	0.336735
77_167	G77T167	G77	T167	-85	0.289116
78_79	A78G79	A78	G79	-138	0.469388
78_154	A78D154	A78	D154	-85	0.289116
78_167	A78G167	A78	G167	-122	0.414966
78_79	G78Q79	G78	Q79	-119	0.404762
78_167	G78T167	G78	T167	-101	0.343537
80_86	H80Y86	H80	Y86	-134	0.455782
81_85	W81L85	W81	L85	-83	0.282313
149_178	S149D178	S149	D178	-98	0.333333
150_152	T150N152	T150	N152	91	0.284375
150_156	T150P156	T150	P156	107	0.334375
154_177	D154I177	D154	I177	-75	0.255102
178_194	D178V194	D178	V194	-145	0.493197
16_79	E16G79	E16	G79	104	0.325
16_177	E16L177	E16	L177	62	0.19375
20_24	D20M24	D20	M24	163	0.509375
20_26	D20I26	D20	I26	179	0.559375
20_42	D20A42	D20	A42	126	0.39375
20_153	D20Q153	D20	Q153	167	0.521875
20_167	D20G167	D20	G167	95	0.296875
20_180	D20Q180	D20	Q180	133	0.415625
23_54	T23E54	T23	E54	70	0.21875
23_134	T23W134	T23	W134	70	0.21875
24_77	M24G77	M24	G77	85	0.265625
24_78	M24G78	M24	G78	173	0.540625
24_80	M24H80	M24	H80	80	0.25
24_153	M24Q153	M24	Q153	211	0.659375
24_154	M24D154	M24	D154	84	0.2625
24_167	M24G167	M24	G167	113	0.353125
24_177	M24L177	M24	L177	105	0.328125
31_32	H31H32	H31	H32	76	0.2375
31_176	H31Y176	H31	Y176	67	0.209375
32_87	H32W87	H32	W87	92	0.2875
42_77	A42G77	A42	G77	72	0.225
42_80	A42H80	A42	H80	77	0.240625
42_154	A42D154	A42	D154	63	0.196875
54_75	E54N75	E54	N75	104	0.325
54_128	E54F128	E54	F128	99	0.309375
75_152	N75N152	N75	N152	81	0.253125
77_154	G77D154	G77	D154	63	0.196875
78_86	G78F86	G78	F86	75	0.234375
78_177	G78L177	G78	L177	91	0.284375
79_80	G79H80	G79	H80	119	0.371875
79_86	G79F86	G79	F86	76	0.2375
79_154	G79D154	G79	D154	74	0.23125
82_134	N82W134	N82	W134	96	0.3
82_156	N82P156	N82	P156	78	0.24375
95_96	G95G96	G95	G96	75	0.234375
128_134	F128W134	F128	W134	121	0.378125
134_152	W134N152	W134	N152	104	0.325
134_156	W134P156	W134	P156	116	0.3625
152_156	N152P156	N152	P156	86	0.26875
153_154	Q153D154	Q153	D154	118	0.36875
153_177	Q153L177	Q153	L177	97	0.303125
153_180	Q153Q180	Q153	Q180	73	0.228125
176_181	Y176N181	Y176	N181	69	0.215625
12_24	Y12M24	Y12	M24	76	0.2375
12_29	Y12G29	Y12	G29	-122	0.414966
12_42	Y12A42	Y12	A42	74	0.23125
12_74	Y12F74	Y12	F74	-77	0.261905
12_78	Y12G78	Y12	G78	72	0.225
12_79	Y12G79	Y12	G79	129	0.403125
12_79	Y12Q79	Y12	Q79	-86	0.292517
12_81	Y12W81	Y12	W81	-90	0.306122
12_153	Y12A153	Y12	A153	-101	0.343537
12_167	Y12T167	Y12	T167	-69	0.234694
12_178	Y12D178	Y12	D178	-71	0.241497
20_24	D20L24	D20	L24	-99	0.336735
20_42	D20L42	D20	L42	-111	0.377551
20_72	D20G72	D20	G72	-73	0.248299
20_74	D20F74	D20	F74	-155	0.527211
20_74	D20R74	D20	R74	209	0.653125
20_79	D20Q79	D20	Q79	-171	0.581633
20_81	D20W81	D20	W81	-71	0.241497
20_153	D20A153	D20	A153	-142	0.482993
20_167	D20T167	D20	T167	-72	0.244898
20_178	D20D178	D20	D178	-294	1
20_180	D20R180	D20	R180	-76	0.258503
20_194	D20L194	D20	L194	-64	0.217687
20_194	D20V194	D20	V194	109	0.340625
20_24	S20M24	S20	M24	-80	0.272109
20_26	S20I26	S20	I26	-133	0.452381
20_74	S20R74	S20	R74	-166	0.564626
20_77	S20G77	S20	G77	-63	0.214286
20_85	S20L85	S20	L85	-65	0.221088
20_149	S20S149	S20	S149	-95	0.323129
20_153	S20Q153	S20	Q153	-102	0.346939
20_158	S20M158	S20	M158	-135	0.459184
20_167	S20G167	S20	G167	-61	0.207483
20_178	S20K178	S20	K178	-184	0.62585
20_180	S20Q180	S20	Q180	-75	0.255102
20_194	S20V194	S20	V194	-68	0.231293
22_180	E22Q180	E22	Q180	-65	0.221088
23_89	T23N89	T23	N89	-105	0.357143
24_66	L24P66	L24	P66	-64	0.217687
24_77	L24G77	L24	G77	-68	0.231293
24_78	L24G78	L24	G78	-71	0.241497
24_79	L24G79	L24	G79	-85	0.289116
24_127	L24R127	L24	R127	-77	0.261905
24_153	L24Q153	L24	Q153	-153	0.520408
24_158	L24M158	L24	M158	-70	0.238095
24_63	M24G63	M24	G63	-80	0.272109
24_72	M24G72	M24	G72	-83	0.282313
24_77	M24A77	M24	A77	-62	0.210884
24_78	M24A78	M24	A78	-100	0.340136
24_79	M24Q79	M24	Q79	-163	0.554422
24_86	M24Y86	M24	Y86	-115	0.391156
24_153	M24A153	M24	A153	-133	0.452381
24_167	M24T167	M24	T167	-97	0.329932
24_177	M24I177	M24	I177	-114	0.387755
26_78	I26A78	I26	A78	-84	0.285714
26_79	I26Q79	I26	Q79	-110	0.37415
26_149	I26S149	I26	S149	113	0.353125
26_153	I26A153	I26	A153	-86	0.292517
26_167	I26T167	I26	T167	-62	0.210884
26_178	I26D178	I26	D178	-141	0.479592
26_180	I26R180	I26	R180	-77	0.261905
28_79	H28G79	H28	G79	70	0.21875
28_80	H28H80	H28	H80	74	0.23125
42_63	A42G63	A42	G63	-61	0.207483
42_77	A42A77	A42	A77	-62	0.210884
42_78	A42A78	A42	A78	-82	0.278912
42_79	A42Q79	A42	Q79	-128	0.435374
42_86	A42Y86	A42	Y86	-72	0.244898
42_153	A42A153	A42	A153	-111	0.377551
42_167	A42T167	A42	T167	-70	0.238095
42_177	A42I177	A42	I177	-95	0.323129
42_77	L42G77	L42	G77	-99	0.336735
42_78	L42G78	L42	G78	-88	0.29932
42_79	L42G79	L42	G79	-156	0.530612
42_127	L42R127	L42	R127	-65	0.221088
42_153	L42Q153	L42	Q153	-142	0.482993
42_158	L42M158	L42	M158	-60	0.204082
43_46	L43T46	L43	T46	-84	0.285714
43_79	L43Q79	L43	Q79	-62	0.210884
43_81	L43W81	L43	W81	-61	0.207483
43_153	L43A153	L43	A153	-69	0.234694
45_89	G45N89	G45	N89	-91	0.309524
46_89	T46N89	T46	N89	-66	0.22449
54_89	E54N89	E54	N89	-83	0.282313
56_74	L56F74	L56	F74	-76	0.258503
56_78	L56A78	L56	A78	-61	0.207483
56_79	L56Q79	L56	Q79	-76	0.258503
57_74	L57F74	L57	F74	-61	0.207483
57_78	L57A78	L57	A78	-66	0.22449
57_79	L57Q79	L57	Q79	-71	0.241497
57_178	L57D178	L57	D178	-113	0.384354
61_74	L61F74	L61	F74	-74	0.251701
61_78	L61A78	L61	A78	-85	0.289116
61_79	L61Q79	L61	Q79	-94	0.319728
61_153	L61A153	L61	A153	-78	0.265306
61_178	L61D178	L61	D178	-137	0.465986
63_77	G63G77	G63	G77	-80	0.272109
63_79	G63G79	G63	G79	-116	0.394558
63_79	G63Q79	G63	Q79	192	0.6
63_153	G63A153	G63	A153	160	0.5
63_153	G63Q153	G63	Q153	-102	0.346939
66_74	P66F74	P66	F74	-66	0.22449
66_74	P66R74	P66	R74	136	0.425
66_78	P66A78	P66	A78	-80	0.272109
66_79	P66Q79	P66	Q79	-78	0.265306
66_153	P66A153	P66	A153	-67	0.227891
66_178	P66D178	P66	D178	-145	0.493197
70_74	R70F74	R70	F74	-78	0.265306
70_79	R70Q79	R70	Q79	-85	0.289116
70_153	R70A153	R70	A153	-69	0.234694
72_178	A72D178	A72	D178	-95	0.323129
72_78	G72G78	G72	G78	-80	0.272109
72_79	G72G79	G72	G79	-119	0.404762
72_153	G72Q153	G72	Q153	-86	0.292517
74_77	F74G77	F74	G77	-149	0.506803
74_78	F74G78	F74	G78	-104	0.353741
74_79	F74G79	F74	G79	-230	0.782313
74_127	F74R127	F74	R127	-81	0.27551
74_153	F74Q153	F74	Q153	-198	0.673469
74_154	F74D154	F74	D154	-78	0.265306
74_158	F74M158	F74	M158	-80	0.272109
74_168	F74L168	F74	L168	-68	0.231293
74_178	F74K178	F74	K178	-106	0.360544
74_203	F74R203	F74	R203	-66	0.22449
74_78	R74A78	R74	A78	-126	0.428571
74_79	R74Q79	R74	Q79	-136	0.462585
74_86	R74Y86	R74	Y86	-62	0.210884
74_153	R74A153	R74	A153	-112	0.380952
74_167	R74T167	R74	T167	-68	0.231293
74_177	R74I177	R74	I177	-90	0.306122
74_178	R74D178	R74	D178	-202	0.687075
75_89	N75N89	N75	N89	-156	0.530612
77_79	A77G79	A77	G79	-92	0.312925
77_153	A77Q153	A77	Q153	-68	0.231293
77_79	G77Q79	G77	Q79	-172	0.585034
77_81	G77W81	G77	W81	-91	0.309524
77_153	G77A153	G77	A153	-134	0.455782
77_177	G77I177	G77	I177	-70	0.238095
77_178	G77D178	G77	D178	-96	0.326531
77_180	G77R180	G77	R180	-94	0.319728
77_194	G77L194	G77	L194	-79	0.268707
78_81	A78W81	A78	W81	156	0.4875
78_85	A78L85	A78	L85	-98	0.333333
78_127	A78R127	A78	R127	-82	0.278912
78_153	A78Q153	A78	Q153	-206	0.70068
78_158	A78M158	A78	M158	-88	0.29932
78_178	A78K178	A78	K178	-66	0.22449
78_194	A78V194	A78	V194	-67	0.227891
78_81	G78W81	G78	W81	-83	0.282313
78_86	G78Y86	G78	Y86	-92	0.312925
78_153	G78A153	G78	A153	-152	0.517007
78_177	G78I177	G78	I177	-89	0.302721
78_178	G78D178	G78	D178	-148	0.503401
78_194	G78L194	G78	L194	-60	0.204082
79_81	G79W81	G79	W81	-133	0.452381
79_85	G79F85	G79	F85	-77	0.261905
79_86	G79Y86	G79	Y86	-97	0.329932
79_153	G79A153	G79	A153	-219	0.744898
79_167	G79T167	G79	T167	-125	0.42517
79_177	G79I177	G79	I177	-151	0.513605
79_178	G79D178	G79	D178	-194	0.659864
79_180	G79R180	G79	R180	-98	0.333333
79_194	G79L194	G79	L194	-95	0.323129
79_80	Q79H80	Q79	H80	-71	0.241497
79_81	Q79W81	Q79	W81	221	0.690625
79_85	Q79F85	Q79	F85	163	0.509375
79_85	Q79L85	Q79	L85	-95	0.323129
79_127	Q79R127	Q79	R127	-90	0.306122
79_153	Q79Q153	Q79	Q153	-227	0.772109
79_154	Q79D154	Q79	D154	-91	0.309524
79_158	Q79M158	Q79	M158	-85	0.289116
79_168	Q79L168	Q79	L168	-76	0.258503
79_178	Q79K178	Q79	K178	-119	0.404762
79_194	Q79V194	Q79	V194	-111	0.377551
79_199	Q79E199	Q79	E199	-74	0.251701
79_203	Q79R203	Q79	R203	-77	0.261905
80_81	H80W81	H80	W81	-75	0.255102
80_153	H80A153	H80	A153	-112	0.380952
80_167	H80T167	H80	T167	-86	0.292517
80_178	H80D178	H80	D178	-66	0.22449
81_153	W81A153	W81	A153	199	0.621875
81_153	W81Q153	W81	Q153	-102	0.346939
82_150	N82T150	N82	T150	61	0.190625
84_86	S84Y86	S84	Y86	-62	0.210884
85_89	F85N89	F85	N89	-65	0.221088
85_153	F85A153	F85	A153	221	0.690625
85_203	F85R203	F85	R203	-77	0.261905
85_153	L85A153	L85	A153	-104	0.353741
85_167	L85T167	L85	T167	-71	0.241497
86_153	Y86Q153	Y86	Q153	-73	0.248299
86_167	Y86G167	Y86	G167	-102	0.346939
86_193	Y86N193	Y86	N193	-74	0.251701
89_128	N89F128	N89	F128	-164	0.557823
89_150	N89T150	N89	T150	-98	0.333333
89_156	N89P156	N89	P156	-135	0.459184
90_190	L90W190	L90	W190	-66	0.22449
127_153	R127A153	R127	A153	-71	0.241497
127_158	R127M158	R127	M158	158	0.49375
127_165	R127L165	R127	L165	-69	0.234694
127_177	R127I177	R127	I177	-68	0.231293
127_178	R127D178	R127	D178	-157	0.534014
128_150	F128T150	F128	T150	126	0.39375
134_150	W134T150	W134	T150	121	0.378125
138_165	V138L165	V138	L165	-73	0.248299
139_146	D139E146	D139	E146	-61	0.207483
153_158	A153M158	A153	M158	-76	0.258503
153_167	A153G167	A153	G167	-121	0.411565
153_168	A153L168	A153	L168	-67	0.227891
153_178	A153K178	A153	K178	-98	0.333333
153_193	A153N193	A153	N193	-75	0.255102
153_194	A153V194	A153	V194	-83	0.282313
153_199	A153E199	A153	E199	-60	0.204082
153_167	Q153T167	Q153	T167	-102	0.346939
153_177	Q153I177	Q153	I177	-120	0.408163
153_178	Q153D178	Q153	D178	-188	0.639456
153_180	Q153R180	Q153	R180	-89	0.302721
153_194	Q153L194	Q153	L194	-95	0.323129
153_194	Q153V194	Q153	V194	109	0.340625
154_178	D154D178	D154	D178	-97	0.329932
154_180	D154R180	D154	R180	-64	0.217687
158_177	M158I177	M158	I177	-60	0.204082
158_178	M158D178	M158	D178	-145	0.493197
167_178	G167D178	G167	D178	-112	0.380952
168_187	L168L187	L168	L187	-97	0.329932
177_178	I177K178	I177	K178	-79	0.268707
177_180	I177Q180	I177	Q180	-120	0.408163
177_194	I177V194	I177	V194	-82	0.278912
177_180	L177R180	L177	R180	-122	0.414966
178_180	D178Q180	D178	Q180	-67	0.227891
178_193	D178N193	D178	N193	-70	0.238095

## Sheet: alignment_v_SODseq_position
Position in alignment	Position in S. aureus SOD sequence
1	1
2	2
3	3
4	4
5	5
6	6
7	7
8	8
9	9
10	10
11	11
12	12
13	13
14	14
15	15
16	16
17	17
18	18
19	19
20	20
21	21
22	22
23	23
24	24
25	25
26	26
27	27
28	28
29	29
30	30
31	31
32	32
33	33
34	34
35	35
36	36
37	37
38	38
39	39
40	40
41	41
42	42
43	43
44	44
45	45
46	46
47	47
48	48
49	49
50	50
51	51
52	52
53	53
54	54
55	55
56	56
57	57
58	58
59	59
60
61	60
62
63	61
64	62
65	63
66	64
67	65
68	66
69	67
70	68
71	69
72	70
73	71
74	72
75	73
76	74
77	75
78	76
79	77
80	78
81	79
82	80
83	81
84	82
85	83
86	84
87	85
88	86
89	87
90	88
91	89
92	90
93	91
94
95	92
96	93
97	94
98
99	95
100	96
101	97
102	98
103	99
104	100
105	101
106	102
107	103
108	104
109	105
110	106
111	107
112	108
113	109
114	110
115	111
116	112
117	113
118	114
119	115
120	116
121	117
122	118
123	119
124	120
125	121
126	122
127	123
128	124
129	125
130	126
131	127
132	128
133	129
134	130
135	131
136	132
137
138	133
139	134
140
141
142	135
143	136
144	137
145	138
146	139
147	140
148	141
149	142
150	143
151	144
152	145
153	146
154	147
155	148
156	149
157	150
158	151
159	152
160
161	153
162	154
163	155
164	156
165	157
166	158
167	159
168	160
169	161
170	162
171	163
172	164
173	165
174	166
175	167
176	168
177	169
178	170
179	171
180	172
181	173
182	174
183	175
184	176
185	177
186	178
187	179
188	180
189	181
190	182
191	183
192
193	184
194	185
195	186
196	187
197	188
198	189
199	190
200	191
201	192
202	193
203	194
204	195
205	196
206	197
207	198
208	199
