# Supplementary material for: An evolutionary path to altered cofactor specificity in a metalloenzyme
Source: Nat Commun. 2020 Jun 1;11:2738. doi: 10.1038/s41467-020-16478-0 (PMC7264356; doi:10.1038/s41467-020-16478-0)
Supplement: Supplementary file 6 — Supplementary Data 3 [file 41467_2020_16478_MOESM6_ESM.xlsx]

## Sheet:  in all
ID	species	NCBI_name	Network_ID	Gene_name	EggNOG	EggNOG_mapping	locus tag	old locus tag	pan gene symbol	product	description	PFAM description	PSORTb	LocateP	SignalP	transmembrane helices
WP_009382554_1	Smassiliensis_CCUG55927	superoxide dismutase [Staphylococcus massiliensis]	2147	SODA		Destroys radicals which are normally produced within the cells and which are toxic to biological systems (By similarity)
WP_016910890_1	Svitulinus_F1028	superoxide dismutase [Staphylococcus vitulinus]	2147	SODA		Destroys radicals which are normally produced within the cells and which are toxic to biological systems (By similarity)
WP_015364966_1	Swarneri_SG1	superoxide dismutase [Staphylococcus warneri]	2147	SODA		Destroys radicals which are normally produced within the cells and which are toxic to biological systems (By similarity)
WP_016998592_1	Slentus_050AP	superoxide dismutase [Staphylococcus lentus]	2147	SODA		Destroys radicals which are normally produced within the cells and which are toxic to biological systems (By similarity)
WP_000863556_1	Saureus_USA300LV_CA12	MULTISPECIES: superoxide dismutase [Staphylococcus]	2147	SODA		Destroys radicals which are normally produced within the cells and which are toxic to biological systems (By similarity)	SACOL_RS08210	SACOL1610	sodA	superoxide dismutase	superoxide dismutase	Iron/manganese superoxide dismutases, C-terminal domain	Extracellular		no predicted signal peptide	0
AQM41795_1	Scohnii_SNUDS2	superoxide dismutase [Staphylococcus cohnii]	2147	SODA		Destroys radicals which are normally produced within the cells and which are toxic to biological systems (By similarity)
YP_500165_1	Saureus_NCTC8325	superoxide dismutase [Staphylococcus aureus subsp_ aureus NCTC 8325]	2147	SODA		Destroys radicals which are normally produced within the cells and which are toxic to biological systems (By similarity)	SAOUHSC_01653		sodA	superoxide dismutase	superoxide dismutase	Iron/manganese superoxide dismutases, C-terminal domain	Extracellular	Intracellular	no predicted signal peptide	0
WP_002449767_1	Shominis_K1	MULTISPECIES: superoxide dismutase [Mn] [Staphylococcus]	2147	SODA		Destroys radicals which are normally produced within the cells and which are toxic to biological systems (By similarity)
WP_039645554_1	Shyicus	superoxide dismutase [Staphylococcus hyicus]	2147	SODA		Destroys radicals which are normally produced within the cells and which are toxic to biological systems (By similarity)
WP_016931111_1	Shaemolyticus_JCSC1435	MULTISPECIES: superoxide dismutase [Mn/Fe] [Staphylococcus]	2147	SODA		Destroys radicals which are normally produced within the cells and which are toxic to biological systems (By similarity)
WP_000863556_1	Saureus_USA300_FPR3757	MULTISPECIES: superoxide dismutase [Staphylococcus]	2147	SODA		Destroys radicals which are normally produced within the cells and which are toxic to biological systems (By similarity)	SACOL_RS08210	SACOL1610	sodA	superoxide dismutase	superoxide dismutase	Iron/manganese superoxide dismutases, C-terminal domain	Extracellular		no predicted signal peptide	0
WP_002507495_1	Sequorum_C2014	MULTISPECIES: superoxide dismutase [Staphylococcus]	2147	SODA		Destroys radicals which are normally produced within the cells and which are toxic to biological systems (By similarity)
WP_014613806_1	Spseudintermedius_NA45	superoxide dismutase [Staphylococcus pseudintermedius]	2147	SODA		Destroys radicals which are normally produced within the cells and which are toxic to biological systems (By similarity)
WP_048539710_1	Ssciuri_FDA_ARGOS_285	MULTISPECIES: superoxide dismutase [Staphylococcus]	2147	SODA		Destroys radicals which are normally produced within the cells and which are toxic to biological systems (By similarity)
WP_002481048_1	Ssimulans_FDA_ARGOS_383	MULTISPECIES: superoxide dismutase [Staphylococcus]	2147	SODA		Destroys radicals which are normally produced within the cells and which are toxic to biological systems (By similarity)
WP_019168673_1	Sintermedius_NCTC11048	superoxide dismutase [Staphylococcus intermedius]	2147	SODA		Destroys radicals which are normally produced within the cells and which are toxic to biological systems (By similarity)
WP_037573937_1	Schromogenes_MU970	superoxide dismutase [Staphylococcus chromogenes]	2147	SODA		Destroys radicals which are normally produced within the cells and which are toxic to biological systems (By similarity)
NP_764795_1	Sepidermidis_ATCC12228	superoxide dismutase SodA [Staphylococcus epidermidis ATCC 12228]	2147	SODA		Destroys radicals which are normally produced within the cells and which are toxic to biological systems (By similarity)
WP_000863556_1	Saureus_MU50	MULTISPECIES: superoxide dismutase [Staphylococcus]	2147	SODA		Destroys radicals which are normally produced within the cells and which are toxic to biological systems (By similarity)	SACOL_RS08210	SACOL1610	sodA	superoxide dismutase	superoxide dismutase	Iron/manganese superoxide dismutases, C-terminal domain	Extracellular		no predicted signal peptide	0
WP_000863556_1	Saureus_Newman	MULTISPECIES: superoxide dismutase [Staphylococcus]	2147	SODA		Destroys radicals which are normally produced within the cells and which are toxic to biological systems (By similarity)	SACOL_RS08210	SACOL1610	sodA	superoxide dismutase	superoxide dismutase	Iron/manganese superoxide dismutases, C-terminal domain	Extracellular		no predicted signal peptide	0
WP_002465016_1	Ssimiae_NCTC3000	superoxide dismutase [Staphylococcus simiae]	2147	SODA		Destroys radicals which are normally produced within the cells and which are toxic to biological systems (By similarity)
WP_000863556_1	Saureus_COL	MULTISPECIES: superoxide dismutase [Staphylococcus]	2147	SODA		Destroys radicals which are normally produced within the cells and which are toxic to biological systems (By similarity)	SACOL_RS08210	SACOL1610	sodA	superoxide dismutase	superoxide dismutase	Iron/manganese superoxide dismutases, C-terminal domain	Extracellular		no predicted signal peptide	0
WP_002433778_1	Scapitis_AYP1020	MULTISPECIES: superoxide dismutase [Staphylococcus]	2147	SODA		Destroys radicals which are normally produced within the cells and which are toxic to biological systems (By similarity)
WP_000863553_1	Sargenteus_MSHR1132	MULTISPECIES: superoxide dismutase [Staphylococcus]	2147	SODA		Destroys radicals which are normally produced within the cells and which are toxic to biological systems (By similarity)
WP_017724588_1	Sxylosus_HKUOPL8	superoxide dismutase [Mn/Fe] [Staphylococcus xylosus]	2147	SODA		Destroys radicals which are normally produced within the cells and which are toxic to biological systems (By similarity)
WP_050330802_1	Sschleiferi_2317_03	superoxide dismutase [Staphylococcus schleiferi]	2147	SODA		Destroys radicals which are normally produced within the cells and which are toxic to biological systems (By similarity)
WP_044358955_1	Smicroti	superoxide dismutase [Staphylococcus microti]	2147	SODA		Destroys radicals which are normally produced within the cells and which are toxic to biological systems (By similarity)
WP_011303014_1	Ssaprophyticus_ATCC15305	MULTISPECIES: superoxide dismutase [Mn/Fe] [Staphylococcus]	2147	SODA		Destroys radicals which are normally produced within the cells and which are toxic to biological systems (By similarity)
WP_015900423_1	Scarnosus_SK13	superoxide dismutase [Mn/Fe] [Staphylococcus carnosus]	2147	SODA		Destroys radicals which are normally produced within the cells and which are toxic to biological systems (By similarity)
YP_499094_1	Saureus_NCTC8325	50S ribosomal protein L7/L12 [Staphylococcus aureus subsp_ aureus NCTC 8325]	2295	RPLL		Seems to be the binding site for several of the factors involved in protein synthesis and appears to be essential for accurate translation (By similarity)	SAOUHSC_00521		rplL	LSU ribosomal protein L7p/L12p (P1/P2)	50S ribosomal protein L7/L12	Ribosomal protein L7/L12 C-terminal domain	Cytoplasmic	Intracellular	no predicted signal peptide	0
WP_001273585_1	Saureus_Newman	50S ribosomal protein L7/L12 [Staphylococcus aureus]	2295	RPLL		Seems to be the binding site for several of the factors involved in protein synthesis and appears to be essential for accurate translation (By similarity)	NWMN_RS02925	NWMN_0502	rplL	50S ribosomal protein L7/L12	50S ribosomal protein L7/L12	Ribosomal protein L7/L12 C-terminal domain	Cytoplasmic		no predicted signal peptide	0
WP_037572937_1	Schromogenes_MU970	50S ribosomal protein L7/L12 [Staphylococcus chromogenes]	2295	RPLL		Seems to be the binding site for several of the factors involved in protein synthesis and appears to be essential for accurate translation (By similarity)
AQM40735_1	Scohnii_SNUDS2	50S ribosomal protein L7/L12 [Staphylococcus cohnii]	2295	RPLL		Seems to be the binding site for several of the factors involved in protein synthesis and appears to be essential for accurate translation (By similarity)
NP_763859_1	Sepidermidis_ATCC12228	50S ribosomal protein L7/L12 [Staphylococcus epidermidis ATCC 12228]	2295	RPLL		Seems to be the binding site for several of the factors involved in protein synthesis and appears to be essential for accurate translation (By similarity)
WP_065337330_1	Sequorum_C2014	50S ribosomal protein L7/L12 [Staphylococcus equorum]	2295	RPLL		Seems to be the binding site for several of the factors involved in protein synthesis and appears to be essential for accurate translation (By similarity)
WP_019169066_1	Sintermedius_NCTC11048	50S ribosomal protein L7/L12 [Staphylococcus intermedius]	2295	RPLL		Seems to be the binding site for several of the factors involved in protein synthesis and appears to be essential for accurate translation (By similarity)
WP_026023636_1	Slentus_050AP	50S ribosomal protein L7/L12 [Staphylococcus lentus]	2295	RPLL		Seems to be the binding site for several of the factors involved in protein synthesis and appears to be essential for accurate translation (By similarity)
WP_009383843_1	Smassiliensis_CCUG55927	50S ribosomal protein L7/L12 [Staphylococcus massiliensis]	2295	RPLL		Seems to be the binding site for several of the factors involved in protein synthesis and appears to be essential for accurate translation (By similarity)
WP_044359253_1	Smicroti	50S ribosomal protein L7/L12 [Staphylococcus microti]	2295	RPLL		Seems to be the binding site for several of the factors involved in protein synthesis and appears to be essential for accurate translation (By similarity)
WP_002465104_1	Ssimiae_NCTC3000	50S ribosomal protein L7/L12 [Staphylococcus simiae]	2295	RPLL		Seems to be the binding site for several of the factors involved in protein synthesis and appears to be essential for accurate translation (By similarity)
WP_096754488_1	Ssimulans_FDA_ARGOS_383	50S ribosomal protein L7/L12 [Staphylococcus simulans]	2295	RPLL		Seems to be the binding site for several of the factors involved in protein synthesis and appears to be essential for accurate translation (By similarity)
WP_100215590_1	Svitulinus_F1028	50S ribosomal protein L7/L12 [Staphylococcus vitulinus]	2295	RPLL		Seems to be the binding site for several of the factors involved in protein synthesis and appears to be essential for accurate translation (By similarity)
WP_038677959_1	Sxylosus_HKUOPL8	50S ribosomal protein L7/L12 [Staphylococcus xylosus]	2295	RPLL		Seems to be the binding site for several of the factors involved in protein synthesis and appears to be essential for accurate translation (By similarity)
WP_002433406_1	Scapitis_AYP1020	MULTISPECIES: 50S ribosomal protein L7/L12 [Bacilli]	2295	RPLL		Seems to be the binding site for several of the factors involved in protein synthesis and appears to be essential for accurate translation (By similarity)
WP_002488409_1	Shominis_K1	MULTISPECIES: 50S ribosomal protein L7/L12 [Bacilli]	2295	RPLL		Seems to be the binding site for several of the factors involved in protein synthesis and appears to be essential for accurate translation (By similarity)
WP_014614752_1	Spseudintermedius_NA45	MULTISPECIES: 50S ribosomal protein L7/L12 [Staphylococcus]	2295	RPLL		Seems to be the binding site for several of the factors involved in protein synthesis and appears to be essential for accurate translation (By similarity)
WP_025904861_1	Ssciuri_FDA_ARGOS_285	MULTISPECIES: 50S ribosomal protein L7/L12 [Staphylococcus]	2295	RPLL		Seems to be the binding site for several of the factors involved in protein synthesis and appears to be essential for accurate translation (By similarity)
WP_037566315_1	Shyicus	MULTISPECIES: 50S ribosomal protein L7/L12 [Staphylococcus]	2295	RPLL		Seems to be the binding site for several of the factors involved in protein synthesis and appears to be essential for accurate translation (By similarity)
WP_011276720_1	Shaemolyticus_JCSC1435	MULTISPECIES: 50S ribosomal protein L7/L12 [Staphylococcus]	2295	RPLL		Seems to be the binding site for several of the factors involved in protein synthesis and appears to be essential for accurate translation (By similarity)
WP_012664224_1	Scarnosus_SK13	MULTISPECIES: 50S ribosomal protein L7/L12 [Staphylococcus]	2295	RPLL		Seems to be the binding site for several of the factors involved in protein synthesis and appears to be essential for accurate translation (By similarity)
WP_001273586_1	Saureus_USA300_FPR3757	MULTISPECIES: 50S ribosomal protein L7/L12 [Staphylococcus]	2295	RPLL		Seems to be the binding site for several of the factors involved in protein synthesis and appears to be essential for accurate translation (By similarity)	SACOL_RS03040	SACOL0586	rplL	50S ribosomal protein L7/L12	50S ribosomal protein L7/L12	Ribosomal protein L7/L12 C-terminal domain	Cytoplasmic		no predicted signal peptide	0
WP_016424299_1	Sschleiferi_2317_03	MULTISPECIES: 50S ribosomal protein L7/L12 [Staphylococcus]	2295	RPLL		Seems to be the binding site for several of the factors involved in protein synthesis and appears to be essential for accurate translation (By similarity)
WP_001273586_1	Saureus_COL	MULTISPECIES: 50S ribosomal protein L7/L12 [Staphylococcus]	2295	RPLL		Seems to be the binding site for several of the factors involved in protein synthesis and appears to be essential for accurate translation (By similarity)	SACOL_RS03040	SACOL0586	rplL	50S ribosomal protein L7/L12	50S ribosomal protein L7/L12	Ribosomal protein L7/L12 C-terminal domain	Cytoplasmic		no predicted signal peptide	0
WP_002484162_1	Ssaprophyticus_ATCC15305	MULTISPECIES: 50S ribosomal protein L7/L12 [Staphylococcus]	2295	RPLL		Seems to be the binding site for several of the factors involved in protein synthesis and appears to be essential for accurate translation (By similarity)
WP_001273586_1	Sargenteus_MSHR1132	MULTISPECIES: 50S ribosomal protein L7/L12 [Staphylococcus]	2295	RPLL		Seems to be the binding site for several of the factors involved in protein synthesis and appears to be essential for accurate translation (By similarity)	SACOL_RS03040	SACOL0586	rplL	50S ribosomal protein L7/L12	50S ribosomal protein L7/L12	Ribosomal protein L7/L12 C-terminal domain	Cytoplasmic		no predicted signal peptide	0
WP_002451217_1	Swarneri_SG1	MULTISPECIES: 50S ribosomal protein L7/L12 [Staphylococcus]	2295	RPLL		Seems to be the binding site for several of the factors involved in protein synthesis and appears to be essential for accurate translation (By similarity)
WP_001273586_1	Saureus_MU50	MULTISPECIES: 50S ribosomal protein L7/L12 [Staphylococcus]	2295	RPLL		Seems to be the binding site for several of the factors involved in protein synthesis and appears to be essential for accurate translation (By similarity)	SACOL_RS03040	SACOL0586	rplL	50S ribosomal protein L7/L12	50S ribosomal protein L7/L12	Ribosomal protein L7/L12 C-terminal domain	Cytoplasmic		no predicted signal peptide	0
WP_001273586_1	Saureus_USA300LV_CA12	MULTISPECIES: 50S ribosomal protein L7/L12 [Staphylococcus]	2295	RPLL		Seems to be the binding site for several of the factors involved in protein synthesis and appears to be essential for accurate translation (By similarity)	SACOL_RS03040	SACOL0586	rplL	50S ribosomal protein L7/L12	50S ribosomal protein L7/L12	Ribosomal protein L7/L12 C-terminal domain	Cytoplasmic		no predicted signal peptide	0
WP_002449634_1	Shominis_K1	MULTISPECIES: hypothetical protein [Bacilli]	2296
WP_002507285_1	Sequorum_C2014	MULTISPECIES: hypothetical protein [Staphylococcus]	2296
WP_025905232_1	Ssciuri_FDA_ARGOS_285	MULTISPECIES: hypothetical protein [Staphylococcus]	2296
WP_023016000_1	Ssimulans_FDA_ARGOS_383	MULTISPECIES: hypothetical protein [Staphylococcus]	2296
WP_000384171_1	Saureus_MU50	MULTISPECIES: hypothetical protein [Staphylococcus]	2296				SACOL_RS09360	SACOL1826	-	hypothetical protein	hypothetical protein	Protein of unknown function (DUF2672)	no significant prediction		no predicted signal peptide	0
WP_011302841_1	Ssaprophyticus_ATCC15305	MULTISPECIES: hypothetical protein [Staphylococcus]	2296
WP_000384170_1	Sargenteus_MSHR1132	MULTISPECIES: hypothetical protein [Staphylococcus]	2296
WP_000384171_1	Saureus_USA300LV_CA12	MULTISPECIES: hypothetical protein [Staphylococcus]	2296				SACOL_RS09360	SACOL1826	-	hypothetical protein	hypothetical protein	Protein of unknown function (DUF2672)	no significant prediction		no predicted signal peptide	0
WP_011275450_1	Shaemolyticus_JCSC1435	MULTISPECIES: hypothetical protein [Staphylococcus]	2296
WP_014613594_1	Spseudintermedius_NA45	MULTISPECIES: hypothetical protein [Staphylococcus]	2296
WP_015900622_1	Scarnosus_SK13	MULTISPECIES: hypothetical protein [Staphylococcus]	2296
WP_000384171_1	Saureus_USA300_FPR3757	MULTISPECIES: hypothetical protein [Staphylococcus]	2296				SACOL_RS09360	SACOL1826	-	hypothetical protein	hypothetical protein	Protein of unknown function (DUF2672)	no significant prediction		no predicted signal peptide	0
WP_017000846_1	Slentus_050AP	MULTISPECIES: hypothetical protein [Staphylococcus]	2296
WP_002443489_1	Scapitis_AYP1020	MULTISPECIES: hypothetical protein [Staphylococcus]	2296
WP_016425399_1	Sschleiferi_2317_03	MULTISPECIES: hypothetical protein [Staphylococcus]	2296
WP_000384171_1	Saureus_Newman	MULTISPECIES: hypothetical protein [Staphylococcus]	2296				SACOL_RS09360	SACOL1826	-	hypothetical protein	hypothetical protein	Protein of unknown function (DUF2672)	no significant prediction		no predicted signal peptide	0
WP_000384171_1	Saureus_COL	MULTISPECIES: hypothetical protein [Staphylococcus]	2296				SACOL_RS09360	SACOL1826	-	hypothetical protein	hypothetical protein	Protein of unknown function (DUF2672)	no significant prediction		no predicted signal peptide	0
WP_015364880_1	Swarneri_SG1	MULTISPECIES: hypothetical protein [Staphylococcus]	2296
AQM41627_1	Scohnii_SNUDS2	hypothetical protein BZ166_09535 [Staphylococcus cohnii]	2296
YP_500397_1	Saureus_NCTC8325	hypothetical protein SAOUHSC_01896 [Staphylococcus aureus subsp_ aureus NCTC 8325]	2296				SAOUHSC_01896		-	hypothetical protein	hypothetical protein	Protein of unknown function (DUF2672)	no significant prediction	Intracellular	no predicted signal peptide	0
NP_764999_1	Sepidermidis_ATCC12228	hypothetical protein SE1444 [Staphylococcus epidermidis ATCC 12228]	2296
WP_037574491_1	Schromogenes_MU970	hypothetical protein [Staphylococcus chromogenes]	2296
WP_039645174_1	Shyicus	hypothetical protein [Staphylococcus hyicus]	2296
WP_019168380_1	Sintermedius_NCTC11048	hypothetical protein [Staphylococcus intermedius]	2296
WP_009381999_1	Smassiliensis_CCUG55927	hypothetical protein [Staphylococcus massiliensis]	2296
WP_044361276_1	Smicroti	hypothetical protein [Staphylococcus microti]	2296
WP_002464282_1	Ssimiae_NCTC3000	hypothetical protein [Staphylococcus simiae]	2296
WP_016912412_1	Svitulinus_F1028	hypothetical protein [Staphylococcus vitulinus]	2296
WP_017722196_1	Sxylosus_HKUOPL8	hypothetical protein [Staphylococcus xylosus]	2296
WP_002455608_1	Shominis_K1	MULTISPECIES: 2-phospho-L-lactate transferase [Staphylococcus]	2297	YVCK		function UPF0052 and CofD
WP_001248939_1	Saureus_USA300_FPR3757	MULTISPECIES: YvcK family protein [Staphylococcus]	2297	YVCK		function UPF0052 and CofD	SACOL_RS04275	SACOL0831	-	YvcK family protein	YvcK family protein	Uncharacterised protein family UPF0052	no significant prediction		no predicted signal peptide	0
WP_001248939_1	Saureus_COL	MULTISPECIES: YvcK family protein [Staphylococcus]	2297	YVCK		function UPF0052 and CofD	SACOL_RS04275	SACOL0831	-	YvcK family protein	YvcK family protein	Uncharacterised protein family UPF0052	no significant prediction		no predicted signal peptide	0
WP_048539906_1	Ssciuri_FDA_ARGOS_285	MULTISPECIES: YvcK family protein [Staphylococcus]	2297	YVCK		function UPF0052 and CofD
WP_011303621_1	Ssaprophyticus_ATCC15305	MULTISPECIES: YvcK family protein [Staphylococcus]	2297	YVCK		function UPF0052 and CofD
WP_001248939_1	Saureus_USA300LV_CA12	MULTISPECIES: YvcK family protein [Staphylococcus]	2297	YVCK		function UPF0052 and CofD	SACOL_RS04275	SACOL0831	-	YvcK family protein	YvcK family protein	Uncharacterised protein family UPF0052	no significant prediction		no predicted signal peptide	0
WP_001248944_1	Sargenteus_MSHR1132	MULTISPECIES: YvcK family protein [Staphylococcus]	2297	YVCK		function UPF0052 and CofD
WP_002466714_1	Swarneri_SG1	MULTISPECIES: YvcK family protein [Staphylococcus]	2297	YVCK		function UPF0052 and CofD
WP_001248939_1	Saureus_Newman	MULTISPECIES: YvcK family protein [Staphylococcus]	2297	YVCK		function UPF0052 and CofD	SACOL_RS04275	SACOL0831	-	YvcK family protein	YvcK family protein	Uncharacterised protein family UPF0052	no significant prediction		no predicted signal peptide	0
WP_002481557_1	Ssimulans_FDA_ARGOS_383	MULTISPECIES: YvcK family protein [Staphylococcus]	2297	YVCK		function UPF0052 and CofD
WP_001248939_1	Saureus_MU50	MULTISPECIES: YvcK family protein [Staphylococcus]	2297	YVCK		function UPF0052 and CofD	SACOL_RS04275	SACOL0831	-	YvcK family protein	YvcK family protein	Uncharacterised protein family UPF0052	no significant prediction		no predicted signal peptide	0
WP_047795987_1	Scapitis_AYP1020	YvcK family protein [Staphylococcus capitis]	2297	YVCK		function UPF0052 and CofD
WP_015899673_1	Scarnosus_SK13	YvcK family protein [Staphylococcus carnosus]	2297	YVCK		function UPF0052 and CofD
WP_037572464_1	Schromogenes_MU970	YvcK family protein [Staphylococcus chromogenes]	2297	YVCK		function UPF0052 and CofD
AQM40536_1	Scohnii_SNUDS2	YvcK family protein [Staphylococcus cohnii]	2297	YVCK		function UPF0052 and CofD
WP_065337553_1	Sequorum_C2014	YvcK family protein [Staphylococcus equorum]	2297	YVCK		function UPF0052 and CofD
WP_011276387_1	Shaemolyticus_JCSC1435	YvcK family protein [Staphylococcus haemolyticus]	2297	YVCK		function UPF0052 and CofD
WP_039646682_1	Shyicus	YvcK family protein [Staphylococcus hyicus]	2297	YVCK		function UPF0052 and CofD
WP_019168492_1	Sintermedius_NCTC11048	YvcK family protein [Staphylococcus intermedius]	2297	YVCK		function UPF0052 and CofD
WP_017000784_1	Slentus_050AP	YvcK family protein [Staphylococcus lentus]	2297	YVCK		function UPF0052 and CofD
WP_009383053_1	Smassiliensis_CCUG55927	YvcK family protein [Staphylococcus massiliensis]	2297	YVCK		function UPF0052 and CofD
WP_044358654_1	Smicroti	YvcK family protein [Staphylococcus microti]	2297	YVCK		function UPF0052 and CofD
WP_015728762_1	Spseudintermedius_NA45	YvcK family protein [Staphylococcus pseudintermedius]	2297	YVCK		function UPF0052 and CofD
WP_050331588_1	Sschleiferi_2317_03	YvcK family protein [Staphylococcus schleiferi]	2297	YVCK		function UPF0052 and CofD
WP_002464858_1	Ssimiae_NCTC3000	YvcK family protein [Staphylococcus simiae]	2297	YVCK		function UPF0052 and CofD
WP_016912697_1	Svitulinus_F1028	YvcK family protein [Staphylococcus vitulinus]	2297	YVCK		function UPF0052 and CofD
WP_029377661_1	Sxylosus_HKUOPL8	YvcK family protein [Staphylococcus xylosus]	2297	YVCK		function UPF0052 and CofD
YP_499345_1	Saureus_NCTC8325	hypothetical protein SAOUHSC_00788 [Staphylococcus aureus subsp_ aureus NCTC 8325]	2297	YVCK		function UPF0052 and CofD	SAOUHSC_00788		-	hypothetical protein	hypothetical protein	Uncharacterised protein family UPF0052	no significant prediction	Intracellular	no predicted signal peptide	0
NP_764104_1	Sepidermidis_ATCC12228	hypothetical protein SE0549 [Staphylococcus epidermidis ATCC 12228]	2297	YVCK		function UPF0052 and CofD
WP_019169720_1	Sintermedius_NCTC11048	5-oxoprolinase subunit PxpA [Staphylococcus intermedius]	2298	YCSF		UPF0271 protein
WP_001261807_1	Sargenteus_MSHR1132	LamB/YcsF family protein [Staphylococcus argenteus]	2298	YCSF		UPF0271 protein
YP_500218_1	Saureus_NCTC8325	LamB/YcsF family protein [Staphylococcus aureus subsp_ aureus NCTC 8325]	2298	YCSF		UPF0271 protein	SAOUHSC_01708		-	LamB/YcsF family protein	LamB/YcsF family protein	LamB/YcsF family	Cytoplasmic	Intracellular	no predicted signal peptide	0
WP_047796350_1	Scapitis_AYP1020	LamB/YcsF family protein [Staphylococcus capitis]	2298	YCSF		UPF0271 protein
WP_015901279_1	Scarnosus_SK13	LamB/YcsF family protein [Staphylococcus carnosus]	2298	YCSF		UPF0271 protein
WP_037574117_1	Schromogenes_MU970	LamB/YcsF family protein [Staphylococcus chromogenes]	2298	YCSF		UPF0271 protein
AQM41751_1	Scohnii_SNUDS2	LamB/YcsF family protein [Staphylococcus cohnii]	2298	YCSF		UPF0271 protein
NP_764842_1	Sepidermidis_ATCC12228	LamB/YcsF family protein [Staphylococcus epidermidis ATCC 12228]	2298	YCSF		UPF0271 protein
WP_065338160_1	Sequorum_C2014	LamB/YcsF family protein [Staphylococcus equorum]	2298	YCSF		UPF0271 protein
WP_087436276_1	Shominis_K1	LamB/YcsF family protein [Staphylococcus hominis]	2298	YCSF		UPF0271 protein
WP_039645461_1	Shyicus	LamB/YcsF family protein [Staphylococcus hyicus]	2298	YCSF		UPF0271 protein
WP_016998531_1	Slentus_050AP	LamB/YcsF family protein [Staphylococcus lentus]	2298	YCSF		UPF0271 protein
WP_009382620_1	Smassiliensis_CCUG55927	LamB/YcsF family protein [Staphylococcus massiliensis]	2298	YCSF		UPF0271 protein
WP_044361094_1	Smicroti	LamB/YcsF family protein [Staphylococcus microti]	2298	YCSF		UPF0271 protein
WP_014613756_1	Spseudintermedius_NA45	LamB/YcsF family protein [Staphylococcus pseudintermedius]	2298	YCSF		UPF0271 protein
WP_050330761_1	Sschleiferi_2317_03	LamB/YcsF family protein [Staphylococcus schleiferi]	2298	YCSF		UPF0271 protein
WP_058592269_1	Ssciuri_FDA_ARGOS_285	LamB/YcsF family protein [Staphylococcus sciuri]	2298	YCSF		UPF0271 protein
WP_002465295_1	Ssimiae_NCTC3000	LamB/YcsF family protein [Staphylococcus simiae]	2298	YCSF		UPF0271 protein
WP_016910835_1	Svitulinus_F1028	LamB/YcsF family protein [Staphylococcus vitulinus]	2298	YCSF		UPF0271 protein
WP_029377141_1	Sxylosus_HKUOPL8	LamB/YcsF family protein [Staphylococcus xylosus]	2298	YCSF		UPF0271 protein
WP_011302978_1	Ssaprophyticus_ATCC15305	MULTISPECIES: LamB/YcsF family protein [Staphylococcus]	2298	YCSF		UPF0271 protein
WP_001261795_1	Saureus_USA300LV_CA12	MULTISPECIES: LamB/YcsF family protein [Staphylococcus]	2298	YCSF		UPF0271 protein	SACOL_RS08470	SACOL1660	-	hypothetical protein	hypothetical protein	LamB/YcsF family	Cytoplasmic		no predicted signal peptide	0
WP_001261795_1	Saureus_Newman	MULTISPECIES: LamB/YcsF family protein [Staphylococcus]	2298	YCSF		UPF0271 protein	SACOL_RS08470	SACOL1660	-	hypothetical protein	hypothetical protein	LamB/YcsF family	Cytoplasmic		no predicted signal peptide	0
WP_001261795_1	Saureus_COL	MULTISPECIES: LamB/YcsF family protein [Staphylococcus]	2298	YCSF		UPF0271 protein	SACOL_RS08470	SACOL1660	-	hypothetical protein	hypothetical protein	LamB/YcsF family	Cytoplasmic		no predicted signal peptide	0
WP_001261793_1	Saureus_MU50	MULTISPECIES: LamB/YcsF family protein [Staphylococcus]	2298	YCSF		UPF0271 protein
WP_001261795_1	Saureus_USA300_FPR3757	MULTISPECIES: LamB/YcsF family protein [Staphylococcus]	2298	YCSF		UPF0271 protein	SACOL_RS08470	SACOL1660	-	hypothetical protein	hypothetical protein	LamB/YcsF family	Cytoplasmic		no predicted signal peptide	0
WP_057510028_1	Ssimulans_FDA_ARGOS_383	MULTISPECIES: LamB/YcsF family protein [Staphylococcus]	2298	YCSF		UPF0271 protein
WP_002466216_1	Swarneri_SG1	MULTISPECIES: LamB/YcsF family protein [Staphylococcus]	2298	YCSF		UPF0271 protein
WP_011275612_1	Shaemolyticus_JCSC1435	MULTISPECIES: LamB/YcsF family protein [Staphylococcus]	2298	YCSF		UPF0271 protein
WP_000073329_1	Sargenteus_MSHR1132	DNA mismatch repair protein MutS [Staphylococcus argenteus]	2300	MUTS		that it carries out the mismatch recognition step. This protein has a weak ATPase activity (By similarity)
YP_499805_1	Saureus_NCTC8325	DNA mismatch repair protein MutS [Staphylococcus aureus subsp_ aureus NCTC 8325]	2300	MUTS		that it carries out the mismatch recognition step. This protein has a weak ATPase activity (By similarity)	SAOUHSC_01272		mutS	DNA mismatch repair protein MutS	DNA mismatch repair protein MutS	MutS domain V	Cytoplasmic	Intracellular	no predicted signal peptide	0
WP_047796213_1	Scapitis_AYP1020	DNA mismatch repair protein MutS [Staphylococcus capitis]	2300	MUTS		that it carries out the mismatch recognition step. This protein has a weak ATPase activity (By similarity)
WP_046099402_1	Scarnosus_SK13	DNA mismatch repair protein MutS [Staphylococcus carnosus]	2300	MUTS		that it carries out the mismatch recognition step. This protein has a weak ATPase activity (By similarity)
WP_037573423_1	Schromogenes_MU970	DNA mismatch repair protein MutS [Staphylococcus chromogenes]	2300	MUTS		that it carries out the mismatch recognition step. This protein has a weak ATPase activity (By similarity)
AQM41983_1	Scohnii_SNUDS2	DNA mismatch repair protein MutS [Staphylococcus cohnii]	2300	MUTS		that it carries out the mismatch recognition step. This protein has a weak ATPase activity (By similarity)
NP_764529_1	Sepidermidis_ATCC12228	DNA mismatch repair protein MutS [Staphylococcus epidermidis ATCC 12228]	2300	MUTS		that it carries out the mismatch recognition step. This protein has a weak ATPase activity (By similarity)
WP_065337876_1	Sequorum_C2014	DNA mismatch repair protein MutS [Staphylococcus equorum]	2300	MUTS		that it carries out the mismatch recognition step. This protein has a weak ATPase activity (By similarity)
WP_087436548_1	Shominis_K1	DNA mismatch repair protein MutS [Staphylococcus hominis]	2300	MUTS		that it carries out the mismatch recognition step. This protein has a weak ATPase activity (By similarity)
WP_039645973_1	Shyicus	DNA mismatch repair protein MutS [Staphylococcus hyicus]	2300	MUTS		that it carries out the mismatch recognition step. This protein has a weak ATPase activity (By similarity)
WP_019167788_1	Sintermedius_NCTC11048	DNA mismatch repair protein MutS [Staphylococcus intermedius]	2300	MUTS		that it carries out the mismatch recognition step. This protein has a weak ATPase activity (By similarity)
WP_064204838_1	Slentus_050AP	DNA mismatch repair protein MutS [Staphylococcus lentus]	2300	MUTS		that it carries out the mismatch recognition step. This protein has a weak ATPase activity (By similarity)
WP_009381791_1	Smassiliensis_CCUG55927	DNA mismatch repair protein MutS [Staphylococcus massiliensis]	2300	MUTS		that it carries out the mismatch recognition step. This protein has a weak ATPase activity (By similarity)
WP_044358828_1	Smicroti	DNA mismatch repair protein MutS [Staphylococcus microti]	2300	MUTS		that it carries out the mismatch recognition step. This protein has a weak ATPase activity (By similarity)
WP_065354243_1	Spseudintermedius_NA45	DNA mismatch repair protein MutS [Staphylococcus pseudintermedius]	2300	MUTS		that it carries out the mismatch recognition step. This protein has a weak ATPase activity (By similarity)
WP_011303232_1	Ssaprophyticus_ATCC15305	DNA mismatch repair protein MutS [Staphylococcus saprophyticus]	2300	MUTS		that it carries out the mismatch recognition step. This protein has a weak ATPase activity (By similarity)
WP_050331137_1	Sschleiferi_2317_03	DNA mismatch repair protein MutS [Staphylococcus schleiferi]	2300	MUTS		that it carries out the mismatch recognition step. This protein has a weak ATPase activity (By similarity)
WP_002463871_1	Ssimiae_NCTC3000	DNA mismatch repair protein MutS [Staphylococcus simiae]	2300	MUTS		that it carries out the mismatch recognition step. This protein has a weak ATPase activity (By similarity)
WP_016911578_1	Svitulinus_F1028	DNA mismatch repair protein MutS [Staphylococcus vitulinus]	2300	MUTS		that it carries out the mismatch recognition step. This protein has a weak ATPase activity (By similarity)
WP_015365056_1	Swarneri_SG1	DNA mismatch repair protein MutS [Staphylococcus warneri]	2300	MUTS		that it carries out the mismatch recognition step. This protein has a weak ATPase activity (By similarity)
WP_029377430_1	Sxylosus_HKUOPL8	DNA mismatch repair protein MutS [Staphylococcus xylosus]	2300	MUTS		that it carries out the mismatch recognition step. This protein has a weak ATPase activity (By similarity)
WP_011275903_1	Shaemolyticus_JCSC1435	MULTISPECIES: DNA mismatch repair protein MutS [Staphylococcus]	2300	MUTS		that it carries out the mismatch recognition step. This protein has a weak ATPase activity (By similarity)
WP_000073352_1	Saureus_MU50	MULTISPECIES: DNA mismatch repair protein MutS [Staphylococcus]	2300	MUTS		that it carries out the mismatch recognition step. This protein has a weak ATPase activity (By similarity)	SACOL_RS06705	SACOL1315	mutS	DNA mismatch repair protein MutS	DNA mismatch repair protein MutS	MutS domain V	Cytoplasmic		no predicted signal peptide	0
WP_000073352_1	Saureus_USA300_FPR3757	MULTISPECIES: DNA mismatch repair protein MutS [Staphylococcus]	2300	MUTS		that it carries out the mismatch recognition step. This protein has a weak ATPase activity (By similarity)	SACOL_RS06705	SACOL1315	mutS	DNA mismatch repair protein MutS	DNA mismatch repair protein MutS	MutS domain V	Cytoplasmic		no predicted signal peptide	0
WP_000073352_1	Saureus_USA300LV_CA12	MULTISPECIES: DNA mismatch repair protein MutS [Staphylococcus]	2300	MUTS		that it carries out the mismatch recognition step. This protein has a weak ATPase activity (By similarity)	SACOL_RS06705	SACOL1315	mutS	DNA mismatch repair protein MutS	DNA mismatch repair protein MutS	MutS domain V	Cytoplasmic		no predicted signal peptide	0
WP_037556462_1	Ssimulans_FDA_ARGOS_383	MULTISPECIES: DNA mismatch repair protein MutS [Staphylococcus]	2300	MUTS		that it carries out the mismatch recognition step. This protein has a weak ATPase activity (By similarity)
WP_000073352_1	Saureus_Newman	MULTISPECIES: DNA mismatch repair protein MutS [Staphylococcus]	2300	MUTS		that it carries out the mismatch recognition step. This protein has a weak ATPase activity (By similarity)	SACOL_RS06705	SACOL1315	mutS	DNA mismatch repair protein MutS	DNA mismatch repair protein MutS	MutS domain V	Cytoplasmic		no predicted signal peptide	0
WP_000073352_1	Saureus_COL	MULTISPECIES: DNA mismatch repair protein MutS [Staphylococcus]	2300	MUTS		that it carries out the mismatch recognition step. This protein has a weak ATPase activity (By similarity)	SACOL_RS06705	SACOL1315	mutS	DNA mismatch repair protein MutS	DNA mismatch repair protein MutS	MutS domain V	Cytoplasmic		no predicted signal peptide	0
WP_058591429_1	Ssciuri_FDA_ARGOS_285	MULTISPECIES: DNA mismatch repair protein MutS [Staphylococcus]	2300	MUTS		that it carries out the mismatch recognition step. This protein has a weak ATPase activity (By similarity)
WP_015900698_1	Scarnosus_SK13	DUF1128 domain-containing protein [Staphylococcus carnosus]	2301			UPF0435 protein
WP_037575795_1	Schromogenes_MU970	DUF1128 domain-containing protein [Staphylococcus chromogenes]	2301			UPF0435 protein
WP_065338344_1	Sequorum_C2014	DUF1128 domain-containing protein [Staphylococcus equorum]	2301			UPF0435 protein
WP_039644804_1	Shyicus	DUF1128 domain-containing protein [Staphylococcus hyicus]	2301			UPF0435 protein
WP_016999026_1	Slentus_050AP	DUF1128 domain-containing protein [Staphylococcus lentus]	2301
WP_009384030_1	Smassiliensis_CCUG55927	DUF1128 domain-containing protein [Staphylococcus massiliensis]	2301			UPF0435 protein
WP_044359333_1	Smicroti	DUF1128 domain-containing protein [Staphylococcus microti]	2301			UPF0435 protein
WP_014613487_1	Spseudintermedius_NA45	DUF1128 domain-containing protein [Staphylococcus pseudintermedius]	2301			UPF0435 protein
WP_050330555_1	Sschleiferi_2317_03	DUF1128 domain-containing protein [Staphylococcus schleiferi]	2301			UPF0435 protein
WP_088177495_1	Ssimiae_NCTC3000	DUF1128 domain-containing protein [Staphylococcus simiae]	2301			UPF0435 protein
WP_016912445_1	Svitulinus_F1028	DUF1128 domain-containing protein [Staphylococcus vitulinus]	2301			UPF0435 protein
WP_017723498_1	Sxylosus_HKUOPL8	DUF1128 domain-containing protein [Staphylococcus xylosus]	2301			UPF0435 protein
WP_002450082_1	Shominis_K1	MULTISPECIES: DUF1128 domain-containing protein [Bacilli]	2301			Protein of unknown function (DUF1128)
WP_002466135_1	Swarneri_SG1	MULTISPECIES: DUF1128 domain-containing protein [Staphylococcus]	2301			UPF0435 protein
WP_000180461_1	Saureus_USA300LV_CA12	MULTISPECIES: DUF1128 domain-containing protein [Staphylococcus]	2301			UPF0435 protein	SACOL_RS10135	SACOL1938	-	hypothetical protein	hypothetical protein	Protein of unknown function (DUF1128)	no significant prediction		no predicted signal peptide	0
WP_048540677_1	Ssciuri_FDA_ARGOS_285	MULTISPECIES: DUF1128 domain-containing protein [Staphylococcus]	2301
WP_000180459_1	Sargenteus_MSHR1132	MULTISPECIES: DUF1128 domain-containing protein [Staphylococcus]	2301			UPF0435 protein
WP_002482850_1	Ssaprophyticus_ATCC15305	MULTISPECIES: DUF1128 domain-containing protein [Staphylococcus]	2301			UPF0435 protein
WP_002435959_1	Scapitis_AYP1020	MULTISPECIES: DUF1128 domain-containing protein [Staphylococcus]	2301			UPF0435 protein
WP_000180461_1	Saureus_USA300_FPR3757	MULTISPECIES: DUF1128 domain-containing protein [Staphylococcus]	2301			UPF0435 protein	SACOL_RS10135	SACOL1938	-	hypothetical protein	hypothetical protein	Protein of unknown function (DUF1128)	no significant prediction		no predicted signal peptide	0
WP_000180460_1	Saureus_MU50	MULTISPECIES: DUF1128 domain-containing protein [Staphylococcus]	2301			UPF0435 protein
WP_000180461_1	Saureus_Newman	MULTISPECIES: DUF1128 domain-containing protein [Staphylococcus]	2301			UPF0435 protein	SACOL_RS10135	SACOL1938	-	hypothetical protein	hypothetical protein	Protein of unknown function (DUF1128)	no significant prediction		no predicted signal peptide	0
WP_011275380_1	Shaemolyticus_JCSC1435	MULTISPECIES: DUF1128 domain-containing protein [Staphylococcus]	2301			UPF0435 protein
WP_019169369_1	Sintermedius_NCTC11048	MULTISPECIES: DUF1128 domain-containing protein [Staphylococcus]	2301			UPF0435 protein
WP_002481657_1	Ssimulans_FDA_ARGOS_383	MULTISPECIES: DUF1128 domain-containing protein [Staphylococcus]	2301			UPF0435 protein
WP_000180461_1	Saureus_COL	MULTISPECIES: DUF1128 domain-containing protein [Staphylococcus]	2301			UPF0435 protein	SACOL_RS10135	SACOL1938	-	hypothetical protein	hypothetical protein	Protein of unknown function (DUF1128)	no significant prediction		no predicted signal peptide	0
AQM41579_1	Scohnii_SNUDS2	hypothetical protein BZ166_09005 [Staphylococcus cohnii]	2301			UPF0435 protein
YP_500585_1	Saureus_NCTC8325	hypothetical protein SAOUHSC_02093 [Staphylococcus aureus subsp_ aureus NCTC 8325]	2301			UPF0435 protein	SAOUHSC_02093		-	hypothetical protein	hypothetical protein	Protein of unknown function (DUF1128)	no significant prediction	Intracellular	no predicted signal peptide	0
NP_765120_1	Sepidermidis_ATCC12228	hypothetical protein SE1565 [Staphylococcus epidermidis ATCC 12228]	2301			UPF0435 protein
WP_046099467_1	Scarnosus_SK13	DUF814 domain-containing protein [Staphylococcus carnosus]	2302	FBPA		Fibronectin-binding protein
WP_037573207_1	Schromogenes_MU970	DUF814 domain-containing protein [Staphylococcus chromogenes]	2302	FBPA		Fibronectin-binding protein
WP_065337811_1	Sequorum_C2014	DUF814 domain-containing protein [Staphylococcus equorum]	2302	FBPA		Fibronectin-binding protein
WP_011275991_1	Shaemolyticus_JCSC1435	DUF814 domain-containing protein [Staphylococcus haemolyticus]	2302	FBPA		Fibronectin-binding protein
WP_087436515_1	Shominis_K1	DUF814 domain-containing protein [Staphylococcus hominis]	2302	FBPA		Fibronectin-binding protein
WP_039646143_1	Shyicus	DUF814 domain-containing protein [Staphylococcus hyicus]	2302	FBPA		Fibronectin-binding protein
WP_064204063_1	Slentus_050AP	DUF814 domain-containing protein [Staphylococcus lentus]	2302	FBPA		Fibronectin-binding protein
WP_009381643_1	Smassiliensis_CCUG55927	DUF814 domain-containing protein [Staphylococcus massiliensis]	2302	FBPA		Fibronectin-binding protein
WP_044359737_1	Smicroti	DUF814 domain-containing protein [Staphylococcus microti]	2302	FBPA		Fibronectin-binding protein
WP_065354400_1	Spseudintermedius_NA45	DUF814 domain-containing protein [Staphylococcus pseudintermedius]	2302	FBPA		Fibronectin-binding protein
WP_050331253_1	Sschleiferi_2317_03	DUF814 domain-containing protein [Staphylococcus schleiferi]	2302	FBPA		Fibronectin-binding protein
WP_002462178_1	Ssimiae_NCTC3000	DUF814 domain-containing protein [Staphylococcus simiae]	2302	FBPA		Fibronectin-binding protein
WP_096754611_1	Ssimulans_FDA_ARGOS_383	DUF814 domain-containing protein [Staphylococcus simulans]	2302	FBPA		Fibronectin-binding protein
WP_016911050_1	Svitulinus_F1028	DUF814 domain-containing protein [Staphylococcus vitulinus]	2302	FBPA		Fibronectin-binding protein
WP_038678333_1	Sxylosus_HKUOPL8	DUF814 domain-containing protein [Staphylococcus xylosus]	2302	FBPA		Fibronectin-binding protein
WP_048542478_1	Ssciuri_FDA_ARGOS_285	MULTISPECIES: DUF814 domain-containing protein [Staphylococcus]	2302	FBPA		Fibronectin-binding protein
WP_002466206_1	Swarneri_SG1	MULTISPECIES: DUF814 domain-containing protein [Staphylococcus]	2302	FBPA		Fibronectin-binding protein
WP_002435182_1	Scapitis_AYP1020	MULTISPECIES: DUF814 domain-containing protein [Staphylococcus]	2302	FBPA		Fibronectin-binding protein
WP_011303305_1	Ssaprophyticus_ATCC15305	MULTISPECIES: DUF814 domain-containing protein [Staphylococcus]	2302	FBPA		Fibronectin-binding protein
WP_000312769_1	Saureus_Newman	MULTISPECIES: DUF814 domain-containing protein [Staphylococcus]	2302	FBPA		Fibronectin-binding protein	SACOL_RS06250	SACOL1220	-	hypothetical protein	hypothetical protein	Fibronectin-binding protein A N-terminus (FbpA)	Cytoplasmic		no predicted signal peptide	0
WP_000312763_1	Saureus_USA300_FPR3757	MULTISPECIES: DUF814 domain-containing protein [Staphylococcus]	2302	FBPA		Fibronectin-binding protein	SAUSA300_RS05965	SAUSA300_1101	-	hypothetical protein	hypothetical protein	Fibronectin-binding protein A N-terminus (FbpA)	Cytoplasmic		no predicted signal peptide	0
WP_000312763_1	Saureus_USA300LV_CA12	MULTISPECIES: DUF814 domain-containing protein [Staphylococcus]	2302	FBPA		Fibronectin-binding protein	SAUSA300_RS05965	SAUSA300_1101	-	hypothetical protein	hypothetical protein	Fibronectin-binding protein A N-terminus (FbpA)	Cytoplasmic		no predicted signal peptide	0
WP_000312769_1	Saureus_COL	MULTISPECIES: DUF814 domain-containing protein [Staphylococcus]	2302	FBPA		Fibronectin-binding protein	SACOL_RS06250	SACOL1220	-	hypothetical protein	hypothetical protein	Fibronectin-binding protein A N-terminus (FbpA)	Cytoplasmic		no predicted signal peptide	0
WP_000312768_1	Saureus_MU50	MULTISPECIES: DUF814 domain-containing protein [Staphylococcus]	2302	FBPA		Fibronectin-binding protein
WP_000312758_1	Sargenteus_MSHR1132	MULTISPECIES: DUF814 domain-containing protein [Staphylococcus]	2302	FBPA		Fibronectin-binding protein
NP_764439_1	Sepidermidis_ATCC12228	fibrinogen binding protein [Staphylococcus epidermidis ATCC 12228]	2302	FBPA		Fibronectin-binding protein
YP_499714_1	Saureus_NCTC8325	fibrinogen-binding protein A-like protein [Staphylococcus aureus subsp_ aureus NCTC 8325]	2302	FBPA		Fibronectin-binding protein	SAOUHSC_01175		-	fibrinogen-binding protein A-like protein	fibrinogen-binding protein A-like protein	Fibronectin-binding protein A N-terminus (FbpA)	Cytoplasmic	Intracellular	no predicted signal peptide	0
WP_019167388_1	Sintermedius_NCTC11048	fibronectin-binding domain-containing protein [Staphylococcus intermedius]	2302	FBPA		Fibronectin-binding protein
AQM42058_1	Scohnii_SNUDS2	hypothetical protein BZ166_12300 [Staphylococcus cohnii]	2302	FBPA		Fibronectin-binding protein
WP_011276012_1	Shaemolyticus_JCSC1435	MULTISPECIES: YggS family pyridoxal phosphate-dependent enzyme [Staphylococcus]	2303	YLME		pyridoxal phosphate enzyme, YggS family
WP_011303322_1	Ssaprophyticus_ATCC15305	MULTISPECIES: YggS family pyridoxal phosphate-dependent enzyme [Staphylococcus]	2303	YLME		pyridoxal phosphate enzyme, YggS family
WP_002465498_1	Swarneri_SG1	MULTISPECIES: YggS family pyridoxal phosphate-dependent enzyme [Staphylococcus]	2303	YLME		pyridoxal phosphate enzyme, YggS family
WP_001548498_1	Saureus_MU50	MULTISPECIES: YggS family pyridoxal phosphate-dependent enzyme [Staphylococcus]	2303	YLME		pyridoxal phosphate enzyme, YggS family	SACOL_RS06150	SACOL1201	-	YggS family pyridoxal phosphate enzyme	YggS family pyridoxal phosphate enzyme	Alanine racemase, N-terminal domain	Cytoplasmic		no predicted signal peptide	0
WP_001548498_1	Saureus_Newman	MULTISPECIES: YggS family pyridoxal phosphate-dependent enzyme [Staphylococcus]	2303	YLME		pyridoxal phosphate enzyme, YggS family	SACOL_RS06150	SACOL1201	-	YggS family pyridoxal phosphate enzyme	YggS family pyridoxal phosphate enzyme	Alanine racemase, N-terminal domain	Cytoplasmic		no predicted signal peptide	0
WP_002480598_1	Ssimulans_FDA_ARGOS_383	MULTISPECIES: YggS family pyridoxal phosphate-dependent enzyme [Staphylococcus]	2303	YLME		pyridoxal phosphate enzyme, YggS family
WP_001548498_1	Saureus_USA300_FPR3757	MULTISPECIES: YggS family pyridoxal phosphate-dependent enzyme [Staphylococcus]	2303	YLME		pyridoxal phosphate enzyme, YggS family	SACOL_RS06150	SACOL1201	-	YggS family pyridoxal phosphate enzyme	YggS family pyridoxal phosphate enzyme	Alanine racemase, N-terminal domain	Cytoplasmic		no predicted signal peptide	0
WP_001261890_1	Sargenteus_MSHR1132	MULTISPECIES: YggS family pyridoxal phosphate-dependent enzyme [Staphylococcus]	2303	YLME		pyridoxal phosphate enzyme, YggS family
WP_001548498_1	Saureus_COL	MULTISPECIES: YggS family pyridoxal phosphate-dependent enzyme [Staphylococcus]	2303	YLME		pyridoxal phosphate enzyme, YggS family	SACOL_RS06150	SACOL1201	-	YggS family pyridoxal phosphate enzyme	YggS family pyridoxal phosphate enzyme	Alanine racemase, N-terminal domain	Cytoplasmic		no predicted signal peptide	0
WP_001548498_1	Saureus_USA300LV_CA12	MULTISPECIES: YggS family pyridoxal phosphate-dependent enzyme [Staphylococcus]	2303	YLME		pyridoxal phosphate enzyme, YggS family	SACOL_RS06150	SACOL1201	-	YggS family pyridoxal phosphate enzyme	YggS family pyridoxal phosphate enzyme	Alanine racemase, N-terminal domain	Cytoplasmic		no predicted signal peptide	0
AQM40285_1	Scohnii_SNUDS2	YggS family pyridoxal phosphate enzyme [Staphylococcus cohnii]	2303	YLME		pyridoxal phosphate enzyme, YggS family
WP_047796169_1	Scapitis_AYP1020	YggS family pyridoxal phosphate-dependent enzyme [Staphylococcus capitis]	2303	YLME		pyridoxal phosphate enzyme, YggS family
WP_015900053_1	Scarnosus_SK13	YggS family pyridoxal phosphate-dependent enzyme [Staphylococcus carnosus]	2303	YLME		pyridoxal phosphate enzyme, YggS family
WP_037573177_1	Schromogenes_MU970	YggS family pyridoxal phosphate-dependent enzyme [Staphylococcus chromogenes]	2303	YLME		pyridoxal phosphate enzyme, YggS family
WP_065337794_1	Sequorum_C2014	YggS family pyridoxal phosphate-dependent enzyme [Staphylococcus equorum]	2303	YLME		pyridoxal phosphate enzyme, YggS family
WP_087436501_1	Shominis_K1	YggS family pyridoxal phosphate-dependent enzyme [Staphylococcus hominis]	2303	YLME		pyridoxal phosphate enzyme, YggS family
WP_039646184_1	Shyicus	YggS family pyridoxal phosphate-dependent enzyme [Staphylococcus hyicus]	2303	YLME		pyridoxal phosphate enzyme, YggS family
WP_019169108_1	Sintermedius_NCTC11048	YggS family pyridoxal phosphate-dependent enzyme [Staphylococcus intermedius]	2303	YLME		pyridoxal phosphate enzyme, YggS family
WP_070045121_1	Slentus_050AP	YggS family pyridoxal phosphate-dependent enzyme [Staphylococcus lentus]	2303	YLME		pyridoxal phosphate enzyme, YggS family
WP_009381608_1	Smassiliensis_CCUG55927	YggS family pyridoxal phosphate-dependent enzyme [Staphylococcus massiliensis]	2303	YLME		pyridoxal phosphate enzyme, YggS family
WP_044359851_1	Smicroti	YggS family pyridoxal phosphate-dependent enzyme [Staphylococcus microti]	2303	YLME		pyridoxal phosphate enzyme, YggS family
WP_014614175_1	Spseudintermedius_NA45	YggS family pyridoxal phosphate-dependent enzyme [Staphylococcus pseudintermedius]	2303	YLME		pyridoxal phosphate enzyme, YggS family
WP_050331293_1	Sschleiferi_2317_03	YggS family pyridoxal phosphate-dependent enzyme [Staphylococcus schleiferi]	2303	YLME		pyridoxal phosphate enzyme, YggS family
WP_088592411_1	Ssciuri_FDA_ARGOS_285	YggS family pyridoxal phosphate-dependent enzyme [Staphylococcus sciuri]	2303	YLME		pyridoxal phosphate enzyme, YggS family
WP_002464939_1	Ssimiae_NCTC3000	YggS family pyridoxal phosphate-dependent enzyme [Staphylococcus simiae]	2303	YLME		pyridoxal phosphate enzyme, YggS family
WP_016911071_1	Svitulinus_F1028	YggS family pyridoxal phosphate-dependent enzyme [Staphylococcus vitulinus]	2303	YLME		pyridoxal phosphate enzyme, YggS family
WP_029377544_1	Sxylosus_HKUOPL8	YggS family pyridoxal phosphate-dependent enzyme [Staphylococcus xylosus]	2303	YLME		pyridoxal phosphate enzyme, YggS family
YP_499694_1	Saureus_NCTC8325	hypothetical protein SAOUHSC_01153 [Staphylococcus aureus subsp_ aureus NCTC 8325]	2303	YLME		pyridoxal phosphate enzyme, YggS family	SAOUHSC_01153		-	hypothetical protein	hypothetical protein	Alanine racemase, N-terminal domain	Cytoplasmic	Intracellular	no predicted signal peptide	0
NP_764418_1	Sepidermidis_ATCC12228	hypothetical protein SE0863 [Staphylococcus epidermidis ATCC 12228]	2303	YLME		pyridoxal phosphate enzyme, YggS family
WP_037572507_1	Schromogenes_MU970	GGDEF domain-containing protein [Staphylococcus chromogenes]	2304	YHCK		Diguanylate cyclase
AQM40551_1	Scohnii_SNUDS2	GGDEF domain-containing protein [Staphylococcus cohnii]	2304	YHCK		Diguanylate cyclase
WP_065337536_1	Sequorum_C2014	GGDEF domain-containing protein [Staphylococcus equorum]	2304	YHCK		Diguanylate cyclase
WP_039646721_1	Shyicus	GGDEF domain-containing protein [Staphylococcus hyicus]	2304	YHCK		Diguanylate cyclase
WP_019168512_1	Sintermedius_NCTC11048	GGDEF domain-containing protein [Staphylococcus intermedius]	2304	YHCK		Diguanylate cyclase
WP_016998598_1	Slentus_050AP	GGDEF domain-containing protein [Staphylococcus lentus]	2304	YHCK		Diguanylate cyclase
WP_009383080_1	Smassiliensis_CCUG55927	GGDEF domain-containing protein [Staphylococcus massiliensis]	2304	YHCK		Diguanylate cyclase
WP_044358680_1	Smicroti	GGDEF domain-containing protein [Staphylococcus microti]	2304	YHCK		Diguanylate cyclase
WP_014614512_1	Spseudintermedius_NA45	GGDEF domain-containing protein [Staphylococcus pseudintermedius]	2304	YHCK		Diguanylate cyclase
WP_050331603_1	Sschleiferi_2317_03	GGDEF domain-containing protein [Staphylococcus schleiferi]	2304	YHCK		Diguanylate cyclase
WP_002463832_1	Ssimiae_NCTC3000	GGDEF domain-containing protein [Staphylococcus simiae]	2304	YHCK		Diguanylate cyclase
WP_016911792_1	Svitulinus_F1028	GGDEF domain-containing protein [Staphylococcus vitulinus]	2304	YHCK		Diguanylate cyclase
WP_038678136_1	Sxylosus_HKUOPL8	GGDEF domain-containing protein [Staphylococcus xylosus]	2304	YHCK		Diguanylate cyclase
WP_000460983_1	Saureus_Newman	MULTISPECIES: GGDEF domain-containing protein [Staphylococcus]	2304	YHCK		Diguanylate cyclase	SACOL_RS04160	SACOL0809	-	GGDEF domain-containing protein	GGDEF domain-containing protein	Diguanylate cyclase, GGDEF domain	Cytoplasmic Membrane		no predicted signal peptide	6
WP_002433106_1	Scapitis_AYP1020	MULTISPECIES: GGDEF domain-containing protein [Staphylococcus]	2304	YHCK		Diguanylate cyclase
WP_011276407_1	Shaemolyticus_JCSC1435	MULTISPECIES: GGDEF domain-containing protein [Staphylococcus]	2304	YHCK		Diguanylate cyclase
WP_000460983_1	Saureus_USA300_FPR3757	MULTISPECIES: GGDEF domain-containing protein [Staphylococcus]	2304	YHCK		Diguanylate cyclase	SACOL_RS04160	SACOL0809	-	GGDEF domain-containing protein	GGDEF domain-containing protein	Diguanylate cyclase, GGDEF domain	Cytoplasmic Membrane		no predicted signal peptide	6
WP_000460983_1	Saureus_USA300LV_CA12	MULTISPECIES: GGDEF domain-containing protein [Staphylococcus]	2304	YHCK		Diguanylate cyclase	SACOL_RS04160	SACOL0809	-	GGDEF domain-containing protein	GGDEF domain-containing protein	Diguanylate cyclase, GGDEF domain	Cytoplasmic Membrane		no predicted signal peptide	6
WP_011303636_1	Ssaprophyticus_ATCC15305	MULTISPECIES: GGDEF domain-containing protein [Staphylococcus]	2304	YHCK		Diguanylate cyclase
WP_002467014_1	Swarneri_SG1	MULTISPECIES: GGDEF domain-containing protein [Staphylococcus]	2304	YHCK		Diguanylate cyclase
WP_048539925_1	Ssciuri_FDA_ARGOS_285	MULTISPECIES: GGDEF domain-containing protein [Staphylococcus]	2304	YHCK		Diguanylate cyclase
WP_000460981_1	Sargenteus_MSHR1132	MULTISPECIES: GGDEF domain-containing protein [Staphylococcus]	2304	YHCK		Diguanylate cyclase
WP_000460983_1	Saureus_MU50	MULTISPECIES: GGDEF domain-containing protein [Staphylococcus]	2304	YHCK		Diguanylate cyclase	SACOL_RS04160	SACOL0809	-	GGDEF domain-containing protein	GGDEF domain-containing protein	Diguanylate cyclase, GGDEF domain	Cytoplasmic Membrane		no predicted signal peptide	6
WP_000460983_1	Saureus_COL	MULTISPECIES: GGDEF domain-containing protein [Staphylococcus]	2304	YHCK		Diguanylate cyclase	SACOL_RS04160	SACOL0809	-	GGDEF domain-containing protein	GGDEF domain-containing protein	Diguanylate cyclase, GGDEF domain	Cytoplasmic Membrane		no predicted signal peptide	6
WP_002448119_1	Shominis_K1	MULTISPECIES: GGDEF domain-containing protein [Staphylococcus]	2304	YHCK		Diguanylate cyclase
WP_002481537_1	Ssimulans_FDA_ARGOS_383	MULTISPECIES: diguanylate cyclase [Staphylococcus]	2304	YHCK		Diguanylate cyclase
YP_499319_1	Saureus_NCTC8325	hypothetical protein SAOUHSC_00760 [Staphylococcus aureus subsp_ aureus NCTC 8325]	2304	YHCK		Diguanylate cyclase	SAOUHSC_00760		-	hypothetical protein	hypothetical protein	Diguanylate cyclase, GGDEF domain	Cytoplasmic Membrane	Multi-transmembrane	no predicted signal peptide	6
NP_764083_1	Sepidermidis_ATCC12228	hypothetical protein SE0528 [Staphylococcus epidermidis ATCC 12228]	2304	YHCK		Diguanylate cyclase
WP_015899653_1	Scarnosus_SK13	membrane protein [Staphylococcus carnosus]	2304	YHCK		Diguanylate cyclase
WP_078354944_1	Ssciuri_FDA_ARGOS_285	MULTISPECIES: molybdenum cofactor biosynthesis protein MoaB [Staphylococcus]	2305	MOAB		molybdenum cofactor biosynthesis protein B
WP_011275100_1	Shaemolyticus_JCSC1435	MULTISPECIES: molybdenum cofactor biosynthesis protein MoaB [Staphylococcus]	2305	MOAB		molybdenum cofactor biosynthesis protein B
WP_000503800_1	Sargenteus_MSHR1132	MULTISPECIES: molybdenum cofactor biosynthesis protein MoaB [Staphylococcus]	2305	MOAB		molybdenum cofactor biosynthesis protein B
WP_011302578_1	Ssaprophyticus_ATCC15305	MULTISPECIES: molybdenum cofactor biosynthesis protein MoaB [Staphylococcus]	2305	MOAB		molybdenum cofactor biosynthesis protein B
WP_000503817_1	Saureus_USA300_FPR3757	MULTISPECIES: molybdenum cofactor biosynthesis protein [Staphylococcus]	2305	MOAB		molybdenum cofactor biosynthesis protein B	SAUSA300_RS12295	SAUSA300_2226	moaB	molybdenum cofactor biosynthesis protein	molybdenum cofactor biosynthesis protein	Probable molybdopterin binding domain	Cytoplasmic		no predicted signal peptide	0
WP_000503820_1	Saureus_COL	MULTISPECIES: molybdenum cofactor biosynthesis protein [Staphylococcus]	2305	MOAB		molybdenum cofactor biosynthesis protein B	SACOL_RS11925	SACOL2268	moaB	molybdenum cofactor biosynthesis protein	molybdenum cofactor biosynthesis protein	Probable molybdopterin binding domain	Cytoplasmic		no predicted signal peptide	0
WP_000503817_1	Saureus_USA300LV_CA12	MULTISPECIES: molybdenum cofactor biosynthesis protein [Staphylococcus]	2305	MOAB		molybdenum cofactor biosynthesis protein B	SAUSA300_RS12295	SAUSA300_2226	moaB	molybdenum cofactor biosynthesis protein	molybdenum cofactor biosynthesis protein	Probable molybdopterin binding domain	Cytoplasmic		no predicted signal peptide	0
WP_002479603_1	Ssimulans_FDA_ARGOS_383	MULTISPECIES: molybdenum cofactor biosynthesis protein [Staphylococcus]	2305	MOAB		molybdenum cofactor biosynthesis protein B
WP_000503822_1	Saureus_MU50	MULTISPECIES: molybdenum cofactor biosynthesis protein [Staphylococcus]	2305	MOAB		molybdenum cofactor biosynthesis protein B
WP_000503820_1	Saureus_Newman	MULTISPECIES: molybdenum cofactor biosynthesis protein [Staphylococcus]	2305	MOAB		molybdenum cofactor biosynthesis protein B	SACOL_RS11925	SACOL2268	moaB	molybdenum cofactor biosynthesis protein	molybdenum cofactor biosynthesis protein	Probable molybdopterin binding domain	Cytoplasmic		no predicted signal peptide	0
WP_087436483_1	Shominis_K1	bifunctional molybdenum cofactor biosynthesis protein MoaC/MoaB [Staphylococcus hominis]	2305	MOAB		molybdenum cofactor biosynthesis protein B
WP_047796581_1	Scapitis_AYP1020	molybdenum cofactor biosynthesis protein MoaB [Staphylococcus capitis]	2305	MOAB		molybdenum cofactor biosynthesis protein B
WP_037574837_1	Schromogenes_MU970	molybdenum cofactor biosynthesis protein MoaB [Staphylococcus chromogenes]	2305	MOAB		molybdenum cofactor biosynthesis protein B
WP_065338544_1	Sequorum_C2014	molybdenum cofactor biosynthesis protein MoaB [Staphylococcus equorum]	2305	MOAB		molybdenum cofactor biosynthesis protein B
WP_039644403_1	Shyicus	molybdenum cofactor biosynthesis protein MoaB [Staphylococcus hyicus]	2305	MOAB		molybdenum cofactor biosynthesis protein B
WP_019169672_1	Sintermedius_NCTC11048	molybdenum cofactor biosynthesis protein MoaB [Staphylococcus intermedius]	2305	MOAB		molybdenum cofactor biosynthesis protein B
WP_016998775_1	Slentus_050AP	molybdenum cofactor biosynthesis protein MoaB [Staphylococcus lentus]	2305	MOAB		molybdenum cofactor biosynthesis protein B
WP_009382827_1	Smassiliensis_CCUG55927	molybdenum cofactor biosynthesis protein MoaB [Staphylococcus massiliensis]	2305	MOAB		molybdenum cofactor biosynthesis protein B
WP_044359618_1	Smicroti	molybdenum cofactor biosynthesis protein MoaB [Staphylococcus microti]	2305	MOAB		molybdenum cofactor biosynthesis protein B
WP_014613189_1	Spseudintermedius_NA45	molybdenum cofactor biosynthesis protein MoaB [Staphylococcus pseudintermedius]	2305	MOAB		molybdenum cofactor biosynthesis protein B
WP_050330206_1	Sschleiferi_2317_03	molybdenum cofactor biosynthesis protein MoaB [Staphylococcus schleiferi]	2305	MOAB		molybdenum cofactor biosynthesis protein B
WP_002461822_1	Ssimiae_NCTC3000	molybdenum cofactor biosynthesis protein MoaB [Staphylococcus simiae]	2305	MOAB		molybdenum cofactor biosynthesis protein B
WP_016911491_1	Svitulinus_F1028	molybdenum cofactor biosynthesis protein MoaB [Staphylococcus vitulinus]	2305	MOAB		molybdenum cofactor biosynthesis protein B
WP_029378496_1	Sxylosus_HKUOPL8	molybdenum cofactor biosynthesis protein MoaB [Staphylococcus xylosus]	2305	MOAB		molybdenum cofactor biosynthesis protein B
WP_015901005_1	Scarnosus_SK13	molybdenum cofactor biosynthesis protein [Staphylococcus carnosus]	2305	MOAB		molybdenum cofactor biosynthesis protein B
AQM41379_1	Scohnii_SNUDS2	molybdenum cofactor biosynthesis protein [Staphylococcus cohnii]	2305	MOAB		molybdenum cofactor biosynthesis protein B
WP_015364786_1	Swarneri_SG1	molybdenum cofactor biosynthesis protein [Staphylococcus warneri]	2305	MOAB		molybdenum cofactor biosynthesis protein B
NP_765403_1	Sepidermidis_ATCC12228	molybdopterin biosynthesis moaB [Staphylococcus epidermidis ATCC 12228]	2305	MOAB		molybdenum cofactor biosynthesis protein B
YP_501007_1	Saureus_NCTC8325	molybdopterin precursor biosynthesis MoaB [Staphylococcus aureus subsp_ aureus NCTC 8325]	2305	MOAB		molybdenum cofactor biosynthesis protein B	SAOUHSC_02544		moaB	molybdopterin precursor biosynthesis MoaB	molybdopterin precursor biosynthesis MoaB	Probable molybdopterin binding domain	Cytoplasmic	Intracellular	no predicted signal peptide	0
WP_000776321_1	Sargenteus_MSHR1132	3-dehydroquinate synthase [Staphylococcus argenteus]	2306	AROB	DHQS	3-dehydroquinate synthase
YP_500000_1	Saureus_NCTC8325	3-dehydroquinate synthase [Staphylococcus aureus subsp_ aureus NCTC 8325]	2306	AROB	DHQS	3-dehydroquinate synthase	SAOUHSC_01482		aroB	3-dehydroquinate synthase (EC 4.2.3.4)	3-dehydroquinate synthase	3-dehydroquinate synthase	Cytoplasmic	Intracellular	no predicted signal peptide	0
WP_047796294_1	Scapitis_AYP1020	3-dehydroquinate synthase [Staphylococcus capitis]	2306	AROB	DHQS	3-dehydroquinate synthase
WP_065865467_1	Scarnosus_SK13	3-dehydroquinate synthase [Staphylococcus carnosus]	2306	AROB	DHQS	3-dehydroquinate synthase
WP_037573759_1	Schromogenes_MU970	3-dehydroquinate synthase [Staphylococcus chromogenes]	2306	AROB	DHQS	3-dehydroquinate synthase
AQM41853_1	Scohnii_SNUDS2	3-dehydroquinate synthase [Staphylococcus cohnii]	2306	AROB	DHQS	3-dehydroquinate synthase
NP_764709_1	Sepidermidis_ATCC12228	3-dehydroquinate synthase [Staphylococcus epidermidis ATCC 12228]	2306	AROB	DHQS	3-dehydroquinate synthase
WP_065338070_1	Sequorum_C2014	3-dehydroquinate synthase [Staphylococcus equorum]	2306	AROB	DHQS	3-dehydroquinate synthase
WP_039645706_1	Shyicus	3-dehydroquinate synthase [Staphylococcus hyicus]	2306	AROB	DHQS	3-dehydroquinate synthase
WP_019167605_1	Sintermedius_NCTC11048	3-dehydroquinate synthase [Staphylococcus intermedius]	2306	AROB	DHQS	3-dehydroquinate synthase
WP_070045425_1	Slentus_050AP	3-dehydroquinate synthase [Staphylococcus lentus]	2306	AROB	DHQS	3-dehydroquinate synthase
WP_009383764_1	Smassiliensis_CCUG55927	3-dehydroquinate synthase [Staphylococcus massiliensis]	2306	AROB	DHQS	3-dehydroquinate synthase
WP_044358865_1	Smicroti	3-dehydroquinate synthase [Staphylococcus microti]	2306	AROB	DHQS	3-dehydroquinate synthase
WP_014613891_1	Spseudintermedius_NA45	3-dehydroquinate synthase [Staphylococcus pseudintermedius]	2306	AROB	DHQS	3-dehydroquinate synthase
WP_050330870_1	Sschleiferi_2317_03	3-dehydroquinate synthase [Staphylococcus schleiferi]	2306	AROB	DHQS	3-dehydroquinate synthase
WP_088592343_1	Ssciuri_FDA_ARGOS_285	3-dehydroquinate synthase [Staphylococcus sciuri]	2306	AROB	DHQS	3-dehydroquinate synthase
WP_002463058_1	Ssimiae_NCTC3000	3-dehydroquinate synthase [Staphylococcus simiae]	2306	AROB	DHQS	3-dehydroquinate synthase
WP_016912128_1	Svitulinus_F1028	3-dehydroquinate synthase [Staphylococcus vitulinus]	2306	AROB	DHQS	3-dehydroquinate synthase
WP_038678516_1	Sxylosus_HKUOPL8	3-dehydroquinate synthase [Staphylococcus xylosus]	2306	AROB	DHQS	3-dehydroquinate synthase
WP_000776312_1	Saureus_MU50	MULTISPECIES: 3-dehydroquinate synthase [Staphylococcus]	2306	AROB	DHQS	3-dehydroquinate synthase
WP_000776323_1	Saureus_USA300LV_CA12	MULTISPECIES: 3-dehydroquinate synthase [Staphylococcus]	2306	AROB	DHQS	3-dehydroquinate synthase	SACOL_RS07665	SACOL1505	aroB	3-dehydroquinate synthase	3-dehydroquinate synthase	3-dehydroquinate synthase	Cytoplasmic		no predicted signal peptide	0
WP_000776323_1	Saureus_USA300_FPR3757	MULTISPECIES: 3-dehydroquinate synthase [Staphylococcus]	2306	AROB	DHQS	3-dehydroquinate synthase	SACOL_RS07665	SACOL1505	aroB	3-dehydroquinate synthase	3-dehydroquinate synthase	3-dehydroquinate synthase	Cytoplasmic		no predicted signal peptide	0
WP_002483254_1	Ssaprophyticus_ATCC15305	MULTISPECIES: 3-dehydroquinate synthase [Staphylococcus]	2306	AROB	DHQS	3-dehydroquinate synthase
WP_002480970_1	Ssimulans_FDA_ARGOS_383	MULTISPECIES: 3-dehydroquinate synthase [Staphylococcus]	2306	AROB	DHQS	3-dehydroquinate synthase
WP_000776323_1	Saureus_COL	MULTISPECIES: 3-dehydroquinate synthase [Staphylococcus]	2306	AROB	DHQS	3-dehydroquinate synthase	SACOL_RS07665	SACOL1505	aroB	3-dehydroquinate synthase	3-dehydroquinate synthase	3-dehydroquinate synthase	Cytoplasmic		no predicted signal peptide	0
WP_000776323_1	Saureus_Newman	MULTISPECIES: 3-dehydroquinate synthase [Staphylococcus]	2306	AROB	DHQS	3-dehydroquinate synthase	SACOL_RS07665	SACOL1505	aroB	3-dehydroquinate synthase	3-dehydroquinate synthase	3-dehydroquinate synthase	Cytoplasmic		no predicted signal peptide	0
WP_002465790_1	Swarneri_SG1	MULTISPECIES: 3-dehydroquinate synthase [Staphylococcus]	2306	AROB	DHQS	3-dehydroquinate synthase
WP_011275742_1	Shaemolyticus_JCSC1435	MULTISPECIES: 3-dehydroquinate synthase [Staphylococcus]	2306	AROB	DHQS	3-dehydroquinate synthase
WP_002449806_1	Shominis_K1	MULTISPECIES: 3-dehydroquinate synthase [Staphylococcus]	2306	AROB	DHQS	3-dehydroquinate synthase
WP_000354114_1	Saureus_USA300LV_CA12	MULTISPECIES: YggT family protein [Staphylococcus]	2307			integral membrane protein	SACOL_RS06160	SACOL1203	-	cell division protein	cell division protein	YGGT family	Cytoplasmic Membrane		no predicted signal peptide	2
WP_048542438_1	Ssciuri_FDA_ARGOS_285	MULTISPECIES: YggT family protein [Staphylococcus]	2307			integral membrane protein
WP_049431814_1	Shominis_K1	MULTISPECIES: YggT family protein [Staphylococcus]	2307	YLMG		integral membrane protein
WP_016424832_1	Sschleiferi_2317_03	MULTISPECIES: YggT family protein [Staphylococcus]	2307	YLMG		integral membrane protein
WP_015728996_1	Spseudintermedius_NA45	MULTISPECIES: YggT family protein [Staphylococcus]	2307	YLMG		integral membrane protein
WP_000354114_1	Saureus_COL	MULTISPECIES: YggT family protein [Staphylococcus]	2307			integral membrane protein	SACOL_RS06160	SACOL1203	-	cell division protein	cell division protein	YGGT family	Cytoplasmic Membrane		no predicted signal peptide	2
WP_000354114_1	Saureus_USA300_FPR3757	MULTISPECIES: YggT family protein [Staphylococcus]	2307			integral membrane protein	SACOL_RS06160	SACOL1203	-	cell division protein	cell division protein	YGGT family	Cytoplasmic Membrane		no predicted signal peptide	2
WP_002483537_1	Ssaprophyticus_ATCC15305	MULTISPECIES: YggT family protein [Staphylococcus]	2307	YLMG		integral membrane protein
WP_002480600_1	Ssimulans_FDA_ARGOS_383	MULTISPECIES: YggT family protein [Staphylococcus]	2307	YLMG		integral membrane protein
WP_000354111_1	Sargenteus_MSHR1132	MULTISPECIES: YggT family protein [Staphylococcus]	2307			integral membrane protein
WP_000354114_1	Saureus_Newman	MULTISPECIES: YggT family protein [Staphylococcus]	2307			integral membrane protein	SACOL_RS06160	SACOL1203	-	cell division protein	cell division protein	YGGT family	Cytoplasmic Membrane		no predicted signal peptide	2
WP_011276010_1	Shaemolyticus_JCSC1435	MULTISPECIES: YggT family protein [Staphylococcus]	2307	YLMG		integral membrane protein
WP_002450621_1	Swarneri_SG1	MULTISPECIES: YggT family protein [Staphylococcus]	2307			integral membrane protein
WP_000354114_1	Saureus_MU50	MULTISPECIES: YggT family protein [Staphylococcus]	2307			integral membrane protein	SACOL_RS06160	SACOL1203	-	cell division protein	cell division protein	YGGT family	Cytoplasmic Membrane		no predicted signal peptide	2
WP_047796170_1	Scapitis_AYP1020	YggT family protein [Staphylococcus capitis]	2307			integral membrane protein
WP_015900055_1	Scarnosus_SK13	YggT family protein [Staphylococcus carnosus]	2307	YLMG		integral membrane protein
WP_037573179_1	Schromogenes_MU970	YggT family protein [Staphylococcus chromogenes]	2307	YLMG		integral membrane protein
AQM40284_1	Scohnii_SNUDS2	YggT family protein [Staphylococcus cohnii]	2307	YLMG		integral membrane protein
WP_065337796_1	Sequorum_C2014	YggT family protein [Staphylococcus equorum]	2307	YLMG		integral membrane protein
WP_039646181_1	Shyicus	YggT family protein [Staphylococcus hyicus]	2307	YLMG		integral membrane protein
WP_019169106_1	Sintermedius_NCTC11048	YggT family protein [Staphylococcus intermedius]	2307	YLMG		integral membrane protein
WP_017000554_1	Slentus_050AP	YggT family protein [Staphylococcus lentus]	2307			integral membrane protein
WP_009381610_1	Smassiliensis_CCUG55927	YggT family protein [Staphylococcus massiliensis]	2307	YLMG		integral membrane protein
WP_044359768_1	Smicroti	YggT family protein [Staphylococcus microti]	2307	YLMG		integral membrane protein
WP_002464937_1	Ssimiae_NCTC3000	YggT family protein [Staphylococcus simiae]	2307			integral membrane protein
WP_016911069_1	Svitulinus_F1028	YggT family protein [Staphylococcus vitulinus]	2307			integral membrane protein
WP_038678326_1	Sxylosus_HKUOPL8	YggT family protein [Staphylococcus xylosus]	2307	YLMG		integral membrane protein
YP_499696_1	Saureus_NCTC8325	hypothetical protein SAOUHSC_01155 [Staphylococcus aureus subsp_ aureus NCTC 8325]	2307			integral membrane protein	SAOUHSC_01155		-	hypothetical protein	hypothetical protein	YGGT family	Cytoplasmic Membrane	Multi-transmembrane	no predicted signal peptide	2
NP_764420_1	Sepidermidis_ATCC12228	hypothetical protein SE0865 [Staphylococcus epidermidis ATCC 12228]	2307	YLMG		integral membrane protein
WP_047796432_1	Scapitis_AYP1020	HIT family protein [Staphylococcus capitis]	2308	HIT		Hit family
WP_015900657_1	Scarnosus_SK13	HIT family protein [Staphylococcus carnosus]	2308	HIT		Hit family
WP_037574559_1	Schromogenes_MU970	HIT family protein [Staphylococcus chromogenes]	2308	HIT		Hit family
AQM41610_1	Scohnii_SNUDS2	HIT family protein [Staphylococcus cohnii]	2308	HIT		Hit family
WP_065338308_1	Sequorum_C2014	HIT family protein [Staphylococcus equorum]	2308	HIT		Hit family
WP_039645116_1	Shyicus	HIT family protein [Staphylococcus hyicus]	2308	HIT		Hit family
WP_019168022_1	Sintermedius_NCTC11048	HIT family protein [Staphylococcus intermedius]	2308	HIT		Hit family
WP_017001046_1	Slentus_050AP	HIT family protein [Staphylococcus lentus]	2308	HIT		Hit family
WP_009384126_1	Smassiliensis_CCUG55927	HIT family protein [Staphylococcus massiliensis]	2308	HIT		Hit family
WP_044359082_1	Smicroti	HIT family protein [Staphylococcus microti]	2308	HIT		Hit family
WP_063279146_1	Spseudintermedius_NA45	HIT family protein [Staphylococcus pseudintermedius]	2308	HIT		Hit family
WP_050330596_1	Sschleiferi_2317_03	HIT family protein [Staphylococcus schleiferi]	2308	HIT		Hit family
WP_084756692_1	Ssciuri_FDA_ARGOS_285	HIT family protein [Staphylococcus sciuri]	2308	HIT		Hit family
WP_002464215_1	Ssimiae_NCTC3000	HIT family protein [Staphylococcus simiae]	2308	HIT		Hit family
WP_016913028_1	Svitulinus_F1028	HIT family protein [Staphylococcus vitulinus]	2308	HIT		Hit family
WP_029376904_1	Sxylosus_HKUOPL8	HIT family protein [Staphylococcus xylosus]	2308	HIT		Hit family
NP_765073_1	Sepidermidis_ATCC12228	Hit-like protein [Staphylococcus epidermidis ATCC 12228]	2308	HIT		Hit family
WP_000004981_1	Saureus_MU50	MULTISPECIES: HIT family protein [Staphylococcus]	2308	HIT		Hit family	SACOL_RS09755	SACOL1894	hit	HIT family protein	HIT family protein	HIT domain	no significant prediction		no predicted signal peptide	0
WP_000004981_1	Saureus_USA300LV_CA12	MULTISPECIES: HIT family protein [Staphylococcus]	2308	HIT		Hit family	SACOL_RS09755	SACOL1894	hit	HIT family protein	HIT family protein	HIT domain	no significant prediction		no predicted signal peptide	0
WP_002481280_1	Ssimulans_FDA_ARGOS_383	MULTISPECIES: HIT family protein [Staphylococcus]	2308	HIT		Hit family
WP_002482896_1	Ssaprophyticus_ATCC15305	MULTISPECIES: HIT family protein [Staphylococcus]	2308	HIT		Hit family
WP_000004983_1	Sargenteus_MSHR1132	MULTISPECIES: HIT family protein [Staphylococcus]	2308	HIT		Hit family
WP_002466803_1	Swarneri_SG1	MULTISPECIES: HIT family protein [Staphylococcus]	2308	HIT		Hit family
WP_000004981_1	Saureus_USA300_FPR3757	MULTISPECIES: HIT family protein [Staphylococcus]	2308	HIT		Hit family	SACOL_RS09755	SACOL1894	hit	HIT family protein	HIT family protein	HIT domain	no significant prediction		no predicted signal peptide	0
WP_000004981_1	Saureus_Newman	MULTISPECIES: HIT family protein [Staphylococcus]	2308	HIT		Hit family	SACOL_RS09755	SACOL1894	hit	HIT family protein	HIT family protein	HIT domain	no significant prediction		no predicted signal peptide	0
WP_002449628_1	Shominis_K1	MULTISPECIES: HIT family protein [Staphylococcus]	2308	HIT		Hit family
WP_000004981_1	Saureus_COL	MULTISPECIES: HIT family protein [Staphylococcus]	2308	HIT		Hit family	SACOL_RS09755	SACOL1894	hit	HIT family protein	HIT family protein	HIT domain	no significant prediction		no predicted signal peptide	0
WP_011275425_1	Shaemolyticus_JCSC1435	MULTISPECIES: HIT family protein [Staphylococcus]	2308	HIT		Hit family
YP_500466_1	Saureus_NCTC8325	hypothetical protein SAOUHSC_01968 [Staphylococcus aureus subsp_ aureus NCTC 8325]	2308	HIT		Hit family	SAOUHSC_01968		hit	hypothetical protein	hypothetical protein	HIT domain	no significant prediction	Intracellular	no predicted signal peptide	0
WP_000040873_1	Saureus_Newman	MULTISPECIES: NAD(+) synthetase [Staphylococcus]	2309	NADE	NADS1	nh(3)-dependent nad( ) synthetase	SACOL_RS10320	SACOL1974	nadE	NAD(+) synthetase	NAD(+) synthetase	NAD synthase	Cytoplasmic		no predicted signal peptide	0
WP_000040866_1	Saureus_MU50	MULTISPECIES: NAD(+) synthetase [Staphylococcus]	2309	NADE	NADS1	nh(3)-dependent nad( ) synthetase
WP_000040873_1	Saureus_USA300LV_CA12	MULTISPECIES: NAD(+) synthetase [Staphylococcus]	2309	NADE	NADS1	nh(3)-dependent nad( ) synthetase	SACOL_RS10320	SACOL1974	nadE	NAD(+) synthetase	NAD(+) synthetase	NAD synthase	Cytoplasmic		no predicted signal peptide	0
WP_000040873_1	Saureus_COL	MULTISPECIES: NAD(+) synthetase [Staphylococcus]	2309	NADE	NADS1	nh(3)-dependent nad( ) synthetase	SACOL_RS10320	SACOL1974	nadE	NAD(+) synthetase	NAD(+) synthetase	NAD synthase	Cytoplasmic		no predicted signal peptide	0
WP_011275346_1	Shaemolyticus_JCSC1435	MULTISPECIES: NAD(+) synthetase [Staphylococcus]	2309	NADE	NADS1	nh(3)-dependent nad( ) synthetase
WP_000040873_1	Saureus_USA300_FPR3757	MULTISPECIES: NAD(+) synthetase [Staphylococcus]	2309	NADE	NADS1	nh(3)-dependent nad( ) synthetase	SACOL_RS10320	SACOL1974	nadE	NAD(+) synthetase	NAD(+) synthetase	NAD synthase	Cytoplasmic		no predicted signal peptide	0
WP_011302758_1	Ssaprophyticus_ATCC15305	MULTISPECIES: NAD(+) synthetase [Staphylococcus]	2309	NADE	NADS1	nh(3)-dependent nad( ) synthetase
WP_048540653_1	Ssciuri_FDA_ARGOS_285	MULTISPECIES: ammonia-dependent NAD(+) synthetase [Staphylococcus]	2309	NADE	NADS1	nh(3)-dependent nad( ) synthetase
WP_047796465_1	Scapitis_AYP1020	MULTISPECIES: ammonia-dependent NAD(+) synthetase [Staphylococcus]	2309	NADE	NADS1	nh(3)-dependent nad( ) synthetase
WP_002481688_1	Ssimulans_FDA_ARGOS_383	MULTISPECIES: ammonia-dependent NAD(+) synthetase [Staphylococcus]	2309	NADE	NADS1	nh(3)-dependent nad( ) synthetase
WP_015364851_1	Swarneri_SG1	MULTISPECIES: ammonia-dependent NAD(+) synthetase [Staphylococcus]	2309	NADE	NADS1	nh(3)-dependent nad( ) synthetase
WP_000164016_1	Sargenteus_MSHR1132	MULTISPECIES: ammonia-dependent NAD(+) synthetase [Staphylococcus]	2309	NADE	NADS1	nh(3)-dependent nad( ) synthetase
YP_500622_1	Saureus_NCTC8325	NAD synthetase [Staphylococcus aureus subsp_ aureus NCTC 8325]	2309	NADE	NADS1	nh(3)-dependent nad( ) synthetase	SAOUHSC_02132		nadE	NAD synthetase (EC 6.3.1.5)	NAD synthetase	NAD synthase	Cytoplasmic	Intracellular	no predicted signal peptide	0
NP_765151_1	Sepidermidis_ATCC12228	NAD synthetase [Staphylococcus epidermidis ATCC 12228]	2309	NADE	NADS1	nh(3)-dependent nad( ) synthetase
AQM41554_1	Scohnii_SNUDS2	NAD(+) synthase [Staphylococcus cohnii]	2309	NADE	NADS1	nh(3)-dependent nad( ) synthetase
WP_065865295_1	Scarnosus_SK13	ammonia-dependent NAD(+) synthetase [Staphylococcus carnosus]	2309	NADE	NADS1	nh(3)-dependent nad( ) synthetase
WP_037575731_1	Schromogenes_MU970	ammonia-dependent NAD(+) synthetase [Staphylococcus chromogenes]	2309	NADE	NADS1	nh(3)-dependent nad( ) synthetase
WP_065338362_1	Sequorum_C2014	ammonia-dependent NAD(+) synthetase [Staphylococcus equorum]	2309	NADE	NADS1	nh(3)-dependent nad( ) synthetase
WP_061544438_1	Shominis_K1	ammonia-dependent NAD(+) synthetase [Staphylococcus hominis]	2309	NADE	NADS1	nh(3)-dependent nad( ) synthetase
WP_039647554_1	Shyicus	ammonia-dependent NAD(+) synthetase [Staphylococcus hyicus]	2309	NADE	NADS1	nh(3)-dependent nad( ) synthetase
WP_033193866_1	Sintermedius_NCTC11048	ammonia-dependent NAD(+) synthetase [Staphylococcus intermedius]	2309	NADE	NADS1	nh(3)-dependent nad( ) synthetase
WP_026023611_1	Slentus_050AP	ammonia-dependent NAD(+) synthetase [Staphylococcus lentus]	2309	NADE	NADS1	nh(3)-dependent nad( ) synthetase
WP_009384060_1	Smassiliensis_CCUG55927	ammonia-dependent NAD(+) synthetase [Staphylococcus massiliensis]	2309	NADE	NADS1	nh(3)-dependent nad( ) synthetase
WP_044360640_1	Smicroti	ammonia-dependent NAD(+) synthetase [Staphylococcus microti]	2309	NADE	NADS1	nh(3)-dependent nad( ) synthetase
WP_020219896_1	Spseudintermedius_NA45	ammonia-dependent NAD(+) synthetase [Staphylococcus pseudintermedius]	2309	NADE	NADS1	nh(3)-dependent nad( ) synthetase
WP_050331945_1	Sschleiferi_2317_03	ammonia-dependent NAD(+) synthetase [Staphylococcus schleiferi]	2309	NADE	NADS1	nh(3)-dependent nad( ) synthetase
WP_002464730_1	Ssimiae_NCTC3000	ammonia-dependent NAD(+) synthetase [Staphylococcus simiae]	2309	NADE	NADS1	nh(3)-dependent nad( ) synthetase
WP_016911691_1	Svitulinus_F1028	ammonia-dependent NAD(+) synthetase [Staphylococcus vitulinus]	2309	NADE	NADS1	nh(3)-dependent nad( ) synthetase
WP_029378956_1	Sxylosus_HKUOPL8	ammonia-dependent NAD(+) synthetase [Staphylococcus xylosus]	2309	NADE	NADS1	nh(3)-dependent nad( ) synthetase
WP_015364653_1	Swarneri_SG1	MULTISPECIES: choline dehydrogenase [Staphylococcus]	2310	BETA	CHOLD	Can catalyze the oxidation of choline to betaine aldehyde and betaine aldehyde to glycine betaine (By similarity)
WP_000066521_1	Saureus_MU50	MULTISPECIES: oxygen-dependent choline dehydrogenase [Staphylococcus]	2310	BETA	CHOLD	Can catalyze the oxidation of choline to betaine aldehyde and betaine aldehyde to glycine betaine (By similarity)	SACOL_RS13750	SACOL2627	betA	oxygen-dependent choline dehydrogenase	oxygen-dependent choline dehydrogenase	GMC oxidoreductase	Cytoplasmic Membrane		no predicted signal peptide	0
WP_000066522_1	Sargenteus_MSHR1132	MULTISPECIES: oxygen-dependent choline dehydrogenase [Staphylococcus]	2310	BETA	CHOLD	Can catalyze the oxidation of choline to betaine aldehyde and betaine aldehyde to glycine betaine (By similarity)
WP_000066521_1	Saureus_COL	MULTISPECIES: oxygen-dependent choline dehydrogenase [Staphylococcus]	2310	BETA	CHOLD	Can catalyze the oxidation of choline to betaine aldehyde and betaine aldehyde to glycine betaine (By similarity)	SACOL_RS13750	SACOL2627	betA	oxygen-dependent choline dehydrogenase	oxygen-dependent choline dehydrogenase	GMC oxidoreductase	Cytoplasmic Membrane		no predicted signal peptide	0
WP_002482148_1	Ssaprophyticus_ATCC15305	MULTISPECIES: oxygen-dependent choline dehydrogenase [Staphylococcus]	2310	BETA	CHOLD	Can catalyze the oxidation of choline to betaine aldehyde and betaine aldehyde to glycine betaine (By similarity)
WP_011274755_1	Shaemolyticus_JCSC1435	MULTISPECIES: oxygen-dependent choline dehydrogenase [Staphylococcus]	2310	BETA	CHOLD	Can catalyze the oxidation of choline to betaine aldehyde and betaine aldehyde to glycine betaine (By similarity)
WP_000066521_1	Saureus_USA300_FPR3757	MULTISPECIES: oxygen-dependent choline dehydrogenase [Staphylococcus]	2310	BETA	CHOLD	Can catalyze the oxidation of choline to betaine aldehyde and betaine aldehyde to glycine betaine (By similarity)	SACOL_RS13750	SACOL2627	betA	oxygen-dependent choline dehydrogenase	oxygen-dependent choline dehydrogenase	GMC oxidoreductase	Cytoplasmic Membrane		no predicted signal peptide	0
WP_000066521_1	Saureus_USA300LV_CA12	MULTISPECIES: oxygen-dependent choline dehydrogenase [Staphylococcus]	2310	BETA	CHOLD	Can catalyze the oxidation of choline to betaine aldehyde and betaine aldehyde to glycine betaine (By similarity)	SACOL_RS13750	SACOL2627	betA	oxygen-dependent choline dehydrogenase	oxygen-dependent choline dehydrogenase	GMC oxidoreductase	Cytoplasmic Membrane		no predicted signal peptide	0
WP_000066521_1	Saureus_Newman	MULTISPECIES: oxygen-dependent choline dehydrogenase [Staphylococcus]	2310	BETA	CHOLD	Can catalyze the oxidation of choline to betaine aldehyde and betaine aldehyde to glycine betaine (By similarity)	SACOL_RS13750	SACOL2627	betA	oxygen-dependent choline dehydrogenase	oxygen-dependent choline dehydrogenase	GMC oxidoreductase	Cytoplasmic Membrane		no predicted signal peptide	0
YP_501385_1	Saureus_NCTC8325	choline dehydrogenase [Staphylococcus aureus subsp_ aureus NCTC 8325]	2310	BETA	CHOLD	Can catalyze the oxidation of choline to betaine aldehyde and betaine aldehyde to glycine betaine (By similarity)	SAOUHSC_02932		betA	choline dehydrogenase	choline dehydrogenase	GMC oxidoreductase	Cytoplasmic Membrane	Intracellular	no predicted signal peptide	0
WP_047796765_1	Scapitis_AYP1020	choline dehydrogenase [Staphylococcus capitis]	2310	BETA	CHOLD	Can catalyze the oxidation of choline to betaine aldehyde and betaine aldehyde to glycine betaine (By similarity)
WP_065865065_1	Scarnosus_SK13	choline dehydrogenase [Staphylococcus carnosus]	2310	BETA	CHOLD	Can catalyze the oxidation of choline to betaine aldehyde and betaine aldehyde to glycine betaine (By similarity)
WP_037577125_1	Schromogenes_MU970	choline dehydrogenase [Staphylococcus chromogenes]	2310	BETA	CHOLD	Can catalyze the oxidation of choline to betaine aldehyde and betaine aldehyde to glycine betaine (By similarity)
AQM41100_1	Scohnii_SNUDS2	choline dehydrogenase [Staphylococcus cohnii]	2310	BETA	CHOLD	Can catalyze the oxidation of choline to betaine aldehyde and betaine aldehyde to glycine betaine (By similarity)
NP_765720_1	Sepidermidis_ATCC12228	choline dehydrogenase [Staphylococcus epidermidis ATCC 12228]	2310	BETA	CHOLD	Can catalyze the oxidation of choline to betaine aldehyde and betaine aldehyde to glycine betaine (By similarity)
WP_065338882_1	Sequorum_C2014	choline dehydrogenase [Staphylococcus equorum]	2310	BETA	CHOLD	Can catalyze the oxidation of choline to betaine aldehyde and betaine aldehyde to glycine betaine (By similarity)
WP_087436293_1	Shominis_K1	choline dehydrogenase [Staphylococcus hominis]	2310	BETA	CHOLD	Can catalyze the oxidation of choline to betaine aldehyde and betaine aldehyde to glycine betaine (By similarity)
WP_039643906_1	Shyicus	choline dehydrogenase [Staphylococcus hyicus]	2310	BETA	CHOLD	Can catalyze the oxidation of choline to betaine aldehyde and betaine aldehyde to glycine betaine (By similarity)
WP_019168440_1	Sintermedius_NCTC11048	choline dehydrogenase [Staphylococcus intermedius]	2310	BETA	CHOLD	Can catalyze the oxidation of choline to betaine aldehyde and betaine aldehyde to glycine betaine (By similarity)
WP_037539325_1	Slentus_050AP	choline dehydrogenase [Staphylococcus lentus]	2310	BETA	CHOLD	Can catalyze the oxidation of choline to betaine aldehyde and betaine aldehyde to glycine betaine (By similarity)
WP_009382345_1	Smassiliensis_CCUG55927	choline dehydrogenase [Staphylococcus massiliensis]	2310	BETA	CHOLD	Can catalyze the oxidation of choline to betaine aldehyde and betaine aldehyde to glycine betaine (By similarity)
WP_044360184_1	Smicroti	choline dehydrogenase [Staphylococcus microti]	2310	BETA	CHOLD	Can catalyze the oxidation of choline to betaine aldehyde and betaine aldehyde to glycine betaine (By similarity)
WP_065353984_1	Spseudintermedius_NA45	choline dehydrogenase [Staphylococcus pseudintermedius]	2310	BETA	CHOLD	Can catalyze the oxidation of choline to betaine aldehyde and betaine aldehyde to glycine betaine (By similarity)
WP_050329874_1	Sschleiferi_2317_03	choline dehydrogenase [Staphylococcus schleiferi]	2310	BETA	CHOLD	Can catalyze the oxidation of choline to betaine aldehyde and betaine aldehyde to glycine betaine (By similarity)
WP_088592119_1	Ssciuri_FDA_ARGOS_285	choline dehydrogenase [Staphylococcus sciuri]	2310	BETA	CHOLD	Can catalyze the oxidation of choline to betaine aldehyde and betaine aldehyde to glycine betaine (By similarity)
WP_002464657_1	Ssimiae_NCTC3000	choline dehydrogenase [Staphylococcus simiae]	2310	BETA	CHOLD	Can catalyze the oxidation of choline to betaine aldehyde and betaine aldehyde to glycine betaine (By similarity)
WP_096754408_1	Ssimulans_FDA_ARGOS_383	choline dehydrogenase [Staphylococcus simulans]	2310	BETA	CHOLD	Can catalyze the oxidation of choline to betaine aldehyde and betaine aldehyde to glycine betaine (By similarity)
WP_016912192_1	Svitulinus_F1028	choline dehydrogenase [Staphylococcus vitulinus]	2310	BETA	CHOLD	Can catalyze the oxidation of choline to betaine aldehyde and betaine aldehyde to glycine betaine (By similarity)
WP_038679215_1	Sxylosus_HKUOPL8	choline dehydrogenase [Staphylococcus xylosus]	2310	BETA	CHOLD	Can catalyze the oxidation of choline to betaine aldehyde and betaine aldehyde to glycine betaine (By similarity)
WP_002448856_1	Shominis_K1	MULTISPECIES: ribonuclease Y [Bacilli]	2311	RNY		Endoribonuclease that initiates mRNA decay (By similarity)
WP_001050913_1	Saureus_USA300_FPR3757	MULTISPECIES: ribonuclease Y [Staphylococcus]	2311	RNY		Endoribonuclease that initiates mRNA decay (By similarity)	SACOL_RS06660	SACOL1305	rny/cvfA	ribonuclease Y	ribonuclease Y	Domain of unknown function (DUF3552)	Cytoplasmic		no predicted signal peptide	1
WP_011275913_1	Shaemolyticus_JCSC1435	MULTISPECIES: ribonuclease Y [Staphylococcus]	2311	RNY		Endoribonuclease that initiates mRNA decay (By similarity)
WP_001050913_1	Saureus_MU50	MULTISPECIES: ribonuclease Y [Staphylococcus]	2311	RNY		Endoribonuclease that initiates mRNA decay (By similarity)	SACOL_RS06660	SACOL1305	rny/cvfA	ribonuclease Y	ribonuclease Y	Domain of unknown function (DUF3552)	Cytoplasmic		no predicted signal peptide	1
WP_048542634_1	Ssciuri_FDA_ARGOS_285	MULTISPECIES: ribonuclease Y [Staphylococcus]	2311	RNY		Endoribonuclease that initiates mRNA decay (By similarity)
WP_002469868_1	Scapitis_AYP1020	MULTISPECIES: ribonuclease Y [Staphylococcus]	2311	RNY		Endoribonuclease that initiates mRNA decay (By similarity)
WP_001050913_1	Saureus_Newman	MULTISPECIES: ribonuclease Y [Staphylococcus]	2311	RNY		Endoribonuclease that initiates mRNA decay (By similarity)	SACOL_RS06660	SACOL1305	rny/cvfA	ribonuclease Y	ribonuclease Y	Domain of unknown function (DUF3552)	Cytoplasmic		no predicted signal peptide	1
WP_015365062_1	Swarneri_SG1	MULTISPECIES: ribonuclease Y [Staphylococcus]	2311	RNY		Endoribonuclease that initiates mRNA decay (By similarity)
WP_001050913_1	Saureus_USA300LV_CA12	MULTISPECIES: ribonuclease Y [Staphylococcus]	2311	RNY		Endoribonuclease that initiates mRNA decay (By similarity)	SACOL_RS06660	SACOL1305	rny/cvfA	ribonuclease Y	ribonuclease Y	Domain of unknown function (DUF3552)	Cytoplasmic		no predicted signal peptide	1
WP_001050920_1	Sargenteus_MSHR1132	MULTISPECIES: ribonuclease Y [Staphylococcus]	2311	RNY		Endoribonuclease that initiates mRNA decay (By similarity)
WP_011303241_1	Ssaprophyticus_ATCC15305	MULTISPECIES: ribonuclease Y [Staphylococcus]	2311	RNY		Endoribonuclease that initiates mRNA decay (By similarity)
WP_002480732_1	Ssimulans_FDA_ARGOS_383	MULTISPECIES: ribonuclease Y [Staphylococcus]	2311	RNY		Endoribonuclease that initiates mRNA decay (By similarity)
WP_001050913_1	Saureus_COL	MULTISPECIES: ribonuclease Y [Staphylococcus]	2311	RNY		Endoribonuclease that initiates mRNA decay (By similarity)	SACOL_RS06660	SACOL1305	rny/cvfA	ribonuclease Y	ribonuclease Y	Domain of unknown function (DUF3552)	Cytoplasmic		no predicted signal peptide	1
YP_499796_1	Saureus_NCTC8325	phosphodiesterase [Staphylococcus aureus subsp_ aureus NCTC 8325]	2311	RNY		Endoribonuclease that initiates mRNA decay (By similarity)	SAOUHSC_01263		rny/cvfA	phosphodiesterase	phosphodiesterase	Domain of unknown function (DUF3552)	Cytoplasmic	N-terminally anchored (with CS)	no predicted signal peptide	1
NP_764519_1	Sepidermidis_ATCC12228	phosphodiesterase [Staphylococcus epidermidis ATCC 12228]	2311	RNY		Endoribonuclease that initiates mRNA decay (By similarity)
WP_053464040_1	Scarnosus_SK13	ribonuclease Y [Staphylococcus carnosus]	2311	RNY		Endoribonuclease that initiates mRNA decay (By similarity)
WP_037573407_1	Schromogenes_MU970	ribonuclease Y [Staphylococcus chromogenes]	2311	RNY		Endoribonuclease that initiates mRNA decay (By similarity)
AQM41992_1	Scohnii_SNUDS2	ribonuclease Y [Staphylococcus cohnii]	2311	RNY		Endoribonuclease that initiates mRNA decay (By similarity)
WP_065337868_1	Sequorum_C2014	ribonuclease Y [Staphylococcus equorum]	2311	RNY		Endoribonuclease that initiates mRNA decay (By similarity)
WP_039645993_1	Shyicus	ribonuclease Y [Staphylococcus hyicus]	2311	RNY		Endoribonuclease that initiates mRNA decay (By similarity)
WP_019167799_1	Sintermedius_NCTC11048	ribonuclease Y [Staphylococcus intermedius]	2311	RNY		Endoribonuclease that initiates mRNA decay (By similarity)
WP_016998658_1	Slentus_050AP	ribonuclease Y [Staphylococcus lentus]	2311	RNY		Endoribonuclease that initiates mRNA decay (By similarity)
WP_009381781_1	Smassiliensis_CCUG55927	ribonuclease Y [Staphylococcus massiliensis]	2311	RNY		Endoribonuclease that initiates mRNA decay (By similarity)
WP_044358819_1	Smicroti	ribonuclease Y [Staphylococcus microti]	2311	RNY		Endoribonuclease that initiates mRNA decay (By similarity)
WP_014614047_1	Spseudintermedius_NA45	ribonuclease Y [Staphylococcus pseudintermedius]	2311	RNY		Endoribonuclease that initiates mRNA decay (By similarity)
WP_050331154_1	Sschleiferi_2317_03	ribonuclease Y [Staphylococcus schleiferi]	2311	RNY		Endoribonuclease that initiates mRNA decay (By similarity)
WP_002464242_1	Ssimiae_NCTC3000	ribonuclease Y [Staphylococcus simiae]	2311	RNY		Endoribonuclease that initiates mRNA decay (By similarity)
WP_016910804_1	Svitulinus_F1028	ribonuclease Y [Staphylococcus vitulinus]	2311	RNY		Endoribonuclease that initiates mRNA decay (By similarity)
WP_029377443_1	Sxylosus_HKUOPL8	ribonuclease Y [Staphylococcus xylosus]	2311	RNY		Endoribonuclease that initiates mRNA decay (By similarity)
WP_002435776_1	Scapitis_AYP1020	MULTISPECIES: uracil phosphoribosyltransferase [Staphylococcus]	2312	UPP	UPPRT	Catalyzes the conversion of uracil and 5-phospho-alpha- D-ribose 1-diphosphate (PRPP) to UMP and diphosphate (By similarity)
WP_025904476_1	Ssciuri_FDA_ARGOS_285	MULTISPECIES: uracil phosphoribosyltransferase [Staphylococcus]	2312	UPP	UPPRT	Catalyzes the conversion of uracil and 5-phospho-alpha- D-ribose 1-diphosphate (PRPP) to UMP and diphosphate (By similarity)
WP_002481792_1	Ssimulans_FDA_ARGOS_383	MULTISPECIES: uracil phosphoribosyltransferase [Staphylococcus]	2312	UPP	UPPRT	Catalyzes the conversion of uracil and 5-phospho-alpha- D-ribose 1-diphosphate (PRPP) to UMP and diphosphate (By similarity)
WP_047132341_1	Scarnosus_SK13	MULTISPECIES: uracil phosphoribosyltransferase [Staphylococcus]	2312	UPP	UPPRT	Catalyzes the conversion of uracil and 5-phospho-alpha- D-ribose 1-diphosphate (PRPP) to UMP and diphosphate (By similarity)
WP_011275234_1	Shaemolyticus_JCSC1435	MULTISPECIES: uracil phosphoribosyltransferase [Staphylococcus]	2312	UPP	UPPRT	Catalyzes the conversion of uracil and 5-phospho-alpha- D-ribose 1-diphosphate (PRPP) to UMP and diphosphate (By similarity)
WP_000048712_1	Saureus_MU50	MULTISPECIES: uracil phosphoribosyltransferase [Staphylococcus]	2312	UPP	UPPRT	Catalyzes the conversion of uracil and 5-phospho-alpha- D-ribose 1-diphosphate (PRPP) to UMP and diphosphate (By similarity)	SACOL_RS11010	SACOL2104	upp	uracil phosphoribosyltransferase	uracil phosphoribosyltransferase	Uracil phosphoribosyltransferase	Cytoplasmic		no predicted signal peptide	0
WP_000048713_1	Sargenteus_MSHR1132	MULTISPECIES: uracil phosphoribosyltransferase [Staphylococcus]	2312	UPP	UPPRT	Catalyzes the conversion of uracil and 5-phospho-alpha- D-ribose 1-diphosphate (PRPP) to UMP and diphosphate (By similarity)
WP_000048712_1	Saureus_COL	MULTISPECIES: uracil phosphoribosyltransferase [Staphylococcus]	2312	UPP	UPPRT	Catalyzes the conversion of uracil and 5-phospho-alpha- D-ribose 1-diphosphate (PRPP) to UMP and diphosphate (By similarity)	SACOL_RS11010	SACOL2104	upp	uracil phosphoribosyltransferase	uracil phosphoribosyltransferase	Uracil phosphoribosyltransferase	Cytoplasmic		no predicted signal peptide	0
WP_000048712_1	Saureus_USA300LV_CA12	MULTISPECIES: uracil phosphoribosyltransferase [Staphylococcus]	2312	UPP	UPPRT	Catalyzes the conversion of uracil and 5-phospho-alpha- D-ribose 1-diphosphate (PRPP) to UMP and diphosphate (By similarity)	SACOL_RS11010	SACOL2104	upp	uracil phosphoribosyltransferase	uracil phosphoribosyltransferase	Uracil phosphoribosyltransferase	Cytoplasmic		no predicted signal peptide	0
WP_000048712_1	Saureus_Newman	MULTISPECIES: uracil phosphoribosyltransferase [Staphylococcus]	2312	UPP	UPPRT	Catalyzes the conversion of uracil and 5-phospho-alpha- D-ribose 1-diphosphate (PRPP) to UMP and diphosphate (By similarity)	SACOL_RS11010	SACOL2104	upp	uracil phosphoribosyltransferase	uracil phosphoribosyltransferase	Uracil phosphoribosyltransferase	Cytoplasmic		no predicted signal peptide	0
WP_000048712_1	Saureus_USA300_FPR3757	MULTISPECIES: uracil phosphoribosyltransferase [Staphylococcus]	2312	UPP	UPPRT	Catalyzes the conversion of uracil and 5-phospho-alpha- D-ribose 1-diphosphate (PRPP) to UMP and diphosphate (By similarity)	SACOL_RS11010	SACOL2104	upp	uracil phosphoribosyltransferase	uracil phosphoribosyltransferase	Uracil phosphoribosyltransferase	Cytoplasmic		no predicted signal peptide	0
WP_002451661_1	Swarneri_SG1	MULTISPECIES: uracil phosphoribosyltransferase [Staphylococcus]	2312	UPP	UPPRT	Catalyzes the conversion of uracil and 5-phospho-alpha- D-ribose 1-diphosphate (PRPP) to UMP and diphosphate (By similarity)
WP_054105567_1	Shominis_K1	MULTISPECIES: uracil phosphoribosyltransferase [Staphylococcus]	2312	UPP	UPPRT	Catalyzes the conversion of uracil and 5-phospho-alpha- D-ribose 1-diphosphate (PRPP) to UMP and diphosphate (By similarity)
WP_002507072_1	Sequorum_C2014	MULTISPECIES: uracil phosphoribosyltransferase [Staphylococcus]	2312	UPP	UPPRT	Catalyzes the conversion of uracil and 5-phospho-alpha- D-ribose 1-diphosphate (PRPP) to UMP and diphosphate (By similarity)
WP_016426447_1	Sschleiferi_2317_03	MULTISPECIES: uracil phosphoribosyltransferase [Staphylococcus]	2312	UPP	UPPRT	Catalyzes the conversion of uracil and 5-phospho-alpha- D-ribose 1-diphosphate (PRPP) to UMP and diphosphate (By similarity)
YP_500829_1	Saureus_NCTC8325	uracil phosphoribosyltransferase [Staphylococcus aureus subsp_ aureus NCTC 8325]	2312	UPP	UPPRT	Catalyzes the conversion of uracil and 5-phospho-alpha- D-ribose 1-diphosphate (PRPP) to UMP and diphosphate (By similarity)	SAOUHSC_02353		upp	uracil phosphoribosyltransferase	uracil phosphoribosyltransferase	Uracil phosphoribosyltransferase	Cytoplasmic	Intracellular	no predicted signal peptide	0
WP_037576594_1	Schromogenes_MU970	uracil phosphoribosyltransferase [Staphylococcus chromogenes]	2312	UPP	UPPRT	Catalyzes the conversion of uracil and 5-phospho-alpha- D-ribose 1-diphosphate (PRPP) to UMP and diphosphate (By similarity)
AQM41480_1	Scohnii_SNUDS2	uracil phosphoribosyltransferase [Staphylococcus cohnii]	2312	UPP	UPPRT	Catalyzes the conversion of uracil and 5-phospho-alpha- D-ribose 1-diphosphate (PRPP) to UMP and diphosphate (By similarity)
NP_765264_1	Sepidermidis_ATCC12228	uracil phosphoribosyltransferase [Staphylococcus epidermidis ATCC 12228]	2312	UPP	UPPRT	Catalyzes the conversion of uracil and 5-phospho-alpha- D-ribose 1-diphosphate (PRPP) to UMP and diphosphate (By similarity)
WP_039644615_1	Shyicus	uracil phosphoribosyltransferase [Staphylococcus hyicus]	2312	UPP	UPPRT	Catalyzes the conversion of uracil and 5-phospho-alpha- D-ribose 1-diphosphate (PRPP) to UMP and diphosphate (By similarity)
WP_019169293_1	Sintermedius_NCTC11048	uracil phosphoribosyltransferase [Staphylococcus intermedius]	2312	UPP	UPPRT	Catalyzes the conversion of uracil and 5-phospho-alpha- D-ribose 1-diphosphate (PRPP) to UMP and diphosphate (By similarity)
WP_016998902_1	Slentus_050AP	uracil phosphoribosyltransferase [Staphylococcus lentus]	2312	UPP	UPPRT	Catalyzes the conversion of uracil and 5-phospho-alpha- D-ribose 1-diphosphate (PRPP) to UMP and diphosphate (By similarity)
WP_009383932_1	Smassiliensis_CCUG55927	uracil phosphoribosyltransferase [Staphylococcus massiliensis]	2312	UPP	UPPRT	Catalyzes the conversion of uracil and 5-phospho-alpha- D-ribose 1-diphosphate (PRPP) to UMP and diphosphate (By similarity)
WP_044359157_1	Smicroti	uracil phosphoribosyltransferase [Staphylococcus microti]	2312	UPP	UPPRT	Catalyzes the conversion of uracil and 5-phospho-alpha- D-ribose 1-diphosphate (PRPP) to UMP and diphosphate (By similarity)
WP_014613339_1	Spseudintermedius_NA45	uracil phosphoribosyltransferase [Staphylococcus pseudintermedius]	2312	UPP	UPPRT	Catalyzes the conversion of uracil and 5-phospho-alpha- D-ribose 1-diphosphate (PRPP) to UMP and diphosphate (By similarity)
WP_011302675_1	Ssaprophyticus_ATCC15305	uracil phosphoribosyltransferase [Staphylococcus saprophyticus]	2312	UPP	UPPRT	Catalyzes the conversion of uracil and 5-phospho-alpha- D-ribose 1-diphosphate (PRPP) to UMP and diphosphate (By similarity)
WP_002464807_1	Ssimiae_NCTC3000	uracil phosphoribosyltransferase [Staphylococcus simiae]	2312	UPP	UPPRT	Catalyzes the conversion of uracil and 5-phospho-alpha- D-ribose 1-diphosphate (PRPP) to UMP and diphosphate (By similarity)
WP_016910977_1	Svitulinus_F1028	uracil phosphoribosyltransferase [Staphylococcus vitulinus]	2312	UPP	UPPRT	Catalyzes the conversion of uracil and 5-phospho-alpha- D-ribose 1-diphosphate (PRPP) to UMP and diphosphate (By similarity)
WP_017722086_1	Sxylosus_HKUOPL8	uracil phosphoribosyltransferase [Staphylococcus xylosus]	2312	UPP	UPPRT	Catalyzes the conversion of uracil and 5-phospho-alpha- D-ribose 1-diphosphate (PRPP) to UMP and diphosphate (By similarity)
WP_076689962_1	Shaemolyticus_JCSC1435	MULTISPECIES: hypothetical protein [Staphylococcus]	2313	COMC		peptidase
WP_000261115_1	Saureus_USA300_FPR3757	MULTISPECIES: prepilin peptidase [Staphylococcus]	2313	COMC		peptidase	SACOL_RS08720	SACOL1708	comC	prepilin peptidase	prepilin peptidase	Bacterial Peptidase A24 N-terminal domain	Cytoplasmic Membrane		no predicted signal peptide	6
WP_000261115_1	Saureus_COL	MULTISPECIES: prepilin peptidase [Staphylococcus]	2313	COMC		peptidase	SACOL_RS08720	SACOL1708	comC	prepilin peptidase	prepilin peptidase	Bacterial Peptidase A24 N-terminal domain	Cytoplasmic Membrane		no predicted signal peptide	6
WP_000261115_1	Saureus_MU50	MULTISPECIES: prepilin peptidase [Staphylococcus]	2313	COMC		peptidase	SACOL_RS08720	SACOL1708	comC	prepilin peptidase	prepilin peptidase	Bacterial Peptidase A24 N-terminal domain	Cytoplasmic Membrane		no predicted signal peptide	6
WP_081600398_1	Ssimulans_FDA_ARGOS_383	MULTISPECIES: prepilin peptidase [Staphylococcus]	2313	COMC		peptidase
WP_000261115_1	Saureus_Newman	MULTISPECIES: prepilin peptidase [Staphylococcus]	2313	COMC		peptidase	SACOL_RS08720	SACOL1708	comC	prepilin peptidase	prepilin peptidase	Bacterial Peptidase A24 N-terminal domain	Cytoplasmic Membrane		no predicted signal peptide	6
WP_002467423_1	Swarneri_SG1	MULTISPECIES: prepilin peptidase [Staphylococcus]	2313	COMC		peptidase
WP_000261115_1	Saureus_USA300LV_CA12	MULTISPECIES: prepilin peptidase [Staphylococcus]	2313	COMC		peptidase	SACOL_RS08720	SACOL1708	comC	prepilin peptidase	prepilin peptidase	Bacterial Peptidase A24 N-terminal domain	Cytoplasmic Membrane		no predicted signal peptide	6
WP_011302937_1	Ssaprophyticus_ATCC15305	MULTISPECIES: signal peptidase [Staphylococcus]	2313	COMC		peptidase
AQM41709_1	Scohnii_SNUDS2	hypothetical protein BZ166_10085 [Staphylococcus cohnii]	2313	COMC		peptidase
YP_500269_1	Saureus_NCTC8325	hypothetical protein SAOUHSC_01764 [Staphylococcus aureus subsp_ aureus NCTC 8325]	2313	COMC		peptidase	SAOUHSC_01764		comC	hypothetical protein	hypothetical protein	Bacterial Peptidase A24 N-terminal domain	Cytoplasmic Membrane	Multi-transmembrane	no predicted signal peptide	6
WP_037574254_1	Schromogenes_MU970	hypothetical protein [Staphylococcus chromogenes]	2313			Bacterial Peptidase A24 N-terminal domain
WP_016911510_1	Svitulinus_F1028	hypothetical protein [Staphylococcus vitulinus]	2313	COMC		Bacterial Peptidase A24 N-terminal domain
WP_026066919_1	Sintermedius_NCTC11048	peptidase A24 [Staphylococcus intermedius]	2313			Bacterial Peptidase A24 N-terminal domain
WP_000231534_1	Sargenteus_MSHR1132	prepilin peptidase [Staphylococcus argenteus]	2313	COMC		peptidase
WP_080960920_1	Scapitis_AYP1020	prepilin peptidase [Staphylococcus capitis]	2313	COMC		peptidase
WP_082080542_1	Scarnosus_SK13	prepilin peptidase [Staphylococcus carnosus]	2313	COMC		peptidase
WP_065338192_1	Sequorum_C2014	prepilin peptidase [Staphylococcus equorum]	2313	COMC		peptidase
WP_002448988_1	Shominis_K1	prepilin peptidase [Staphylococcus hominis]	2313	COMC		peptidase
WP_052257830_1	Shyicus	prepilin peptidase [Staphylococcus hyicus]	2313			Bacterial Peptidase A24 N-terminal domain
WP_070044708_1	Slentus_050AP	prepilin peptidase [Staphylococcus lentus]	2313	COMC		Bacterial Peptidase A24 N-terminal domain
WP_009381855_1	Smassiliensis_CCUG55927	prepilin peptidase [Staphylococcus massiliensis]	2313	COMC		peptidase
WP_052502881_1	Smicroti	prepilin peptidase [Staphylococcus microti]	2313			Bacterial Peptidase A24 N-terminal domain
WP_014613711_1	Spseudintermedius_NA45	prepilin peptidase [Staphylococcus pseudintermedius]	2313			Bacterial Peptidase A24 N-terminal domain
WP_050330725_1	Sschleiferi_2317_03	prepilin peptidase [Staphylococcus schleiferi]	2313			Bacterial Peptidase A24 N-terminal domain
WP_088592309_1	Ssciuri_FDA_ARGOS_285	prepilin peptidase [Staphylococcus sciuri]	2313	COMC		peptidase
WP_095092748_1	Ssimiae_NCTC3000	prepilin peptidase [Staphylococcus simiae]	2313	COMC		peptidase
WP_080661251_1	Sxylosus_HKUOPL8	prepilin peptidase [Staphylococcus xylosus]	2313	COMC		peptidase
NP_764892_1	Sepidermidis_ATCC12228	type IV prepilin peptidase [Staphylococcus epidermidis ATCC 12228]	2313	COMC		peptidase
WP_001085214_1	Sargenteus_MSHR1132	DNA repair protein RadA [Staphylococcus argenteus]	2314	RADA		May play a role in the repair of endogenous alkylation damage (By similarity)
YP_499080_2	Saureus_NCTC8325	DNA repair protein RadA [Staphylococcus aureus subsp_ aureus NCTC 8325]	2314	RADA		May play a role in the repair of endogenous alkylation damage (By similarity)
WP_047797029_1	Scapitis_AYP1020	DNA repair protein RadA [Staphylococcus capitis]	2314	RADA		May play a role in the repair of endogenous alkylation damage (By similarity)
WP_053464798_1	Scarnosus_SK13	DNA repair protein RadA [Staphylococcus carnosus]	2314	RADA		May play a role in the repair of endogenous alkylation damage (By similarity)
WP_037572997_1	Schromogenes_MU970	DNA repair protein RadA [Staphylococcus chromogenes]	2314	RADA		May play a role in the repair of endogenous alkylation damage (By similarity)
AQM40746_1	Scohnii_SNUDS2	DNA repair protein RadA [Staphylococcus cohnii]	2314	RADA		May play a role in the repair of endogenous alkylation damage (By similarity)
NP_763843_1	Sepidermidis_ATCC12228	DNA repair protein RadA [Staphylococcus epidermidis ATCC 12228]	2314	RADA		May play a role in the repair of endogenous alkylation damage (By similarity)
WP_065337325_1	Sequorum_C2014	DNA repair protein RadA [Staphylococcus equorum]	2314	RADA		May play a role in the repair of endogenous alkylation damage (By similarity)
WP_087436977_1	Shominis_K1	DNA repair protein RadA [Staphylococcus hominis]	2314	RADA		May play a role in the repair of endogenous alkylation damage (By similarity)
WP_039647060_1	Shyicus	DNA repair protein RadA [Staphylococcus hyicus]	2314	RADA		May play a role in the repair of endogenous alkylation damage (By similarity)
WP_019169081_1	Sintermedius_NCTC11048	DNA repair protein RadA [Staphylococcus intermedius]	2314	RADA		May play a role in the repair of endogenous alkylation damage (By similarity)
WP_016999403_1	Slentus_050AP	DNA repair protein RadA [Staphylococcus lentus]	2314	RADA		May play a role in the repair of endogenous alkylation damage (By similarity)
WP_009383827_1	Smassiliensis_CCUG55927	DNA repair protein RadA [Staphylococcus massiliensis]	2314	RADA		May play a role in the repair of endogenous alkylation damage (By similarity)
WP_044359235_1	Smicroti	DNA repair protein RadA [Staphylococcus microti]	2314	RADA		May play a role in the repair of endogenous alkylation damage (By similarity)
WP_014614769_1	Spseudintermedius_NA45	DNA repair protein RadA [Staphylococcus pseudintermedius]	2314	RADA		May play a role in the repair of endogenous alkylation damage (By similarity)
WP_050331772_1	Sschleiferi_2317_03	DNA repair protein RadA [Staphylococcus schleiferi]	2314	RADA		May play a role in the repair of endogenous alkylation damage (By similarity)
WP_088592567_1	Ssciuri_FDA_ARGOS_285	DNA repair protein RadA [Staphylococcus sciuri]	2314	RADA		May play a role in the repair of endogenous alkylation damage (By similarity)
WP_002462524_1	Ssimiae_NCTC3000	DNA repair protein RadA [Staphylococcus simiae]	2314	RADA		May play a role in the repair of endogenous alkylation damage (By similarity)
WP_061054914_1	Ssimulans_FDA_ARGOS_383	DNA repair protein RadA [Staphylococcus simulans]	2314	RADA		May play a role in the repair of endogenous alkylation damage (By similarity)
WP_016911174_1	Svitulinus_F1028	DNA repair protein RadA [Staphylococcus vitulinus]	2314	RADA		May play a role in the repair of endogenous alkylation damage (By similarity)
WP_029377941_1	Sxylosus_HKUOPL8	DNA repair protein RadA [Staphylococcus xylosus]	2314	RADA		May play a role in the repair of endogenous alkylation damage (By similarity)
WP_001085219_1	Saureus_MU50	MULTISPECIES: DNA repair protein RadA [Staphylococcus]	2314	RADA		May play a role in the repair of endogenous alkylation damage (By similarity)
WP_001085220_1	Saureus_USA300LV_CA12	MULTISPECIES: DNA repair protein RadA [Staphylococcus]	2314	RADA		May play a role in the repair of endogenous alkylation damage (By similarity)	SACOL_RS02970	SACOL0572	radA	DNA repair protein RadA	DNA repair protein RadA	AAA domain	Cytoplasmic		no predicted signal peptide	0
WP_001085220_1	Saureus_USA300_FPR3757	MULTISPECIES: DNA repair protein RadA [Staphylococcus]	2314	RADA		May play a role in the repair of endogenous alkylation damage (By similarity)	SACOL_RS02970	SACOL0572	radA	DNA repair protein RadA	DNA repair protein RadA	AAA domain	Cytoplasmic		no predicted signal peptide	0
WP_011276735_1	Shaemolyticus_JCSC1435	MULTISPECIES: DNA repair protein RadA [Staphylococcus]	2314	RADA		May play a role in the repair of endogenous alkylation damage (By similarity)
WP_001085220_1	Saureus_Newman	MULTISPECIES: DNA repair protein RadA [Staphylococcus]	2314	RADA		May play a role in the repair of endogenous alkylation damage (By similarity)	SACOL_RS02970	SACOL0572	radA	DNA repair protein RadA	DNA repair protein RadA	AAA domain	Cytoplasmic		no predicted signal peptide	0
WP_001085220_1	Saureus_COL	MULTISPECIES: DNA repair protein RadA [Staphylococcus]	2314	RADA		May play a role in the repair of endogenous alkylation damage (By similarity)	SACOL_RS02970	SACOL0572	radA	DNA repair protein RadA	DNA repair protein RadA	AAA domain	Cytoplasmic		no predicted signal peptide	0
WP_011303850_1	Ssaprophyticus_ATCC15305	MULTISPECIES: DNA repair protein RadA [Staphylococcus]	2314	RADA		May play a role in the repair of endogenous alkylation damage (By similarity)
WP_002465557_1	Swarneri_SG1	MULTISPECIES: DNA repair protein RadA [Staphylococcus]	2314	RADA		May play a role in the repair of endogenous alkylation damage (By similarity)
YP_499091_1	Saureus_NCTC8325	50S ribosomal protein L11 [Staphylococcus aureus subsp_ aureus NCTC 8325]	2315	RPLK		This protein binds directly to 23S ribosomal RNA (By similarity)	SAOUHSC_00518		rplK	50S ribosomal protein L11	50S ribosomal protein L11	Ribosomal protein L11, N-terminal domain	Cytoplasmic	Intracellular	no predicted signal peptide	0
WP_001085794_1	Saureus_COL	50S ribosomal protein L11 [Staphylococcus aureus]	2315	RPLK		This protein binds directly to 23S ribosomal RNA (By similarity)	SACOL_RS03025	SACOL0583	rplK	50S ribosomal protein L11	50S ribosomal protein L11	Ribosomal protein L11, N-terminal domain	Cytoplasmic		no predicted signal peptide	0
WP_001085794_1	Saureus_Newman	50S ribosomal protein L11 [Staphylococcus aureus]	2315	RPLK		This protein binds directly to 23S ribosomal RNA (By similarity)	SACOL_RS03025	SACOL0583	rplK	50S ribosomal protein L11	50S ribosomal protein L11	Ribosomal protein L11, N-terminal domain	Cytoplasmic		no predicted signal peptide	0
WP_037572949_1	Schromogenes_MU970	50S ribosomal protein L11 [Staphylococcus chromogenes]	2315	RPLK		This protein binds directly to 23S ribosomal RNA (By similarity)
AQM40738_1	Scohnii_SNUDS2	50S ribosomal protein L11 [Staphylococcus cohnii]	2315	RPLK		This protein binds directly to 23S ribosomal RNA (By similarity)
NP_763855_1	Sepidermidis_ATCC12228	50S ribosomal protein L11 [Staphylococcus epidermidis ATCC 12228]	2315	RPLK		This protein binds directly to 23S ribosomal RNA (By similarity)
WP_016999416_1	Slentus_050AP	50S ribosomal protein L11 [Staphylococcus lentus]	2315	RPLK		This protein binds directly to 23S ribosomal RNA (By similarity)
WP_009383840_1	Smassiliensis_CCUG55927	50S ribosomal protein L11 [Staphylococcus massiliensis]	2315	RPLK		This protein binds directly to 23S ribosomal RNA (By similarity)
WP_002465107_1	Ssimiae_NCTC3000	50S ribosomal protein L11 [Staphylococcus simiae]	2315	RPLK		This protein binds directly to 23S ribosomal RNA (By similarity)
WP_016911161_1	Svitulinus_F1028	50S ribosomal protein L11 [Staphylococcus vitulinus]	2315	RPLK		This protein binds directly to 23S ribosomal RNA (By similarity)
WP_017723040_1	Sxylosus_HKUOPL8	50S ribosomal protein L11 [Staphylococcus xylosus]	2315	RPLK		This protein binds directly to 23S ribosomal RNA (By similarity)
WP_001832298_1	Shominis_K1	MULTISPECIES: 50S ribosomal protein L11 [Bacilli]	2315	RPLK		This protein binds directly to 23S ribosomal RNA (By similarity)
WP_001832298_1	Shaemolyticus_JCSC1435	MULTISPECIES: 50S ribosomal protein L11 [Bacilli]	2315	RPLK		This protein binds directly to 23S ribosomal RNA (By similarity)
WP_001085792_1	Sargenteus_MSHR1132	MULTISPECIES: 50S ribosomal protein L11 [Staphylococcus]	2315	RPLK		This protein binds directly to 23S ribosomal RNA (By similarity)	SAUSA300_RS02795	SAUSA300_0522	rplK	50S ribosomal protein L11	50S ribosomal protein L11	Ribosomal protein L11, N-terminal domain	Cytoplasmic		no predicted signal peptide	0
WP_002481326_1	Ssimulans_FDA_ARGOS_383	MULTISPECIES: 50S ribosomal protein L11 [Staphylococcus]	2315	RPLK		This protein binds directly to 23S ribosomal RNA (By similarity)
WP_016424296_1	Sschleiferi_2317_03	MULTISPECIES: 50S ribosomal protein L11 [Staphylococcus]	2315	RPLK		This protein binds directly to 23S ribosomal RNA (By similarity)
WP_002451214_1	Swarneri_SG1	MULTISPECIES: 50S ribosomal protein L11 [Staphylococcus]	2315	RPLK		This protein binds directly to 23S ribosomal RNA (By similarity)
WP_002508574_1	Sequorum_C2014	MULTISPECIES: 50S ribosomal protein L11 [Staphylococcus]	2315	RPLK		This protein binds directly to 23S ribosomal RNA (By similarity)
WP_044359250_1	Smicroti	MULTISPECIES: 50S ribosomal protein L11 [Staphylococcus]	2315	RPLK		This protein binds directly to 23S ribosomal RNA (By similarity)
WP_001085792_1	Saureus_MU50	MULTISPECIES: 50S ribosomal protein L11 [Staphylococcus]	2315	RPLK		This protein binds directly to 23S ribosomal RNA (By similarity)	SAUSA300_RS02795	SAUSA300_0522	rplK	50S ribosomal protein L11	50S ribosomal protein L11	Ribosomal protein L11, N-terminal domain	Cytoplasmic		no predicted signal peptide	0
WP_037566312_1	Shyicus	MULTISPECIES: 50S ribosomal protein L11 [Staphylococcus]	2315	RPLK		This protein binds directly to 23S ribosomal RNA (By similarity)
WP_025904858_1	Ssciuri_FDA_ARGOS_285	MULTISPECIES: 50S ribosomal protein L11 [Staphylococcus]	2315	RPLK		This protein binds directly to 23S ribosomal RNA (By similarity)
WP_002433084_1	Scapitis_AYP1020	MULTISPECIES: 50S ribosomal protein L11 [Staphylococcus]	2315	RPLK		This protein binds directly to 23S ribosomal RNA (By similarity)
WP_001085792_1	Saureus_USA300LV_CA12	MULTISPECIES: 50S ribosomal protein L11 [Staphylococcus]	2315	RPLK		This protein binds directly to 23S ribosomal RNA (By similarity)	SAUSA300_RS02795	SAUSA300_0522	rplK	50S ribosomal protein L11	50S ribosomal protein L11	Ribosomal protein L11, N-terminal domain	Cytoplasmic		no predicted signal peptide	0
WP_014614755_1	Spseudintermedius_NA45	MULTISPECIES: 50S ribosomal protein L11 [Staphylococcus]	2315	RPLK		This protein binds directly to 23S ribosomal RNA (By similarity)
WP_001085792_1	Saureus_USA300_FPR3757	MULTISPECIES: 50S ribosomal protein L11 [Staphylococcus]	2315	RPLK		This protein binds directly to 23S ribosomal RNA (By similarity)	SAUSA300_RS02795	SAUSA300_0522	rplK	50S ribosomal protein L11	50S ribosomal protein L11	Ribosomal protein L11, N-terminal domain	Cytoplasmic		no predicted signal peptide	0
WP_014614755_1	Sintermedius_NCTC11048	MULTISPECIES: 50S ribosomal protein L11 [Staphylococcus]	2315	RPLK		This protein binds directly to 23S ribosomal RNA (By similarity)
WP_012664221_1	Scarnosus_SK13	MULTISPECIES: 50S ribosomal protein L11 [Staphylococcus]	2315	RPLK		This protein binds directly to 23S ribosomal RNA (By similarity)
WP_002484165_1	Ssaprophyticus_ATCC15305	MULTISPECIES: 50S ribosomal protein L11 [Staphylococcus]	2315	RPLK		This protein binds directly to 23S ribosomal RNA (By similarity)
WP_002466098_1	Swarneri_SG1	MULTISPECIES: metal-dependent hydrolase [Staphylococcus]	2316	YFHP		Membrane-bound metal-dependent hydrolase
WP_002481646_1	Ssimulans_FDA_ARGOS_383	MULTISPECIES: metal-dependent hydrolase [Staphylococcus]	2316	YFHP		Membrane-bound metal-dependent hydrolase
WP_000379098_1	Saureus_MU50	MULTISPECIES: metal-dependent hydrolase [Staphylococcus]	2316	YFHP		Membrane-bound metal-dependent hydrolase	SACOL_RS10075	SACOL1927	-	metal-dependent hydrolase	metal-dependent hydrolase	LexA-binding, inner membrane-associated putative hydrolase	Cytoplasmic Membrane		no predicted signal peptide	4
WP_002435893_1	Scapitis_AYP1020	MULTISPECIES: metal-dependent hydrolase [Staphylococcus]	2316	YFHP		Membrane-bound metal-dependent hydrolase
WP_000379098_1	Saureus_COL	MULTISPECIES: metal-dependent hydrolase [Staphylococcus]	2316	YFHP		Membrane-bound metal-dependent hydrolase	SACOL_RS10075	SACOL1927	-	metal-dependent hydrolase	metal-dependent hydrolase	LexA-binding, inner membrane-associated putative hydrolase	Cytoplasmic Membrane		no predicted signal peptide	4
WP_011275394_1	Shaemolyticus_JCSC1435	MULTISPECIES: metal-dependent hydrolase [Staphylococcus]	2316	YFHP		Membrane-bound metal-dependent hydrolase
WP_000379098_1	Saureus_Newman	MULTISPECIES: metal-dependent hydrolase [Staphylococcus]	2316	YFHP		Membrane-bound metal-dependent hydrolase	SACOL_RS10075	SACOL1927	-	metal-dependent hydrolase	metal-dependent hydrolase	LexA-binding, inner membrane-associated putative hydrolase	Cytoplasmic Membrane		no predicted signal peptide	4
WP_000379098_1	Saureus_USA300_FPR3757	MULTISPECIES: metal-dependent hydrolase [Staphylococcus]	2316	YFHP		Membrane-bound metal-dependent hydrolase	SACOL_RS10075	SACOL1927	-	metal-dependent hydrolase	metal-dependent hydrolase	LexA-binding, inner membrane-associated putative hydrolase	Cytoplasmic Membrane		no predicted signal peptide	4
WP_048540690_1	Ssciuri_FDA_ARGOS_285	MULTISPECIES: metal-dependent hydrolase [Staphylococcus]	2316	YFHP		Membrane-bound metal-dependent hydrolase
WP_011302792_1	Ssaprophyticus_ATCC15305	MULTISPECIES: metal-dependent hydrolase [Staphylococcus]	2316	YFHP		Membrane-bound metal-dependent hydrolase
WP_000379098_1	Saureus_USA300LV_CA12	MULTISPECIES: metal-dependent hydrolase [Staphylococcus]	2316	YFHP		Membrane-bound metal-dependent hydrolase	SACOL_RS10075	SACOL1927	-	metal-dependent hydrolase	metal-dependent hydrolase	LexA-binding, inner membrane-associated putative hydrolase	Cytoplasmic Membrane		no predicted signal peptide	4
YP_500503_1	Saureus_NCTC8325	hypothetical protein SAOUHSC_02006 [Staphylococcus aureus subsp_ aureus NCTC 8325]	2316	YFHP		Membrane-bound metal-dependent hydrolase	SAOUHSC_02006		-	hypothetical protein	hypothetical protein	LexA-binding, inner membrane-associated putative hydrolase	Cytoplasmic Membrane	Multi-transmembrane	no predicted signal peptide	4
NP_765108_1	Sepidermidis_ATCC12228	hypothetical protein SE1553 [Staphylococcus epidermidis ATCC 12228]	2316	YFHP		Membrane-bound metal-dependent hydrolase
WP_000379088_1	Sargenteus_MSHR1132	metal-dependent hydrolase [Staphylococcus argenteus]	2316	YFHP		Membrane-bound metal-dependent hydrolase
WP_065865308_1	Scarnosus_SK13	metal-dependent hydrolase [Staphylococcus carnosus]	2316	YFHP		Membrane-bound metal-dependent hydrolase
WP_037575814_1	Schromogenes_MU970	metal-dependent hydrolase [Staphylococcus chromogenes]	2316	YFHP		Membrane-bound metal-dependent hydrolase
AQM41586_1	Scohnii_SNUDS2	metal-dependent hydrolase [Staphylococcus cohnii]	2316	YFHP		Membrane-bound metal-dependent hydrolase
WP_065338337_1	Sequorum_C2014	metal-dependent hydrolase [Staphylococcus equorum]	2316	YFHP		Membrane-bound metal-dependent hydrolase
WP_087436984_1	Shominis_K1	metal-dependent hydrolase [Staphylococcus hominis]	2316	YFHP		Membrane-bound metal-dependent hydrolase
WP_039644827_1	Shyicus	metal-dependent hydrolase [Staphylococcus hyicus]	2316	YFHP		Membrane-bound metal-dependent hydrolase
WP_019169381_1	Sintermedius_NCTC11048	metal-dependent hydrolase [Staphylococcus intermedius]	2316	YFHP		Membrane-bound metal-dependent hydrolase
WP_017000489_1	Slentus_050AP	metal-dependent hydrolase [Staphylococcus lentus]	2316	YFHP		Membrane-bound metal-dependent hydrolase
WP_017176868_1	Smassiliensis_CCUG55927	metal-dependent hydrolase [Staphylococcus massiliensis]	2316	YFHP		Membrane-bound metal-dependent hydrolase
WP_044359322_1	Smicroti	metal-dependent hydrolase [Staphylococcus microti]	2316	YFHP		Membrane-bound metal-dependent hydrolase
WP_015729379_1	Spseudintermedius_NA45	metal-dependent hydrolase [Staphylococcus pseudintermedius]	2316	YFHP		Membrane-bound metal-dependent hydrolase
WP_050330563_1	Sschleiferi_2317_03	metal-dependent hydrolase [Staphylococcus schleiferi]	2316	YFHP		Membrane-bound metal-dependent hydrolase
WP_002464188_1	Ssimiae_NCTC3000	metal-dependent hydrolase [Staphylococcus simiae]	2316	YFHP		Membrane-bound metal-dependent hydrolase
WP_016912913_1	Svitulinus_F1028	metal-dependent hydrolase [Staphylococcus vitulinus]	2316	YFHP		Membrane-bound metal-dependent hydrolase
WP_029378994_1	Sxylosus_HKUOPL8	metal-dependent hydrolase [Staphylococcus xylosus]	2316	YFHP		Membrane-bound metal-dependent hydrolase
WP_065865431_1	Scarnosus_SK13	DUF1292 domain-containing protein [Staphylococcus carnosus]	2317			UPF0473 protein
WP_037574148_1	Schromogenes_MU970	DUF1292 domain-containing protein [Staphylococcus chromogenes]	2317			UPF0473 protein
WP_071560662_1	Shominis_K1	DUF1292 domain-containing protein [Staphylococcus hominis]	2317			UPF0473 protein
WP_039645442_1	Shyicus	DUF1292 domain-containing protein [Staphylococcus hyicus]	2317			UPF0473 protein
WP_019169710_1	Sintermedius_NCTC11048	DUF1292 domain-containing protein [Staphylococcus intermedius]	2317			UPF0473 protein
WP_016998517_1	Slentus_050AP	DUF1292 domain-containing protein [Staphylococcus lentus]	2317	YRZB		UPF0473 protein
WP_009382635_1	Smassiliensis_CCUG55927	DUF1292 domain-containing protein [Staphylococcus massiliensis]	2317	YRZB		UPF0473 protein
WP_044360279_1	Smicroti	DUF1292 domain-containing protein [Staphylococcus microti]	2317			UPF0473 protein
WP_014613745_1	Spseudintermedius_NA45	DUF1292 domain-containing protein [Staphylococcus pseudintermedius]	2317			UPF0473 protein
WP_050330752_1	Sschleiferi_2317_03	DUF1292 domain-containing protein [Staphylococcus schleiferi]	2317			UPF0473 protein
WP_002462083_1	Ssimiae_NCTC3000	DUF1292 domain-containing protein [Staphylococcus simiae]	2317	YRZB		UPF0473 protein
WP_016910824_1	Svitulinus_F1028	DUF1292 domain-containing protein [Staphylococcus vitulinus]	2317	YRZB		UPF0473 protein
WP_029377133_1	Sxylosus_HKUOPL8	DUF1292 domain-containing protein [Staphylococcus xylosus]	2317	YRZB		UPF0473 protein
WP_002436074_1	Scapitis_AYP1020	MULTISPECIES: DUF1292 domain-containing protein [Staphylococcus]	2317	YRZB		UPF0473 protein
WP_002481100_1	Ssimulans_FDA_ARGOS_383	MULTISPECIES: DUF1292 domain-containing protein [Staphylococcus]	2317			UPF0473 protein
WP_002507440_1	Sequorum_C2014	MULTISPECIES: DUF1292 domain-containing protein [Staphylococcus]	2317	YRZB		UPF0473 protein
WP_000134779_1	Saureus_COL	MULTISPECIES: DUF1292 domain-containing protein [Staphylococcus]	2317			UPF0473 protein	SACOL_RS08520	SACOL1670	-	hypothetical protein	hypothetical protein	Protein of unknown function (DUF1292)	Cytoplasmic		no predicted signal peptide	0
WP_011275602_1	Shaemolyticus_JCSC1435	MULTISPECIES: DUF1292 domain-containing protein [Staphylococcus]	2317	YRZB		UPF0473 protein
WP_000134779_1	Saureus_Newman	MULTISPECIES: DUF1292 domain-containing protein [Staphylococcus]	2317			UPF0473 protein	SACOL_RS08520	SACOL1670	-	hypothetical protein	hypothetical protein	Protein of unknown function (DUF1292)	Cytoplasmic		no predicted signal peptide	0
WP_000134779_1	Sargenteus_MSHR1132	MULTISPECIES: DUF1292 domain-containing protein [Staphylococcus]	2317			UPF0473 protein	SACOL_RS08520	SACOL1670	-	hypothetical protein	hypothetical protein	Protein of unknown function (DUF1292)	Cytoplasmic		no predicted signal peptide	0
WP_002483123_1	Ssaprophyticus_ATCC15305	MULTISPECIES: DUF1292 domain-containing protein [Staphylococcus]	2317	YRZB		UPF0473 protein
WP_000134779_1	Saureus_MU50	MULTISPECIES: DUF1292 domain-containing protein [Staphylococcus]	2317			UPF0473 protein	SACOL_RS08520	SACOL1670	-	hypothetical protein	hypothetical protein	Protein of unknown function (DUF1292)	Cytoplasmic		no predicted signal peptide	0
WP_000134779_1	Saureus_USA300LV_CA12	MULTISPECIES: DUF1292 domain-containing protein [Staphylococcus]	2317			UPF0473 protein	SACOL_RS08520	SACOL1670	-	hypothetical protein	hypothetical protein	Protein of unknown function (DUF1292)	Cytoplasmic		no predicted signal peptide	0
WP_025904237_1	Ssciuri_FDA_ARGOS_285	MULTISPECIES: DUF1292 domain-containing protein [Staphylococcus]	2317	YRZB		UPF0473 protein
WP_002466733_1	Swarneri_SG1	MULTISPECIES: DUF1292 domain-containing protein [Staphylococcus]	2317			UPF0473 protein
WP_000134779_1	Saureus_USA300_FPR3757	MULTISPECIES: DUF1292 domain-containing protein [Staphylococcus]	2317			UPF0473 protein	SACOL_RS08520	SACOL1670	-	hypothetical protein	hypothetical protein	Protein of unknown function (DUF1292)	Cytoplasmic		no predicted signal peptide	0
AQM41745_1	Scohnii_SNUDS2	hypothetical protein BZ166_10325 [Staphylococcus cohnii]	2317	YRZB		UPF0473 protein
YP_500228_1	Saureus_NCTC8325	hypothetical protein SAOUHSC_01719 [Staphylococcus aureus subsp_ aureus NCTC 8325]	2317			UPF0473 protein	SAOUHSC_01719		-	hypothetical protein	hypothetical protein	Protein of unknown function (DUF1292)	Cytoplasmic	Intracellular	no predicted signal peptide	0
NP_764853_1	Sepidermidis_ATCC12228	hypothetical protein SE1298 [Staphylococcus epidermidis ATCC 12228]	2317	YRZB		UPF0473 protein
WP_057510475_1	Ssimulans_FDA_ARGOS_383	MULTISPECIES: hypothetical protein [Staphylococcus]	2318
WP_016425161_1	Sschleiferi_2317_03	MULTISPECIES: hypothetical protein [Staphylococcus]	2318
WP_002433847_1	Scapitis_AYP1020	MULTISPECIES: hypothetical protein [Staphylococcus]	2318
WP_011275680_1	Shaemolyticus_JCSC1435	MULTISPECIES: hypothetical protein [Staphylococcus]	2318
WP_002507515_1	Sequorum_C2014	MULTISPECIES: membrane protein [Staphylococcus]	2318
WP_001244298_1	Saureus_USA300LV_CA12	MULTISPECIES: membrane protein [Staphylococcus]	2318				SACOL_RS08100	SACOL1590	-	membrane protein	membrane protein	Orf78 (ac78)	Cytoplasmic Membrane		no predicted signal peptide	2
WP_011303032_1	Ssaprophyticus_ATCC15305	MULTISPECIES: membrane protein [Staphylococcus]	2318
WP_002465740_1	Swarneri_SG1	MULTISPECIES: membrane protein [Staphylococcus]	2318
WP_001244296_1	Sargenteus_MSHR1132	MULTISPECIES: membrane protein [Staphylococcus]	2318
WP_001244298_1	Saureus_COL	MULTISPECIES: membrane protein [Staphylococcus]	2318				SACOL_RS08100	SACOL1590	-	membrane protein	membrane protein	Orf78 (ac78)	Cytoplasmic Membrane		no predicted signal peptide	2
WP_001244298_1	Saureus_USA300_FPR3757	MULTISPECIES: membrane protein [Staphylococcus]	2318				SACOL_RS08100	SACOL1590	-	membrane protein	membrane protein	Orf78 (ac78)	Cytoplasmic Membrane		no predicted signal peptide	2
WP_001244298_1	Saureus_MU50	MULTISPECIES: membrane protein [Staphylococcus]	2318				SACOL_RS08100	SACOL1590	-	membrane protein	membrane protein	Orf78 (ac78)	Cytoplasmic Membrane		no predicted signal peptide	2
WP_001244298_1	Saureus_Newman	MULTISPECIES: membrane protein [Staphylococcus]	2318				SACOL_RS08100	SACOL1590	-	membrane protein	membrane protein	Orf78 (ac78)	Cytoplasmic Membrane		no predicted signal peptide	2
AQM41812_1	Scohnii_SNUDS2	hypothetical protein BZ166_10720 [Staphylococcus cohnii]	2318
YP_500142_1	Saureus_NCTC8325	hypothetical protein SAOUHSC_01628 [Staphylococcus aureus subsp_ aureus NCTC 8325]	2318				SAOUHSC_01628		-	hypothetical protein	hypothetical protein	Orf78 (ac78)	Cytoplasmic Membrane	Multi-transmembrane	no predicted signal peptide	2
NP_764771_1	Sepidermidis_ATCC12228	hypothetical protein SE1216 [Staphylococcus epidermidis ATCC 12228]	2318
WP_041613116_1	Scarnosus_SK13	hypothetical protein [Staphylococcus carnosus]	2318
WP_037573873_1	Schromogenes_MU970	hypothetical protein [Staphylococcus chromogenes]	2318
WP_049336125_1	Shominis_K1	hypothetical protein [Staphylococcus hominis]	2318
WP_082021539_1	Shyicus	hypothetical protein [Staphylococcus hyicus]	2318
WP_019168710_1	Sintermedius_NCTC11048	hypothetical protein [Staphylococcus intermedius]	2318
WP_017000249_1	Slentus_050AP	hypothetical protein [Staphylococcus lentus]	2318
WP_026048946_1	Smassiliensis_CCUG55927	hypothetical protein [Staphylococcus massiliensis]	2318
WP_044358933_1	Smicroti	hypothetical protein [Staphylococcus microti]	2318
WP_088592326_1	Ssciuri_FDA_ARGOS_285	hypothetical protein [Staphylococcus sciuri]	2318
WP_002464326_1	Ssimiae_NCTC3000	hypothetical protein [Staphylococcus simiae]	2318
WP_016911700_1	Svitulinus_F1028	hypothetical protein [Staphylococcus vitulinus]	2318
WP_038678544_1	Sxylosus_HKUOPL8	hypothetical protein [Staphylococcus xylosus]	2318
WP_014613832_1	Spseudintermedius_NA45	membrane protein [Staphylococcus pseudintermedius]	2318
YP_500113_1	Saureus_NCTC8325	AtsA/ElaC family protein [Staphylococcus aureus subsp_ aureus NCTC 8325]	2319	RNZ		Zinc phosphodiesterase, which displays some tRNA 3'- processing endonuclease activity. Probably involved in tRNA maturation, by removing a 3'-trailer from precursor tRNA (By similarity)	SAOUHSC_01598		rnz	AtsA/ElaC family protein	AtsA/ElaC family protein	Beta-lactamase superfamily domain	Cytoplasmic	Intracellular	no predicted signal peptide	0
WP_000454064_1	Saureus_Newman	MULTISPECIES: ribonuclease Z [Staphylococcus]	2319	RNZ		Zinc phosphodiesterase, which displays some tRNA 3'- processing endonuclease activity. Probably involved in tRNA maturation, by removing a 3'-trailer from precursor tRNA (By similarity)	SACOL_RS07885	SACOL1548	rnz	ribonuclease Z	ribonuclease Z	Beta-lactamase superfamily domain	Cytoplasmic		no predicted signal peptide	0
WP_002465732_1	Swarneri_SG1	MULTISPECIES: ribonuclease Z [Staphylococcus]	2319	RNZ		Zinc phosphodiesterase, which displays some tRNA 3'- processing endonuclease activity. Probably involved in tRNA maturation, by removing a 3'-trailer from precursor tRNA (By similarity)
WP_002483224_1	Ssaprophyticus_ATCC15305	MULTISPECIES: ribonuclease Z [Staphylococcus]	2319	RNZ		Zinc phosphodiesterase, which displays some tRNA 3'- processing endonuclease activity. Probably involved in tRNA maturation, by removing a 3'-trailer from precursor tRNA (By similarity)
WP_002481002_1	Ssimulans_FDA_ARGOS_383	MULTISPECIES: ribonuclease Z [Staphylococcus]	2319	RNZ		Zinc phosphodiesterase, which displays some tRNA 3'- processing endonuclease activity. Probably involved in tRNA maturation, by removing a 3'-trailer from precursor tRNA (By similarity)
WP_000454064_1	Saureus_COL	MULTISPECIES: ribonuclease Z [Staphylococcus]	2319	RNZ		Zinc phosphodiesterase, which displays some tRNA 3'- processing endonuclease activity. Probably involved in tRNA maturation, by removing a 3'-trailer from precursor tRNA (By similarity)	SACOL_RS07885	SACOL1548	rnz	ribonuclease Z	ribonuclease Z	Beta-lactamase superfamily domain	Cytoplasmic		no predicted signal peptide	0
WP_047796309_1	Scapitis_AYP1020	MULTISPECIES: ribonuclease Z [Staphylococcus]	2319	RNZ		Zinc phosphodiesterase, which displays some tRNA 3'- processing endonuclease activity. Probably involved in tRNA maturation, by removing a 3'-trailer from precursor tRNA (By similarity)
WP_002449876_1	Shominis_K1	MULTISPECIES: ribonuclease Z [Staphylococcus]	2319	RNZ		Zinc phosphodiesterase, which displays some tRNA 3'- processing endonuclease activity. Probably involved in tRNA maturation, by removing a 3'-trailer from precursor tRNA (By similarity)
WP_000454064_1	Saureus_USA300LV_CA12	MULTISPECIES: ribonuclease Z [Staphylococcus]	2319	RNZ		Zinc phosphodiesterase, which displays some tRNA 3'- processing endonuclease activity. Probably involved in tRNA maturation, by removing a 3'-trailer from precursor tRNA (By similarity)	SACOL_RS07885	SACOL1548	rnz	ribonuclease Z	ribonuclease Z	Beta-lactamase superfamily domain	Cytoplasmic		no predicted signal peptide	0
WP_000454063_1	Saureus_MU50	MULTISPECIES: ribonuclease Z [Staphylococcus]	2319	RNZ		Zinc phosphodiesterase, which displays some tRNA 3'- processing endonuclease activity. Probably involved in tRNA maturation, by removing a 3'-trailer from precursor tRNA (By similarity)
WP_011275708_1	Shaemolyticus_JCSC1435	MULTISPECIES: ribonuclease Z [Staphylococcus]	2319	RNZ		Zinc phosphodiesterase, which displays some tRNA 3'- processing endonuclease activity. Probably involved in tRNA maturation, by removing a 3'-trailer from precursor tRNA (By similarity)
WP_000454064_1	Saureus_USA300_FPR3757	MULTISPECIES: ribonuclease Z [Staphylococcus]	2319	RNZ		Zinc phosphodiesterase, which displays some tRNA 3'- processing endonuclease activity. Probably involved in tRNA maturation, by removing a 3'-trailer from precursor tRNA (By similarity)	SACOL_RS07885	SACOL1548	rnz	ribonuclease Z	ribonuclease Z	Beta-lactamase superfamily domain	Cytoplasmic		no predicted signal peptide	0
NP_764742_1	Sepidermidis_ATCC12228	hypothetical protein SE1187 [Staphylococcus epidermidis ATCC 12228]	2319	RNZ		Zinc phosphodiesterase, which displays some tRNA 3'- processing endonuclease activity. Probably involved in tRNA maturation, by removing a 3'-trailer from precursor tRNA (By similarity)
WP_000454058_1	Sargenteus_MSHR1132	ribonuclease Z [Staphylococcus argenteus]	2319	RNZ		Zinc phosphodiesterase, which displays some tRNA 3'- processing endonuclease activity. Probably involved in tRNA maturation, by removing a 3'-trailer from precursor tRNA (By similarity)
WP_065865458_1	Scarnosus_SK13	ribonuclease Z [Staphylococcus carnosus]	2319	RNZ		Zinc phosphodiesterase, which displays some tRNA 3'- processing endonuclease activity. Probably involved in tRNA maturation, by removing a 3'-trailer from precursor tRNA (By similarity)
WP_037573830_1	Schromogenes_MU970	ribonuclease Z [Staphylococcus chromogenes]	2319	RNZ		Zinc phosphodiesterase, which displays some tRNA 3'- processing endonuclease activity. Probably involved in tRNA maturation, by removing a 3'-trailer from precursor tRNA (By similarity)
AQM41829_1	Scohnii_SNUDS2	ribonuclease Z [Staphylococcus cohnii]	2319	RNZ		Zinc phosphodiesterase, which displays some tRNA 3'- processing endonuclease activity. Probably involved in tRNA maturation, by removing a 3'-trailer from precursor tRNA (By similarity)
WP_065338088_1	Sequorum_C2014	ribonuclease Z [Staphylococcus equorum]	2319	RNZ		Zinc phosphodiesterase, which displays some tRNA 3'- processing endonuclease activity. Probably involved in tRNA maturation, by removing a 3'-trailer from precursor tRNA (By similarity)
WP_039645653_1	Shyicus	ribonuclease Z [Staphylococcus hyicus]	2319	RNZ		Zinc phosphodiesterase, which displays some tRNA 3'- processing endonuclease activity. Probably involved in tRNA maturation, by removing a 3'-trailer from precursor tRNA (By similarity)
WP_019168736_1	Sintermedius_NCTC11048	ribonuclease Z [Staphylococcus intermedius]	2319	RNZ		Zinc phosphodiesterase, which displays some tRNA 3'- processing endonuclease activity. Probably involved in tRNA maturation, by removing a 3'-trailer from precursor tRNA (By similarity)
WP_016999130_1	Slentus_050AP	ribonuclease Z [Staphylococcus lentus]	2319	RNZ		Zinc phosphodiesterase, which displays some tRNA 3'- processing endonuclease activity. Probably involved in tRNA maturation, by removing a 3'-trailer from precursor tRNA (By similarity)
WP_009382472_1	Smassiliensis_CCUG55927	ribonuclease Z [Staphylococcus massiliensis]	2319	RNZ		Zinc phosphodiesterase, which displays some tRNA 3'- processing endonuclease activity. Probably involved in tRNA maturation, by removing a 3'-trailer from precursor tRNA (By similarity)
WP_044358902_1	Smicroti	ribonuclease Z [Staphylococcus microti]	2319	RNZ		Zinc phosphodiesterase, which displays some tRNA 3'- processing endonuclease activity. Probably involved in tRNA maturation, by removing a 3'-trailer from precursor tRNA (By similarity)
WP_014613860_1	Spseudintermedius_NA45	ribonuclease Z [Staphylococcus pseudintermedius]	2319	RNZ		Zinc phosphodiesterase, which displays some tRNA 3'- processing endonuclease activity. Probably involved in tRNA maturation, by removing a 3'-trailer from precursor tRNA (By similarity)
WP_050330844_1	Sschleiferi_2317_03	ribonuclease Z [Staphylococcus schleiferi]	2319	RNZ		Zinc phosphodiesterase, which displays some tRNA 3'- processing endonuclease activity. Probably involved in tRNA maturation, by removing a 3'-trailer from precursor tRNA (By similarity)
WP_058592328_1	Ssciuri_FDA_ARGOS_285	ribonuclease Z [Staphylococcus sciuri]	2319	RNZ		Zinc phosphodiesterase, which displays some tRNA 3'- processing endonuclease activity. Probably involved in tRNA maturation, by removing a 3'-trailer from precursor tRNA (By similarity)
WP_002461693_1	Ssimiae_NCTC3000	ribonuclease Z [Staphylococcus simiae]	2319	RNZ		Zinc phosphodiesterase, which displays some tRNA 3'- processing endonuclease activity. Probably involved in tRNA maturation, by removing a 3'-trailer from precursor tRNA (By similarity)
WP_016913043_1	Svitulinus_F1028	ribonuclease Z [Staphylococcus vitulinus]	2319	RNZ		Zinc phosphodiesterase, which displays some tRNA 3'- processing endonuclease activity. Probably involved in tRNA maturation, by removing a 3'-trailer from precursor tRNA (By similarity)
WP_038678530_1	Sxylosus_HKUOPL8	ribonuclease Z [Staphylococcus xylosus]	2319	RNZ		Zinc phosphodiesterase, which displays some tRNA 3'- processing endonuclease activity. Probably involved in tRNA maturation, by removing a 3'-trailer from precursor tRNA (By similarity)
YP_500972_1	Saureus_NCTC8325	50S ribosomal protein L16 [Staphylococcus aureus subsp_ aureus NCTC 8325]	2321	RPLP		Binds 23S rRNA and is also seen to make contacts with the A and possibly P site tRNAs (By similarity)	SAOUHSC_02505		rplP	LSU ribosomal protein L16p (L10e)	50S ribosomal protein L16	Ribosomal protein L16p/L10e	Cytoplasmic	Intracellular	no predicted signal peptide	0
AQM41405_1	Scohnii_SNUDS2	50S ribosomal protein L16 [Staphylococcus cohnii]	2321	RPLP		Binds 23S rRNA and is also seen to make contacts with the A and possibly P site tRNAs (By similarity)
NP_765372_1	Sepidermidis_ATCC12228	50S ribosomal protein L16 [Staphylococcus epidermidis ATCC 12228]	2321	RPLP		Binds 23S rRNA and is also seen to make contacts with the A and possibly P site tRNAs (By similarity)
WP_070044890_1	Slentus_050AP	50S ribosomal protein L16 [Staphylococcus lentus]	2321	RPLP		Binds 23S rRNA and is also seen to make contacts with the A and possibly P site tRNAs (By similarity)
WP_009382791_1	Smassiliensis_CCUG55927	50S ribosomal protein L16 [Staphylococcus massiliensis]	2321	RPLP		Binds 23S rRNA and is also seen to make contacts with the A and possibly P site tRNAs (By similarity)
WP_044359570_1	Smicroti	50S ribosomal protein L16 [Staphylococcus microti]	2321	RPLP		Binds 23S rRNA and is also seen to make contacts with the A and possibly P site tRNAs (By similarity)
WP_017722929_1	Sxylosus_HKUOPL8	50S ribosomal protein L16 [Staphylococcus xylosus]	2321	RPLP		Binds 23S rRNA and is also seen to make contacts with the A and possibly P site tRNAs (By similarity)
WP_002448374_1	Shominis_K1	MULTISPECIES: 50S ribosomal protein L16 [Bacilli]	2321	RPLP		Binds 23S rRNA and is also seen to make contacts with the A and possibly P site tRNAs (By similarity)
WP_000926310_1	Saureus_MU50	MULTISPECIES: 50S ribosomal protein L16 [Bacteria]	2321	RPLP		Binds 23S rRNA and is also seen to make contacts with the A and possibly P site tRNAs (By similarity)	SACOL_RS11745	SACOL2232	rplP	50S ribosomal protein L16	50S ribosomal protein L16	Ribosomal protein L16p/L10e	Cytoplasmic		no predicted signal peptide	0
WP_000926310_1	Saureus_COL	MULTISPECIES: 50S ribosomal protein L16 [Bacteria]	2321	RPLP		Binds 23S rRNA and is also seen to make contacts with the A and possibly P site tRNAs (By similarity)	SACOL_RS11745	SACOL2232	rplP	50S ribosomal protein L16	50S ribosomal protein L16	Ribosomal protein L16p/L10e	Cytoplasmic		no predicted signal peptide	0
WP_000926310_1	Saureus_Newman	MULTISPECIES: 50S ribosomal protein L16 [Bacteria]	2321	RPLP		Binds 23S rRNA and is also seen to make contacts with the A and possibly P site tRNAs (By similarity)	SACOL_RS11745	SACOL2232	rplP	50S ribosomal protein L16	50S ribosomal protein L16	Ribosomal protein L16p/L10e	Cytoplasmic		no predicted signal peptide	0
WP_000926310_1	Sargenteus_MSHR1132	MULTISPECIES: 50S ribosomal protein L16 [Bacteria]	2321	RPLP		Binds 23S rRNA and is also seen to make contacts with the A and possibly P site tRNAs (By similarity)	SACOL_RS11745	SACOL2232	rplP	50S ribosomal protein L16	50S ribosomal protein L16	Ribosomal protein L16p/L10e	Cytoplasmic		no predicted signal peptide	0
WP_000926310_1	Saureus_USA300LV_CA12	MULTISPECIES: 50S ribosomal protein L16 [Bacteria]	2321	RPLP		Binds 23S rRNA and is also seen to make contacts with the A and possibly P site tRNAs (By similarity)	SACOL_RS11745	SACOL2232	rplP	50S ribosomal protein L16	50S ribosomal protein L16	Ribosomal protein L16p/L10e	Cytoplasmic		no predicted signal peptide	0
WP_000926310_1	Saureus_USA300_FPR3757	MULTISPECIES: 50S ribosomal protein L16 [Bacteria]	2321	RPLP		Binds 23S rRNA and is also seen to make contacts with the A and possibly P site tRNAs (By similarity)	SACOL_RS11745	SACOL2232	rplP	50S ribosomal protein L16	50S ribosomal protein L16	Ribosomal protein L16p/L10e	Cytoplasmic		no predicted signal peptide	0
WP_016998807_1	Ssciuri_FDA_ARGOS_285	MULTISPECIES: 50S ribosomal protein L16 [Staphylococcus]	2321	RPLP		Binds 23S rRNA and is also seen to make contacts with the A and possibly P site tRNAs (By similarity)
WP_016911099_1	Svitulinus_F1028	MULTISPECIES: 50S ribosomal protein L16 [Staphylococcus]	2321	RPLP		Binds 23S rRNA and is also seen to make contacts with the A and possibly P site tRNAs (By similarity)
WP_015900970_1	Scarnosus_SK13	MULTISPECIES: 50S ribosomal protein L16 [Staphylococcus]	2321	RPLP		Binds 23S rRNA and is also seen to make contacts with the A and possibly P site tRNAs (By similarity)
WP_002450520_1	Swarneri_SG1	MULTISPECIES: 50S ribosomal protein L16 [Staphylococcus]	2321	RPLP		Binds 23S rRNA and is also seen to make contacts with the A and possibly P site tRNAs (By similarity)
WP_014613219_1	Spseudintermedius_NA45	MULTISPECIES: 50S ribosomal protein L16 [Staphylococcus]	2321	RPLP		Binds 23S rRNA and is also seen to make contacts with the A and possibly P site tRNAs (By similarity)
WP_037567112_1	Shyicus	MULTISPECIES: 50S ribosomal protein L16 [Staphylococcus]	2321	RPLP		Binds 23S rRNA and is also seen to make contacts with the A and possibly P site tRNAs (By similarity)
WP_002432945_1	Ssimiae_NCTC3000	MULTISPECIES: 50S ribosomal protein L16 [Staphylococcus]	2321	RPLP		Binds 23S rRNA and is also seen to make contacts with the A and possibly P site tRNAs (By similarity)
WP_002432945_1	Scapitis_AYP1020	MULTISPECIES: 50S ribosomal protein L16 [Staphylococcus]	2321	RPLP		Binds 23S rRNA and is also seen to make contacts with the A and possibly P site tRNAs (By similarity)
WP_002432945_1	Shaemolyticus_JCSC1435	MULTISPECIES: 50S ribosomal protein L16 [Staphylococcus]	2321	RPLP		Binds 23S rRNA and is also seen to make contacts with the A and possibly P site tRNAs (By similarity)
WP_002482619_1	Ssaprophyticus_ATCC15305	MULTISPECIES: 50S ribosomal protein L16 [Staphylococcus]	2321	RPLP		Binds 23S rRNA and is also seen to make contacts with the A and possibly P site tRNAs (By similarity)
WP_037567112_1	Schromogenes_MU970	MULTISPECIES: 50S ribosomal protein L16 [Staphylococcus]	2321	RPLP		Binds 23S rRNA and is also seen to make contacts with the A and possibly P site tRNAs (By similarity)
WP_016426356_1	Sschleiferi_2317_03	MULTISPECIES: 50S ribosomal protein L16 [Staphylococcus]	2321	RPLP		Binds 23S rRNA and is also seen to make contacts with the A and possibly P site tRNAs (By similarity)
WP_002479564_1	Ssimulans_FDA_ARGOS_383	MULTISPECIES: 50S ribosomal protein L16 [Staphylococcus]	2321	RPLP		Binds 23S rRNA and is also seen to make contacts with the A and possibly P site tRNAs (By similarity)
WP_021338400_1	Sequorum_C2014	MULTISPECIES: 50S ribosomal protein L16 [Staphylococcus]	2321	RPLP		Binds 23S rRNA and is also seen to make contacts with the A and possibly P site tRNAs (By similarity)
WP_014613219_1	Sintermedius_NCTC11048	MULTISPECIES: 50S ribosomal protein L16 [Staphylococcus]	2321	RPLP		Binds 23S rRNA and is also seen to make contacts with the A and possibly P site tRNAs (By similarity)
NP_765256_1	Sepidermidis_ATCC12228	ATP synthase F0F1 subunit gamma [Staphylococcus epidermidis ATCC 12228]	2322	ATPG	ATPS4r	Produces ATP from ADP in the presence of a proton gradient across the membrane. The gamma chain is believed to be important in regulating ATPase activity and the flow of protons through the CF(0) complex (By similarity)
WP_011302681_1	Ssaprophyticus_ATCC15305	ATP synthase subunit gamma [Staphylococcus saprophyticus]	2322	ATPG	ATPS4r	Produces ATP from ADP in the presence of a proton gradient across the membrane. The gamma chain is believed to be important in regulating ATPase activity and the flow of protons through the CF(0) complex (By similarity)
YP_500821_2	Saureus_NCTC8325	F0F1 ATP synthase subunit gamma [Staphylococcus aureus subsp_ aureus NCTC 8325]	2322	ATPG	ATPS4r	Produces ATP from ADP in the presence of a proton gradient across the membrane. The gamma chain is believed to be important in regulating ATPase activity and the flow of protons through the CF(0) complex (By similarity)
WP_046100508_1	Scarnosus_SK13	F0F1 ATP synthase subunit gamma [Staphylococcus carnosus]	2322	ATPG	ATPS4r	Produces ATP from ADP in the presence of a proton gradient across the membrane. The gamma chain is believed to be important in regulating ATPase activity and the flow of protons through the CF(0) complex (By similarity)
WP_037576613_1	Schromogenes_MU970	F0F1 ATP synthase subunit gamma [Staphylococcus chromogenes]	2322	ATPG	ATPS4r	Produces ATP from ADP in the presence of a proton gradient across the membrane. The gamma chain is believed to be important in regulating ATPase activity and the flow of protons through the CF(0) complex (By similarity)
AQM41487_1	Scohnii_SNUDS2	F0F1 ATP synthase subunit gamma [Staphylococcus cohnii]	2322	ATPG	ATPS4r	Produces ATP from ADP in the presence of a proton gradient across the membrane. The gamma chain is believed to be important in regulating ATPase activity and the flow of protons through the CF(0) complex (By similarity)
WP_065338444_1	Sequorum_C2014	F0F1 ATP synthase subunit gamma [Staphylococcus equorum]	2322	ATPG	ATPS4r	Produces ATP from ADP in the presence of a proton gradient across the membrane. The gamma chain is believed to be important in regulating ATPase activity and the flow of protons through the CF(0) complex (By similarity)
WP_087436799_1	Shominis_K1	F0F1 ATP synthase subunit gamma [Staphylococcus hominis]	2322	ATPG	ATPS4r	Produces ATP from ADP in the presence of a proton gradient across the membrane. The gamma chain is believed to be important in regulating ATPase activity and the flow of protons through the CF(0) complex (By similarity)
WP_039644626_1	Shyicus	F0F1 ATP synthase subunit gamma [Staphylococcus hyicus]	2322	ATPG	ATPS4r	Produces ATP from ADP in the presence of a proton gradient across the membrane. The gamma chain is believed to be important in regulating ATPase activity and the flow of protons through the CF(0) complex (By similarity)
WP_019169300_1	Sintermedius_NCTC11048	F0F1 ATP synthase subunit gamma [Staphylococcus intermedius]	2322	ATPG	ATPS4r	Produces ATP from ADP in the presence of a proton gradient across the membrane. The gamma chain is believed to be important in regulating ATPase activity and the flow of protons through the CF(0) complex (By similarity)
WP_016998909_1	Slentus_050AP	F0F1 ATP synthase subunit gamma [Staphylococcus lentus]	2322	ATPG	ATPS4r	Produces ATP from ADP in the presence of a proton gradient across the membrane. The gamma chain is believed to be important in regulating ATPase activity and the flow of protons through the CF(0) complex (By similarity)
WP_009383924_1	Smassiliensis_CCUG55927	F0F1 ATP synthase subunit gamma [Staphylococcus massiliensis]	2322	ATPG	ATPS4r	Produces ATP from ADP in the presence of a proton gradient across the membrane. The gamma chain is believed to be important in regulating ATPase activity and the flow of protons through the CF(0) complex (By similarity)
WP_044359172_1	Smicroti	F0F1 ATP synthase subunit gamma [Staphylococcus microti]	2322	ATPG	ATPS4r	Produces ATP from ADP in the presence of a proton gradient across the membrane. The gamma chain is believed to be important in regulating ATPase activity and the flow of protons through the CF(0) complex (By similarity)
WP_050330391_1	Sschleiferi_2317_03	F0F1 ATP synthase subunit gamma [Staphylococcus schleiferi]	2322	ATPG	ATPS4r	Produces ATP from ADP in the presence of a proton gradient across the membrane. The gamma chain is believed to be important in regulating ATPase activity and the flow of protons through the CF(0) complex (By similarity)
WP_002464814_1	Ssimiae_NCTC3000	F0F1 ATP synthase subunit gamma [Staphylococcus simiae]	2322	ATPG	ATPS4r	Produces ATP from ADP in the presence of a proton gradient across the membrane. The gamma chain is believed to be important in regulating ATPase activity and the flow of protons through the CF(0) complex (By similarity)
WP_016910969_1	Svitulinus_F1028	F0F1 ATP synthase subunit gamma [Staphylococcus vitulinus]	2322	ATPG	ATPS4r	Produces ATP from ADP in the presence of a proton gradient across the membrane. The gamma chain is believed to be important in regulating ATPase activity and the flow of protons through the CF(0) complex (By similarity)
WP_017722093_1	Sxylosus_HKUOPL8	F0F1 ATP synthase subunit gamma [Staphylococcus xylosus]	2322	ATPG	ATPS4r	Produces ATP from ADP in the presence of a proton gradient across the membrane. The gamma chain is believed to be important in regulating ATPase activity and the flow of protons through the CF(0) complex (By similarity)
WP_000157603_1	Saureus_Newman	MULTISPECIES: ATP synthase subunit gamma [Staphylococcus]	2322	ATPG	ATPS4r	Produces ATP from ADP in the presence of a proton gradient across the membrane. The gamma chain is believed to be important in regulating ATPase activity and the flow of protons through the CF(0) complex (By similarity)	SACOL_RS10970	SACOL2096	atpG	ATP synthase subunit gamma	ATP synthase subunit gamma	ATP synthase	no significant prediction		no predicted signal peptide	0
WP_000157603_1	Saureus_COL	MULTISPECIES: ATP synthase subunit gamma [Staphylococcus]	2322	ATPG	ATPS4r	Produces ATP from ADP in the presence of a proton gradient across the membrane. The gamma chain is believed to be important in regulating ATPase activity and the flow of protons through the CF(0) complex (By similarity)	SACOL_RS10970	SACOL2096	atpG	ATP synthase subunit gamma	ATP synthase subunit gamma	ATP synthase	no significant prediction		no predicted signal peptide	0
WP_011275242_1	Shaemolyticus_JCSC1435	MULTISPECIES: ATP synthase subunit gamma [Staphylococcus]	2322	ATPG	ATPS4r	Produces ATP from ADP in the presence of a proton gradient across the membrane. The gamma chain is believed to be important in regulating ATPase activity and the flow of protons through the CF(0) complex (By similarity)
WP_000157603_1	Saureus_USA300_FPR3757	MULTISPECIES: ATP synthase subunit gamma [Staphylococcus]	2322	ATPG	ATPS4r	Produces ATP from ADP in the presence of a proton gradient across the membrane. The gamma chain is believed to be important in regulating ATPase activity and the flow of protons through the CF(0) complex (By similarity)	SACOL_RS10970	SACOL2096	atpG	ATP synthase subunit gamma	ATP synthase subunit gamma	ATP synthase	no significant prediction		no predicted signal peptide	0
WP_000157603_1	Saureus_USA300LV_CA12	MULTISPECIES: ATP synthase subunit gamma [Staphylococcus]	2322	ATPG	ATPS4r	Produces ATP from ADP in the presence of a proton gradient across the membrane. The gamma chain is believed to be important in regulating ATPase activity and the flow of protons through the CF(0) complex (By similarity)	SACOL_RS10970	SACOL2096	atpG	ATP synthase subunit gamma	ATP synthase subunit gamma	ATP synthase	no significant prediction		no predicted signal peptide	0
WP_000157603_1	Sargenteus_MSHR1132	MULTISPECIES: ATP synthase subunit gamma [Staphylococcus]	2322	ATPG	ATPS4r	Produces ATP from ADP in the presence of a proton gradient across the membrane. The gamma chain is believed to be important in regulating ATPase activity and the flow of protons through the CF(0) complex (By similarity)	SACOL_RS10970	SACOL2096	atpG	ATP synthase subunit gamma	ATP synthase subunit gamma	ATP synthase	no significant prediction		no predicted signal peptide	0
WP_000157603_1	Saureus_MU50	MULTISPECIES: ATP synthase subunit gamma [Staphylococcus]	2322	ATPG	ATPS4r	Produces ATP from ADP in the presence of a proton gradient across the membrane. The gamma chain is believed to be important in regulating ATPase activity and the flow of protons through the CF(0) complex (By similarity)	SACOL_RS10970	SACOL2096	atpG	ATP synthase subunit gamma	ATP synthase subunit gamma	ATP synthase	no significant prediction		no predicted signal peptide	0
WP_002435866_1	Scapitis_AYP1020	MULTISPECIES: F0F1 ATP synthase subunit gamma [Staphylococcus]	2322	ATPG	ATPS4r	Produces ATP from ADP in the presence of a proton gradient across the membrane. The gamma chain is believed to be important in regulating ATPase activity and the flow of protons through the CF(0) complex (By similarity)
WP_002466776_1	Swarneri_SG1	MULTISPECIES: F0F1 ATP synthase subunit gamma [Staphylococcus]	2322	ATPG	ATPS4r	Produces ATP from ADP in the presence of a proton gradient across the membrane. The gamma chain is believed to be important in regulating ATPase activity and the flow of protons through the CF(0) complex (By similarity)
WP_002481784_1	Ssimulans_FDA_ARGOS_383	MULTISPECIES: F0F1 ATP synthase subunit gamma [Staphylococcus]	2322	ATPG	ATPS4r	Produces ATP from ADP in the presence of a proton gradient across the membrane. The gamma chain is believed to be important in regulating ATPase activity and the flow of protons through the CF(0) complex (By similarity)
WP_026067008_1	Spseudintermedius_NA45	MULTISPECIES: F0F1 ATP synthase subunit gamma [Staphylococcus]	2322	ATPG	ATPS4r	Produces ATP from ADP in the presence of a proton gradient across the membrane. The gamma chain is believed to be important in regulating ATPase activity and the flow of protons through the CF(0) complex (By similarity)
WP_048540913_1	Ssciuri_FDA_ARGOS_285	MULTISPECIES: F0F1 ATP synthase subunit gamma [Staphylococcus]	2322	ATPG	ATPS4r	Produces ATP from ADP in the presence of a proton gradient across the membrane. The gamma chain is believed to be important in regulating ATPase activity and the flow of protons through the CF(0) complex (By similarity)
WP_001222133_1	Saureus_COL	MULTISPECIES: hypothetical protein [Staphylococcus]	2323				SACOL_RS03465	SACOL0670	-	hypothetical protein	hypothetical protein		Cytoplasmic Membrane		no predicted signal peptide	5
WP_001222133_1	Saureus_USA300_FPR3757	MULTISPECIES: hypothetical protein [Staphylococcus]	2323				SACOL_RS03465	SACOL0670	-	hypothetical protein	hypothetical protein		Cytoplasmic Membrane		no predicted signal peptide	5
WP_011276542_1	Shaemolyticus_JCSC1435	MULTISPECIES: hypothetical protein [Staphylococcus]	2323
WP_002465850_1	Swarneri_SG1	MULTISPECIES: hypothetical protein [Staphylococcus]	2323
WP_001222133_1	Saureus_USA300LV_CA12	MULTISPECIES: hypothetical protein [Staphylococcus]	2323				SACOL_RS03465	SACOL0670	-	hypothetical protein	hypothetical protein		Cytoplasmic Membrane		no predicted signal peptide	5
WP_001222133_1	Saureus_MU50	MULTISPECIES: hypothetical protein [Staphylococcus]	2323				SACOL_RS03465	SACOL0670	-	hypothetical protein	hypothetical protein		Cytoplasmic Membrane		no predicted signal peptide	5
WP_049434578_1	Shominis_K1	MULTISPECIES: hypothetical protein [Staphylococcus]	2323
WP_001222133_1	Saureus_Newman	MULTISPECIES: hypothetical protein [Staphylococcus]	2323				SACOL_RS03465	SACOL0670	-	hypothetical protein	hypothetical protein		Cytoplasmic Membrane		no predicted signal peptide	5
WP_002433107_1	Scapitis_AYP1020	MULTISPECIES: hypothetical protein [Staphylococcus]	2323
WP_011303744_1	Ssaprophyticus_ATCC15305	MULTISPECIES: membrane protein [Staphylococcus]	2323
AQM40654_1	Scohnii_SNUDS2	hypothetical protein BZ166_02480 [Staphylococcus cohnii]	2323
YP_499181_1	Saureus_NCTC8325	hypothetical protein SAOUHSC_00618 [Staphylococcus aureus subsp_ aureus NCTC 8325]	2323				SAOUHSC_00618		-	hypothetical protein	hypothetical protein		Cytoplasmic Membrane	Multi-transmembrane	no predicted signal peptide	5
NP_763943_1	Sepidermidis_ATCC12228	hypothetical protein SE0388 [Staphylococcus epidermidis ATCC 12228]	2323
WP_001222142_1	Sargenteus_MSHR1132	hypothetical protein [Staphylococcus argenteus]	2323
WP_012664293_1	Scarnosus_SK13	hypothetical protein [Staphylococcus carnosus]	2323
WP_037572763_1	Schromogenes_MU970	hypothetical protein [Staphylococcus chromogenes]	2323
WP_065337438_1	Sequorum_C2014	hypothetical protein [Staphylococcus equorum]	2323
WP_039646931_1	Shyicus	hypothetical protein [Staphylococcus hyicus]	2323
WP_019167339_1	Sintermedius_NCTC11048	hypothetical protein [Staphylococcus intermedius]	2323
WP_016999472_1	Slentus_050AP	hypothetical protein [Staphylococcus lentus]	2323
WP_009384632_1	Smassiliensis_CCUG55927	hypothetical protein [Staphylococcus massiliensis]	2323
WP_044360382_1	Smicroti	hypothetical protein [Staphylococcus microti]	2323
WP_063278865_1	Spseudintermedius_NA45	hypothetical protein [Staphylococcus pseudintermedius]	2323
WP_050331711_1	Sschleiferi_2317_03	hypothetical protein [Staphylococcus schleiferi]	2323
WP_048541459_1	Ssciuri_FDA_ARGOS_285	hypothetical protein [Staphylococcus sciuri]	2323
WP_002464923_1	Ssimiae_NCTC3000	hypothetical protein [Staphylococcus simiae]	2323
WP_061054895_1	Ssimulans_FDA_ARGOS_383	hypothetical protein [Staphylococcus simulans]	2323
WP_016912476_1	Svitulinus_F1028	hypothetical protein [Staphylococcus vitulinus]	2323
WP_029377805_1	Sxylosus_HKUOPL8	hypothetical protein [Staphylococcus xylosus]	2323
WP_048540101_1	Ssciuri_FDA_ARGOS_285	MULTISPECIES: hypothetical protein [Staphylococcus]	2324
WP_042355600_1	Sargenteus_MSHR1132	MULTISPECIES: hypothetical protein [Staphylococcus]	2324
WP_002448546_1	Shominis_K1	MULTISPECIES: hypothetical protein [Staphylococcus]	2324
WP_002479503_1	Ssimulans_FDA_ARGOS_383	MULTISPECIES: hypothetical protein [Staphylococcus]	2324
WP_000636857_1	Saureus_Newman	MULTISPECIES: multidrug resistance efflux pump SepA [Staphylococcus]	2324				SACOL_RS11345	SACOL2158	sepA	multidrug resistance efflux pump SepA	multidrug resistance efflux pump SepA	Multidrug Resistance efflux pump	Cytoplasmic Membrane		no predicted signal peptide	4
WP_000636857_1	Saureus_COL	MULTISPECIES: multidrug resistance efflux pump SepA [Staphylococcus]	2324				SACOL_RS11345	SACOL2158	sepA	multidrug resistance efflux pump SepA	multidrug resistance efflux pump SepA	Multidrug Resistance efflux pump	Cytoplasmic Membrane		no predicted signal peptide	4
WP_011302632_1	Ssaprophyticus_ATCC15305	MULTISPECIES: multidrug resistance efflux pump SepA [Staphylococcus]	2324
WP_011275185_1	Shaemolyticus_JCSC1435	MULTISPECIES: multidrug resistance efflux pump SepA [Staphylococcus]	2324
WP_000636857_1	Saureus_USA300LV_CA12	MULTISPECIES: multidrug resistance efflux pump SepA [Staphylococcus]	2324				SACOL_RS11345	SACOL2158	sepA	multidrug resistance efflux pump SepA	multidrug resistance efflux pump SepA	Multidrug Resistance efflux pump	Cytoplasmic Membrane		no predicted signal peptide	4
WP_000636857_1	Saureus_MU50	MULTISPECIES: multidrug resistance efflux pump SepA [Staphylococcus]	2324				SACOL_RS11345	SACOL2158	sepA	multidrug resistance efflux pump SepA	multidrug resistance efflux pump SepA	Multidrug Resistance efflux pump	Cytoplasmic Membrane		no predicted signal peptide	4
WP_000636857_1	Saureus_USA300_FPR3757	MULTISPECIES: multidrug resistance efflux pump SepA [Staphylococcus]	2324				SACOL_RS11345	SACOL2158	sepA	multidrug resistance efflux pump SepA	multidrug resistance efflux pump SepA	Multidrug Resistance efflux pump	Cytoplasmic Membrane		no predicted signal peptide	4
WP_002466494_1	Swarneri_SG1	MULTISPECIES: multidrug resistance protein SepA [Staphylococcus]	2324
WP_002432814_1	Scapitis_AYP1020	MULTISPECIES: multidrug resistance protein SepA [Staphylococcus]	2324
WP_019168476_1	Sintermedius_NCTC11048	SepA family multidrug efflux transporter [Staphylococcus intermedius]	2324
YP_500891_1	Saureus_NCTC8325	hypothetical protein SAOUHSC_02419 [Staphylococcus aureus subsp_ aureus NCTC 8325]	2324				SAOUHSC_02419		sepA	hypothetical protein	hypothetical protein	Multidrug Resistance efflux pump	Cytoplasmic Membrane	Multi-transmembrane	no predicted signal peptide	4
NP_765313_1	Sepidermidis_ATCC12228	hypothetical protein SE1758 [Staphylococcus epidermidis ATCC 12228]	2324
WP_016998983_1	Slentus_050AP	hypothetical protein [Staphylococcus lentus]	2324
WP_009384825_1	Smassiliensis_CCUG55927	hypothetical protein [Staphylococcus massiliensis]	2324
WP_044361538_1	Smicroti	hypothetical protein [Staphylococcus microti]	2324
WP_016912649_1	Svitulinus_F1028	hypothetical protein [Staphylococcus vitulinus]	2324
WP_015900914_1	Scarnosus_SK13	multidrug resistance protein SepA [Staphylococcus carnosus]	2324
WP_037574677_1	Schromogenes_MU970	multidrug resistance protein SepA [Staphylococcus chromogenes]	2324
AQM41446_1	Scohnii_SNUDS2	multidrug resistance protein SepA [Staphylococcus cohnii]	2324
WP_065338492_1	Sequorum_C2014	multidrug resistance protein SepA [Staphylococcus equorum]	2324
WP_039644532_1	Shyicus	multidrug resistance protein SepA [Staphylococcus hyicus]	2324
WP_014613283_1	Spseudintermedius_NA45	multidrug resistance protein SepA [Staphylococcus pseudintermedius]	2324
WP_050330319_1	Sschleiferi_2317_03	multidrug resistance protein SepA [Staphylococcus schleiferi]	2324
WP_088177442_1	Ssimiae_NCTC3000	multidrug resistance protein SepA [Staphylococcus simiae]	2324
WP_029378551_1	Sxylosus_HKUOPL8	multidrug resistance protein SepA [Staphylococcus xylosus]	2324
WP_002480556_1	Ssimulans_FDA_ARGOS_383	MULTISPECIES: nucleotidyltransferase [Staphylococcus]	2325	YLBM		UPF0348 protein
WP_000843611_1	Saureus_MU50	MULTISPECIES: nucleotidyltransferase [Staphylococcus]	2325	YLBM		UPF0348 protein	SACOL_RS05795	SACOL1135	-	hypothetical protein	hypothetical protein	HIGH Nucleotidyl Transferase	no significant prediction		no predicted signal peptide	0
WP_000843611_1	Saureus_USA300LV_CA12	MULTISPECIES: nucleotidyltransferase [Staphylococcus]	2325	YLBM		UPF0348 protein	SACOL_RS05795	SACOL1135	-	hypothetical protein	hypothetical protein	HIGH Nucleotidyl Transferase	no significant prediction		no predicted signal peptide	0
WP_011303392_1	Ssaprophyticus_ATCC15305	MULTISPECIES: nucleotidyltransferase [Staphylococcus]	2325	YLBM		UPF0348 protein
WP_000843611_1	Saureus_USA300_FPR3757	MULTISPECIES: nucleotidyltransferase [Staphylococcus]	2325	YLBM		UPF0348 protein	SACOL_RS05795	SACOL1135	-	hypothetical protein	hypothetical protein	HIGH Nucleotidyl Transferase	no significant prediction		no predicted signal peptide	0
WP_011276103_1	Shaemolyticus_JCSC1435	MULTISPECIES: nucleotidyltransferase [Staphylococcus]	2325	YLBM		UPF0348 protein
WP_015365178_1	Swarneri_SG1	MULTISPECIES: nucleotidyltransferase [Staphylococcus]	2325	YLBM		UPF0348 protein
WP_000843611_1	Saureus_COL	MULTISPECIES: nucleotidyltransferase [Staphylococcus]	2325	YLBM		UPF0348 protein	SACOL_RS05795	SACOL1135	-	hypothetical protein	hypothetical protein	HIGH Nucleotidyl Transferase	no significant prediction		no predicted signal peptide	0
WP_000843611_1	Saureus_Newman	MULTISPECIES: nucleotidyltransferase [Staphylococcus]	2325	YLBM		UPF0348 protein	SACOL_RS05795	SACOL1135	-	hypothetical protein	hypothetical protein	HIGH Nucleotidyl Transferase	no significant prediction		no predicted signal peptide	0
AQM40316_1	Scohnii_SNUDS2	hypothetical protein BZ166_00245 [Staphylococcus cohnii]	2325	YLBM		UPF0348 protein
YP_499622_1	Saureus_NCTC8325	hypothetical protein SAOUHSC_01076 [Staphylococcus aureus subsp_ aureus NCTC 8325]	2325	YLBM		UPF0348 protein	SAOUHSC_01076		-	hypothetical protein	hypothetical protein	HIGH Nucleotidyl Transferase	no significant prediction	Intracellular	no predicted signal peptide	0
NP_764380_1	Sepidermidis_ATCC12228	hypothetical protein SE0825 [Staphylococcus epidermidis ATCC 12228]	2325	YLBM		UPF0348 protein
WP_000843596_1	Sargenteus_MSHR1132	nucleotidyltransferase [Staphylococcus argenteus]	2325	YLBM		UPF0348 protein
WP_047796143_1	Scapitis_AYP1020	nucleotidyltransferase [Staphylococcus capitis]	2325	YLBM		UPF0348 protein
WP_065865594_1	Scarnosus_SK13	nucleotidyltransferase [Staphylococcus carnosus]	2325	YLBM		UPF0348 protein
WP_037571686_1	Schromogenes_MU970	nucleotidyltransferase [Staphylococcus chromogenes]	2325	YLBM		UPF0348 protein
WP_065337755_1	Sequorum_C2014	nucleotidyltransferase [Staphylococcus equorum]	2325	YLBM		UPF0348 protein
WP_087436948_1	Shominis_K1	nucleotidyltransferase [Staphylococcus hominis]	2325	YLBM		UPF0348 protein
WP_039646259_1	Shyicus	nucleotidyltransferase [Staphylococcus hyicus]	2325	YLBM		UPF0348 protein
WP_019168155_1	Sintermedius_NCTC11048	nucleotidyltransferase [Staphylococcus intermedius]	2325	YLBM		UPF0348 protein
WP_070045724_1	Slentus_050AP	nucleotidyltransferase [Staphylococcus lentus]	2325	YLBM		UPF0348 protein
WP_009384467_1	Smassiliensis_CCUG55927	nucleotidyltransferase [Staphylococcus massiliensis]	2325	YLBM		UPF0348 protein
WP_044359828_1	Smicroti	nucleotidyltransferase [Staphylococcus microti]	2325	YLBM		UPF0348 protein
WP_037543279_1	Spseudintermedius_NA45	nucleotidyltransferase [Staphylococcus pseudintermedius]	2325	YLBM		UPF0348 protein
WP_050331328_1	Sschleiferi_2317_03	nucleotidyltransferase [Staphylococcus schleiferi]	2325	YLBM		UPF0348 protein
WP_002462478_1	Ssimiae_NCTC3000	nucleotidyltransferase [Staphylococcus simiae]	2325	YLBM		UPF0348 protein
WP_016912841_1	Svitulinus_F1028	nucleotidyltransferase [Staphylococcus vitulinus]	2325	YLBM		UPF0348 protein
WP_029379043_1	Sxylosus_HKUOPL8	nucleotidyltransferase [Staphylococcus xylosus]	2325	YLBM		UPF0348 protein
WP_058591324_1	Ssciuri_FDA_ARGOS_285	nucleotidyltransferase, partial [Staphylococcus sciuri]	2325	YLBM		UPF0348 protein
WP_037551171_1	Scapitis_AYP1020	MULTISPECIES: nicotinate phosphoribosyltransferase [Staphylococcus]	2326	PNCB	NAPRT,NCTPPRT	nicotinate phosphoribosyltransferase
WP_000284431_1	Saureus_COL	MULTISPECIES: nicotinate phosphoribosyltransferase [Staphylococcus]	2326	PNCB	NAPRT,NCTPPRT	nicotinate phosphoribosyltransferase	SACOL_RS10325	SACOL1975	-	nicotinate phosphoribosyltransferase	nicotinate phosphoribosyltransferase	Nicotinate phosphoribosyltransferase (NAPRTase) family	Cytoplasmic		no predicted signal peptide	0
WP_000284431_1	Saureus_USA300LV_CA12	MULTISPECIES: nicotinate phosphoribosyltransferase [Staphylococcus]	2326	PNCB	NAPRT,NCTPPRT	nicotinate phosphoribosyltransferase	SACOL_RS10325	SACOL1975	-	nicotinate phosphoribosyltransferase	nicotinate phosphoribosyltransferase	Nicotinate phosphoribosyltransferase (NAPRTase) family	Cytoplasmic		no predicted signal peptide	0
WP_002481689_1	Ssimulans_FDA_ARGOS_383	MULTISPECIES: nicotinate phosphoribosyltransferase [Staphylococcus]	2326	PNCB	NAPRT,NCTPPRT	nicotinate phosphoribosyltransferase
WP_000284436_1	Saureus_MU50	MULTISPECIES: nicotinate phosphoribosyltransferase [Staphylococcus]	2326	PNCB	NAPRT,NCTPPRT	nicotinate phosphoribosyltransferase
WP_011302757_1	Ssaprophyticus_ATCC15305	MULTISPECIES: nicotinate phosphoribosyltransferase [Staphylococcus]	2326	PNCB	NAPRT,NCTPPRT	nicotinate phosphoribosyltransferase
WP_000284444_1	Sargenteus_MSHR1132	MULTISPECIES: nicotinate phosphoribosyltransferase [Staphylococcus]	2326	PNCB	NAPRT,NCTPPRT	nicotinate phosphoribosyltransferase
WP_000284431_1	Saureus_Newman	MULTISPECIES: nicotinate phosphoribosyltransferase [Staphylococcus]	2326	PNCB	NAPRT,NCTPPRT	nicotinate phosphoribosyltransferase	SACOL_RS10325	SACOL1975	-	nicotinate phosphoribosyltransferase	nicotinate phosphoribosyltransferase	Nicotinate phosphoribosyltransferase (NAPRTase) family	Cytoplasmic		no predicted signal peptide	0
WP_000284431_1	Saureus_USA300_FPR3757	MULTISPECIES: nicotinate phosphoribosyltransferase [Staphylococcus]	2326	PNCB	NAPRT,NCTPPRT	nicotinate phosphoribosyltransferase	SACOL_RS10325	SACOL1975	-	nicotinate phosphoribosyltransferase	nicotinate phosphoribosyltransferase	Nicotinate phosphoribosyltransferase (NAPRTase) family	Cytoplasmic		no predicted signal peptide	0
WP_011275345_1	Shaemolyticus_JCSC1435	MULTISPECIES: nicotinate phosphoribosyltransferase [Staphylococcus]	2326	PNCB	NAPRT,NCTPPRT	nicotinate phosphoribosyltransferase
YP_500623_2	Saureus_NCTC8325	nicotinate phosphoribosyltransferase [Staphylococcus aureus subsp_ aureus NCTC 8325]	2326	PNCB	NAPRT,NCTPPRT	nicotinate phosphoribosyltransferase
WP_065865294_1	Scarnosus_SK13	nicotinate phosphoribosyltransferase [Staphylococcus carnosus]	2326	PNCB	NAPRT,NCTPPRT	nicotinate phosphoribosyltransferase
WP_037575729_1	Schromogenes_MU970	nicotinate phosphoribosyltransferase [Staphylococcus chromogenes]	2326	PNCB	NAPRT,NCTPPRT	nicotinate phosphoribosyltransferase
AQM41553_1	Scohnii_SNUDS2	nicotinate phosphoribosyltransferase [Staphylococcus cohnii]	2326	PNCB	NAPRT,NCTPPRT	nicotinate phosphoribosyltransferase
NP_765152_1	Sepidermidis_ATCC12228	nicotinate phosphoribosyltransferase [Staphylococcus epidermidis ATCC 12228]	2326	PNCB	NAPRT,NCTPPRT	nicotinate phosphoribosyltransferase
WP_065338363_1	Sequorum_C2014	nicotinate phosphoribosyltransferase [Staphylococcus equorum]	2326	PNCB	NAPRT,NCTPPRT	nicotinate phosphoribosyltransferase
WP_079335369_1	Shominis_K1	nicotinate phosphoribosyltransferase [Staphylococcus hominis]	2326	PNCB	NAPRT,NCTPPRT	nicotinate phosphoribosyltransferase
WP_039644761_1	Shyicus	nicotinate phosphoribosyltransferase [Staphylococcus hyicus]	2326	PNCB	NAPRT,NCTPPRT	nicotinate phosphoribosyltransferase
WP_019169335_1	Sintermedius_NCTC11048	nicotinate phosphoribosyltransferase [Staphylococcus intermedius]	2326	PNCB	NAPRT,NCTPPRT	nicotinate phosphoribosyltransferase
WP_016999067_1	Slentus_050AP	nicotinate phosphoribosyltransferase [Staphylococcus lentus]	2326	PNCB	NAPRT,NCTPPRT	nicotinate phosphoribosyltransferase
WP_009384061_1	Smassiliensis_CCUG55927	nicotinate phosphoribosyltransferase [Staphylococcus massiliensis]	2326	PNCB	NAPRT,NCTPPRT	nicotinate phosphoribosyltransferase
WP_044360641_1	Smicroti	nicotinate phosphoribosyltransferase [Staphylococcus microti]	2326	PNCB	NAPRT,NCTPPRT	nicotinate phosphoribosyltransferase
WP_065354133_1	Spseudintermedius_NA45	nicotinate phosphoribosyltransferase [Staphylococcus pseudintermedius]	2326	PNCB	NAPRT,NCTPPRT	nicotinate phosphoribosyltransferase
WP_050330522_1	Sschleiferi_2317_03	nicotinate phosphoribosyltransferase [Staphylococcus schleiferi]	2326	PNCB	NAPRT,NCTPPRT	nicotinate phosphoribosyltransferase
WP_058591868_1	Ssciuri_FDA_ARGOS_285	nicotinate phosphoribosyltransferase [Staphylococcus sciuri]	2326	PNCB	NAPRT,NCTPPRT	nicotinate phosphoribosyltransferase
WP_002464729_1	Ssimiae_NCTC3000	nicotinate phosphoribosyltransferase [Staphylococcus simiae]	2326	PNCB	NAPRT,NCTPPRT	nicotinate phosphoribosyltransferase
WP_016911690_1	Svitulinus_F1028	nicotinate phosphoribosyltransferase [Staphylococcus vitulinus]	2326	PNCB	NAPRT,NCTPPRT	nicotinate phosphoribosyltransferase
WP_015364850_1	Swarneri_SG1	nicotinate phosphoribosyltransferase [Staphylococcus warneri]	2326	PNCB	NAPRT,NCTPPRT	nicotinate phosphoribosyltransferase
WP_029378955_1	Sxylosus_HKUOPL8	nicotinate phosphoribosyltransferase [Staphylococcus xylosus]	2326	PNCB	NAPRT,NCTPPRT	nicotinate phosphoribosyltransferase
WP_000097470_1	Sargenteus_MSHR1132	MULTISPECIES: transcription termination/antitermination protein NusA [Staphylococcus]	2327	NUSA		factor NusA
WP_000097462_1	Saureus_COL	MULTISPECIES: transcription termination/antitermination protein NusA [Staphylococcus]	2327	NUSA		factor NusA	SACOL_RS06560	SACOL1285	nusA	transcription termination/antitermination protein NusA	transcription termination/antitermination protein NusA	NusA N-terminal domain	Cytoplasmic		no predicted signal peptide	0
WP_000097460_1	Saureus_MU50	MULTISPECIES: transcription termination/antitermination protein NusA [Staphylococcus]	2327	NUSA		factor NusA
WP_015365073_1	Swarneri_SG1	MULTISPECIES: transcription termination/antitermination protein NusA [Staphylococcus]	2327	NUSA		factor NusA
WP_037587793_1	Ssciuri_FDA_ARGOS_285	MULTISPECIES: transcription termination/antitermination protein NusA [Staphylococcus]	2327	NUSA		factor NusA
WP_002483457_1	Ssaprophyticus_ATCC15305	MULTISPECIES: transcription termination/antitermination protein NusA [Staphylococcus]	2327	NUSA		factor NusA
WP_000097462_1	Saureus_USA300_FPR3757	MULTISPECIES: transcription termination/antitermination protein NusA [Staphylococcus]	2327	NUSA		factor NusA	SACOL_RS06560	SACOL1285	nusA	transcription termination/antitermination protein NusA	transcription termination/antitermination protein NusA	NusA N-terminal domain	Cytoplasmic		no predicted signal peptide	0
WP_002480704_1	Ssimulans_FDA_ARGOS_383	MULTISPECIES: transcription termination/antitermination protein NusA [Staphylococcus]	2327	NUSA		factor NusA
WP_011275934_1	Shaemolyticus_JCSC1435	MULTISPECIES: transcription termination/antitermination protein NusA [Staphylococcus]	2327	NUSA		factor NusA
WP_002436342_1	Scapitis_AYP1020	MULTISPECIES: transcription termination/antitermination protein NusA [Staphylococcus]	2327	NUSA		factor NusA
WP_000097462_1	Saureus_Newman	MULTISPECIES: transcription termination/antitermination protein NusA [Staphylococcus]	2327	NUSA		factor NusA	SACOL_RS06560	SACOL1285	nusA	transcription termination/antitermination protein NusA	transcription termination/antitermination protein NusA	NusA N-terminal domain	Cytoplasmic		no predicted signal peptide	0
YP_499776_1	Saureus_NCTC8325	transcription elongation factor NusA [Staphylococcus aureus subsp_ aureus NCTC 8325]	2327	NUSA		factor NusA	SAOUHSC_01243		nusA	Transcription termination protein NusA	transcription elongation factor NusA	NusA N-terminal domain	Cytoplasmic	Intracellular	no predicted signal peptide	0
NP_764497_1	Sepidermidis_ATCC12228	transcription elongation factor NusA [Staphylococcus epidermidis ATCC 12228]	2327	NUSA		factor NusA
WP_000097472_1	Saureus_USA300LV_CA12	transcription termination/antitermination protein NusA [Staphylococcus aureus]	2327	NUSA		factor NusA
WP_065865541_1	Scarnosus_SK13	transcription termination/antitermination protein NusA [Staphylococcus carnosus]	2327	NUSA		factor NusA
WP_037573362_1	Schromogenes_MU970	transcription termination/antitermination protein NusA [Staphylococcus chromogenes]	2327	NUSA		factor NusA
AQM42008_1	Scohnii_SNUDS2	transcription termination/antitermination protein NusA [Staphylococcus cohnii]	2327	NUSA		factor NusA
WP_065337851_1	Sequorum_C2014	transcription termination/antitermination protein NusA [Staphylococcus equorum]	2327	NUSA		factor NusA
WP_087436537_1	Shominis_K1	transcription termination/antitermination protein NusA [Staphylococcus hominis]	2327	NUSA		factor NusA
WP_039646034_1	Shyicus	transcription termination/antitermination protein NusA [Staphylococcus hyicus]	2327	NUSA		factor NusA
WP_019169518_1	Sintermedius_NCTC11048	transcription termination/antitermination protein NusA [Staphylococcus intermedius]	2327	NUSA		factor NusA
WP_016998620_1	Slentus_050AP	transcription termination/antitermination protein NusA [Staphylococcus lentus]	2327	NUSA		factor NusA
WP_009381745_1	Smassiliensis_CCUG55927	transcription termination/antitermination protein NusA [Staphylococcus massiliensis]	2327	NUSA		factor NusA
WP_044358779_1	Smicroti	transcription termination/antitermination protein NusA [Staphylococcus microti]	2327	NUSA		factor NusA
WP_015729050_1	Spseudintermedius_NA45	transcription termination/antitermination protein NusA [Staphylococcus pseudintermedius]	2327	NUSA		factor NusA
WP_050331192_1	Sschleiferi_2317_03	transcription termination/antitermination protein NusA [Staphylococcus schleiferi]	2327	NUSA		factor NusA
WP_002464263_1	Ssimiae_NCTC3000	transcription termination/antitermination protein NusA [Staphylococcus simiae]	2327	NUSA		factor NusA
WP_016910768_1	Svitulinus_F1028	transcription termination/antitermination protein NusA [Staphylococcus vitulinus]	2327	NUSA		factor NusA
WP_029377464_1	Sxylosus_HKUOPL8	transcription termination/antitermination protein NusA [Staphylococcus xylosus]	2327	NUSA		factor NusA
WP_046099256_1	Scarnosus_SK13	16S rRNA (uracil(1498)-N(3))-methyltransferase [Staphylococcus carnosus]	2328	RSME		Specifically methylates the N3 position of the uracil ring of uridine 1498 (m3U1498) in 16S rRNA. Acts on the fully assembled 30S ribosomal subunit (By similarity)
WP_037574056_1	Schromogenes_MU970	16S rRNA (uracil(1498)-N(3))-methyltransferase [Staphylococcus chromogenes]	2328	RSME		Specifically methylates the N3 position of the uracil ring of uridine 1498 (m3U1498) in 16S rRNA. Acts on the fully assembled 30S ribosomal subunit (By similarity)
AQM41771_1	Scohnii_SNUDS2	16S rRNA (uracil(1498)-N(3))-methyltransferase [Staphylococcus cohnii]	2328	RSME		Specifically methylates the N3 position of the uracil ring of uridine 1498 (m3U1498) in 16S rRNA. Acts on the fully assembled 30S ribosomal subunit (By similarity)
WP_065338140_1	Sequorum_C2014	16S rRNA (uracil(1498)-N(3))-methyltransferase [Staphylococcus equorum]	2328	RSME		Specifically methylates the N3 position of the uracil ring of uridine 1498 (m3U1498) in 16S rRNA. Acts on the fully assembled 30S ribosomal subunit (By similarity)
WP_087436186_1	Shominis_K1	16S rRNA (uracil(1498)-N(3))-methyltransferase [Staphylococcus hominis]	2328	RSME		Specifically methylates the N3 position of the uracil ring of uridine 1498 (m3U1498) in 16S rRNA. Acts on the fully assembled 30S ribosomal subunit (By similarity)
WP_039645502_1	Shyicus	16S rRNA (uracil(1498)-N(3))-methyltransferase [Staphylococcus hyicus]	2328	RSME		Specifically methylates the N3 position of the uracil ring of uridine 1498 (m3U1498) in 16S rRNA. Acts on the fully assembled 30S ribosomal subunit (By similarity)
WP_019168651_1	Sintermedius_NCTC11048	16S rRNA (uracil(1498)-N(3))-methyltransferase [Staphylococcus intermedius]	2328	RSME		Specifically methylates the N3 position of the uracil ring of uridine 1498 (m3U1498) in 16S rRNA. Acts on the fully assembled 30S ribosomal subunit (By similarity)
WP_016998562_1	Slentus_050AP	16S rRNA (uracil(1498)-N(3))-methyltransferase [Staphylococcus lentus]	2328	RSME		Specifically methylates the N3 position of the uracil ring of uridine 1498 (m3U1498) in 16S rRNA. Acts on the fully assembled 30S ribosomal subunit (By similarity)
WP_009382592_1	Smassiliensis_CCUG55927	16S rRNA (uracil(1498)-N(3))-methyltransferase [Staphylococcus massiliensis]	2328	RSME		Specifically methylates the N3 position of the uracil ring of uridine 1498 (m3U1498) in 16S rRNA. Acts on the fully assembled 30S ribosomal subunit (By similarity)
WP_044361119_1	Smicroti	16S rRNA (uracil(1498)-N(3))-methyltransferase [Staphylococcus microti]	2328	RSME		Specifically methylates the N3 position of the uracil ring of uridine 1498 (m3U1498) in 16S rRNA. Acts on the fully assembled 30S ribosomal subunit (By similarity)
WP_014613779_1	Spseudintermedius_NA45	16S rRNA (uracil(1498)-N(3))-methyltransferase [Staphylococcus pseudintermedius]	2328	RSME		Specifically methylates the N3 position of the uracil ring of uridine 1498 (m3U1498) in 16S rRNA. Acts on the fully assembled 30S ribosomal subunit (By similarity)
WP_050330782_1	Sschleiferi_2317_03	16S rRNA (uracil(1498)-N(3))-methyltransferase [Staphylococcus schleiferi]	2328	RSME		Specifically methylates the N3 position of the uracil ring of uridine 1498 (m3U1498) in 16S rRNA. Acts on the fully assembled 30S ribosomal subunit (By similarity)
WP_088592321_1	Ssciuri_FDA_ARGOS_285	16S rRNA (uracil(1498)-N(3))-methyltransferase [Staphylococcus sciuri]	2328	RSME		Specifically methylates the N3 position of the uracil ring of uridine 1498 (m3U1498) in 16S rRNA. Acts on the fully assembled 30S ribosomal subunit (By similarity)
WP_040802389_1	Ssimiae_NCTC3000	16S rRNA (uracil(1498)-N(3))-methyltransferase [Staphylococcus simiae]	2328	RSME		Specifically methylates the N3 position of the uracil ring of uridine 1498 (m3U1498) in 16S rRNA. Acts on the fully assembled 30S ribosomal subunit (By similarity)
WP_016910860_1	Svitulinus_F1028	16S rRNA (uracil(1498)-N(3))-methyltransferase [Staphylococcus vitulinus]	2328	RSME		Specifically methylates the N3 position of the uracil ring of uridine 1498 (m3U1498) in 16S rRNA. Acts on the fully assembled 30S ribosomal subunit (By similarity)
WP_029377163_1	Sxylosus_HKUOPL8	16S rRNA (uracil(1498)-N(3))-methyltransferase [Staphylococcus xylosus]	2328	RSME		Specifically methylates the N3 position of the uracil ring of uridine 1498 (m3U1498) in 16S rRNA. Acts on the fully assembled 30S ribosomal subunit (By similarity)
YP_500190_1	Saureus_NCTC8325	16S ribosomal RNA methyltransferase RsmE [Staphylococcus aureus subsp_ aureus NCTC 8325]	2328	RSME		Specifically methylates the N3 position of the uracil ring of uridine 1498 (m3U1498) in 16S rRNA. Acts on the fully assembled 30S ribosomal subunit (By similarity)	SAOUHSC_01680		rsmE	16S rRNA (uracil(1498)-N(3))-methyltransferase	16S rRNA (uracil(1498)-N(3))-methyltransferase	RNA methyltransferase	no significant prediction	Intracellular	no predicted signal peptide	0
NP_764819_1	Sepidermidis_ATCC12228	16S ribosomal RNA methyltransferase RsmE [Staphylococcus epidermidis ATCC 12228]	2328	RSME		Specifically methylates the N3 position of the uracil ring of uridine 1498 (m3U1498) in 16S rRNA. Acts on the fully assembled 30S ribosomal subunit (By similarity)
WP_002465678_1	Swarneri_SG1	MULTISPECIES: 16S rRNA (uracil(1498)-N(3))-methyltransferase [Staphylococcus]	2328	RSME		Specifically methylates the N3 position of the uracil ring of uridine 1498 (m3U1498) in 16S rRNA. Acts on the fully assembled 30S ribosomal subunit (By similarity)
WP_001190128_1	Saureus_USA300LV_CA12	MULTISPECIES: 16S rRNA (uracil(1498)-N(3))-methyltransferase [Staphylococcus]	2328	RSME		Specifically methylates the N3 position of the uracil ring of uridine 1498 (m3U1498) in 16S rRNA. Acts on the fully assembled 30S ribosomal subunit (By similarity)	SACOL_RS08330	SACOL1634	rsmE	16S rRNA (uracil(1498)-N(3))-methyltransferase	16S rRNA (uracil(1498)-N(3))-methyltransferase	RNA methyltransferase	no significant prediction		no predicted signal peptide	0
WP_001190128_1	Saureus_USA300_FPR3757	MULTISPECIES: 16S rRNA (uracil(1498)-N(3))-methyltransferase [Staphylococcus]	2328	RSME		Specifically methylates the N3 position of the uracil ring of uridine 1498 (m3U1498) in 16S rRNA. Acts on the fully assembled 30S ribosomal subunit (By similarity)	SACOL_RS08330	SACOL1634	rsmE	16S rRNA (uracil(1498)-N(3))-methyltransferase	16S rRNA (uracil(1498)-N(3))-methyltransferase	RNA methyltransferase	no significant prediction		no predicted signal peptide	0
WP_002436722_1	Scapitis_AYP1020	MULTISPECIES: 16S rRNA (uracil(1498)-N(3))-methyltransferase [Staphylococcus]	2328	RSME		Specifically methylates the N3 position of the uracil ring of uridine 1498 (m3U1498) in 16S rRNA. Acts on the fully assembled 30S ribosomal subunit (By similarity)
WP_011275636_1	Shaemolyticus_JCSC1435	MULTISPECIES: 16S rRNA (uracil(1498)-N(3))-methyltransferase [Staphylococcus]	2328	RSME		Specifically methylates the N3 position of the uracil ring of uridine 1498 (m3U1498) in 16S rRNA. Acts on the fully assembled 30S ribosomal subunit (By similarity)
WP_001190128_1	Saureus_COL	MULTISPECIES: 16S rRNA (uracil(1498)-N(3))-methyltransferase [Staphylococcus]	2328	RSME		Specifically methylates the N3 position of the uracil ring of uridine 1498 (m3U1498) in 16S rRNA. Acts on the fully assembled 30S ribosomal subunit (By similarity)	SACOL_RS08330	SACOL1634	rsmE	16S rRNA (uracil(1498)-N(3))-methyltransferase	16S rRNA (uracil(1498)-N(3))-methyltransferase	RNA methyltransferase	no significant prediction		no predicted signal peptide	0
WP_001190120_1	Saureus_MU50	MULTISPECIES: 16S rRNA (uracil(1498)-N(3))-methyltransferase [Staphylococcus]	2328	RSME		Specifically methylates the N3 position of the uracil ring of uridine 1498 (m3U1498) in 16S rRNA. Acts on the fully assembled 30S ribosomal subunit (By similarity)
WP_001190128_1	Saureus_Newman	MULTISPECIES: 16S rRNA (uracil(1498)-N(3))-methyltransferase [Staphylococcus]	2328	RSME		Specifically methylates the N3 position of the uracil ring of uridine 1498 (m3U1498) in 16S rRNA. Acts on the fully assembled 30S ribosomal subunit (By similarity)	SACOL_RS08330	SACOL1634	rsmE	16S rRNA (uracil(1498)-N(3))-methyltransferase	16S rRNA (uracil(1498)-N(3))-methyltransferase	RNA methyltransferase	no significant prediction		no predicted signal peptide	0
WP_011302995_1	Ssaprophyticus_ATCC15305	MULTISPECIES: 16S rRNA (uracil(1498)-N(3))-methyltransferase [Staphylococcus]	2328	RSME		Specifically methylates the N3 position of the uracil ring of uridine 1498 (m3U1498) in 16S rRNA. Acts on the fully assembled 30S ribosomal subunit (By similarity)
WP_001190137_1	Sargenteus_MSHR1132	MULTISPECIES: 16S rRNA (uracil(1498)-N(3))-methyltransferase [Staphylococcus]	2328	RSME		Specifically methylates the N3 position of the uracil ring of uridine 1498 (m3U1498) in 16S rRNA. Acts on the fully assembled 30S ribosomal subunit (By similarity)
WP_002481072_1	Ssimulans_FDA_ARGOS_383	MULTISPECIES: 16S rRNA (uracil(1498)-N(3))-methyltransferase [Staphylococcus]	2328	RSME		Specifically methylates the N3 position of the uracil ring of uridine 1498 (m3U1498) in 16S rRNA. Acts on the fully assembled 30S ribosomal subunit (By similarity)
WP_000633692_1	Saureus_USA300LV_CA12	MULTISPECIES: ribosomal-processing cysteine protease Prp [Staphylococcus]	2329			Protein of unknown function (DUF464)	SACOL_RS08675	SACOL1701	-	hypothetical protein	hypothetical protein	Cysteine protease Prp	no significant prediction		no predicted signal peptide	0
WP_002507408_1	Sequorum_C2014	MULTISPECIES: ribosomal-processing cysteine protease Prp [Staphylococcus]	2329	YSXB		ribosomal protein
WP_037588433_1	Ssciuri_FDA_ARGOS_285	MULTISPECIES: ribosomal-processing cysteine protease Prp [Staphylococcus]	2329	YSXB		ribosomal protein
WP_014613715_1	Spseudintermedius_NA45	MULTISPECIES: ribosomal-processing cysteine protease Prp [Staphylococcus]	2329	YSXB		ribosomal protein
WP_002448953_1	Shominis_K1	MULTISPECIES: ribosomal-processing cysteine protease Prp [Staphylococcus]	2329	YSXB		ribosomal protein
WP_000633692_1	Saureus_MU50	MULTISPECIES: ribosomal-processing cysteine protease Prp [Staphylococcus]	2329			Protein of unknown function (DUF464)	SACOL_RS08675	SACOL1701	-	hypothetical protein	hypothetical protein	Cysteine protease Prp	no significant prediction		no predicted signal peptide	0
WP_002436010_1	Scapitis_AYP1020	MULTISPECIES: ribosomal-processing cysteine protease Prp [Staphylococcus]	2329	YSXB		ribosomal protein
WP_002481129_1	Ssimulans_FDA_ARGOS_383	MULTISPECIES: ribosomal-processing cysteine protease Prp [Staphylococcus]	2329			(ribosomal) protein
WP_000633692_1	Saureus_COL	MULTISPECIES: ribosomal-processing cysteine protease Prp [Staphylococcus]	2329			Protein of unknown function (DUF464)	SACOL_RS08675	SACOL1701	-	hypothetical protein	hypothetical protein	Cysteine protease Prp	no significant prediction		no predicted signal peptide	0
WP_011302945_1	Ssaprophyticus_ATCC15305	MULTISPECIES: ribosomal-processing cysteine protease Prp [Staphylococcus]	2329	YSXB		ribosomal protein
WP_016911518_1	Svitulinus_F1028	MULTISPECIES: ribosomal-processing cysteine protease Prp [Staphylococcus]	2329	YSXB		ribosomal protein
WP_000633692_1	Saureus_Newman	MULTISPECIES: ribosomal-processing cysteine protease Prp [Staphylococcus]	2329			Protein of unknown function (DUF464)	SACOL_RS08675	SACOL1701	-	hypothetical protein	hypothetical protein	Cysteine protease Prp	no significant prediction		no predicted signal peptide	0
WP_000633692_1	Saureus_USA300_FPR3757	MULTISPECIES: ribosomal-processing cysteine protease Prp [Staphylococcus]	2329			Protein of unknown function (DUF464)	SACOL_RS08675	SACOL1701	-	hypothetical protein	hypothetical protein	Cysteine protease Prp	no significant prediction		no predicted signal peptide	0
WP_011275572_1	Shaemolyticus_JCSC1435	MULTISPECIES: ribosomal-processing cysteine protease Prp [Staphylococcus]	2329			(ribosomal) protein
WP_000633694_1	Sargenteus_MSHR1132	MULTISPECIES: ribosomal-processing cysteine protease Prp [Staphylococcus]	2329			Protein of unknown function (DUF464)
AQM41719_1	Scohnii_SNUDS2	hypothetical protein BZ166_10165 [Staphylococcus cohnii]	2329	YSXB		ribosomal protein
YP_500261_1	Saureus_NCTC8325	hypothetical protein SAOUHSC_01756 [Staphylococcus aureus subsp_ aureus NCTC 8325]	2329			Protein of unknown function (DUF464)	SAOUHSC_01756		-	hypothetical protein	hypothetical protein	Cysteine protease Prp	no significant prediction	Intracellular	no predicted signal peptide	0
NP_764884_1	Sepidermidis_ATCC12228	hypothetical protein SE1329 [Staphylococcus epidermidis ATCC 12228]	2329	YSXB		ribosomal protein
WP_065865421_1	Scarnosus_SK13	ribosomal-processing cysteine protease Prp [Staphylococcus carnosus]	2329			(ribosomal) protein
WP_037574236_1	Schromogenes_MU970	ribosomal-processing cysteine protease Prp [Staphylococcus chromogenes]	2329	YSXB		ribosomal protein
WP_039645382_1	Shyicus	ribosomal-processing cysteine protease Prp [Staphylococcus hyicus]	2329	YSXB		ribosomal protein
WP_019169496_1	Sintermedius_NCTC11048	ribosomal-processing cysteine protease Prp [Staphylococcus intermedius]	2329	YSXB		ribosomal protein
WP_016999276_1	Slentus_050AP	ribosomal-processing cysteine protease Prp [Staphylococcus lentus]	2329	YSXB		ribosomal protein
WP_017176471_1	Smassiliensis_CCUG55927	ribosomal-processing cysteine protease Prp [Staphylococcus massiliensis]	2329	YSXB		ribosomal protein
WP_044360230_1	Smicroti	ribosomal-processing cysteine protease Prp [Staphylococcus microti]	2329	YSXB		ribosomal protein
WP_050330730_1	Sschleiferi_2317_03	ribosomal-processing cysteine protease Prp [Staphylococcus schleiferi]	2329	YSXB		ribosomal protein
WP_002463023_1	Ssimiae_NCTC3000	ribosomal-processing cysteine protease Prp [Staphylococcus simiae]	2329			Protein of unknown function (DUF464)
WP_015364932_1	Swarneri_SG1	ribosomal-processing cysteine protease Prp [Staphylococcus warneri]	2329	YSXB		ribosomal protein
WP_026113597_1	Sxylosus_HKUOPL8	ribosomal-processing cysteine protease Prp [Staphylococcus xylosus]	2329	YSXB		ribosomal protein
WP_011276210_1	Shaemolyticus_JCSC1435	MULTISPECIES: hypothetical protein [Staphylococcus]	2330
WP_001795833_1	Saureus_COL	MULTISPECIES: hypothetical protein [Staphylococcus]	2330				SACOL_RS05225	SACOL1024	-	hypothetical protein	hypothetical protein	YueH-like protein	Cytoplasmic Membrane		no predicted signal peptide	0
WP_023015819_1	Ssimulans_FDA_ARGOS_383	MULTISPECIES: hypothetical protein [Staphylococcus]	2330
WP_001795833_1	Saureus_USA300_FPR3757	MULTISPECIES: hypothetical protein [Staphylococcus]	2330				SACOL_RS05225	SACOL1024	-	hypothetical protein	hypothetical protein	YueH-like protein	Cytoplasmic Membrane		no predicted signal peptide	0
WP_000608863_1	Sargenteus_MSHR1132	MULTISPECIES: hypothetical protein [Staphylococcus]	2330
WP_023350573_1	Scapitis_AYP1020	MULTISPECIES: hypothetical protein [Staphylococcus]	2330
WP_015365212_1	Swarneri_SG1	MULTISPECIES: hypothetical protein [Staphylococcus]	2330
WP_039646457_1	Shyicus	MULTISPECIES: hypothetical protein [Staphylococcus]	2330
WP_002448049_1	Shominis_K1	MULTISPECIES: hypothetical protein [Staphylococcus]	2330
WP_025905650_1	Ssciuri_FDA_ARGOS_285	MULTISPECIES: hypothetical protein [Staphylococcus]	2330
WP_001795833_1	Saureus_USA300LV_CA12	MULTISPECIES: hypothetical protein [Staphylococcus]	2330				SACOL_RS05225	SACOL1024	-	hypothetical protein	hypothetical protein	YueH-like protein	Cytoplasmic Membrane		no predicted signal peptide	0
WP_001795833_1	Saureus_MU50	MULTISPECIES: hypothetical protein [Staphylococcus]	2330				SACOL_RS05225	SACOL1024	-	hypothetical protein	hypothetical protein	YueH-like protein	Cytoplasmic Membrane		no predicted signal peptide	0
WP_001795833_1	Saureus_Newman	MULTISPECIES: hypothetical protein [Staphylococcus]	2330				SACOL_RS05225	SACOL1024	-	hypothetical protein	hypothetical protein	YueH-like protein	Cytoplasmic Membrane		no predicted signal peptide	0
WP_011303471_1	Ssaprophyticus_ATCC15305	MULTISPECIES: hypothetical protein [Staphylococcus]	2330
AQM40389_1	Scohnii_SNUDS2	hypothetical protein BZ166_00750 [Staphylococcus cohnii]	2330
YP_499508_1	Saureus_NCTC8325	hypothetical protein SAOUHSC_00955 [Staphylococcus aureus subsp_ aureus NCTC 8325]	2330				SAOUHSC_00955		-	hypothetical protein	hypothetical protein	YueH-like protein	Cytoplasmic Membrane	Intracellular	no predicted signal peptide	0
NP_764274_1	Sepidermidis_ATCC12228	hypothetical protein SE0719 [Staphylococcus epidermidis ATCC 12228]	2330
WP_083195495_1	Scarnosus_SK13	hypothetical protein [Staphylococcus carnosus]	2330
WP_037572127_1	Schromogenes_MU970	hypothetical protein [Staphylococcus chromogenes]	2330
WP_081289128_1	Sequorum_C2014	hypothetical protein [Staphylococcus equorum]	2330
WP_019167263_1	Sintermedius_NCTC11048	hypothetical protein [Staphylococcus intermedius]	2330
WP_017000856_1	Slentus_050AP	hypothetical protein [Staphylococcus lentus]	2330
WP_009383566_1	Smassiliensis_CCUG55927	hypothetical protein [Staphylococcus massiliensis]	2330
WP_044360592_1	Smicroti	hypothetical protein [Staphylococcus microti]	2330
WP_014614344_1	Spseudintermedius_NA45	hypothetical protein [Staphylococcus pseudintermedius]	2330
WP_050331432_1	Sschleiferi_2317_03	hypothetical protein [Staphylococcus schleiferi]	2330
WP_002464612_1	Ssimiae_NCTC3000	hypothetical protein [Staphylococcus simiae]	2330
WP_016911647_1	Svitulinus_F1028	hypothetical protein [Staphylococcus vitulinus]	2330
WP_029379131_1	Sxylosus_HKUOPL8	hypothetical protein [Staphylococcus xylosus]	2330
WP_000617735_1	Saureus_Newman	MULTISPECIES: ribosomal subunit interface protein [Staphylococcus]	2331	RAIA		Ribosomal subunit interface protein	SAUSA300_RS03960	SAUSA300_0736	saHPF	ribosomal subunit interface protein	ribosomal subunit interface protein	Sigma 54 modulation/S30EA ribosomal protein C terminus	Cytoplasmic		no predicted signal peptide	0
WP_002450920_1	Swarneri_SG1	MULTISPECIES: ribosomal subunit interface protein [Staphylococcus]	2331	RAIA		Ribosomal subunit interface protein
WP_011303632_1	Ssaprophyticus_ATCC15305	MULTISPECIES: ribosomal subunit interface protein [Staphylococcus]	2331	RAIA		Ribosomal subunit interface protein
WP_000617735_1	Saureus_USA300LV_CA12	MULTISPECIES: ribosomal subunit interface protein [Staphylococcus]	2331	RAIA		Ribosomal subunit interface protein	SAUSA300_RS03960	SAUSA300_0736	saHPF	ribosomal subunit interface protein	ribosomal subunit interface protein	Sigma 54 modulation/S30EA ribosomal protein C terminus	Cytoplasmic		no predicted signal peptide	0
WP_000617735_1	Saureus_USA300_FPR3757	MULTISPECIES: ribosomal subunit interface protein [Staphylococcus]	2331	RAIA		Ribosomal subunit interface protein	SAUSA300_RS03960	SAUSA300_0736	saHPF	ribosomal subunit interface protein	ribosomal subunit interface protein	Sigma 54 modulation/S30EA ribosomal protein C terminus	Cytoplasmic		no predicted signal peptide	0
WP_000617735_1	Saureus_MU50	MULTISPECIES: ribosomal subunit interface protein [Staphylococcus]	2331	RAIA		Ribosomal subunit interface protein	SAUSA300_RS03960	SAUSA300_0736	saHPF	ribosomal subunit interface protein	ribosomal subunit interface protein	Sigma 54 modulation/S30EA ribosomal protein C terminus	Cytoplasmic		no predicted signal peptide	0
WP_037567877_1	Shyicus	MULTISPECIES: ribosomal subunit interface protein [Staphylococcus]	2331	RAIA		Ribosomal subunit interface protein
WP_016424517_1	Sschleiferi_2317_03	MULTISPECIES: ribosomal subunit interface protein [Staphylococcus]	2331	RAIA		Ribosomal subunit interface protein
WP_000617737_1	Sargenteus_MSHR1132	MULTISPECIES: ribosomal subunit interface protein [Staphylococcus]	2331	RAIA		Ribosomal subunit interface protein
WP_023350658_1	Scapitis_AYP1020	MULTISPECIES: ribosomal subunit interface protein [Staphylococcus]	2331	RAIA		Ribosomal subunit interface protein
WP_011276401_1	Shaemolyticus_JCSC1435	MULTISPECIES: ribosomal subunit interface protein [Staphylococcus]	2331	RAIA		Ribosomal subunit interface protein
WP_002481543_1	Ssimulans_FDA_ARGOS_383	MULTISPECIES: ribosome-associated translation inhibitor RaiA [Staphylococcus]	2331	RAIA		Ribosomal subunit interface protein
WP_014614506_1	Spseudintermedius_NA45	MULTISPECIES: ribosome-associated translation inhibitor RaiA [Staphylococcus]	2331	RAIA		Ribosomal subunit interface protein
WP_002508278_1	Sequorum_C2014	MULTISPECIES: ribosome-associated translation inhibitor RaiA [Staphylococcus]	2331	RAIA		Ribosomal subunit interface protein
WP_002448103_1	Shominis_K1	MULTISPECIES: ribosome-associated translation inhibitor RaiA [Staphylococcus]	2331	RAIA		Ribosomal subunit interface protein
WP_058591615_1	Ssciuri_FDA_ARGOS_285	MULTISPECIES: ribosome-associated translation inhibitor RaiA [Staphylococcus]	2331	RAIA		Ribosomal subunit interface protein
YP_499325_1	Saureus_NCTC8325	hypothetical protein SAOUHSC_00767 [Staphylococcus aureus subsp_ aureus NCTC 8325]	2331	RAIA		Ribosomal subunit interface protein	SAOUHSC_00767		saHPF	hypothetical protein	hypothetical protein	Sigma 54 modulation/S30EA ribosomal protein C terminus	Cytoplasmic	Intracellular	no predicted signal peptide	0
NP_764089_1	Sepidermidis_ATCC12228	hypothetical protein SE0534 [Staphylococcus epidermidis ATCC 12228]	2331	RAIA		Ribosomal subunit interface protein
WP_000617732_1	Saureus_COL	ribosomal subunit interface protein [Staphylococcus aureus]	2331	RAIA		Ribosomal subunit interface protein	SACOL_RS04190	SACOL0815	saHPF	ribosomal subunit interface protein	ribosomal subunit interface protein	Sigma 54 modulation/S30EA ribosomal protein C terminus	Cytoplasmic		no predicted signal peptide	0
WP_037572494_1	Schromogenes_MU970	ribosomal subunit interface protein [Staphylococcus chromogenes]	2331	RAIA		Ribosomal subunit interface protein
AQM40548_1	Scohnii_SNUDS2	ribosomal subunit interface protein [Staphylococcus cohnii]	2331	RAIA		Ribosomal subunit interface protein
WP_009383074_1	Smassiliensis_CCUG55927	ribosomal subunit interface protein [Staphylococcus massiliensis]	2331	RAIA		Ribosomal subunit interface protein
WP_044358670_1	Smicroti	ribosomal subunit interface protein [Staphylococcus microti]	2331	RAIA		Ribosomal subunit interface protein
WP_016912669_1	Svitulinus_F1028	ribosomal subunit interface protein [Staphylococcus vitulinus]	2331	RAIA		Ribosomal subunit interface protein
WP_029377674_1	Sxylosus_HKUOPL8	ribosomal subunit interface protein [Staphylococcus xylosus]	2331	RAIA		Ribosomal subunit interface protein
WP_065865733_1	Scarnosus_SK13	ribosome-associated translation inhibitor RaiA [Staphylococcus carnosus]	2331	RAIA		Ribosomal subunit interface protein
WP_019168506_1	Sintermedius_NCTC11048	ribosome-associated translation inhibitor RaiA [Staphylococcus intermedius]	2331	RAIA		Ribosomal subunit interface protein
WP_017000801_1	Slentus_050AP	ribosome-associated translation inhibitor RaiA [Staphylococcus lentus]	2331	RAIA		Ribosomal subunit interface protein
WP_002464843_1	Ssimiae_NCTC3000	ribosome-associated translation inhibitor RaiA [Staphylococcus simiae]	2331	RAIA		Ribosomal subunit interface protein
WP_000948331_1	Saureus_COL	MULTISPECIES: antitoxin MazE [Staphylococcus]	2332				SACOL_RS10780	SACOL2059	mazE	antitoxin MazE	antitoxin MazE		Extracellular		no predicted signal peptide	0
WP_011302702_1	Ssaprophyticus_ATCC15305	MULTISPECIES: antitoxin MazE [Staphylococcus]	2332
WP_000948331_1	Saureus_USA300LV_CA12	MULTISPECIES: antitoxin MazE [Staphylococcus]	2332				SACOL_RS10780	SACOL2059	mazE	antitoxin MazE	antitoxin MazE		Extracellular		no predicted signal peptide	0
WP_000948331_1	Saureus_MU50	MULTISPECIES: antitoxin MazE [Staphylococcus]	2332				SACOL_RS10780	SACOL2059	mazE	antitoxin MazE	antitoxin MazE		Extracellular		no predicted signal peptide	0
WP_011275271_1	Shaemolyticus_JCSC1435	MULTISPECIES: antitoxin MazE [Staphylococcus]	2332
WP_000948331_1	Saureus_Newman	MULTISPECIES: antitoxin MazE [Staphylococcus]	2332				SACOL_RS10780	SACOL2059	mazE	antitoxin MazE	antitoxin MazE		Extracellular		no predicted signal peptide	0
WP_000948331_1	Saureus_USA300_FPR3757	MULTISPECIES: antitoxin MazE [Staphylococcus]	2332				SACOL_RS10780	SACOL2059	mazE	antitoxin MazE	antitoxin MazE		Extracellular		no predicted signal peptide	0
WP_002448681_1	Shominis_K1	MULTISPECIES: hypothetical protein [Bacilli]	2332
WP_048540868_1	Ssciuri_FDA_ARGOS_285	MULTISPECIES: hypothetical protein [Staphylococcus]	2332
WP_017722121_1	Sxylosus_HKUOPL8	MULTISPECIES: hypothetical protein [Staphylococcus]	2332
WP_014613378_1	Spseudintermedius_NA45	MULTISPECIES: hypothetical protein [Staphylococcus]	2332
WP_015900820_1	Scarnosus_SK13	MULTISPECIES: hypothetical protein [Staphylococcus]	2332
WP_002451626_1	Swarneri_SG1	MULTISPECIES: hypothetical protein [Staphylococcus]	2332
WP_002435513_1	Scapitis_AYP1020	MULTISPECIES: hypothetical protein [Staphylococcus]	2332
WP_002507108_1	Sequorum_C2014	MULTISPECIES: hypothetical protein [Staphylococcus]	2332
WP_016426487_1	Sschleiferi_2317_03	MULTISPECIES: hypothetical protein [Staphylococcus]	2332
AQM41508_1	Scohnii_SNUDS2	antitoxin MazE [Staphylococcus cohnii]	2332
WP_002465155_1	Ssimiae_NCTC3000	antitoxin MazE [Staphylococcus simiae]	2332
WP_096754318_1	Ssimulans_FDA_ARGOS_383	antitoxin MazE [Staphylococcus simulans]	2332
YP_500783_1	Saureus_NCTC8325	hypothetical protein SAOUHSC_02304 [Staphylococcus aureus subsp_ aureus NCTC 8325]	2332				SAOUHSC_02304		mazE	hypothetical protein	hypothetical protein		Extracellular	Intracellular	no predicted signal peptide	0
NP_765228_1	Sepidermidis_ATCC12228	hypothetical protein SE1673 [Staphylococcus epidermidis ATCC 12228]	2332
WP_000936600_1	Sargenteus_MSHR1132	hypothetical protein [Staphylococcus argenteus]	2332
WP_037577177_1	Schromogenes_MU970	hypothetical protein [Staphylococcus chromogenes]	2332
WP_039644674_1	Shyicus	hypothetical protein [Staphylococcus hyicus]	2332
WP_019169265_1	Sintermedius_NCTC11048	hypothetical protein [Staphylococcus intermedius]	2332
WP_016999693_1	Slentus_050AP	hypothetical protein [Staphylococcus lentus]	2332
WP_009383894_1	Smassiliensis_CCUG55927	hypothetical protein [Staphylococcus massiliensis]	2332
WP_044359206_1	Smicroti	hypothetical protein [Staphylococcus microti]	2332
WP_016910943_1	Svitulinus_F1028	hypothetical protein [Staphylococcus vitulinus]	2332
WP_037573782_1	Schromogenes_MU970	(d)CMP kinase [Staphylococcus chromogenes]	2333	CMK	CYTK1,CYTK2,UMPK,URIDK2r	cytidine monophosphate kinase
WP_039645686_1	Shyicus	(d)CMP kinase [Staphylococcus hyicus]	2333	CMK	CYTK1,CYTK2,UMPK,URIDK2r	cytidine monophosphate kinase
WP_019167596_1	Sintermedius_NCTC11048	(d)CMP kinase [Staphylococcus intermedius]	2333	CMK	CYTK1,CYTK2,UMPK,URIDK2r	cytidine monophosphate kinase
WP_016999992_1	Slentus_050AP	(d)CMP kinase [Staphylococcus lentus]	2333	CMK	CYTK1,CYTK2,UMPK,URIDK2r	cytidine monophosphate kinase
WP_009382441_1	Smassiliensis_CCUG55927	(d)CMP kinase [Staphylococcus massiliensis]	2333	CMK	CYTK1,CYTK2,UMPK,URIDK2r	cytidine monophosphate kinase
WP_044358877_1	Smicroti	(d)CMP kinase [Staphylococcus microti]	2333	CMK	CYTK1,CYTK2,UMPK,URIDK2r	cytidine monophosphate kinase
WP_065354220_1	Spseudintermedius_NA45	(d)CMP kinase [Staphylococcus pseudintermedius]	2333	CMK	CYTK1,CYTK2,UMPK,URIDK2r	cytidine monophosphate kinase
WP_050330859_1	Sschleiferi_2317_03	(d)CMP kinase [Staphylococcus schleiferi]	2333	CMK	CYTK1,CYTK2,UMPK,URIDK2r	cytidine monophosphate kinase
WP_002463041_1	Ssimiae_NCTC3000	(d)CMP kinase [Staphylococcus simiae]	2333	CMK	CYTK1,CYTK2,UMPK,URIDK2r	cytidine monophosphate kinase
WP_096754651_1	Ssimulans_FDA_ARGOS_383	(d)CMP kinase [Staphylococcus simulans]	2333	CMK	CYTK1,CYTK2,UMPK,URIDK2r	cytidine monophosphate kinase
WP_016912116_1	Svitulinus_F1028	(d)CMP kinase [Staphylococcus vitulinus]	2333	CMK	CYTK1,CYTK2,UMPK,URIDK2r	cytidine monophosphate kinase
WP_029377247_1	Sxylosus_HKUOPL8	(d)CMP kinase [Staphylococcus xylosus]	2333	CMK	CYTK1,CYTK2,UMPK,URIDK2r	cytidine monophosphate kinase
WP_002465786_1	Swarneri_SG1	MULTISPECIES: (d)CMP kinase [Staphylococcus]	2333	CMK	CYTK1,CYTK2,UMPK,URIDK2r	cytidine monophosphate kinase
WP_025907081_1	Ssciuri_FDA_ARGOS_285	MULTISPECIES: (d)CMP kinase [Staphylococcus]	2333	CMK	CYTK1,CYTK2,UMPK,URIDK2r	cytidine monophosphate kinase
WP_002507562_1	Sequorum_C2014	MULTISPECIES: (d)CMP kinase [Staphylococcus]	2333	CMK	CYTK1,CYTK2,UMPK,URIDK2r	cytidine monophosphate kinase
WP_002433890_1	Scapitis_AYP1020	MULTISPECIES: (d)CMP kinase [Staphylococcus]	2333	CMK	CYTK1,CYTK2,UMPK,URIDK2r	cytidine monophosphate kinase
WP_002449771_1	Shominis_K1	MULTISPECIES: (d)CMP kinase [Staphylococcus]	2333	CMK	CYTK1,CYTK2,UMPK,URIDK2r	cytidine monophosphate kinase
WP_000644396_1	Sargenteus_MSHR1132	MULTISPECIES: (d)CMP kinase [Staphylococcus]	2333	CMK	CYTK1,CYTK2,UMPK,URIDK2r	cytidine monophosphate kinase
WP_000644391_1	Saureus_MU50	MULTISPECIES: cytidylate kinase [Staphylococcus]	2333	CMK	CYTK1,CYTK2,UMPK,URIDK2r	cytidine monophosphate kinase	SACOL_RS07740	SACOL1518	cmk	cytidylate kinase	cytidylate kinase	Cytidylate kinase	Cytoplasmic		no predicted signal peptide	0
WP_011275729_1	Shaemolyticus_JCSC1435	MULTISPECIES: cytidylate kinase [Staphylococcus]	2333	CMK	CYTK1,CYTK2,UMPK,URIDK2r	cytidine monophosphate kinase
WP_000644391_1	Saureus_COL	MULTISPECIES: cytidylate kinase [Staphylococcus]	2333	CMK	CYTK1,CYTK2,UMPK,URIDK2r	cytidine monophosphate kinase	SACOL_RS07740	SACOL1518	cmk	cytidylate kinase	cytidylate kinase	Cytidylate kinase	Cytoplasmic		no predicted signal peptide	0
WP_000644391_1	Saureus_USA300LV_CA12	MULTISPECIES: cytidylate kinase [Staphylococcus]	2333	CMK	CYTK1,CYTK2,UMPK,URIDK2r	cytidine monophosphate kinase	SACOL_RS07740	SACOL1518	cmk	cytidylate kinase	cytidylate kinase	Cytidylate kinase	Cytoplasmic		no predicted signal peptide	0
WP_002483244_1	Ssaprophyticus_ATCC15305	MULTISPECIES: cytidylate kinase [Staphylococcus]	2333	CMK	CYTK1,CYTK2,UMPK,URIDK2r	cytidine monophosphate kinase
WP_000644391_1	Saureus_USA300_FPR3757	MULTISPECIES: cytidylate kinase [Staphylococcus]	2333	CMK	CYTK1,CYTK2,UMPK,URIDK2r	cytidine monophosphate kinase	SACOL_RS07740	SACOL1518	cmk	cytidylate kinase	cytidylate kinase	Cytidylate kinase	Cytoplasmic		no predicted signal peptide	0
WP_000644391_1	Saureus_Newman	MULTISPECIES: cytidylate kinase [Staphylococcus]	2333	CMK	CYTK1,CYTK2,UMPK,URIDK2r	cytidine monophosphate kinase	SACOL_RS07740	SACOL1518	cmk	cytidylate kinase	cytidylate kinase	Cytidylate kinase	Cytoplasmic		no predicted signal peptide	0
YP_500015_2	Saureus_NCTC8325	cytidylate kinase [Staphylococcus aureus subsp_ aureus NCTC 8325]	2333	CMK	CYTK1,CYTK2,UMPK,URIDK2r	cytidine monophosphate kinase
WP_015900358_1	Scarnosus_SK13	cytidylate kinase [Staphylococcus carnosus]	2333	CMK	CYTK1,CYTK2,UMPK,URIDK2r	cytidine monophosphate kinase
AQM41845_1	Scohnii_SNUDS2	cytidylate kinase [Staphylococcus cohnii]	2333	CMK	CYTK1,CYTK2,UMPK,URIDK2r	cytidine monophosphate kinase
NP_764721_1	Sepidermidis_ATCC12228	cytidylate kinase [Staphylococcus epidermidis ATCC 12228]	2333	CMK	CYTK1,CYTK2,UMPK,URIDK2r	cytidine monophosphate kinase
WP_002448741_1	Shominis_K1	MULTISPECIES: RNA chaperone Hfq [Bacilli]	2334	HFQ		RNA chaperone that binds small regulatory RNA (sRNAs) and mRNAs to facilitate mRNA translational regulation in response to envelope stress, environmental stress and changes in metabolite concentrations. Also binds with high specificity to tRNAs (By similarity)
WP_016424961_1	Sschleiferi_2317_03	MULTISPECIES: RNA chaperone Hfq [Staphylococcus]	2334	HFQ		RNA chaperone that binds small regulatory RNA (sRNAs) and mRNAs to facilitate mRNA translational regulation in response to envelope stress, environmental stress and changes in metabolite concentrations. Also binds with high specificity to tRNAs (By similarity)
WP_000561358_1	Saureus_MU50	MULTISPECIES: RNA chaperone Hfq [Staphylococcus]	2334	HFQ		RNA chaperone that binds small regulatory RNA (sRNAs) and mRNAs to facilitate mRNA translational regulation in response to envelope stress, environmental stress and changes in metabolite concentrations. Also binds with high specificity to tRNAs (By similarity)	SACOL_RS06745	SACOL1324	hfq	RNA-binding protein Hfq	RNA-binding protein Hfq	Hfq protein	Cytoplasmic		no predicted signal peptide	0
WP_058591434_1	Ssciuri_FDA_ARGOS_285	MULTISPECIES: RNA chaperone Hfq [Staphylococcus]	2334	HFQ		RNA chaperone that binds small regulatory RNA (sRNAs) and mRNAs to facilitate mRNA translational regulation in response to envelope stress, environmental stress and changes in metabolite concentrations. Also binds with high specificity to tRNAs (By similarity)
WP_000561358_1	Saureus_USA300_FPR3757	MULTISPECIES: RNA chaperone Hfq [Staphylococcus]	2334	HFQ		RNA chaperone that binds small regulatory RNA (sRNAs) and mRNAs to facilitate mRNA translational regulation in response to envelope stress, environmental stress and changes in metabolite concentrations. Also binds with high specificity to tRNAs (By similarity)	SACOL_RS06745	SACOL1324	hfq	RNA-binding protein Hfq	RNA-binding protein Hfq	Hfq protein	Cytoplasmic		no predicted signal peptide	0
WP_002451265_1	Swarneri_SG1	MULTISPECIES: RNA chaperone Hfq [Staphylococcus]	2334	HFQ		RNA chaperone that binds small regulatory RNA (sRNAs) and mRNAs to facilitate mRNA translational regulation in response to envelope stress, environmental stress and changes in metabolite concentrations. Also binds with high specificity to tRNAs (By similarity)
WP_019165427_1	Sintermedius_NCTC11048	MULTISPECIES: RNA chaperone Hfq [Staphylococcus]	2334	HFQ		RNA chaperone that binds small regulatory RNA (sRNAs) and mRNAs to facilitate mRNA translational regulation in response to envelope stress, environmental stress and changes in metabolite concentrations. Also binds with high specificity to tRNAs (By similarity)
WP_000561358_1	Saureus_USA300LV_CA12	MULTISPECIES: RNA chaperone Hfq [Staphylococcus]	2334	HFQ		RNA chaperone that binds small regulatory RNA (sRNAs) and mRNAs to facilitate mRNA translational regulation in response to envelope stress, environmental stress and changes in metabolite concentrations. Also binds with high specificity to tRNAs (By similarity)	SACOL_RS06745	SACOL1324	hfq	RNA-binding protein Hfq	RNA-binding protein Hfq	Hfq protein	Cytoplasmic		no predicted signal peptide	0
WP_002433967_1	Scapitis_AYP1020	MULTISPECIES: RNA chaperone Hfq [Staphylococcus]	2334	HFQ		RNA chaperone that binds small regulatory RNA (sRNAs) and mRNAs to facilitate mRNA translational regulation in response to envelope stress, environmental stress and changes in metabolite concentrations. Also binds with high specificity to tRNAs (By similarity)
WP_057509846_1	Ssimulans_FDA_ARGOS_383	MULTISPECIES: RNA chaperone Hfq [Staphylococcus]	2334	HFQ		RNA chaperone that binds small regulatory RNA (sRNAs) and mRNAs to facilitate mRNA translational regulation in response to envelope stress, environmental stress and changes in metabolite concentrations. Also binds with high specificity to tRNAs (By similarity)
WP_011303224_1	Ssaprophyticus_ATCC15305	MULTISPECIES: RNA chaperone Hfq [Staphylococcus]	2334	HFQ		RNA chaperone that binds small regulatory RNA (sRNAs) and mRNAs to facilitate mRNA translational regulation in response to envelope stress, environmental stress and changes in metabolite concentrations. Also binds with high specificity to tRNAs (By similarity)
WP_000561354_1	Sargenteus_MSHR1132	MULTISPECIES: RNA chaperone Hfq [Staphylococcus]	2334	HFQ		RNA chaperone that binds small regulatory RNA (sRNAs) and mRNAs to facilitate mRNA translational regulation in response to envelope stress, environmental stress and changes in metabolite concentrations. Also binds with high specificity to tRNAs (By similarity)
WP_000561358_1	Saureus_Newman	MULTISPECIES: RNA chaperone Hfq [Staphylococcus]	2334	HFQ		RNA chaperone that binds small regulatory RNA (sRNAs) and mRNAs to facilitate mRNA translational regulation in response to envelope stress, environmental stress and changes in metabolite concentrations. Also binds with high specificity to tRNAs (By similarity)	SACOL_RS06745	SACOL1324	hfq	RNA-binding protein Hfq	RNA-binding protein Hfq	Hfq protein	Cytoplasmic		no predicted signal peptide	0
WP_011275895_1	Shaemolyticus_JCSC1435	MULTISPECIES: RNA chaperone Hfq [Staphylococcus]	2334	HFQ		RNA chaperone that binds small regulatory RNA (sRNAs) and mRNAs to facilitate mRNA translational regulation in response to envelope stress, environmental stress and changes in metabolite concentrations. Also binds with high specificity to tRNAs (By similarity)
WP_039645956_1	Shyicus	MULTISPECIES: RNA chaperone Hfq [Staphylococcus]	2334	HFQ		RNA chaperone that binds small regulatory RNA (sRNAs) and mRNAs to facilitate mRNA translational regulation in response to envelope stress, environmental stress and changes in metabolite concentrations. Also binds with high specificity to tRNAs (By similarity)
WP_000561358_1	Saureus_COL	MULTISPECIES: RNA chaperone Hfq [Staphylococcus]	2334	HFQ		RNA chaperone that binds small regulatory RNA (sRNAs) and mRNAs to facilitate mRNA translational regulation in response to envelope stress, environmental stress and changes in metabolite concentrations. Also binds with high specificity to tRNAs (By similarity)	SACOL_RS06745	SACOL1324	hfq	RNA-binding protein Hfq	RNA-binding protein Hfq	Hfq protein	Cytoplasmic		no predicted signal peptide	0
WP_046099396_1	Scarnosus_SK13	RNA chaperone Hfq [Staphylococcus carnosus]	2334	HFQ		RNA chaperone that binds small regulatory RNA (sRNAs) and mRNAs to facilitate mRNA translational regulation in response to envelope stress, environmental stress and changes in metabolite concentrations. Also binds with high specificity to tRNAs (By similarity)
WP_037573438_1	Schromogenes_MU970	RNA chaperone Hfq [Staphylococcus chromogenes]	2334	HFQ		RNA chaperone that binds small regulatory RNA (sRNAs) and mRNAs to facilitate mRNA translational regulation in response to envelope stress, environmental stress and changes in metabolite concentrations. Also binds with high specificity to tRNAs (By similarity)
WP_065337887_1	Sequorum_C2014	RNA chaperone Hfq [Staphylococcus equorum]	2334	HFQ		RNA chaperone that binds small regulatory RNA (sRNAs) and mRNAs to facilitate mRNA translational regulation in response to envelope stress, environmental stress and changes in metabolite concentrations. Also binds with high specificity to tRNAs (By similarity)
WP_017000459_1	Slentus_050AP	RNA chaperone Hfq [Staphylococcus lentus]	2334	HFQ		RNA chaperone that binds small regulatory RNA (sRNAs) and mRNAs to facilitate mRNA translational regulation in response to envelope stress, environmental stress and changes in metabolite concentrations. Also binds with high specificity to tRNAs (By similarity)
WP_009381823_1	Smassiliensis_CCUG55927	RNA chaperone Hfq [Staphylococcus massiliensis]	2334	HFQ		RNA chaperone that binds small regulatory RNA (sRNAs) and mRNAs to facilitate mRNA translational regulation in response to envelope stress, environmental stress and changes in metabolite concentrations. Also binds with high specificity to tRNAs (By similarity)
WP_044360872_1	Smicroti	RNA chaperone Hfq [Staphylococcus microti]	2334	HFQ		RNA chaperone that binds small regulatory RNA (sRNAs) and mRNAs to facilitate mRNA translational regulation in response to envelope stress, environmental stress and changes in metabolite concentrations. Also binds with high specificity to tRNAs (By similarity)
WP_014614028_1	Spseudintermedius_NA45	RNA chaperone Hfq [Staphylococcus pseudintermedius]	2334	HFQ		RNA chaperone that binds small regulatory RNA (sRNAs) and mRNAs to facilitate mRNA translational regulation in response to envelope stress, environmental stress and changes in metabolite concentrations. Also binds with high specificity to tRNAs (By similarity)
WP_002463889_1	Ssimiae_NCTC3000	RNA chaperone Hfq [Staphylococcus simiae]	2334	HFQ		RNA chaperone that binds small regulatory RNA (sRNAs) and mRNAs to facilitate mRNA translational regulation in response to envelope stress, environmental stress and changes in metabolite concentrations. Also binds with high specificity to tRNAs (By similarity)
WP_016911571_1	Svitulinus_F1028	RNA chaperone Hfq [Staphylococcus vitulinus]	2334	HFQ		RNA chaperone that binds small regulatory RNA (sRNAs) and mRNAs to facilitate mRNA translational regulation in response to envelope stress, environmental stress and changes in metabolite concentrations. Also binds with high specificity to tRNAs (By similarity)
WP_029377420_1	Sxylosus_HKUOPL8	RNA chaperone Hfq [Staphylococcus xylosus]	2334	HFQ		RNA chaperone that binds small regulatory RNA (sRNAs) and mRNAs to facilitate mRNA translational regulation in response to envelope stress, environmental stress and changes in metabolite concentrations. Also binds with high specificity to tRNAs (By similarity)
AQM41977_1	Scohnii_SNUDS2	RNA-binding protein Hfq [Staphylococcus cohnii]	2334	HFQ		RNA chaperone that binds small regulatory RNA (sRNAs) and mRNAs to facilitate mRNA translational regulation in response to envelope stress, environmental stress and changes in metabolite concentrations. Also binds with high specificity to tRNAs (By similarity)
YP_499813_1	Saureus_NCTC8325	host factor 1 protein [Staphylococcus aureus subsp_ aureus NCTC 8325]	2334	HFQ		RNA chaperone that binds small regulatory RNA (sRNAs) and mRNAs to facilitate mRNA translational regulation in response to envelope stress, environmental stress and changes in metabolite concentrations. Also binds with high specificity to tRNAs (By similarity)	SAOUHSC_01281		hfq	host factor 1 protein	host factor 1 protein	Hfq protein	Cytoplasmic	Intracellular	no predicted signal peptide	0
NP_764537_1	Sepidermidis_ATCC12228	host factor-1 [Staphylococcus epidermidis ATCC 12228]	2334	HFQ		RNA chaperone that binds small regulatory RNA (sRNAs) and mRNAs to facilitate mRNA translational regulation in response to envelope stress, environmental stress and changes in metabolite concentrations. Also binds with high specificity to tRNAs (By similarity)
WP_011276665_1	Shaemolyticus_JCSC1435	MULTISPECIES: hypothetical protein [Staphylococcus]	2335
WP_000934517_1	Saureus_Newman	MULTISPECIES: hypothetical protein [Staphylococcus]	2335				SACOL_RS03245	SACOL0628	-	hypothetical protein	hypothetical protein	Family of unknown function (DUF5327)	no significant prediction		no predicted signal peptide	0
WP_000934517_1	Saureus_USA300LV_CA12	MULTISPECIES: hypothetical protein [Staphylococcus]	2335				SACOL_RS03245	SACOL0628	-	hypothetical protein	hypothetical protein	Family of unknown function (DUF5327)	no significant prediction		no predicted signal peptide	0
WP_000934517_1	Saureus_COL	MULTISPECIES: hypothetical protein [Staphylococcus]	2335				SACOL_RS03245	SACOL0628	-	hypothetical protein	hypothetical protein	Family of unknown function (DUF5327)	no significant prediction		no predicted signal peptide	0
WP_000248117_1	Saureus_MU50	MULTISPECIES: hypothetical protein [Staphylococcus]	2335
WP_011303770_1	Ssaprophyticus_ATCC15305	MULTISPECIES: hypothetical protein [Staphylococcus]	2335
WP_002465874_1	Swarneri_SG1	MULTISPECIES: hypothetical protein [Staphylococcus]	2335
WP_000934517_1	Saureus_USA300_FPR3757	MULTISPECIES: hypothetical protein [Staphylococcus]	2335				SACOL_RS03245	SACOL0628	-	hypothetical protein	hypothetical protein	Family of unknown function (DUF5327)	no significant prediction		no predicted signal peptide	0
WP_048541406_1	Ssciuri_FDA_ARGOS_285	MULTISPECIES: hypothetical protein [Staphylococcus]	2335
AQM40673_1	Scohnii_SNUDS2	hypothetical protein BZ166_02625 [Staphylococcus cohnii]	2335
YP_499136_1	Saureus_NCTC8325	hypothetical protein SAOUHSC_00565 [Staphylococcus aureus subsp_ aureus NCTC 8325]	2335				SAOUHSC_00565		-	hypothetical protein	hypothetical protein	Family of unknown function (DUF5327)	no significant prediction	Intracellular	no predicted signal peptide	0
NP_763907_1	Sepidermidis_ATCC12228	hypothetical protein SE0352 [Staphylococcus epidermidis ATCC 12228]	2335
WP_000247404_1	Sargenteus_MSHR1132	hypothetical protein [Staphylococcus argenteus]	2335
WP_047797050_1	Scapitis_AYP1020	hypothetical protein [Staphylococcus capitis]	2335
WP_012664262_1	Scarnosus_SK13	hypothetical protein [Staphylococcus carnosus]	2335
WP_037572831_1	Schromogenes_MU970	hypothetical protein [Staphylococcus chromogenes]	2335
WP_065337412_1	Sequorum_C2014	hypothetical protein [Staphylococcus equorum]	2335
WP_087436563_1	Shominis_K1	hypothetical protein [Staphylococcus hominis]	2335
WP_039646978_1	Shyicus	hypothetical protein [Staphylococcus hyicus]	2335
WP_019168993_1	Sintermedius_NCTC11048	hypothetical protein [Staphylococcus intermedius]	2335
WP_064204232_1	Slentus_050AP	hypothetical protein [Staphylococcus lentus]	2335
WP_017176814_1	Smassiliensis_CCUG55927	hypothetical protein [Staphylococcus massiliensis]	2335
WP_044360416_1	Smicroti	hypothetical protein [Staphylococcus microti]	2335
WP_014614703_1	Spseudintermedius_NA45	hypothetical protein [Staphylococcus pseudintermedius]	2335
WP_050331736_1	Sschleiferi_2317_03	hypothetical protein [Staphylococcus schleiferi]	2335
WP_002462512_1	Ssimiae_NCTC3000	hypothetical protein [Staphylococcus simiae]	2335
WP_061054901_1	Ssimulans_FDA_ARGOS_383	hypothetical protein [Staphylococcus simulans]	2335
WP_016913135_1	Svitulinus_F1028	hypothetical protein [Staphylococcus vitulinus]	2335
WP_029377830_1	Sxylosus_HKUOPL8	hypothetical protein [Staphylococcus xylosus]	2335
WP_000861575_1	Sargenteus_MSHR1132	5-(carboxyamino)imidazole ribonucleotide mutase [Staphylococcus argenteus]	2336	PURE	AIRC1,AIRC3	Catalyzes the conversion of N5-carboxyaminoimidazole ribonucleotide (N5-CAIR) to 4-carboxy-5-aminoimidazole ribonucleotide (CAIR) (By similarity)
WP_037573011_1	Schromogenes_MU970	5-(carboxyamino)imidazole ribonucleotide mutase [Staphylococcus chromogenes]	2336	PURE	AIRC1,AIRC3	Catalyzes the conversion of N5-carboxyaminoimidazole ribonucleotide (N5-CAIR) to 4-carboxy-5-aminoimidazole ribonucleotide (CAIR) (By similarity)
AQM40361_1	Scohnii_SNUDS2	5-(carboxyamino)imidazole ribonucleotide mutase [Staphylococcus cohnii]	2336	PURE	AIRC1,AIRC3	Catalyzes the conversion of N5-carboxyaminoimidazole ribonucleotide (N5-CAIR) to 4-carboxy-5-aminoimidazole ribonucleotide (CAIR) (By similarity)
WP_087437019_1	Shominis_K1	5-(carboxyamino)imidazole ribonucleotide mutase [Staphylococcus hominis]	2336	PURE	AIRC1,AIRC3	Catalyzes the conversion of N5-carboxyaminoimidazole ribonucleotide (N5-CAIR) to 4-carboxy-5-aminoimidazole ribonucleotide (CAIR) (By similarity)
WP_039646374_1	Shyicus	5-(carboxyamino)imidazole ribonucleotide mutase [Staphylococcus hyicus]	2336	PURE	AIRC1,AIRC3	Catalyzes the conversion of N5-carboxyaminoimidazole ribonucleotide (N5-CAIR) to 4-carboxy-5-aminoimidazole ribonucleotide (CAIR) (By similarity)
WP_019167840_1	Sintermedius_NCTC11048	5-(carboxyamino)imidazole ribonucleotide mutase [Staphylococcus intermedius]	2336	PURE	AIRC1,AIRC3	Catalyzes the conversion of N5-carboxyaminoimidazole ribonucleotide (N5-CAIR) to 4-carboxy-5-aminoimidazole ribonucleotide (CAIR) (By similarity)
WP_070045574_1	Slentus_050AP	5-(carboxyamino)imidazole ribonucleotide mutase [Staphylococcus lentus]	2336	PURE	AIRC1,AIRC3	Catalyzes the conversion of N5-carboxyaminoimidazole ribonucleotide (N5-CAIR) to 4-carboxy-5-aminoimidazole ribonucleotide (CAIR) (By similarity)
WP_009383680_1	Smassiliensis_CCUG55927	5-(carboxyamino)imidazole ribonucleotide mutase [Staphylococcus massiliensis]	2336	PURE	AIRC1,AIRC3	Catalyzes the conversion of N5-carboxyaminoimidazole ribonucleotide (N5-CAIR) to 4-carboxy-5-aminoimidazole ribonucleotide (CAIR) (By similarity)
WP_044361351_1	Smicroti	5-(carboxyamino)imidazole ribonucleotide mutase [Staphylococcus microti]	2336	PURE	AIRC1,AIRC3	Catalyzes the conversion of N5-carboxyaminoimidazole ribonucleotide (N5-CAIR) to 4-carboxy-5-aminoimidazole ribonucleotide (CAIR) (By similarity)
WP_014614280_1	Spseudintermedius_NA45	5-(carboxyamino)imidazole ribonucleotide mutase [Staphylococcus pseudintermedius]	2336	PURE	AIRC1,AIRC3	Catalyzes the conversion of N5-carboxyaminoimidazole ribonucleotide (N5-CAIR) to 4-carboxy-5-aminoimidazole ribonucleotide (CAIR) (By similarity)
WP_050331384_1	Sschleiferi_2317_03	5-(carboxyamino)imidazole ribonucleotide mutase [Staphylococcus schleiferi]	2336	PURE	AIRC1,AIRC3	Catalyzes the conversion of N5-carboxyaminoimidazole ribonucleotide (N5-CAIR) to 4-carboxy-5-aminoimidazole ribonucleotide (CAIR) (By similarity)
WP_002462684_1	Ssimiae_NCTC3000	5-(carboxyamino)imidazole ribonucleotide mutase [Staphylococcus simiae]	2336	PURE	AIRC1,AIRC3	Catalyzes the conversion of N5-carboxyaminoimidazole ribonucleotide (N5-CAIR) to 4-carboxy-5-aminoimidazole ribonucleotide (CAIR) (By similarity)
WP_026023237_1	Svitulinus_F1028	5-(carboxyamino)imidazole ribonucleotide mutase [Staphylococcus vitulinus]	2336	PURE	AIRC1,AIRC3	Catalyzes the conversion of N5-carboxyaminoimidazole ribonucleotide (N5-CAIR) to 4-carboxy-5-aminoimidazole ribonucleotide (CAIR) (By similarity)
WP_080661283_1	Sxylosus_HKUOPL8	5-(carboxyamino)imidazole ribonucleotide mutase [Staphylococcus xylosus]	2336	PURE	AIRC1,AIRC3	Catalyzes the conversion of N5-carboxyaminoimidazole ribonucleotide (N5-CAIR) to 4-carboxy-5-aminoimidazole ribonucleotide (CAIR) (By similarity)
WP_025905207_1	Ssciuri_FDA_ARGOS_285	MULTISPECIES: 5-(carboxyamino)imidazole ribonucleotide mutase [Staphylococcus]	2336	PURE	AIRC1,AIRC3	Catalyzes the conversion of N5-carboxyaminoimidazole ribonucleotide (N5-CAIR) to 4-carboxy-5-aminoimidazole ribonucleotide (CAIR) (By similarity)
WP_072353889_1	Saureus_USA300_FPR3757	MULTISPECIES: 5-(carboxyamino)imidazole ribonucleotide mutase [Staphylococcus]	2336	PURE	AIRC1,AIRC3	Catalyzes the conversion of N5-carboxyaminoimidazole ribonucleotide (N5-CAIR) to 4-carboxy-5-aminoimidazole ribonucleotide (CAIR) (By similarity)	SACOL_RS05475	SACOL1073	purE	5-(carboxyamino)imidazole ribonucleotide mutase	5-(carboxyamino)imidazole ribonucleotide mutase	AIR carboxylase	Cytoplasmic Membrane		no predicted signal peptide	0
WP_072353889_1	Saureus_MU50	MULTISPECIES: 5-(carboxyamino)imidazole ribonucleotide mutase [Staphylococcus]	2336	PURE	AIRC1,AIRC3	Catalyzes the conversion of N5-carboxyaminoimidazole ribonucleotide (N5-CAIR) to 4-carboxy-5-aminoimidazole ribonucleotide (CAIR) (By similarity)	SACOL_RS05475	SACOL1073	purE	5-(carboxyamino)imidazole ribonucleotide mutase	5-(carboxyamino)imidazole ribonucleotide mutase	AIR carboxylase	Cytoplasmic Membrane		no predicted signal peptide	0
WP_002465404_1	Swarneri_SG1	MULTISPECIES: 5-(carboxyamino)imidazole ribonucleotide mutase [Staphylococcus]	2336	PURE	AIRC1,AIRC3	Catalyzes the conversion of N5-carboxyaminoimidazole ribonucleotide (N5-CAIR) to 4-carboxy-5-aminoimidazole ribonucleotide (CAIR) (By similarity)
WP_041612960_1	Scarnosus_SK13	MULTISPECIES: 5-(carboxyamino)imidazole ribonucleotide mutase [Staphylococcus]	2336	PURE	AIRC1,AIRC3	Catalyzes the conversion of N5-carboxyaminoimidazole ribonucleotide (N5-CAIR) to 4-carboxy-5-aminoimidazole ribonucleotide (CAIR) (By similarity)
WP_002435312_1	Scapitis_AYP1020	MULTISPECIES: 5-(carboxyamino)imidazole ribonucleotide mutase [Staphylococcus]	2336	PURE	AIRC1,AIRC3	Catalyzes the conversion of N5-carboxyaminoimidazole ribonucleotide (N5-CAIR) to 4-carboxy-5-aminoimidazole ribonucleotide (CAIR) (By similarity)
WP_011276166_1	Shaemolyticus_JCSC1435	MULTISPECIES: 5-(carboxyamino)imidazole ribonucleotide mutase [Staphylococcus]	2336	PURE	AIRC1,AIRC3	Catalyzes the conversion of N5-carboxyaminoimidazole ribonucleotide (N5-CAIR) to 4-carboxy-5-aminoimidazole ribonucleotide (CAIR) (By similarity)
WP_072353889_1	Saureus_USA300LV_CA12	MULTISPECIES: 5-(carboxyamino)imidazole ribonucleotide mutase [Staphylococcus]	2336	PURE	AIRC1,AIRC3	Catalyzes the conversion of N5-carboxyaminoimidazole ribonucleotide (N5-CAIR) to 4-carboxy-5-aminoimidazole ribonucleotide (CAIR) (By similarity)	SACOL_RS05475	SACOL1073	purE	5-(carboxyamino)imidazole ribonucleotide mutase	5-(carboxyamino)imidazole ribonucleotide mutase	AIR carboxylase	Cytoplasmic Membrane		no predicted signal peptide	0
WP_002508034_1	Sequorum_C2014	MULTISPECIES: 5-(carboxyamino)imidazole ribonucleotide mutase [Staphylococcus]	2336	PURE	AIRC1,AIRC3	Catalyzes the conversion of N5-carboxyaminoimidazole ribonucleotide (N5-CAIR) to 4-carboxy-5-aminoimidazole ribonucleotide (CAIR) (By similarity)
WP_072353889_1	Saureus_Newman	MULTISPECIES: 5-(carboxyamino)imidazole ribonucleotide mutase [Staphylococcus]	2336	PURE	AIRC1,AIRC3	Catalyzes the conversion of N5-carboxyaminoimidazole ribonucleotide (N5-CAIR) to 4-carboxy-5-aminoimidazole ribonucleotide (CAIR) (By similarity)	SACOL_RS05475	SACOL1073	purE	5-(carboxyamino)imidazole ribonucleotide mutase	5-(carboxyamino)imidazole ribonucleotide mutase	AIR carboxylase	Cytoplasmic Membrane		no predicted signal peptide	0
WP_072353889_1	Saureus_COL	MULTISPECIES: 5-(carboxyamino)imidazole ribonucleotide mutase [Staphylococcus]	2336	PURE	AIRC1,AIRC3	Catalyzes the conversion of N5-carboxyaminoimidazole ribonucleotide (N5-CAIR) to 4-carboxy-5-aminoimidazole ribonucleotide (CAIR) (By similarity)	SACOL_RS05475	SACOL1073	purE	5-(carboxyamino)imidazole ribonucleotide mutase	5-(carboxyamino)imidazole ribonucleotide mutase	AIR carboxylase	Cytoplasmic Membrane		no predicted signal peptide	0
WP_002480494_1	Ssimulans_FDA_ARGOS_383	MULTISPECIES: 5-(carboxyamino)imidazole ribonucleotide mutase [Staphylococcus]	2336	PURE	AIRC1,AIRC3	Catalyzes the conversion of N5-carboxyaminoimidazole ribonucleotide (N5-CAIR) to 4-carboxy-5-aminoimidazole ribonucleotide (CAIR) (By similarity)
WP_077461051_1	Ssaprophyticus_ATCC15305	MULTISPECIES: 5-(carboxyamino)imidazole ribonucleotide mutase [Staphylococcus]	2336	PURE	AIRC1,AIRC3	Catalyzes the conversion of N5-carboxyaminoimidazole ribonucleotide (N5-CAIR) to 4-carboxy-5-aminoimidazole ribonucleotide (CAIR) (By similarity)
NP_764317_1	Sepidermidis_ATCC12228	phosphoribosylaminoimidazole carboxylase PurE [Staphylococcus epidermidis ATCC 12228]	2336	PURE	AIRC1,AIRC3	Catalyzes the conversion of N5-carboxyaminoimidazole ribonucleotide (N5-CAIR) to 4-carboxy-5-aminoimidazole ribonucleotide (CAIR) (By similarity)
YP_499558_1	Saureus_NCTC8325	phosphoribosylaminoimidazole carboxylase catalytic subunit [Staphylococcus aureus subsp_ aureus NCTC 8325]	2336	PURE	AIRC1,AIRC3	Catalyzes the conversion of N5-carboxyaminoimidazole ribonucleotide (N5-CAIR) to 4-carboxy-5-aminoimidazole ribonucleotide (CAIR) (By similarity)	SAOUHSC_01008		purE	5-(carboxyamino)imidazole ribonucleotide mutase	5-(carboxyamino)imidazole ribonucleotide mutase	AIR carboxylase	Cytoplasmic Membrane	Intracellular	no predicted signal peptide	0
YP_500289_1	Saureus_NCTC8325	50S ribosomal protein L20 [Staphylococcus aureus subsp_ aureus NCTC 8325]	2337	RPLT		Binds directly to 23S ribosomal RNA and is necessary for the in vitro assembly process of the 50S ribosomal subunit. It is not involved in the protein synthesizing functions of that subunit (By similarity)	SAOUHSC_01784		rplT	LSU ribosomal protein L20p	50S ribosomal protein L20	Ribosomal protein L20	Cytoplasmic	Intracellular	no predicted signal peptide	0
WP_037574297_1	Schromogenes_MU970	50S ribosomal protein L20 [Staphylococcus chromogenes]	2337	RPLT		Binds directly to 23S ribosomal RNA and is necessary for the in vitro assembly process of the 50S ribosomal subunit. It is not involved in the protein synthesizing functions of that subunit (By similarity)
AQM41698_1	Scohnii_SNUDS2	50S ribosomal protein L20 [Staphylococcus cohnii]	2337	RPLT		Binds directly to 23S ribosomal RNA and is necessary for the in vitro assembly process of the 50S ribosomal subunit. It is not involved in the protein synthesizing functions of that subunit (By similarity)
NP_764908_1	Sepidermidis_ATCC12228	50S ribosomal protein L20 [Staphylococcus epidermidis ATCC 12228]	2337	RPLT		Binds directly to 23S ribosomal RNA and is necessary for the in vitro assembly process of the 50S ribosomal subunit. It is not involved in the protein synthesizing functions of that subunit (By similarity)
WP_039645345_1	Shyicus	50S ribosomal protein L20 [Staphylococcus hyicus]	2337	RPLT		Binds directly to 23S ribosomal RNA and is necessary for the in vitro assembly process of the 50S ribosomal subunit. It is not involved in the protein synthesizing functions of that subunit (By similarity)
WP_016999299_1	Slentus_050AP	50S ribosomal protein L20 [Staphylococcus lentus]	2337	RPLT		Binds directly to 23S ribosomal RNA and is necessary for the in vitro assembly process of the 50S ribosomal subunit. It is not involved in the protein synthesizing functions of that subunit (By similarity)
WP_009381875_1	Smassiliensis_CCUG55927	50S ribosomal protein L20 [Staphylococcus massiliensis]	2337	RPLT		Binds directly to 23S ribosomal RNA and is necessary for the in vitro assembly process of the 50S ribosomal subunit. It is not involved in the protein synthesizing functions of that subunit (By similarity)
WP_044361465_1	Smicroti	50S ribosomal protein L20 [Staphylococcus microti]	2337	RPLT		Binds directly to 23S ribosomal RNA and is necessary for the in vitro assembly process of the 50S ribosomal subunit. It is not involved in the protein synthesizing functions of that subunit (By similarity)
WP_014613695_1	Spseudintermedius_NA45	50S ribosomal protein L20 [Staphylococcus pseudintermedius]	2337	RPLT		Binds directly to 23S ribosomal RNA and is necessary for the in vitro assembly process of the 50S ribosomal subunit. It is not involved in the protein synthesizing functions of that subunit (By similarity)
WP_002465063_1	Ssimiae_NCTC3000	50S ribosomal protein L20 [Staphylococcus simiae]	2337	RPLT		Binds directly to 23S ribosomal RNA and is necessary for the in vitro assembly process of the 50S ribosomal subunit. It is not involved in the protein synthesizing functions of that subunit (By similarity)
WP_017724704_1	Sxylosus_HKUOPL8	50S ribosomal protein L20 [Staphylococcus xylosus]	2337	RPLT		Binds directly to 23S ribosomal RNA and is necessary for the in vitro assembly process of the 50S ribosomal subunit. It is not involved in the protein synthesizing functions of that subunit (By similarity)
WP_002448983_1	Shominis_K1	MULTISPECIES: 50S ribosomal protein L20 [Bacilli]	2337	RPLT		Binds directly to 23S ribosomal RNA and is necessary for the in vitro assembly process of the 50S ribosomal subunit. It is not involved in the protein synthesizing functions of that subunit (By similarity)
WP_001138360_1	Saureus_Newman	MULTISPECIES: 50S ribosomal protein L20 [Staphylococcus]	2337	RPLT		Binds directly to 23S ribosomal RNA and is necessary for the in vitro assembly process of the 50S ribosomal subunit. It is not involved in the protein synthesizing functions of that subunit (By similarity)	SACOL_RS08820	SACOL1725	rplT	50S ribosomal protein L20	50S ribosomal protein L20	Ribosomal protein L20	Cytoplasmic		no predicted signal peptide	0
WP_001138360_1	Saureus_USA300LV_CA12	MULTISPECIES: 50S ribosomal protein L20 [Staphylococcus]	2337	RPLT		Binds directly to 23S ribosomal RNA and is necessary for the in vitro assembly process of the 50S ribosomal subunit. It is not involved in the protein synthesizing functions of that subunit (By similarity)	SACOL_RS08820	SACOL1725	rplT	50S ribosomal protein L20	50S ribosomal protein L20	Ribosomal protein L20	Cytoplasmic		no predicted signal peptide	0
WP_001138360_1	Saureus_USA300_FPR3757	MULTISPECIES: 50S ribosomal protein L20 [Staphylococcus]	2337	RPLT		Binds directly to 23S ribosomal RNA and is necessary for the in vitro assembly process of the 50S ribosomal subunit. It is not involved in the protein synthesizing functions of that subunit (By similarity)	SACOL_RS08820	SACOL1725	rplT	50S ribosomal protein L20	50S ribosomal protein L20	Ribosomal protein L20	Cytoplasmic		no predicted signal peptide	0
WP_001138360_1	Saureus_MU50	MULTISPECIES: 50S ribosomal protein L20 [Staphylococcus]	2337	RPLT		Binds directly to 23S ribosomal RNA and is necessary for the in vitro assembly process of the 50S ribosomal subunit. It is not involved in the protein synthesizing functions of that subunit (By similarity)	SACOL_RS08820	SACOL1725	rplT	50S ribosomal protein L20	50S ribosomal protein L20	Ribosomal protein L20	Cytoplasmic		no predicted signal peptide	0
WP_015900530_1	Scarnosus_SK13	MULTISPECIES: 50S ribosomal protein L20 [Staphylococcus]	2337	RPLT		Binds directly to 23S ribosomal RNA and is necessary for the in vitro assembly process of the 50S ribosomal subunit. It is not involved in the protein synthesizing functions of that subunit (By similarity)
WP_011275545_1	Shaemolyticus_JCSC1435	MULTISPECIES: 50S ribosomal protein L20 [Staphylococcus]	2337	RPLT		Binds directly to 23S ribosomal RNA and is necessary for the in vitro assembly process of the 50S ribosomal subunit. It is not involved in the protein synthesizing functions of that subunit (By similarity)
WP_002436058_1	Scapitis_AYP1020	MULTISPECIES: 50S ribosomal protein L20 [Staphylococcus]	2337	RPLT		Binds directly to 23S ribosomal RNA and is necessary for the in vitro assembly process of the 50S ribosomal subunit. It is not involved in the protein synthesizing functions of that subunit (By similarity)
WP_025904294_1	Ssciuri_FDA_ARGOS_285	MULTISPECIES: 50S ribosomal protein L20 [Staphylococcus]	2337	RPLT		Binds directly to 23S ribosomal RNA and is necessary for the in vitro assembly process of the 50S ribosomal subunit. It is not involved in the protein synthesizing functions of that subunit (By similarity)
WP_001138360_1	Sargenteus_MSHR1132	MULTISPECIES: 50S ribosomal protein L20 [Staphylococcus]	2337	RPLT		Binds directly to 23S ribosomal RNA and is necessary for the in vitro assembly process of the 50S ribosomal subunit. It is not involved in the protein synthesizing functions of that subunit (By similarity)	SACOL_RS08820	SACOL1725	rplT	50S ribosomal protein L20	50S ribosomal protein L20	Ribosomal protein L20	Cytoplasmic		no predicted signal peptide	0
WP_016425302_1	Sschleiferi_2317_03	MULTISPECIES: 50S ribosomal protein L20 [Staphylococcus]	2337	RPLT		Binds directly to 23S ribosomal RNA and is necessary for the in vitro assembly process of the 50S ribosomal subunit. It is not involved in the protein synthesizing functions of that subunit (By similarity)
WP_016425302_1	Sintermedius_NCTC11048	MULTISPECIES: 50S ribosomal protein L20 [Staphylococcus]	2337	RPLT		Binds directly to 23S ribosomal RNA and is necessary for the in vitro assembly process of the 50S ribosomal subunit. It is not involved in the protein synthesizing functions of that subunit (By similarity)
WP_002483065_1	Ssaprophyticus_ATCC15305	MULTISPECIES: 50S ribosomal protein L20 [Staphylococcus]	2337	RPLT		Binds directly to 23S ribosomal RNA and is necessary for the in vitro assembly process of the 50S ribosomal subunit. It is not involved in the protein synthesizing functions of that subunit (By similarity)
WP_002507379_1	Sequorum_C2014	MULTISPECIES: 50S ribosomal protein L20 [Staphylococcus]	2337	RPLT		Binds directly to 23S ribosomal RNA and is necessary for the in vitro assembly process of the 50S ribosomal subunit. It is not involved in the protein synthesizing functions of that subunit (By similarity)
WP_001138360_1	Saureus_COL	MULTISPECIES: 50S ribosomal protein L20 [Staphylococcus]	2337	RPLT		Binds directly to 23S ribosomal RNA and is necessary for the in vitro assembly process of the 50S ribosomal subunit. It is not involved in the protein synthesizing functions of that subunit (By similarity)	SACOL_RS08820	SACOL1725	rplT	50S ribosomal protein L20	50S ribosomal protein L20	Ribosomal protein L20	Cytoplasmic		no predicted signal peptide	0
WP_002451770_1	Swarneri_SG1	MULTISPECIES: 50S ribosomal protein L20 [Staphylococcus]	2337	RPLT		Binds directly to 23S ribosomal RNA and is necessary for the in vitro assembly process of the 50S ribosomal subunit. It is not involved in the protein synthesizing functions of that subunit (By similarity)
WP_016910906_1	Svitulinus_F1028	MULTISPECIES: 50S ribosomal protein L20 [Staphylococcus]	2337	RPLT		Binds directly to 23S ribosomal RNA and is necessary for the in vitro assembly process of the 50S ribosomal subunit. It is not involved in the protein synthesizing functions of that subunit (By similarity)
WP_002481155_1	Ssimulans_FDA_ARGOS_383	MULTISPECIES: 50S ribosomal protein L20 [Staphylococcus]	2337	RPLT		Binds directly to 23S ribosomal RNA and is necessary for the in vitro assembly process of the 50S ribosomal subunit. It is not involved in the protein synthesizing functions of that subunit (By similarity)
WP_000664738_1	Saureus_COL	MULTISPECIES: NYN domain-containing protein [Staphylococcus]	2338	YACP		Pfam:DUF901	SACOL_RS03005	SACOL0579	-	hypothetical protein	hypothetical protein	YacP-like NYN domain	Cytoplasmic		no predicted signal peptide	0
WP_000664738_1	Saureus_Newman	MULTISPECIES: NYN domain-containing protein [Staphylococcus]	2338	YACP		Pfam:DUF901	SACOL_RS03005	SACOL0579	-	hypothetical protein	hypothetical protein	YacP-like NYN domain	Cytoplasmic		no predicted signal peptide	0
WP_000664737_1	Saureus_MU50	MULTISPECIES: NYN domain-containing protein [Staphylococcus]	2338	YACP		Pfam:DUF901
WP_000664733_1	Sargenteus_MSHR1132	MULTISPECIES: NYN domain-containing protein [Staphylococcus]	2338	YACP		Pfam:DUF901
WP_000664738_1	Saureus_USA300LV_CA12	MULTISPECIES: NYN domain-containing protein [Staphylococcus]	2338	YACP		Pfam:DUF901	SACOL_RS03005	SACOL0579	-	hypothetical protein	hypothetical protein	YacP-like NYN domain	Cytoplasmic		no predicted signal peptide	0
WP_000664738_1	Saureus_USA300_FPR3757	MULTISPECIES: NYN domain-containing protein [Staphylococcus]	2338	YACP		Pfam:DUF901	SACOL_RS03005	SACOL0579	-	hypothetical protein	hypothetical protein	YacP-like NYN domain	Cytoplasmic		no predicted signal peptide	0
WP_002455753_1	Shominis_K1	MULTISPECIES: hypothetical protein [Staphylococcus]	2338	YACP		Pfam:DUF901
WP_011276728_1	Shaemolyticus_JCSC1435	MULTISPECIES: hypothetical protein [Staphylococcus]	2338	YACP		Pfam:DUF901
WP_025904854_1	Ssciuri_FDA_ARGOS_285	MULTISPECIES: hypothetical protein [Staphylococcus]	2338	YACP		Pfam:DUF901
WP_002508578_1	Sequorum_C2014	MULTISPECIES: hypothetical protein [Staphylococcus]	2338	YACP		Pfam:DUF901
WP_002481322_1	Ssimulans_FDA_ARGOS_383	MULTISPECIES: hypothetical protein [Staphylococcus]	2338	YACP		Pfam:DUF901
WP_011303845_1	Ssaprophyticus_ATCC15305	MULTISPECIES: hypothetical protein [Staphylococcus]	2338	YACP		Pfam:DUF901
WP_002433453_1	Scapitis_AYP1020	MULTISPECIES: hypothetical protein [Staphylococcus]	2338	YACP		Pfam:DUF901
WP_002465112_1	Ssimiae_NCTC3000	NYN domain-containing protein [Staphylococcus simiae]	2338	YACP		Pfam:DUF901
WP_015365356_1	Swarneri_SG1	NYN domain-containing protein [Staphylococcus warneri]	2338	YACP		Pfam:DUF901
AQM40742_1	Scohnii_SNUDS2	hypothetical protein BZ166_03050 [Staphylococcus cohnii]	2338	YACP		Pfam:DUF901
YP_499087_1	Saureus_NCTC8325	hypothetical protein SAOUHSC_00514 [Staphylococcus aureus subsp_ aureus NCTC 8325]	2338	YACP		Pfam:DUF901	SAOUHSC_00514		-	hypothetical protein	hypothetical protein	YacP-like NYN domain	Cytoplasmic	Intracellular	no predicted signal peptide	0
NP_763850_1	Sepidermidis_ATCC12228	hypothetical protein SE0295 [Staphylococcus epidermidis ATCC 12228]	2338	YACP		Pfam:DUF901
WP_012664217_1	Scarnosus_SK13	hypothetical protein [Staphylococcus carnosus]	2338	YACP		Pfam:DUF901
WP_037572971_1	Schromogenes_MU970	hypothetical protein [Staphylococcus chromogenes]	2338	YACP		Pfam:DUF901
WP_039647047_1	Shyicus	hypothetical protein [Staphylococcus hyicus]	2338	YACP		Pfam:DUF901
WP_026066894_1	Sintermedius_NCTC11048	hypothetical protein [Staphylococcus intermedius]	2338	YACP		Pfam:DUF901
WP_016999412_1	Slentus_050AP	hypothetical protein [Staphylococcus lentus]	2338	YACP		Pfam:DUF901
WP_009383835_1	Smassiliensis_CCUG55927	hypothetical protein [Staphylococcus massiliensis]	2338	YACP		Pfam:DUF901
WP_044359246_1	Smicroti	hypothetical protein [Staphylococcus microti]	2338	YACP		Pfam:DUF901
WP_031253855_1	Spseudintermedius_NA45	hypothetical protein [Staphylococcus pseudintermedius]	2338	YACP		Pfam:DUF901
WP_050331766_1	Sschleiferi_2317_03	hypothetical protein [Staphylococcus schleiferi]	2338	YACP		Pfam:DUF901
WP_016911165_1	Svitulinus_F1028	hypothetical protein [Staphylococcus vitulinus]	2338	YACP		Pfam:DUF901
WP_029377934_1	Sxylosus_HKUOPL8	hypothetical protein [Staphylococcus xylosus]	2338	YACP		Pfam:DUF901
WP_011275943_1	Shaemolyticus_JCSC1435	MULTISPECIES: elongation factor Ts [Staphylococcus]	2339	TSF		Associates with the EF-Tu.GDP complex and induces the exchange of GDP to GTP. It remains bound to the aminoacyl-tRNA.EF- Tu.GTP complex up to the GTP hydrolysis stage on the ribosome (By similarity)
WP_000201387_1	Saureus_USA300_FPR3757	MULTISPECIES: elongation factor Ts [Staphylococcus]	2339	TSF		Associates with the EF-Tu.GDP complex and induces the exchange of GDP to GTP. It remains bound to the aminoacyl-tRNA.EF- Tu.GTP complex up to the GTP hydrolysis stage on the ribosome (By similarity)	SACOL_RS06515	SACOL1276	tsf	elongation factor Ts	elongation factor Ts	Elongation factor TS	Cytoplasmic		no predicted signal peptide	0
WP_002466038_1	Swarneri_SG1	MULTISPECIES: elongation factor Ts [Staphylococcus]	2339	TSF		Associates with the EF-Tu.GDP complex and induces the exchange of GDP to GTP. It remains bound to the aminoacyl-tRNA.EF- Tu.GTP complex up to the GTP hydrolysis stage on the ribosome (By similarity)
WP_000201392_1	Saureus_MU50	MULTISPECIES: elongation factor Ts [Staphylococcus]	2339	TSF		Associates with the EF-Tu.GDP complex and induces the exchange of GDP to GTP. It remains bound to the aminoacyl-tRNA.EF- Tu.GTP complex up to the GTP hydrolysis stage on the ribosome (By similarity)
WP_048542567_1	Ssciuri_FDA_ARGOS_285	MULTISPECIES: elongation factor Ts [Staphylococcus]	2339	TSF		Associates with the EF-Tu.GDP complex and induces the exchange of GDP to GTP. It remains bound to the aminoacyl-tRNA.EF- Tu.GTP complex up to the GTP hydrolysis stage on the ribosome (By similarity)
WP_002507857_1	Sequorum_C2014	MULTISPECIES: elongation factor Ts [Staphylococcus]	2339	TSF		Associates with the EF-Tu.GDP complex and induces the exchange of GDP to GTP. It remains bound to the aminoacyl-tRNA.EF- Tu.GTP complex up to the GTP hydrolysis stage on the ribosome (By similarity)
WP_014614081_1	Spseudintermedius_NA45	MULTISPECIES: elongation factor Ts [Staphylococcus]	2339	TSF		Associates with the EF-Tu.GDP complex and induces the exchange of GDP to GTP. It remains bound to the aminoacyl-tRNA.EF- Tu.GTP complex up to the GTP hydrolysis stage on the ribosome (By similarity)
WP_000201387_1	Saureus_COL	MULTISPECIES: elongation factor Ts [Staphylococcus]	2339	TSF		Associates with the EF-Tu.GDP complex and induces the exchange of GDP to GTP. It remains bound to the aminoacyl-tRNA.EF- Tu.GTP complex up to the GTP hydrolysis stage on the ribosome (By similarity)	SACOL_RS06515	SACOL1276	tsf	elongation factor Ts	elongation factor Ts	Elongation factor TS	Cytoplasmic		no predicted signal peptide	0
WP_030064793_1	Scapitis_AYP1020	MULTISPECIES: elongation factor Ts [Staphylococcus]	2339	TSF		Associates with the EF-Tu.GDP complex and induces the exchange of GDP to GTP. It remains bound to the aminoacyl-tRNA.EF- Tu.GTP complex up to the GTP hydrolysis stage on the ribosome (By similarity)
WP_000201387_1	Saureus_USA300LV_CA12	MULTISPECIES: elongation factor Ts [Staphylococcus]	2339	TSF		Associates with the EF-Tu.GDP complex and induces the exchange of GDP to GTP. It remains bound to the aminoacyl-tRNA.EF- Tu.GTP complex up to the GTP hydrolysis stage on the ribosome (By similarity)	SACOL_RS06515	SACOL1276	tsf	elongation factor Ts	elongation factor Ts	Elongation factor TS	Cytoplasmic		no predicted signal peptide	0
WP_000201390_1	Sargenteus_MSHR1132	MULTISPECIES: elongation factor Ts [Staphylococcus]	2339	TSF		Associates with the EF-Tu.GDP complex and induces the exchange of GDP to GTP. It remains bound to the aminoacyl-tRNA.EF- Tu.GTP complex up to the GTP hydrolysis stage on the ribosome (By similarity)
WP_002480695_1	Ssimulans_FDA_ARGOS_383	MULTISPECIES: elongation factor Ts [Staphylococcus]	2339	TSF		Associates with the EF-Tu.GDP complex and induces the exchange of GDP to GTP. It remains bound to the aminoacyl-tRNA.EF- Tu.GTP complex up to the GTP hydrolysis stage on the ribosome (By similarity)
YP_499767_1	Saureus_NCTC8325	elongation factor Ts [Staphylococcus aureus subsp_ aureus NCTC 8325]	2339	TSF		Associates with the EF-Tu.GDP complex and induces the exchange of GDP to GTP. It remains bound to the aminoacyl-tRNA.EF- Tu.GTP complex up to the GTP hydrolysis stage on the ribosome (By similarity)	SAOUHSC_01234		tsf	elongation factor Ts	elongation factor Ts	Elongation factor TS	Cytoplasmic	Intracellular	no predicted signal peptide	0
WP_000201385_1	Saureus_Newman	elongation factor Ts [Staphylococcus aureus]	2339	TSF		Associates with the EF-Tu.GDP complex and induces the exchange of GDP to GTP. It remains bound to the aminoacyl-tRNA.EF- Tu.GTP complex up to the GTP hydrolysis stage on the ribosome (By similarity)	NWMN_RS06585	NWMN_1167	tsf	elongation factor Ts	elongation factor Ts	Elongation factor TS	Cytoplasmic		no predicted signal peptide	0
WP_015900142_1	Scarnosus_SK13	elongation factor Ts [Staphylococcus carnosus]	2339	TSF		Associates with the EF-Tu.GDP complex and induces the exchange of GDP to GTP. It remains bound to the aminoacyl-tRNA.EF- Tu.GTP complex up to the GTP hydrolysis stage on the ribosome (By similarity)
WP_037573338_1	Schromogenes_MU970	elongation factor Ts [Staphylococcus chromogenes]	2339	TSF		Associates with the EF-Tu.GDP complex and induces the exchange of GDP to GTP. It remains bound to the aminoacyl-tRNA.EF- Tu.GTP complex up to the GTP hydrolysis stage on the ribosome (By similarity)
NP_764488_1	Sepidermidis_ATCC12228	elongation factor Ts [Staphylococcus epidermidis ATCC 12228]	2339	TSF		Associates with the EF-Tu.GDP complex and induces the exchange of GDP to GTP. It remains bound to the aminoacyl-tRNA.EF- Tu.GTP complex up to the GTP hydrolysis stage on the ribosome (By similarity)
WP_071859445_1	Shominis_K1	elongation factor Ts [Staphylococcus hominis]	2339	TSF		Associates with the EF-Tu.GDP complex and induces the exchange of GDP to GTP. It remains bound to the aminoacyl-tRNA.EF- Tu.GTP complex up to the GTP hydrolysis stage on the ribosome (By similarity)
WP_039646052_1	Shyicus	elongation factor Ts [Staphylococcus hyicus]	2339	TSF		Associates with the EF-Tu.GDP complex and induces the exchange of GDP to GTP. It remains bound to the aminoacyl-tRNA.EF- Tu.GTP complex up to the GTP hydrolysis stage on the ribosome (By similarity)
WP_019167861_1	Sintermedius_NCTC11048	elongation factor Ts [Staphylococcus intermedius]	2339	TSF		Associates with the EF-Tu.GDP complex and induces the exchange of GDP to GTP. It remains bound to the aminoacyl-tRNA.EF- Tu.GTP complex up to the GTP hydrolysis stage on the ribosome (By similarity)
WP_016998610_1	Slentus_050AP	elongation factor Ts [Staphylococcus lentus]	2339	TSF		Associates with the EF-Tu.GDP complex and induces the exchange of GDP to GTP. It remains bound to the aminoacyl-tRNA.EF- Tu.GTP complex up to the GTP hydrolysis stage on the ribosome (By similarity)
WP_009381729_1	Smassiliensis_CCUG55927	elongation factor Ts [Staphylococcus massiliensis]	2339	TSF		Associates with the EF-Tu.GDP complex and induces the exchange of GDP to GTP. It remains bound to the aminoacyl-tRNA.EF- Tu.GTP complex up to the GTP hydrolysis stage on the ribosome (By similarity)
WP_044358766_1	Smicroti	elongation factor Ts [Staphylococcus microti]	2339	TSF		Associates with the EF-Tu.GDP complex and induces the exchange of GDP to GTP. It remains bound to the aminoacyl-tRNA.EF- Tu.GTP complex up to the GTP hydrolysis stage on the ribosome (By similarity)
WP_011303262_1	Ssaprophyticus_ATCC15305	elongation factor Ts [Staphylococcus saprophyticus]	2339	TSF		Associates with the EF-Tu.GDP complex and induces the exchange of GDP to GTP. It remains bound to the aminoacyl-tRNA.EF- Tu.GTP complex up to the GTP hydrolysis stage on the ribosome (By similarity)
WP_050331204_1	Sschleiferi_2317_03	elongation factor Ts [Staphylococcus schleiferi]	2339	TSF		Associates with the EF-Tu.GDP complex and induces the exchange of GDP to GTP. It remains bound to the aminoacyl-tRNA.EF- Tu.GTP complex up to the GTP hydrolysis stage on the ribosome (By similarity)
WP_002462105_1	Ssimiae_NCTC3000	elongation factor Ts [Staphylococcus simiae]	2339	TSF		Associates with the EF-Tu.GDP complex and induces the exchange of GDP to GTP. It remains bound to the aminoacyl-tRNA.EF- Tu.GTP complex up to the GTP hydrolysis stage on the ribosome (By similarity)
WP_016910759_1	Svitulinus_F1028	elongation factor Ts [Staphylococcus vitulinus]	2339	TSF		Associates with the EF-Tu.GDP complex and induces the exchange of GDP to GTP. It remains bound to the aminoacyl-tRNA.EF- Tu.GTP complex up to the GTP hydrolysis stage on the ribosome (By similarity)
WP_038678376_1	Sxylosus_HKUOPL8	elongation factor Ts [Staphylococcus xylosus]	2339	TSF		Associates with the EF-Tu.GDP complex and induces the exchange of GDP to GTP. It remains bound to the aminoacyl-tRNA.EF- Tu.GTP complex up to the GTP hydrolysis stage on the ribosome (By similarity)
AQM42014_1	Scohnii_SNUDS2	translation elongation factor Ts [Staphylococcus cohnii]	2339	TSF		Associates with the EF-Tu.GDP complex and induces the exchange of GDP to GTP. It remains bound to the aminoacyl-tRNA.EF- Tu.GTP complex up to the GTP hydrolysis stage on the ribosome (By similarity)
WP_000272069_1	Saureus_USA300_FPR3757	MULTISPECIES: geranylgeranylglyceryl/heptaprenylglyceryl phosphate synthase [Staphylococcus]	2340	PCRB		35 carbon atoms) to the C3 hydroxyl of sn-glycerol-1-phosphate (G1P), producing heptaprenylglyceryl phosphate (HepGP). This reaction is an ether-bond-formation step in the biosynthesis of archaea-type G1P-based membrane lipids found in Bacillales (By similarity)	SAUSA300_RS10325	SAUSA300_1887	pcrB	geranylgeranylglyceryl/heptaprenylglyceryl phosphate synthase	geranylgeranylglyceryl/heptaprenylglyceryl phosphate synthase	PcrB family	Cytoplasmic		no predicted signal peptide	0
WP_000272070_1	Saureus_USA300LV_CA12	MULTISPECIES: geranylgeranylglyceryl/heptaprenylglyceryl phosphate synthase [Staphylococcus]	2340	PCRB		35 carbon atoms) to the C3 hydroxyl of sn-glycerol-1-phosphate (G1P), producing heptaprenylglyceryl phosphate (HepGP). This reaction is an ether-bond-formation step in the biosynthesis of archaea-type G1P-based membrane lipids found in Bacillales (By similarity)	SACOL_RS10285	SACOL1967	pcrB	geranylgeranylglyceryl/heptaprenylglyceryl phosphate synthase	geranylgeranylglyceryl/heptaprenylglyceryl phosphate synthase	PcrB family	Cytoplasmic		no predicted signal peptide	0
WP_011275351_1	Shaemolyticus_JCSC1435	MULTISPECIES: geranylgeranylglyceryl/heptaprenylglyceryl phosphate synthase [Staphylococcus]	2340	PCRB		35 carbon atoms) to the C3 hydroxyl of sn-glycerol-1-phosphate (G1P), producing heptaprenylglyceryl phosphate (HepGP). This reaction is an ether-bond-formation step in the biosynthesis of archaea-type G1P-based membrane lipids found in Bacillales (By similarity)
WP_011302762_1	Ssaprophyticus_ATCC15305	MULTISPECIES: geranylgeranylglyceryl/heptaprenylglyceryl phosphate synthase [Staphylococcus]	2340	PCRB		35 carbon atoms) to the C3 hydroxyl of sn-glycerol-1-phosphate (G1P), producing heptaprenylglyceryl phosphate (HepGP). This reaction is an ether-bond-formation step in the biosynthesis of archaea-type G1P-based membrane lipids found in Bacillales (By similarity)
WP_000272070_1	Saureus_COL	MULTISPECIES: geranylgeranylglyceryl/heptaprenylglyceryl phosphate synthase [Staphylococcus]	2340	PCRB		35 carbon atoms) to the C3 hydroxyl of sn-glycerol-1-phosphate (G1P), producing heptaprenylglyceryl phosphate (HepGP). This reaction is an ether-bond-formation step in the biosynthesis of archaea-type G1P-based membrane lipids found in Bacillales (By similarity)	SACOL_RS10285	SACOL1967	pcrB	geranylgeranylglyceryl/heptaprenylglyceryl phosphate synthase	geranylgeranylglyceryl/heptaprenylglyceryl phosphate synthase	PcrB family	Cytoplasmic		no predicted signal peptide	0
WP_000272070_1	Saureus_Newman	MULTISPECIES: geranylgeranylglyceryl/heptaprenylglyceryl phosphate synthase [Staphylococcus]	2340	PCRB		35 carbon atoms) to the C3 hydroxyl of sn-glycerol-1-phosphate (G1P), producing heptaprenylglyceryl phosphate (HepGP). This reaction is an ether-bond-formation step in the biosynthesis of archaea-type G1P-based membrane lipids found in Bacillales (By similarity)	SACOL_RS10285	SACOL1967	pcrB	geranylgeranylglyceryl/heptaprenylglyceryl phosphate synthase	geranylgeranylglyceryl/heptaprenylglyceryl phosphate synthase	PcrB family	Cytoplasmic		no predicted signal peptide	0
WP_002481683_1	Ssimulans_FDA_ARGOS_383	MULTISPECIES: heptaprenylglyceryl phosphate synthase [Staphylococcus]	2340	PCRB		35 carbon atoms) to the C3 hydroxyl of sn-glycerol-1-phosphate (G1P), producing heptaprenylglyceryl phosphate (HepGP). This reaction is an ether-bond-formation step in the biosynthesis of archaea-type G1P-based membrane lipids found in Bacillales (By similarity)
WP_002507185_1	Sequorum_C2014	MULTISPECIES: heptaprenylglyceryl phosphate synthase [Staphylococcus]	2340	PCRB		35 carbon atoms) to the C3 hydroxyl of sn-glycerol-1-phosphate (G1P), producing heptaprenylglyceryl phosphate (HepGP). This reaction is an ether-bond-formation step in the biosynthesis of archaea-type G1P-based membrane lipids found in Bacillales (By similarity)
WP_002466119_1	Swarneri_SG1	MULTISPECIES: heptaprenylglyceryl phosphate synthase [Staphylococcus]	2340	PCRB		35 carbon atoms) to the C3 hydroxyl of sn-glycerol-1-phosphate (G1P), producing heptaprenylglyceryl phosphate (HepGP). This reaction is an ether-bond-formation step in the biosynthesis of archaea-type G1P-based membrane lipids found in Bacillales (By similarity)
YP_500615_1	Saureus_NCTC8325	geranylgeranylglyceryl phosphate synthase-like protein [Staphylococcus aureus subsp_ aureus NCTC 8325]	2340	PCRB		35 carbon atoms) to the C3 hydroxyl of sn-glycerol-1-phosphate (G1P), producing heptaprenylglyceryl phosphate (HepGP). This reaction is an ether-bond-formation step in the biosynthesis of archaea-type G1P-based membrane lipids found in Bacillales (By similarity)	SAOUHSC_02124		pcrB	geranylgeranylglyceryl phosphate synthase-like protein	geranylgeranylglyceryl phosphate synthase-like protein	PcrB family	Cytoplasmic	Intracellular	no predicted signal peptide	0
NP_765146_1	Sepidermidis_ATCC12228	geranylgeranylglyceryl phosphate synthase-like protein [Staphylococcus epidermidis ATCC 12228]	2340	PCRB		35 carbon atoms) to the C3 hydroxyl of sn-glycerol-1-phosphate (G1P), producing heptaprenylglyceryl phosphate (HepGP). This reaction is an ether-bond-formation step in the biosynthesis of archaea-type G1P-based membrane lipids found in Bacillales (By similarity)
WP_000272054_1	Saureus_MU50	geranylgeranylglyceryl/heptaprenylglyceryl phosphate synthase [Staphylococcus aureus]	2340	PCRB		35 carbon atoms) to the C3 hydroxyl of sn-glycerol-1-phosphate (G1P), producing heptaprenylglyceryl phosphate (HepGP). This reaction is an ether-bond-formation step in the biosynthesis of archaea-type G1P-based membrane lipids found in Bacillales (By similarity)
AQM41559_1	Scohnii_SNUDS2	geranylgeranylglyceryl/heptaprenylglyceryl phosphate synthase [Staphylococcus cohnii]	2340	PCRB		35 carbon atoms) to the C3 hydroxyl of sn-glycerol-1-phosphate (G1P), producing heptaprenylglyceryl phosphate (HepGP). This reaction is an ether-bond-formation step in the biosynthesis of archaea-type G1P-based membrane lipids found in Bacillales (By similarity)
WP_000272059_1	Sargenteus_MSHR1132	heptaprenylglyceryl phosphate synthase [Staphylococcus argenteus]	2340	PCRB		35 carbon atoms) to the C3 hydroxyl of sn-glycerol-1-phosphate (G1P), producing heptaprenylglyceryl phosphate (HepGP). This reaction is an ether-bond-formation step in the biosynthesis of archaea-type G1P-based membrane lipids found in Bacillales (By similarity)
WP_047796464_1	Scapitis_AYP1020	heptaprenylglyceryl phosphate synthase [Staphylococcus capitis]	2340	PCRB		35 carbon atoms) to the C3 hydroxyl of sn-glycerol-1-phosphate (G1P), producing heptaprenylglyceryl phosphate (HepGP). This reaction is an ether-bond-formation step in the biosynthesis of archaea-type G1P-based membrane lipids found in Bacillales (By similarity)
WP_046100399_1	Scarnosus_SK13	heptaprenylglyceryl phosphate synthase [Staphylococcus carnosus]	2340	PCRB		35 carbon atoms) to the C3 hydroxyl of sn-glycerol-1-phosphate (G1P), producing heptaprenylglyceryl phosphate (HepGP). This reaction is an ether-bond-formation step in the biosynthesis of archaea-type G1P-based membrane lipids found in Bacillales (By similarity)
WP_037575743_1	Schromogenes_MU970	heptaprenylglyceryl phosphate synthase [Staphylococcus chromogenes]	2340	PCRB		35 carbon atoms) to the C3 hydroxyl of sn-glycerol-1-phosphate (G1P), producing heptaprenylglyceryl phosphate (HepGP). This reaction is an ether-bond-formation step in the biosynthesis of archaea-type G1P-based membrane lipids found in Bacillales (By similarity)
WP_087437005_1	Shominis_K1	heptaprenylglyceryl phosphate synthase [Staphylococcus hominis]	2340	PCRB		35 carbon atoms) to the C3 hydroxyl of sn-glycerol-1-phosphate (G1P), producing heptaprenylglyceryl phosphate (HepGP). This reaction is an ether-bond-formation step in the biosynthesis of archaea-type G1P-based membrane lipids found in Bacillales (By similarity)
WP_039644767_1	Shyicus	heptaprenylglyceryl phosphate synthase [Staphylococcus hyicus]	2340	PCRB		35 carbon atoms) to the C3 hydroxyl of sn-glycerol-1-phosphate (G1P), producing heptaprenylglyceryl phosphate (HepGP). This reaction is an ether-bond-formation step in the biosynthesis of archaea-type G1P-based membrane lipids found in Bacillales (By similarity)
WP_019169341_1	Sintermedius_NCTC11048	heptaprenylglyceryl phosphate synthase [Staphylococcus intermedius]	2340	PCRB		35 carbon atoms) to the C3 hydroxyl of sn-glycerol-1-phosphate (G1P), producing heptaprenylglyceryl phosphate (HepGP). This reaction is an ether-bond-formation step in the biosynthesis of archaea-type G1P-based membrane lipids found in Bacillales (By similarity)
WP_016999060_1	Slentus_050AP	heptaprenylglyceryl phosphate synthase [Staphylococcus lentus]	2340	PCRB		35 carbon atoms) to the C3 hydroxyl of sn-glycerol-1-phosphate (G1P), producing heptaprenylglyceryl phosphate (HepGP). This reaction is an ether-bond-formation step in the biosynthesis of archaea-type G1P-based membrane lipids found in Bacillales (By similarity)
WP_009384055_1	Smassiliensis_CCUG55927	heptaprenylglyceryl phosphate synthase [Staphylococcus massiliensis]	2340	PCRB		35 carbon atoms) to the C3 hydroxyl of sn-glycerol-1-phosphate (G1P), producing heptaprenylglyceryl phosphate (HepGP). This reaction is an ether-bond-formation step in the biosynthesis of archaea-type G1P-based membrane lipids found in Bacillales (By similarity)
WP_044360635_1	Smicroti	heptaprenylglyceryl phosphate synthase [Staphylococcus microti]	2340	PCRB		35 carbon atoms) to the C3 hydroxyl of sn-glycerol-1-phosphate (G1P), producing heptaprenylglyceryl phosphate (HepGP). This reaction is an ether-bond-formation step in the biosynthesis of archaea-type G1P-based membrane lipids found in Bacillales (By similarity)
WP_065354134_1	Spseudintermedius_NA45	heptaprenylglyceryl phosphate synthase [Staphylococcus pseudintermedius]	2340	PCRB		35 carbon atoms) to the C3 hydroxyl of sn-glycerol-1-phosphate (G1P), producing heptaprenylglyceryl phosphate (HepGP). This reaction is an ether-bond-formation step in the biosynthesis of archaea-type G1P-based membrane lipids found in Bacillales (By similarity)
WP_050330524_1	Sschleiferi_2317_03	heptaprenylglyceryl phosphate synthase [Staphylococcus schleiferi]	2340	PCRB		35 carbon atoms) to the C3 hydroxyl of sn-glycerol-1-phosphate (G1P), producing heptaprenylglyceryl phosphate (HepGP). This reaction is an ether-bond-formation step in the biosynthesis of archaea-type G1P-based membrane lipids found in Bacillales (By similarity)
WP_088592252_1	Ssciuri_FDA_ARGOS_285	heptaprenylglyceryl phosphate synthase [Staphylococcus sciuri]	2340	PCRB		35 carbon atoms) to the C3 hydroxyl of sn-glycerol-1-phosphate (G1P), producing heptaprenylglyceryl phosphate (HepGP). This reaction is an ether-bond-formation step in the biosynthesis of archaea-type G1P-based membrane lipids found in Bacillales (By similarity)
WP_002464735_1	Ssimiae_NCTC3000	heptaprenylglyceryl phosphate synthase [Staphylococcus simiae]	2340	PCRB		35 carbon atoms) to the C3 hydroxyl of sn-glycerol-1-phosphate (G1P), producing heptaprenylglyceryl phosphate (HepGP). This reaction is an ether-bond-formation step in the biosynthesis of archaea-type G1P-based membrane lipids found in Bacillales (By similarity)
WP_016911696_1	Svitulinus_F1028	heptaprenylglyceryl phosphate synthase [Staphylococcus vitulinus]	2340	PCRB		35 carbon atoms) to the C3 hydroxyl of sn-glycerol-1-phosphate (G1P), producing heptaprenylglyceryl phosphate (HepGP). This reaction is an ether-bond-formation step in the biosynthesis of archaea-type G1P-based membrane lipids found in Bacillales (By similarity)
WP_038678851_1	Sxylosus_HKUOPL8	heptaprenylglyceryl phosphate synthase [Staphylococcus xylosus]	2340	PCRB		35 carbon atoms) to the C3 hydroxyl of sn-glycerol-1-phosphate (G1P), producing heptaprenylglyceryl phosphate (HepGP). This reaction is an ether-bond-formation step in the biosynthesis of archaea-type G1P-based membrane lipids found in Bacillales (By similarity)
WP_002449975_1	Shominis_K1	MULTISPECIES: 23S rRNA pseudouridine(2604) synthase RluF [Staphylococcus]	2342	YABO		s4 domain protein
WP_002508749_1	Sequorum_C2014	MULTISPECIES: RNA-binding S4 domain-containing protein [Staphylococcus]	2342	YABO		s4 domain protein
WP_037590337_1	Ssciuri_FDA_ARGOS_285	MULTISPECIES: RNA-binding S4 domain-containing protein [Staphylococcus]	2342	YABO		s4 domain protein
WP_001234984_1	Sargenteus_MSHR1132	MULTISPECIES: RNA-binding S4 domain-containing protein [Staphylococcus]	2342	YABO		s4 domain protein
WP_001234988_1	Saureus_USA300_FPR3757	MULTISPECIES: RNA-binding S4 domain-containing protein [Staphylococcus]	2342	YABO		s4 domain protein	SACOL_RS02815	SACOL0550	-	hypothetical protein	hypothetical protein	S4 domain	Cytoplasmic		no predicted signal peptide	0
WP_002436795_1	Scapitis_AYP1020	MULTISPECIES: RNA-binding S4 domain-containing protein [Staphylococcus]	2342	YABO		s4 domain protein
WP_001234988_1	Saureus_COL	MULTISPECIES: RNA-binding S4 domain-containing protein [Staphylococcus]	2342	YABO		s4 domain protein	SACOL_RS02815	SACOL0550	-	hypothetical protein	hypothetical protein	S4 domain	Cytoplasmic		no predicted signal peptide	0
WP_001234988_1	Saureus_Newman	MULTISPECIES: RNA-binding S4 domain-containing protein [Staphylococcus]	2342	YABO		s4 domain protein	SACOL_RS02815	SACOL0550	-	hypothetical protein	hypothetical protein	S4 domain	Cytoplasmic		no predicted signal peptide	0
WP_001234988_1	Saureus_MU50	MULTISPECIES: RNA-binding S4 domain-containing protein [Staphylococcus]	2342	YABO		s4 domain protein	SACOL_RS02815	SACOL0550	-	hypothetical protein	hypothetical protein	S4 domain	Cytoplasmic		no predicted signal peptide	0
WP_016426506_1	Sschleiferi_2317_03	MULTISPECIES: RNA-binding S4 domain-containing protein [Staphylococcus]	2342	YABO		s4 domain protein
WP_002484197_1	Ssaprophyticus_ATCC15305	MULTISPECIES: RNA-binding S4 domain-containing protein [Staphylococcus]	2342	YABO		s4 domain protein
WP_001234988_1	Saureus_USA300LV_CA12	MULTISPECIES: RNA-binding S4 domain-containing protein [Staphylococcus]	2342	YABO		s4 domain protein	SACOL_RS02815	SACOL0550	-	hypothetical protein	hypothetical protein	S4 domain	Cytoplasmic		no predicted signal peptide	0
WP_011276755_1	Shaemolyticus_JCSC1435	MULTISPECIES: RNA-binding S4 domain-containing protein [Staphylococcus]	2342	YABO		s4 domain protein
WP_002451740_1	Swarneri_SG1	MULTISPECIES: RNA-binding S4 domain-containing protein [Staphylococcus]	2342	YABO		s4 domain protein
WP_014614799_1	Spseudintermedius_NA45	MULTISPECIES: RNA-binding S4 domain-containing protein [Staphylococcus]	2342	YABO		s4 domain protein
WP_002481921_1	Ssimulans_FDA_ARGOS_383	MULTISPECIES: RNA-binding S4 domain-containing protein [Staphylococcus]	2342	YABO		s4 domain protein
WP_012664185_1	Scarnosus_SK13	MULTISPECIES: RNA-binding S4 domain-containing protein [Staphylococcus]	2342	YABO		s4 domain protein
WP_037576972_1	Schromogenes_MU970	RNA-binding S4 domain-containing protein [Staphylococcus chromogenes]	2342	YABO		s4 domain protein
WP_039647098_1	Shyicus	RNA-binding S4 domain-containing protein [Staphylococcus hyicus]	2342	YABO		s4 domain protein
WP_019169417_1	Sintermedius_NCTC11048	RNA-binding S4 domain-containing protein [Staphylococcus intermedius]	2342	YABO		s4 domain protein
WP_016999901_1	Slentus_050AP	RNA-binding S4 domain-containing protein [Staphylococcus lentus]	2342	YABO		s4 domain protein
WP_009384583_1	Smassiliensis_CCUG55927	RNA-binding S4 domain-containing protein [Staphylococcus massiliensis]	2342	YABO		s4 domain protein
WP_044361567_1	Smicroti	RNA-binding S4 domain-containing protein [Staphylococcus microti]	2342	YABO		s4 domain protein
WP_002462767_1	Ssimiae_NCTC3000	RNA-binding S4 domain-containing protein [Staphylococcus simiae]	2342	YABO		s4 domain protein
WP_016911361_1	Svitulinus_F1028	RNA-binding S4 domain-containing protein [Staphylococcus vitulinus]	2342	YABO		s4 domain protein
WP_029379213_1	Sxylosus_HKUOPL8	RNA-binding S4 domain-containing protein [Staphylococcus xylosus]	2342	YABO		s4 domain protein
AQM42082_1	Scohnii_SNUDS2	hypothetical protein BZ166_03265 [Staphylococcus cohnii]	2342	YABO		s4 domain protein
YP_499058_1	Saureus_NCTC8325	hypothetical protein SAOUHSC_00481 [Staphylococcus aureus subsp_ aureus NCTC 8325]	2342	YABO		s4 domain protein	SAOUHSC_00481		-	hypothetical protein	hypothetical protein	S4 domain	Cytoplasmic	Intracellular	no predicted signal peptide	0
NP_765832_1	Sepidermidis_ATCC12228	hypothetical protein SE2277 [Staphylococcus epidermidis ATCC 12228]	2342	YABO		s4 domain protein
WP_000655860_1	Sargenteus_MSHR1132	MULTISPECIES: ribose 5-phosphate isomerase A [Staphylococcus]	2343	RPIA	RPI	phosphoriboisomerase A
WP_015364758_1	Swarneri_SG1	MULTISPECIES: ribose 5-phosphate isomerase A [Staphylococcus]	2343	RPIA	RPI	phosphoriboisomerase A
WP_011302516_1	Ssaprophyticus_ATCC15305	MULTISPECIES: ribose 5-phosphate isomerase A [Staphylococcus]	2343	RPIA	RPI	phosphoriboisomerase A
WP_000655864_1	Saureus_USA300_FPR3757	MULTISPECIES: ribose-5-phosphate isomerase [Staphylococcus]	2343	RPIA	RPI	phosphoriboisomerase A	SAUSA300_RS12615	SAUSA300_2283	rpiA	ribose-5-phosphate isomerase	ribose-5-phosphate isomerase	Ribose 5-phosphate isomerase A (phosphoriboisomerase A)	Cytoplasmic		no predicted signal peptide	0
WP_000655864_1	Saureus_Newman	MULTISPECIES: ribose-5-phosphate isomerase [Staphylococcus]	2343	RPIA	RPI	phosphoriboisomerase A	SAUSA300_RS12615	SAUSA300_2283	rpiA	ribose-5-phosphate isomerase	ribose-5-phosphate isomerase	Ribose 5-phosphate isomerase A (phosphoriboisomerase A)	Cytoplasmic		no predicted signal peptide	0
WP_011275045_1	Shaemolyticus_JCSC1435	MULTISPECIES: ribose-5-phosphate isomerase [Staphylococcus]	2343	RPIA	RPI	phosphoriboisomerase A
WP_000655864_1	Saureus_MU50	MULTISPECIES: ribose-5-phosphate isomerase [Staphylococcus]	2343	RPIA	RPI	phosphoriboisomerase A	SAUSA300_RS12615	SAUSA300_2283	rpiA	ribose-5-phosphate isomerase	ribose-5-phosphate isomerase	Ribose 5-phosphate isomerase A (phosphoriboisomerase A)	Cytoplasmic		no predicted signal peptide	0
WP_000655864_1	Saureus_USA300LV_CA12	MULTISPECIES: ribose-5-phosphate isomerase [Staphylococcus]	2343	RPIA	RPI	phosphoriboisomerase A	SAUSA300_RS12615	SAUSA300_2283	rpiA	ribose-5-phosphate isomerase	ribose-5-phosphate isomerase	Ribose 5-phosphate isomerase A (phosphoriboisomerase A)	Cytoplasmic		no predicted signal peptide	0
WP_046100004_1	Scarnosus_SK13	ribose 5-phosphate isomerase A [Staphylococcus carnosus]	2343	RPIA	RPI	phosphoriboisomerase A
AQM42104_1	Scohnii_SNUDS2	ribose 5-phosphate isomerase A [Staphylococcus cohnii]	2343	RPIA	RPI	phosphoriboisomerase A
WP_065338607_1	Sequorum_C2014	ribose 5-phosphate isomerase A [Staphylococcus equorum]	2343	RPIA	RPI	phosphoriboisomerase A
WP_087436450_1	Shominis_K1	ribose 5-phosphate isomerase A [Staphylococcus hominis]	2343	RPIA	RPI	phosphoriboisomerase A
WP_019169605_1	Sintermedius_NCTC11048	ribose 5-phosphate isomerase A [Staphylococcus intermedius]	2343	RPIA	RPI	phosphoriboisomerase A
WP_017176775_1	Smassiliensis_CCUG55927	ribose 5-phosphate isomerase A [Staphylococcus massiliensis]	2343	RPIA	RPI	phosphoriboisomerase A
WP_044359683_1	Smicroti	ribose 5-phosphate isomerase A [Staphylococcus microti]	2343	RPIA	RPI	phosphoriboisomerase A
WP_014613126_1	Spseudintermedius_NA45	ribose 5-phosphate isomerase A [Staphylococcus pseudintermedius]	2343	RPIA	RPI	phosphoriboisomerase A
WP_002462737_1	Ssimiae_NCTC3000	ribose 5-phosphate isomerase A [Staphylococcus simiae]	2343	RPIA	RPI	phosphoriboisomerase A
WP_002479672_1	Ssimulans_FDA_ARGOS_383	ribose 5-phosphate isomerase A [Staphylococcus simulans]	2343	RPIA	RPI	phosphoriboisomerase A
WP_080704785_1	Sxylosus_HKUOPL8	ribose 5-phosphate isomerase A [Staphylococcus xylosus]	2343	RPIA	RPI	phosphoriboisomerase A
YP_501073_1	Saureus_NCTC8325	ribose-5-phosphate isomerase A [Staphylococcus aureus subsp_ aureus NCTC 8325]	2343	RPIA	RPI	phosphoriboisomerase A	SAOUHSC_02612		rpiA	ribose-5-phosphate isomerase A	ribose-5-phosphate isomerase A	Ribose 5-phosphate isomerase A (phosphoriboisomerase A)	Cytoplasmic	Intracellular	no predicted signal peptide	0
WP_047796616_1	Scapitis_AYP1020	ribose-5-phosphate isomerase A [Staphylococcus capitis]	2343	RPIA	RPI	phosphoriboisomerase A
NP_765466_1	Sepidermidis_ATCC12228	ribose-5-phosphate isomerase A [Staphylococcus epidermidis ATCC 12228]	2343	RPIA	RPI	phosphoriboisomerase A
WP_070045779_1	Slentus_050AP	ribose-5-phosphate isomerase RpiA [Staphylococcus lentus]	2343	RPIA	RPI	phosphoriboisomerase A
WP_084755296_1	Ssciuri_FDA_ARGOS_285	ribose-5-phosphate isomerase RpiA [Staphylococcus sciuri]	2343	RPIA	RPI	phosphoriboisomerase A
WP_016913160_1	Svitulinus_F1028	ribose-5-phosphate isomerase RpiA [Staphylococcus vitulinus]	2343	RPIA	RPI	phosphoriboisomerase A
WP_000655865_1	Saureus_COL	ribose-5-phosphate isomerase [Staphylococcus aureus]	2343	RPIA	RPI	phosphoriboisomerase A	SACOL_RS12245	SACOL2329	rpiA	ribose-5-phosphate isomerase	ribose-5-phosphate isomerase	Ribose 5-phosphate isomerase A (phosphoriboisomerase A)	Cytoplasmic		no predicted signal peptide	0
WP_037574967_1	Schromogenes_MU970	ribose-5-phosphate isomerase [Staphylococcus chromogenes]	2343	RPIA	RPI	phosphoriboisomerase A
WP_039644308_1	Shyicus	ribose-5-phosphate isomerase [Staphylococcus hyicus]	2343	RPIA	RPI	phosphoriboisomerase A
WP_050330122_1	Sschleiferi_2317_03	ribose-5-phosphate isomerase [Staphylococcus schleiferi]	2343	RPIA	RPI	phosphoriboisomerase A
YP_499889_1	Saureus_NCTC8325	4-oxalocrotonate tautomerase [Staphylococcus aureus subsp_ aureus NCTC 8325]	2344			4-oxalocrotonate tautomerase	SAOUHSC_01362		dmpI	4-oxalocrotonate tautomerase	4-oxalocrotonate tautomerase	Tautomerase enzyme	Cytoplasmic	Intracellular	no predicted signal peptide	0
WP_015900256_1	Scarnosus_SK13	4-oxalocrotonate tautomerase [Staphylococcus carnosus]	2344			4-oxalocrotonate tautomerase
WP_037573561_1	Schromogenes_MU970	4-oxalocrotonate tautomerase [Staphylococcus chromogenes]	2344	XYLH		4-oxalocrotonate tautomerase
AQM41933_1	Scohnii_SNUDS2	4-oxalocrotonate tautomerase [Staphylococcus cohnii]	2344			4-oxalocrotonate tautomerase
NP_764600_1	Sepidermidis_ATCC12228	4-oxalocrotonate tautomerase [Staphylococcus epidermidis ATCC 12228]	2344	XYLH		4-oxalocrotonate tautomerase
WP_039645855_1	Shyicus	4-oxalocrotonate tautomerase [Staphylococcus hyicus]	2344			4-oxalocrotonate tautomerase
WP_019167728_1	Sintermedius_NCTC11048	4-oxalocrotonate tautomerase [Staphylococcus intermedius]	2344	XYLH		4-oxalocrotonate tautomerase
WP_009383980_1	Smassiliensis_CCUG55927	4-oxalocrotonate tautomerase [Staphylococcus massiliensis]	2344	XYLH		4-oxalocrotonate tautomerase
WP_044361731_1	Smicroti	4-oxalocrotonate tautomerase [Staphylococcus microti]	2344			4-oxalocrotonate tautomerase
WP_014613966_1	Spseudintermedius_NA45	4-oxalocrotonate tautomerase [Staphylococcus pseudintermedius]	2344	XYLH		4-oxalocrotonate tautomerase
WP_088592378_1	Ssciuri_FDA_ARGOS_285	4-oxalocrotonate tautomerase [Staphylococcus sciuri]	2344	XYLH		4-oxalocrotonate tautomerase
WP_002464985_1	Ssimiae_NCTC3000	4-oxalocrotonate tautomerase [Staphylococcus simiae]	2344			4-oxalocrotonate tautomerase
WP_029377368_1	Sxylosus_HKUOPL8	4-oxalocrotonate tautomerase [Staphylococcus xylosus]	2344			4-oxalocrotonate tautomerase
WP_002451325_1	Swarneri_SG1	MULTISPECIES: 4-oxalocrotonate tautomerase [Staphylococcus]	2344	XYLH		4-oxalocrotonate tautomerase
WP_002449790_1	Shominis_K1	MULTISPECIES: 4-oxalocrotonate tautomerase [Staphylococcus]	2344	XYLH		4-oxalocrotonate tautomerase
WP_002507674_1	Sequorum_C2014	MULTISPECIES: 4-oxalocrotonate tautomerase [Staphylococcus]	2344			4-oxalocrotonate tautomerase
WP_002433883_1	Scapitis_AYP1020	MULTISPECIES: 4-oxalocrotonate tautomerase [Staphylococcus]	2344	XYLH		4-oxalocrotonate tautomerase
WP_001123277_1	Sargenteus_MSHR1132	MULTISPECIES: 4-oxalocrotonate tautomerase [Staphylococcus]	2344	XYLH		4-oxalocrotonate tautomerase
WP_002480877_1	Ssimulans_FDA_ARGOS_383	MULTISPECIES: 4-oxalocrotonate tautomerase family enzyme [Staphylococcus]	2344			4-oxalocrotonate tautomerase
WP_016425025_1	Sschleiferi_2317_03	MULTISPECIES: 4-oxalocrotonate tautomerase family enzyme [Staphylococcus]	2344	XYLH		4-oxalocrotonate tautomerase
WP_001123276_1	Saureus_USA300LV_CA12	MULTISPECIES: tautomerase [Staphylococcus]	2344			4-oxalocrotonate tautomerase	SACOL_RS07120	SACOL1399	dmpI	tautomerase	tautomerase	Tautomerase enzyme	Cytoplasmic		no predicted signal peptide	0
WP_001123276_1	Saureus_COL	MULTISPECIES: tautomerase [Staphylococcus]	2344			4-oxalocrotonate tautomerase	SACOL_RS07120	SACOL1399	dmpI	tautomerase	tautomerase	Tautomerase enzyme	Cytoplasmic		no predicted signal peptide	0
WP_011275837_1	Shaemolyticus_JCSC1435	MULTISPECIES: tautomerase [Staphylococcus]	2344	XYLH		4-oxalocrotonate tautomerase
WP_001123276_1	Saureus_USA300_FPR3757	MULTISPECIES: tautomerase [Staphylococcus]	2344			4-oxalocrotonate tautomerase	SACOL_RS07120	SACOL1399	dmpI	tautomerase	tautomerase	Tautomerase enzyme	Cytoplasmic		no predicted signal peptide	0
WP_001123276_1	Saureus_Newman	MULTISPECIES: tautomerase [Staphylococcus]	2344			4-oxalocrotonate tautomerase	SACOL_RS07120	SACOL1399	dmpI	tautomerase	tautomerase	Tautomerase enzyme	Cytoplasmic		no predicted signal peptide	0
WP_011303163_1	Ssaprophyticus_ATCC15305	MULTISPECIES: tautomerase [Staphylococcus]	2344			4-oxalocrotonate tautomerase
WP_001123276_1	Saureus_MU50	MULTISPECIES: tautomerase [Staphylococcus]	2344			4-oxalocrotonate tautomerase	SACOL_RS07120	SACOL1399	dmpI	tautomerase	tautomerase	Tautomerase enzyme	Cytoplasmic		no predicted signal peptide	0
WP_016999571_1	Slentus_050AP	hypothetical protein [Staphylococcus lentus]	2344	XYLH		4-oxalocrotonate tautomerase
WP_016912291_1	Svitulinus_F1028	hypothetical protein [Staphylococcus vitulinus]	2344			4-oxalocrotonate tautomerase
WP_002467499_1	Swarneri_SG1	MULTISPECIES: hypothetical protein [Staphylococcus]	2345
WP_000810620_1	Saureus_USA300LV_CA12	MULTISPECIES: hypothetical protein [Staphylococcus]	2345				SACOL_RS05705	SACOL1117	-	hypothetical protein	hypothetical protein	Family of unknown function (DUF5325)	Cytoplasmic Membrane		no predicted signal peptide	2
WP_000810620_1	Saureus_Newman	MULTISPECIES: hypothetical protein [Staphylococcus]	2345				SACOL_RS05705	SACOL1117	-	hypothetical protein	hypothetical protein	Family of unknown function (DUF5325)	Cytoplasmic Membrane		no predicted signal peptide	2
WP_000810620_1	Saureus_COL	MULTISPECIES: hypothetical protein [Staphylococcus]	2345				SACOL_RS05705	SACOL1117	-	hypothetical protein	hypothetical protein	Family of unknown function (DUF5325)	Cytoplasmic Membrane		no predicted signal peptide	2
WP_016911319_1	Svitulinus_F1028	MULTISPECIES: hypothetical protein [Staphylococcus]	2345
WP_000810616_1	Sargenteus_MSHR1132	MULTISPECIES: hypothetical protein [Staphylococcus]	2345
WP_002480538_1	Ssimulans_FDA_ARGOS_383	MULTISPECIES: hypothetical protein [Staphylococcus]	2345
WP_011276120_1	Shaemolyticus_JCSC1435	MULTISPECIES: hypothetical protein [Staphylococcus]	2345
WP_000810620_1	Saureus_USA300_FPR3757	MULTISPECIES: hypothetical protein [Staphylococcus]	2345				SACOL_RS05705	SACOL1117	-	hypothetical protein	hypothetical protein	Family of unknown function (DUF5325)	Cytoplasmic Membrane		no predicted signal peptide	2
WP_000810620_1	Saureus_MU50	MULTISPECIES: hypothetical protein [Staphylococcus]	2345				SACOL_RS05705	SACOL1117	-	hypothetical protein	hypothetical protein	Family of unknown function (DUF5325)	Cytoplasmic Membrane		no predicted signal peptide	2
WP_011303406_1	Ssaprophyticus_ATCC15305	MULTISPECIES: membrane protein [Staphylococcus]	2345
WP_048542258_1	Ssciuri_FDA_ARGOS_285	MULTISPECIES: membrane protein [Staphylococcus]	2345
AQM40332_1	Scohnii_SNUDS2	hypothetical protein BZ166_00340 [Staphylococcus cohnii]	2345
NP_764361_1	Sepidermidis_ATCC12228	hypothetical protein SE0806 [Staphylococcus epidermidis ATCC 12228]	2345
WP_047796137_1	Scapitis_AYP1020	hypothetical protein [Staphylococcus capitis]	2345
WP_015899986_1	Scarnosus_SK13	hypothetical protein [Staphylococcus carnosus]	2345
WP_037571742_1	Schromogenes_MU970	hypothetical protein [Staphylococcus chromogenes]	2345
WP_065337740_1	Sequorum_C2014	hypothetical protein [Staphylococcus equorum]	2345
WP_039646294_1	Shyicus	hypothetical protein [Staphylococcus hyicus]	2345
WP_019168173_1	Sintermedius_NCTC11048	hypothetical protein [Staphylococcus intermedius]	2345
WP_064204105_1	Slentus_050AP	hypothetical protein [Staphylococcus lentus]	2345
WP_009383617_1	Smassiliensis_CCUG55927	hypothetical protein [Staphylococcus massiliensis]	2345
WP_044361404_1	Smicroti	hypothetical protein [Staphylococcus microti]	2345
WP_050331344_1	Sschleiferi_2317_03	hypothetical protein [Staphylococcus schleiferi]	2345
WP_002462701_1	Ssimiae_NCTC3000	hypothetical protein [Staphylococcus simiae]	2345
YP_008530239_1	Saureus_NCTC8325	membrane protein [Staphylococcus aureus subsp_ aureus NCTC 8325]	2345				SAOUHSC_01055a			membrane protein	membrane protein	Family of unknown function (DUF5325)	Cytoplasmic Membrane		no predicted signal peptide	2
WP_002455487_1	Shominis_K1	membrane protein [Staphylococcus hominis]	2345
WP_014614235_1	Spseudintermedius_NA45	membrane protein [Staphylococcus pseudintermedius]	2345
WP_038678296_1	Sxylosus_HKUOPL8	membrane protein [Staphylococcus xylosus]	2345
YP_500188_1	Saureus_NCTC8325	30S ribosomal protein S21 [Staphylococcus aureus subsp_ aureus NCTC 8325]	2346	RPSU		30S ribosomal protein s21	SAOUHSC_01678		rpsU	SSU ribosomal protein S21p	30S ribosomal protein S21	Ribosomal protein S21	Cytoplasmic	Intracellular	no predicted signal peptide	0
WP_065865440_1	Scarnosus_SK13	30S ribosomal protein S21 [Staphylococcus carnosus]	2346	RPSU		30S ribosomal protein s21
AQM41773_1	Scohnii_SNUDS2	30S ribosomal protein S21 [Staphylococcus cohnii]	2346	RPSU		30S ribosomal protein s21
NP_764817_1	Sepidermidis_ATCC12228	30S ribosomal protein S21 [Staphylococcus epidermidis ATCC 12228]	2346	RPSU		30S ribosomal protein s21
WP_009382589_1	Smassiliensis_CCUG55927	30S ribosomal protein S21 [Staphylococcus massiliensis]	2346	RPSU		30S ribosomal protein s21
WP_002449867_1	Shominis_K1	MULTISPECIES: 30S ribosomal protein S21 [Bacilli]	2346	RPSU		30S ribosomal protein s21
WP_000048060_1	Shaemolyticus_JCSC1435	MULTISPECIES: 30S ribosomal protein S21 [Bacteria]	2346	RPSU		30S ribosomal protein s21	SACOL_RS08320	SACOL1632	rpsU	30S ribosomal protein S21	30S ribosomal protein S21	Ribosomal protein S21	Cytoplasmic		no predicted signal peptide	0
WP_000048060_1	Ssimulans_FDA_ARGOS_383	MULTISPECIES: 30S ribosomal protein S21 [Bacteria]	2346	RPSU		30S ribosomal protein s21	SACOL_RS08320	SACOL1632	rpsU	30S ribosomal protein S21	30S ribosomal protein S21	Ribosomal protein S21	Cytoplasmic		no predicted signal peptide	0
WP_000048060_1	Saureus_USA300_FPR3757	MULTISPECIES: 30S ribosomal protein S21 [Bacteria]	2346	RPSU		30S ribosomal protein s21	SACOL_RS08320	SACOL1632	rpsU	30S ribosomal protein S21	30S ribosomal protein S21	Ribosomal protein S21	Cytoplasmic		no predicted signal peptide	0
WP_000048060_1	Scapitis_AYP1020	MULTISPECIES: 30S ribosomal protein S21 [Bacteria]	2346	RPSU		30S ribosomal protein s21	SACOL_RS08320	SACOL1632	rpsU	30S ribosomal protein S21	30S ribosomal protein S21	Ribosomal protein S21	Cytoplasmic		no predicted signal peptide	0
WP_000048060_1	Saureus_Newman	MULTISPECIES: 30S ribosomal protein S21 [Bacteria]	2346	RPSU		30S ribosomal protein s21	SACOL_RS08320	SACOL1632	rpsU	30S ribosomal protein S21	30S ribosomal protein S21	Ribosomal protein S21	Cytoplasmic		no predicted signal peptide	0
WP_000048060_1	Saureus_COL	MULTISPECIES: 30S ribosomal protein S21 [Bacteria]	2346	RPSU		30S ribosomal protein s21	SACOL_RS08320	SACOL1632	rpsU	30S ribosomal protein S21	30S ribosomal protein S21	Ribosomal protein S21	Cytoplasmic		no predicted signal peptide	0
WP_000048060_1	Swarneri_SG1	MULTISPECIES: 30S ribosomal protein S21 [Bacteria]	2346	RPSU		30S ribosomal protein s21	SACOL_RS08320	SACOL1632	rpsU	30S ribosomal protein S21	30S ribosomal protein S21	Ribosomal protein S21	Cytoplasmic		no predicted signal peptide	0
WP_000048060_1	Saureus_MU50	MULTISPECIES: 30S ribosomal protein S21 [Bacteria]	2346	RPSU		30S ribosomal protein s21	SACOL_RS08320	SACOL1632	rpsU	30S ribosomal protein S21	30S ribosomal protein S21	Ribosomal protein S21	Cytoplasmic		no predicted signal peptide	0
WP_000048060_1	Saureus_USA300LV_CA12	MULTISPECIES: 30S ribosomal protein S21 [Bacteria]	2346	RPSU		30S ribosomal protein s21	SACOL_RS08320	SACOL1632	rpsU	30S ribosomal protein S21	30S ribosomal protein S21	Ribosomal protein S21	Cytoplasmic		no predicted signal peptide	0
WP_000048060_1	Sargenteus_MSHR1132	MULTISPECIES: 30S ribosomal protein S21 [Bacteria]	2346	RPSU		30S ribosomal protein s21	SACOL_RS08320	SACOL1632	rpsU	30S ribosomal protein S21	30S ribosomal protein S21	Ribosomal protein S21	Cytoplasmic		no predicted signal peptide	0
WP_000048060_1	Ssimiae_NCTC3000	MULTISPECIES: 30S ribosomal protein S21 [Bacteria]	2346	RPSU		30S ribosomal protein s21	SACOL_RS08320	SACOL1632	rpsU	30S ribosomal protein S21	30S ribosomal protein S21	Ribosomal protein S21	Cytoplasmic		no predicted signal peptide	0
WP_002507473_1	Sequorum_C2014	MULTISPECIES: 30S ribosomal protein S21 [Staphylococcus]	2346	RPSU		30S ribosomal protein s21
WP_002471046_1	Shyicus	MULTISPECIES: 30S ribosomal protein S21 [Staphylococcus]	2346	RPSU		30S ribosomal protein s21
WP_002483157_1	Sxylosus_HKUOPL8	MULTISPECIES: 30S ribosomal protein S21 [Staphylococcus]	2346	RPSU		30S ribosomal protein s21
WP_002471046_1	Sintermedius_NCTC11048	MULTISPECIES: 30S ribosomal protein S21 [Staphylococcus]	2346	RPSU		30S ribosomal protein s21
WP_002483157_1	Ssaprophyticus_ATCC15305	MULTISPECIES: 30S ribosomal protein S21 [Staphylococcus]	2346	RPSU		30S ribosomal protein s21
WP_002471046_1	Spseudintermedius_NA45	MULTISPECIES: 30S ribosomal protein S21 [Staphylococcus]	2346	RPSU		30S ribosomal protein s21
WP_002471046_1	Schromogenes_MU970	MULTISPECIES: 30S ribosomal protein S21 [Staphylococcus]	2346	RPSU		30S ribosomal protein s21
WP_016910862_1	Svitulinus_F1028	MULTISPECIES: 30S ribosomal protein S21 [Staphylococcus]	2346	RPSU		30S ribosomal protein s21
WP_002471046_1	Smicroti	MULTISPECIES: 30S ribosomal protein S21 [Staphylococcus]	2346	RPSU		30S ribosomal protein s21
WP_016998564_1	Ssciuri_FDA_ARGOS_285	MULTISPECIES: 30S ribosomal protein S21 [Staphylococcus]	2346	RPSU		30S ribosomal protein s21
WP_016998564_1	Slentus_050AP	MULTISPECIES: 30S ribosomal protein S21 [Staphylococcus]	2346	RPSU		30S ribosomal protein s21
WP_002471046_1	Sschleiferi_2317_03	MULTISPECIES: 30S ribosomal protein S21 [Staphylococcus]	2346	RPSU		30S ribosomal protein s21
WP_000448934_1	Saureus_USA300LV_CA12	MULTISPECIES: tryptophan--tRNA ligase [Staphylococcus]	2347	TRPS		tryptophanyl-tRNA synthetase	SACOL_RS05115	SACOL1001	trpS	tryptophan--tRNA ligase	tryptophan--tRNA ligase	tRNA synthetases class I (W and Y)	Cytoplasmic		no predicted signal peptide	0
WP_000448934_1	Saureus_USA300_FPR3757	MULTISPECIES: tryptophan--tRNA ligase [Staphylococcus]	2347	TRPS		tryptophanyl-tRNA synthetase	SACOL_RS05115	SACOL1001	trpS	tryptophan--tRNA ligase	tryptophan--tRNA ligase	tRNA synthetases class I (W and Y)	Cytoplasmic		no predicted signal peptide	0
WP_002488385_1	Shominis_K1	MULTISPECIES: tryptophan--tRNA ligase [Staphylococcus]	2347	TRPS		tryptophanyl-tRNA synthetase
WP_011276231_1	Shaemolyticus_JCSC1435	MULTISPECIES: tryptophan--tRNA ligase [Staphylococcus]	2347	TRPS		tryptophanyl-tRNA synthetase
WP_002481950_1	Ssimulans_FDA_ARGOS_383	MULTISPECIES: tryptophan--tRNA ligase [Staphylococcus]	2347	TRPS		tryptophanyl-tRNA synthetase
WP_002465641_1	Swarneri_SG1	MULTISPECIES: tryptophan--tRNA ligase [Staphylococcus]	2347	TRPS		tryptophanyl-tRNA synthetase
WP_000448934_1	Saureus_COL	MULTISPECIES: tryptophan--tRNA ligase [Staphylococcus]	2347	TRPS		tryptophanyl-tRNA synthetase	SACOL_RS05115	SACOL1001	trpS	tryptophan--tRNA ligase	tryptophan--tRNA ligase	tRNA synthetases class I (W and Y)	Cytoplasmic		no predicted signal peptide	0
WP_002483766_1	Ssaprophyticus_ATCC15305	MULTISPECIES: tryptophan--tRNA ligase [Staphylococcus]	2347	TRPS		tryptophanyl-tRNA synthetase
WP_000448934_1	Saureus_Newman	MULTISPECIES: tryptophan--tRNA ligase [Staphylococcus]	2347	TRPS		tryptophanyl-tRNA synthetase	SACOL_RS05115	SACOL1001	trpS	tryptophan--tRNA ligase	tryptophan--tRNA ligase	tRNA synthetases class I (W and Y)	Cytoplasmic		no predicted signal peptide	0
WP_000448934_1	Saureus_MU50	MULTISPECIES: tryptophan--tRNA ligase [Staphylococcus]	2347	TRPS		tryptophanyl-tRNA synthetase	SACOL_RS05115	SACOL1001	trpS	tryptophan--tRNA ligase	tryptophan--tRNA ligase	tRNA synthetases class I (W and Y)	Cytoplasmic		no predicted signal peptide	0
WP_048542003_1	Ssciuri_FDA_ARGOS_285	MULTISPECIES: tryptophan--tRNA ligase [Staphylococcus]	2347	TRPS		tryptophanyl-tRNA synthetase
WP_000448942_1	Sargenteus_MSHR1132	tryptophan--tRNA ligase [Staphylococcus argenteus]	2347	TRPS		tryptophanyl-tRNA synthetase
WP_047796032_1	Scapitis_AYP1020	tryptophan--tRNA ligase [Staphylococcus capitis]	2347	TRPS		tryptophanyl-tRNA synthetase
WP_015899854_1	Scarnosus_SK13	tryptophan--tRNA ligase [Staphylococcus carnosus]	2347	TRPS		tryptophanyl-tRNA synthetase
WP_037572193_1	Schromogenes_MU970	tryptophan--tRNA ligase [Staphylococcus chromogenes]	2347	TRPS		tryptophanyl-tRNA synthetase
AQM40405_1	Scohnii_SNUDS2	tryptophan--tRNA ligase [Staphylococcus cohnii]	2347	TRPS		tryptophanyl-tRNA synthetase
WP_021339494_1	Sequorum_C2014	tryptophan--tRNA ligase [Staphylococcus equorum]	2347	TRPS		tryptophanyl-tRNA synthetase
WP_039646500_1	Shyicus	tryptophan--tRNA ligase [Staphylococcus hyicus]	2347	TRPS		tryptophanyl-tRNA synthetase
WP_026066754_1	Sintermedius_NCTC11048	tryptophan--tRNA ligase [Staphylococcus intermedius]	2347	TRPS		tryptophanyl-tRNA synthetase
WP_064204855_1	Slentus_050AP	tryptophan--tRNA ligase [Staphylococcus lentus]	2347	TRPS		tryptophanyl-tRNA synthetase
WP_009383524_1	Smassiliensis_CCUG55927	tryptophan--tRNA ligase [Staphylococcus massiliensis]	2347	TRPS		tryptophanyl-tRNA synthetase
WP_044360478_1	Smicroti	tryptophan--tRNA ligase [Staphylococcus microti]	2347	TRPS		tryptophanyl-tRNA synthetase
WP_014614375_1	Spseudintermedius_NA45	tryptophan--tRNA ligase [Staphylococcus pseudintermedius]	2347	TRPS		tryptophanyl-tRNA synthetase
WP_050331454_1	Sschleiferi_2317_03	tryptophan--tRNA ligase [Staphylococcus schleiferi]	2347	TRPS		tryptophanyl-tRNA synthetase
WP_095092621_1	Ssimiae_NCTC3000	tryptophan--tRNA ligase [Staphylococcus simiae]	2347	TRPS		tryptophanyl-tRNA synthetase
WP_016913231_1	Svitulinus_F1028	tryptophan--tRNA ligase [Staphylococcus vitulinus]	2347	TRPS		tryptophanyl-tRNA synthetase
WP_029379151_1	Sxylosus_HKUOPL8	tryptophan--tRNA ligase [Staphylococcus xylosus]	2347	TRPS		tryptophanyl-tRNA synthetase
YP_499486_1	Saureus_NCTC8325	tryptophanyl-tRNA synthetase [Staphylococcus aureus subsp_ aureus NCTC 8325]	2347	TRPS		tryptophanyl-tRNA synthetase	SAOUHSC_00933		trpS	Tryptophanyl-tRNA synthetase (EC 6.1.1.2)	tryptophanyl-tRNA synthetase	tRNA synthetases class I (W and Y)	Cytoplasmic	Intracellular	no predicted signal peptide	0
NP_764240_1	Sepidermidis_ATCC12228	tryptophanyl-tRNA synthetase [Staphylococcus epidermidis ATCC 12228]	2347	TRPS		tryptophanyl-tRNA synthetase
WP_001117767_1	Saureus_MU50	MULTISPECIES: PhoH family protein [Staphylococcus]	2348	PHOH		PhoH family	SACOL_RS08300	SACOL1628	phoH	PhoH family protein	PhoH family protein	PhoH-like protein	Cytoplasmic		no predicted signal peptide	0
WP_001117767_1	Saureus_USA300LV_CA12	MULTISPECIES: PhoH family protein [Staphylococcus]	2348	PHOH		PhoH family	SACOL_RS08300	SACOL1628	phoH	PhoH family protein	PhoH family protein	PhoH-like protein	Cytoplasmic		no predicted signal peptide	0
WP_001117772_1	Sargenteus_MSHR1132	MULTISPECIES: PhoH family protein [Staphylococcus]	2348	PHOH		PhoH family
WP_015364957_1	Swarneri_SG1	MULTISPECIES: PhoH family protein [Staphylococcus]	2348	PHOH		PhoH family
WP_001117767_1	Saureus_COL	MULTISPECIES: PhoH family protein [Staphylococcus]	2348	PHOH		PhoH family	SACOL_RS08300	SACOL1628	phoH	PhoH family protein	PhoH family protein	PhoH-like protein	Cytoplasmic		no predicted signal peptide	0
WP_002483161_1	Ssaprophyticus_ATCC15305	MULTISPECIES: PhoH family protein [Staphylococcus]	2348	PHOH		PhoH family
WP_023015136_1	Ssimulans_FDA_ARGOS_383	MULTISPECIES: PhoH family protein [Staphylococcus]	2348	PHOH		PhoH family
WP_001117767_1	Saureus_Newman	MULTISPECIES: PhoH family protein [Staphylococcus]	2348	PHOH		PhoH family	SACOL_RS08300	SACOL1628	phoH	PhoH family protein	PhoH family protein	PhoH-like protein	Cytoplasmic		no predicted signal peptide	0
WP_011275641_1	Shaemolyticus_JCSC1435	MULTISPECIES: PhoH family protein [Staphylococcus]	2348	PHOH		PhoH family
WP_001117767_1	Saureus_USA300_FPR3757	MULTISPECIES: PhoH family protein [Staphylococcus]	2348	PHOH		PhoH family	SACOL_RS08300	SACOL1628	phoH	PhoH family protein	PhoH family protein	PhoH-like protein	Cytoplasmic		no predicted signal peptide	0
WP_002449734_1	Shominis_K1	MULTISPECIES: phosphate starvation-inducible protein PhoH [Bacilli]	2348	PHOH		PhoH family
WP_047796336_1	Scapitis_AYP1020	PhoH family protein [Staphylococcus capitis]	2348	PHOH		PhoH family
WP_015900441_1	Scarnosus_SK13	PhoH family protein [Staphylococcus carnosus]	2348	PHOH		PhoH family
WP_037574043_1	Schromogenes_MU970	PhoH family protein [Staphylococcus chromogenes]	2348	PHOH		PhoH family
AQM41777_1	Scohnii_SNUDS2	PhoH family protein [Staphylococcus cohnii]	2348	PHOH		PhoH family
WP_065338134_1	Sequorum_C2014	PhoH family protein [Staphylococcus equorum]	2348	PHOH		PhoH family
WP_039645514_1	Shyicus	PhoH family protein [Staphylococcus hyicus]	2348	PHOH		PhoH family
WP_019168656_1	Sintermedius_NCTC11048	PhoH family protein [Staphylococcus intermedius]	2348	PHOH		PhoH family
WP_064204520_1	Slentus_050AP	PhoH family protein [Staphylococcus lentus]	2348	PHOH		PhoH family
WP_009382585_1	Smassiliensis_CCUG55927	PhoH family protein [Staphylococcus massiliensis]	2348	PHOH		PhoH family
WP_044361130_1	Smicroti	PhoH family protein [Staphylococcus microti]	2348	PHOH		PhoH family
WP_065354198_1	Spseudintermedius_NA45	PhoH family protein [Staphylococcus pseudintermedius]	2348	PHOH		PhoH family
WP_050330786_1	Sschleiferi_2317_03	PhoH family protein [Staphylococcus schleiferi]	2348	PHOH		PhoH family
WP_058592288_1	Ssciuri_FDA_ARGOS_285	PhoH family protein [Staphylococcus sciuri]	2348	PHOH		PhoH family
WP_002465134_1	Ssimiae_NCTC3000	PhoH family protein [Staphylococcus simiae]	2348	PHOH		PhoH family
WP_016910867_1	Svitulinus_F1028	PhoH family protein [Staphylococcus vitulinus]	2348	PHOH		PhoH family
WP_029377167_1	Sxylosus_HKUOPL8	PhoH family protein [Staphylococcus xylosus]	2348	PHOH		PhoH family
YP_500184_1	Saureus_NCTC8325	hypothetical protein SAOUHSC_01673 [Staphylococcus aureus subsp_ aureus NCTC 8325]	2348	PHOH		PhoH family	SAOUHSC_01673		phoH	hypothetical protein	hypothetical protein	PhoH-like protein	Cytoplasmic	Intracellular	no predicted signal peptide	0
NP_764813_1	Sepidermidis_ATCC12228	phoH protein [Staphylococcus epidermidis ATCC 12228]	2348	PHOH		PhoH family
WP_026088892_1	Swarneri_SG1	MULTISPECIES: hypothetical protein [Staphylococcus]	2349	YWHD		YwhD family
WP_001788287_1	Sargenteus_MSHR1132	MULTISPECIES: hypothetical protein [Staphylococcus]	2349	YWHD		YwhD family	SACOL_RS03410	SACOL0659	-	hypothetical protein	hypothetical protein	YwhD family	Cytoplasmic		no predicted signal peptide	0
WP_001788287_1	Saureus_Newman	MULTISPECIES: hypothetical protein [Staphylococcus]	2349	YWHD		YwhD family	SACOL_RS03410	SACOL0659	-	hypothetical protein	hypothetical protein	YwhD family	Cytoplasmic		no predicted signal peptide	0
WP_011276582_1	Shaemolyticus_JCSC1435	MULTISPECIES: hypothetical protein [Staphylococcus]	2349	YWHD		YwhD family
WP_001788287_1	Saureus_USA300LV_CA12	MULTISPECIES: hypothetical protein [Staphylococcus]	2349	YWHD		YwhD family	SACOL_RS03410	SACOL0659	-	hypothetical protein	hypothetical protein	YwhD family	Cytoplasmic		no predicted signal peptide	0
WP_001788287_1	Saureus_COL	MULTISPECIES: hypothetical protein [Staphylococcus]	2349	YWHD		YwhD family	SACOL_RS03410	SACOL0659	-	hypothetical protein	hypothetical protein	YwhD family	Cytoplasmic		no predicted signal peptide	0
WP_001788287_1	Saureus_USA300_FPR3757	MULTISPECIES: hypothetical protein [Staphylococcus]	2349	YWHD		YwhD family	SACOL_RS03410	SACOL0659	-	hypothetical protein	hypothetical protein	YwhD family	Cytoplasmic		no predicted signal peptide	0
WP_019834884_1	Shominis_K1	MULTISPECIES: hypothetical protein [Staphylococcus]	2349	YWHD		YwhD family
WP_011303753_1	Ssaprophyticus_ATCC15305	MULTISPECIES: hypothetical protein [Staphylococcus]	2349	YWHD		YwhD family
WP_001792725_1	Saureus_MU50	MULTISPECIES: hypothetical protein [Staphylococcus]	2349	YWHD		YwhD family
AQM40662_1	Scohnii_SNUDS2	hypothetical protein BZ166_02525 [Staphylococcus cohnii]	2349	YWHD		YwhD family
YP_499170_1	Saureus_NCTC8325	hypothetical protein SAOUHSC_00607 [Staphylococcus aureus subsp_ aureus NCTC 8325]	2349	YWHD		YwhD family	SAOUHSC_00607		-	hypothetical protein	hypothetical protein	YwhD family	Cytoplasmic	Intracellular	no predicted signal peptide	0
NP_763925_1	Sepidermidis_ATCC12228	hypothetical protein SE0370 [Staphylococcus epidermidis ATCC 12228]	2349	YWHD		YwhD family
WP_047797056_1	Scapitis_AYP1020	hypothetical protein [Staphylococcus capitis]	2349	YWHD		YwhD family
WP_012664280_1	Scarnosus_SK13	hypothetical protein [Staphylococcus carnosus]	2349	YWHD		YwhD family
WP_037572782_1	Schromogenes_MU970	hypothetical protein [Staphylococcus chromogenes]	2349	YWHD		YwhD family
WP_065337428_1	Sequorum_C2014	hypothetical protein [Staphylococcus equorum]	2349	YWHD		YwhD family
WP_039646944_1	Shyicus	hypothetical protein [Staphylococcus hyicus]	2349	YWHD		YwhD family
WP_019167176_1	Sintermedius_NCTC11048	hypothetical protein [Staphylococcus intermedius]	2349	YWHD		YwhD family
WP_064204224_1	Slentus_050AP	hypothetical protein [Staphylococcus lentus]	2349	YWHD		YwhD family
WP_009384646_1	Smassiliensis_CCUG55927	hypothetical protein [Staphylococcus massiliensis]	2349	YWHD		YwhD family
WP_044360393_1	Smicroti	hypothetical protein [Staphylococcus microti]	2349	YWHD		YwhD family
WP_065354555_1	Spseudintermedius_NA45	hypothetical protein [Staphylococcus pseudintermedius]	2349	YWHD		YwhD family
WP_050331718_1	Sschleiferi_2317_03	hypothetical protein [Staphylococcus schleiferi]	2349	YWHD		YwhD family
WP_088592552_1	Ssciuri_FDA_ARGOS_285	hypothetical protein [Staphylococcus sciuri]	2349	YWHD		YwhD family
WP_002462298_1	Ssimiae_NCTC3000	hypothetical protein [Staphylococcus simiae]	2349	YWHD		YwhD family
WP_096754501_1	Ssimulans_FDA_ARGOS_383	hypothetical protein [Staphylococcus simulans]	2349	YWHD		YwhD family
WP_016912468_1	Svitulinus_F1028	hypothetical protein [Staphylococcus vitulinus]	2349	YWHD		YwhD family
WP_029377814_1	Sxylosus_HKUOPL8	hypothetical protein [Staphylococcus xylosus]	2349	YWHD		YwhD family
YP_500954_1	Saureus_NCTC8325	30S ribosomal protein S11 [Staphylococcus aureus subsp_ aureus NCTC 8325]	2350	RPSK		Located on the platform of the 30S subunit, it bridges several disparate RNA helices of the 16S rRNA. Forms part of the Shine-Dalgarno cleft in the 70S ribosome (By similarity)	SAOUHSC_02486		rpsK	SSU ribosomal protein S11p (S14e)	30S ribosomal protein S11	Ribosomal protein S11	Cytoplasmic	Intracellular	no predicted signal peptide	0
AQM41423_1	Scohnii_SNUDS2	30S ribosomal protein S11 [Staphylococcus cohnii]	2350	RPSK		Located on the platform of the 30S subunit, it bridges several disparate RNA helices of the 16S rRNA. Forms part of the Shine-Dalgarno cleft in the 70S ribosome (By similarity)
NP_765353_1	Sepidermidis_ATCC12228	30S ribosomal protein S11 [Staphylococcus epidermidis ATCC 12228]	2350	RPSK		Located on the platform of the 30S subunit, it bridges several disparate RNA helices of the 16S rRNA. Forms part of the Shine-Dalgarno cleft in the 70S ribosome (By similarity)
WP_016998822_1	Slentus_050AP	30S ribosomal protein S11 [Staphylococcus lentus]	2350	RPSK		Located on the platform of the 30S subunit, it bridges several disparate RNA helices of the 16S rRNA. Forms part of the Shine-Dalgarno cleft in the 70S ribosome (By similarity)
WP_009382756_1	Smassiliensis_CCUG55927	30S ribosomal protein S11 [Staphylococcus massiliensis]	2350	RPSK		Located on the platform of the 30S subunit, it bridges several disparate RNA helices of the 16S rRNA. Forms part of the Shine-Dalgarno cleft in the 70S ribosome (By similarity)
WP_016911116_1	Svitulinus_F1028	30S ribosomal protein S11 [Staphylococcus vitulinus]	2350	RPSK		Located on the platform of the 30S subunit, it bridges several disparate RNA helices of the 16S rRNA. Forms part of the Shine-Dalgarno cleft in the 70S ribosome (By similarity)
WP_029378524_1	Sxylosus_HKUOPL8	30S ribosomal protein S11 [Staphylococcus xylosus]	2350	RPSK		Located on the platform of the 30S subunit, it bridges several disparate RNA helices of the 16S rRNA. Forms part of the Shine-Dalgarno cleft in the 70S ribosome (By similarity)
WP_000101625_1	Saureus_USA300LV_CA12	MULTISPECIES: 30S ribosomal protein S11 [Bacilli]	2350	RPSK		Located on the platform of the 30S subunit, it bridges several disparate RNA helices of the 16S rRNA. Forms part of the Shine-Dalgarno cleft in the 70S ribosome (By similarity)	SACOL_RS11655	SACOL2214	rpsK	30S ribosomal protein S11	30S ribosomal protein S11	Ribosomal protein S11	Cytoplasmic		no predicted signal peptide	0
WP_000101625_1	Scapitis_AYP1020	MULTISPECIES: 30S ribosomal protein S11 [Bacilli]	2350	RPSK		Located on the platform of the 30S subunit, it bridges several disparate RNA helices of the 16S rRNA. Forms part of the Shine-Dalgarno cleft in the 70S ribosome (By similarity)	SACOL_RS11655	SACOL2214	rpsK	30S ribosomal protein S11	30S ribosomal protein S11	Ribosomal protein S11	Cytoplasmic		no predicted signal peptide	0
WP_000101625_1	Shominis_K1	MULTISPECIES: 30S ribosomal protein S11 [Bacilli]	2350	RPSK		Located on the platform of the 30S subunit, it bridges several disparate RNA helices of the 16S rRNA. Forms part of the Shine-Dalgarno cleft in the 70S ribosome (By similarity)	SACOL_RS11655	SACOL2214	rpsK	30S ribosomal protein S11	30S ribosomal protein S11	Ribosomal protein S11	Cytoplasmic		no predicted signal peptide	0
WP_000101625_1	Saureus_Newman	MULTISPECIES: 30S ribosomal protein S11 [Bacilli]	2350	RPSK		Located on the platform of the 30S subunit, it bridges several disparate RNA helices of the 16S rRNA. Forms part of the Shine-Dalgarno cleft in the 70S ribosome (By similarity)	SACOL_RS11655	SACOL2214	rpsK	30S ribosomal protein S11	30S ribosomal protein S11	Ribosomal protein S11	Cytoplasmic		no predicted signal peptide	0
WP_000101625_1	Saureus_MU50	MULTISPECIES: 30S ribosomal protein S11 [Bacilli]	2350	RPSK		Located on the platform of the 30S subunit, it bridges several disparate RNA helices of the 16S rRNA. Forms part of the Shine-Dalgarno cleft in the 70S ribosome (By similarity)	SACOL_RS11655	SACOL2214	rpsK	30S ribosomal protein S11	30S ribosomal protein S11	Ribosomal protein S11	Cytoplasmic		no predicted signal peptide	0
WP_000101625_1	Saureus_COL	MULTISPECIES: 30S ribosomal protein S11 [Bacilli]	2350	RPSK		Located on the platform of the 30S subunit, it bridges several disparate RNA helices of the 16S rRNA. Forms part of the Shine-Dalgarno cleft in the 70S ribosome (By similarity)	SACOL_RS11655	SACOL2214	rpsK	30S ribosomal protein S11	30S ribosomal protein S11	Ribosomal protein S11	Cytoplasmic		no predicted signal peptide	0
WP_000101625_1	Saureus_USA300_FPR3757	MULTISPECIES: 30S ribosomal protein S11 [Bacilli]	2350	RPSK		Located on the platform of the 30S subunit, it bridges several disparate RNA helices of the 16S rRNA. Forms part of the Shine-Dalgarno cleft in the 70S ribosome (By similarity)	SACOL_RS11655	SACOL2214	rpsK	30S ribosomal protein S11	30S ribosomal protein S11	Ribosomal protein S11	Cytoplasmic		no predicted signal peptide	0
WP_000101625_1	Shaemolyticus_JCSC1435	MULTISPECIES: 30S ribosomal protein S11 [Bacilli]	2350	RPSK		Located on the platform of the 30S subunit, it bridges several disparate RNA helices of the 16S rRNA. Forms part of the Shine-Dalgarno cleft in the 70S ribosome (By similarity)	SACOL_RS11655	SACOL2214	rpsK	30S ribosomal protein S11	30S ribosomal protein S11	Ribosomal protein S11	Cytoplasmic		no predicted signal peptide	0
WP_000101625_1	Sargenteus_MSHR1132	MULTISPECIES: 30S ribosomal protein S11 [Bacilli]	2350	RPSK		Located on the platform of the 30S subunit, it bridges several disparate RNA helices of the 16S rRNA. Forms part of the Shine-Dalgarno cleft in the 70S ribosome (By similarity)	SACOL_RS11655	SACOL2214	rpsK	30S ribosomal protein S11	30S ribosomal protein S11	Ribosomal protein S11	Cytoplasmic		no predicted signal peptide	0
WP_002482636_1	Ssaprophyticus_ATCC15305	MULTISPECIES: 30S ribosomal protein S11 [Staphylococcus]	2350	RPSK		Located on the platform of the 30S subunit, it bridges several disparate RNA helices of the 16S rRNA. Forms part of the Shine-Dalgarno cleft in the 70S ribosome (By similarity)
WP_014613235_1	Schromogenes_MU970	MULTISPECIES: 30S ribosomal protein S11 [Staphylococcus]	2350	RPSK		Located on the platform of the 30S subunit, it bridges several disparate RNA helices of the 16S rRNA. Forms part of the Shine-Dalgarno cleft in the 70S ribosome (By similarity)
WP_002479548_1	Ssimulans_FDA_ARGOS_383	MULTISPECIES: 30S ribosomal protein S11 [Staphylococcus]	2350	RPSK		Located on the platform of the 30S subunit, it bridges several disparate RNA helices of the 16S rRNA. Forms part of the Shine-Dalgarno cleft in the 70S ribosome (By similarity)
WP_014613235_1	Sintermedius_NCTC11048	MULTISPECIES: 30S ribosomal protein S11 [Staphylococcus]	2350	RPSK		Located on the platform of the 30S subunit, it bridges several disparate RNA helices of the 16S rRNA. Forms part of the Shine-Dalgarno cleft in the 70S ribosome (By similarity)
WP_002461763_1	Ssimiae_NCTC3000	MULTISPECIES: 30S ribosomal protein S11 [Staphylococcus]	2350	RPSK		Located on the platform of the 30S subunit, it bridges several disparate RNA helices of the 16S rRNA. Forms part of the Shine-Dalgarno cleft in the 70S ribosome (By similarity)
WP_014613235_1	Sschleiferi_2317_03	MULTISPECIES: 30S ribosomal protein S11 [Staphylococcus]	2350	RPSK		Located on the platform of the 30S subunit, it bridges several disparate RNA helices of the 16S rRNA. Forms part of the Shine-Dalgarno cleft in the 70S ribosome (By similarity)
WP_025906484_1	Ssciuri_FDA_ARGOS_285	MULTISPECIES: 30S ribosomal protein S11 [Staphylococcus]	2350	RPSK		Located on the platform of the 30S subunit, it bridges several disparate RNA helices of the 16S rRNA. Forms part of the Shine-Dalgarno cleft in the 70S ribosome (By similarity)
WP_015900956_1	Scarnosus_SK13	MULTISPECIES: 30S ribosomal protein S11 [Staphylococcus]	2350	RPSK		Located on the platform of the 30S subunit, it bridges several disparate RNA helices of the 16S rRNA. Forms part of the Shine-Dalgarno cleft in the 70S ribosome (By similarity)
WP_002450509_1	Swarneri_SG1	MULTISPECIES: 30S ribosomal protein S11 [Staphylococcus]	2350	RPSK		Located on the platform of the 30S subunit, it bridges several disparate RNA helices of the 16S rRNA. Forms part of the Shine-Dalgarno cleft in the 70S ribosome (By similarity)
WP_014613235_1	Shyicus	MULTISPECIES: 30S ribosomal protein S11 [Staphylococcus]	2350	RPSK		Located on the platform of the 30S subunit, it bridges several disparate RNA helices of the 16S rRNA. Forms part of the Shine-Dalgarno cleft in the 70S ribosome (By similarity)
WP_014613235_1	Smicroti	MULTISPECIES: 30S ribosomal protein S11 [Staphylococcus]	2350	RPSK		Located on the platform of the 30S subunit, it bridges several disparate RNA helices of the 16S rRNA. Forms part of the Shine-Dalgarno cleft in the 70S ribosome (By similarity)
WP_014613235_1	Spseudintermedius_NA45	MULTISPECIES: 30S ribosomal protein S11 [Staphylococcus]	2350	RPSK		Located on the platform of the 30S subunit, it bridges several disparate RNA helices of the 16S rRNA. Forms part of the Shine-Dalgarno cleft in the 70S ribosome (By similarity)
WP_002506984_1	Sequorum_C2014	MULTISPECIES: 30S ribosomal protein S11 [Staphylococcus]	2350	RPSK		Located on the platform of the 30S subunit, it bridges several disparate RNA helices of the 16S rRNA. Forms part of the Shine-Dalgarno cleft in the 70S ribosome (By similarity)
WP_002449632_1	Shominis_K1	MULTISPECIES: YtxH domain-containing protein [Bacilli]	2351			general stress protein
WP_000648118_1	Saureus_MU50	MULTISPECIES: YtxH domain-containing protein [Staphylococcus]	2351			general stress protein	SACOL_RS09760	SACOL1895	-	hypothetical protein	hypothetical protein	Domain of unknown function (DUF1732)	no significant prediction		no predicted signal peptide	1
WP_000648118_1	Saureus_Newman	MULTISPECIES: YtxH domain-containing protein [Staphylococcus]	2351			general stress protein	SACOL_RS09760	SACOL1895	-	hypothetical protein	hypothetical protein	Domain of unknown function (DUF1732)	no significant prediction		no predicted signal peptide	1
WP_011275424_1	Shaemolyticus_JCSC1435	MULTISPECIES: YtxH domain-containing protein [Staphylococcus]	2351			general stress protein
WP_000648121_1	Sargenteus_MSHR1132	MULTISPECIES: YtxH domain-containing protein [Staphylococcus]	2351			general stress protein
WP_000648118_1	Saureus_USA300LV_CA12	MULTISPECIES: YtxH domain-containing protein [Staphylococcus]	2351			general stress protein	SACOL_RS09760	SACOL1895	-	hypothetical protein	hypothetical protein	Domain of unknown function (DUF1732)	no significant prediction		no predicted signal peptide	1
WP_002452114_1	Swarneri_SG1	MULTISPECIES: YtxH domain-containing protein [Staphylococcus]	2351			general stress protein
WP_000648118_1	Saureus_COL	MULTISPECIES: YtxH domain-containing protein [Staphylococcus]	2351			general stress protein	SACOL_RS09760	SACOL1895	-	hypothetical protein	hypothetical protein	Domain of unknown function (DUF1732)	no significant prediction		no predicted signal peptide	1
WP_000648118_1	Saureus_USA300_FPR3757	MULTISPECIES: YtxH domain-containing protein [Staphylococcus]	2351			general stress protein	SACOL_RS09760	SACOL1895	-	hypothetical protein	hypothetical protein	Domain of unknown function (DUF1732)	no significant prediction		no predicted signal peptide	1
WP_016425444_1	Sschleiferi_2317_03	MULTISPECIES: YtxH domain-containing protein [Staphylococcus]	2351			general stress protein
WP_002434824_1	Scapitis_AYP1020	MULTISPECIES: YtxH domain-containing protein [Staphylococcus]	2351			general stress protein
WP_002481281_1	Ssimulans_FDA_ARGOS_383	MULTISPECIES: hypothetical protein [Staphylococcus]	2351			general stress protein
WP_025904818_1	Ssciuri_FDA_ARGOS_285	MULTISPECIES: hypothetical protein [Staphylococcus]	2351
WP_037574561_1	Schromogenes_MU970	YtxH domain-containing protein [Staphylococcus chromogenes]	2351			general stress protein
WP_065338309_1	Sequorum_C2014	YtxH domain-containing protein [Staphylococcus equorum]	2351			general stress protein
WP_019168021_1	Sintermedius_NCTC11048	YtxH domain-containing protein [Staphylococcus intermedius]	2351			general stress protein
WP_017001045_1	Slentus_050AP	YtxH domain-containing protein [Staphylococcus lentus]	2351
WP_065354147_1	Spseudintermedius_NA45	YtxH domain-containing protein [Staphylococcus pseudintermedius]	2351			general stress protein
WP_011302818_1	Ssaprophyticus_ATCC15305	YtxH domain-containing protein [Staphylococcus saprophyticus]	2351			general stress protein
WP_002464214_1	Ssimiae_NCTC3000	YtxH domain-containing protein [Staphylococcus simiae]	2351			general stress protein
WP_038678770_1	Sxylosus_HKUOPL8	YtxH domain-containing protein [Staphylococcus xylosus]	2351			general stress protein
AQM41609_1	Scohnii_SNUDS2	hypothetical protein BZ166_09370 [Staphylococcus cohnii]	2351			general stress protein
YP_500467_1	Saureus_NCTC8325	hypothetical protein SAOUHSC_01969 [Staphylococcus aureus subsp_ aureus NCTC 8325]	2351			general stress protein	SAOUHSC_01969		-	hypothetical protein	hypothetical protein	Domain of unknown function (DUF1732)	no significant prediction	Secretory(released) (with CS)	no predicted signal peptide	1
NP_765074_1	Sepidermidis_ATCC12228	hypothetical protein SE1519 [Staphylococcus epidermidis ATCC 12228]	2351			general stress protein
WP_015900658_1	Scarnosus_SK13	hypothetical protein [Staphylococcus carnosus]	2351			general stress protein
WP_039645114_1	Shyicus	hypothetical protein [Staphylococcus hyicus]	2351			general stress protein
WP_009384127_1	Smassiliensis_CCUG55927	hypothetical protein [Staphylococcus massiliensis]	2351			general stress protein
WP_044359084_1	Smicroti	hypothetical protein [Staphylococcus microti]	2351			general stress protein
WP_016913027_1	Svitulinus_F1028	hypothetical protein [Staphylococcus vitulinus]	2351
WP_002507386_1	Sequorum_C2014	MULTISPECIES: cytochrome c assembly protein [Staphylococcus]	2352	HEMX		cytochrome C assembly protein
WP_001157329_1	Saureus_MU50	MULTISPECIES: cytochrome c assembly protein [Staphylococcus]	2352	HEMX		cytochrome C assembly protein	SACOL_RS08775	SACOL1718	hemX	cytochrome c assembly protein	cytochrome c assembly protein	Cytochrome C assembly protein	Cytoplasmic Membrane		no predicted signal peptide	8
WP_001157329_1	Saureus_COL	MULTISPECIES: cytochrome c assembly protein [Staphylococcus]	2352	HEMX		cytochrome C assembly protein	SACOL_RS08775	SACOL1718	hemX	cytochrome c assembly protein	cytochrome c assembly protein	Cytochrome C assembly protein	Cytoplasmic Membrane		no predicted signal peptide	8
WP_001157329_1	Saureus_USA300_FPR3757	MULTISPECIES: cytochrome c assembly protein [Staphylococcus]	2352	HEMX		cytochrome C assembly protein	SACOL_RS08775	SACOL1718	hemX	cytochrome c assembly protein	cytochrome c assembly protein	Cytochrome C assembly protein	Cytoplasmic Membrane		no predicted signal peptide	8
WP_001157329_1	Saureus_USA300LV_CA12	MULTISPECIES: cytochrome c assembly protein [Staphylococcus]	2352	HEMX		cytochrome C assembly protein	SACOL_RS08775	SACOL1718	hemX	cytochrome c assembly protein	cytochrome c assembly protein	Cytochrome C assembly protein	Cytoplasmic Membrane		no predicted signal peptide	8
WP_002436077_1	Scapitis_AYP1020	MULTISPECIES: cytochrome c assembly protein [Staphylococcus]	2352	HEMX		cytochrome C assembly protein
WP_001157329_1	Saureus_Newman	MULTISPECIES: cytochrome c assembly protein [Staphylococcus]	2352	HEMX		cytochrome C assembly protein	SACOL_RS08775	SACOL1718	hemX	cytochrome c assembly protein	cytochrome c assembly protein	Cytochrome C assembly protein	Cytoplasmic Membrane		no predicted signal peptide	8
WP_048539625_1	Ssciuri_FDA_ARGOS_285	MULTISPECIES: cytochrome c assembly protein [Staphylococcus]	2352	HEMX		cytochrome C assembly protein
WP_014373848_1	Sargenteus_MSHR1132	MULTISPECIES: cytochrome c assembly protein [Staphylococcus]	2352	HEMX		cytochrome C assembly protein
WP_002481148_1	Ssimulans_FDA_ARGOS_383	MULTISPECIES: hypothetical protein [Staphylococcus]	2352	HEMX		cytochrome C assembly protein
AQM41703_1	Scohnii_SNUDS2	cytochrome C assembly protein [Staphylococcus cohnii]	2352	HEMX		cytochrome C assembly protein
WP_015900523_1	Scarnosus_SK13	cytochrome c assembly protein [Staphylococcus carnosus]	2352	HEMX		cytochrome C assembly protein
WP_037574277_1	Schromogenes_MU970	cytochrome c assembly protein [Staphylococcus chromogenes]	2352	HEMX		cytochrome C assembly protein
WP_011275554_1	Shaemolyticus_JCSC1435	cytochrome c assembly protein [Staphylococcus haemolyticus]	2352	HEMX		cytochrome C assembly protein
WP_039645358_1	Shyicus	cytochrome c assembly protein [Staphylococcus hyicus]	2352	HEMX		cytochrome C assembly protein
WP_019169479_1	Sintermedius_NCTC11048	cytochrome c assembly protein [Staphylococcus intermedius]	2352	HEMX		cytochrome C assembly protein
WP_044361458_1	Smicroti	cytochrome c assembly protein [Staphylococcus microti]	2352	HEMX		cytochrome C assembly protein
WP_014613702_1	Spseudintermedius_NA45	cytochrome c assembly protein [Staphylococcus pseudintermedius]	2352	HEMX		cytochrome C assembly protein
WP_011302929_1	Ssaprophyticus_ATCC15305	cytochrome c assembly protein [Staphylococcus saprophyticus]	2352	HEMX		cytochrome C assembly protein
WP_050330715_1	Sschleiferi_2317_03	cytochrome c assembly protein [Staphylococcus schleiferi]	2352	HEMX		cytochrome C assembly protein
WP_002465190_1	Ssimiae_NCTC3000	cytochrome c assembly protein [Staphylococcus simiae]	2352	HEMX		cytochrome C assembly protein
WP_029377092_1	Sxylosus_HKUOPL8	cytochrome c assembly protein [Staphylococcus xylosus]	2352	HEMX		cytochrome C assembly protein
NP_764901_1	Sepidermidis_ATCC12228	hemA concentration negative effector [Staphylococcus epidermidis ATCC 12228]	2352	HEMX		cytochrome C assembly protein
WP_015364924_1	Swarneri_SG1	hemA concentration negative effector [Staphylococcus warneri]	2352	HEMX		cytochrome C assembly protein
YP_500280_1	Saureus_NCTC8325	hypothetical protein SAOUHSC_01775 [Staphylococcus aureus subsp_ aureus NCTC 8325]	2352	HEMX		cytochrome C assembly protein	SAOUHSC_01775		hemX	hypothetical protein	hypothetical protein	Cytochrome C assembly protein	Cytoplasmic Membrane	Multi-transmembrane	no predicted signal peptide	8
WP_016999292_1	Slentus_050AP	hypothetical protein [Staphylococcus lentus]	2352	HEMX		cytochrome C assembly protein
WP_009381865_1	Smassiliensis_CCUG55927	hypothetical protein [Staphylococcus massiliensis]	2352	HEMX		cytochrome C assembly protein
WP_016910899_1	Svitulinus_F1028	hypothetical protein [Staphylococcus vitulinus]	2352	HEMX		cytochrome C assembly protein
WP_087436155_1	Shominis_K1	photosystem II reaction center protein T [Staphylococcus hominis]	2352	HEMX		cytochrome C assembly protein
WP_002481556_1	Ssimulans_FDA_ARGOS_383	MULTISPECIES: RNase adapter RapZ [Staphylococcus]	2353	YVCJ		Displays ATPase and GTPase activities (By similarity)
WP_016424531_1	Sschleiferi_2317_03	MULTISPECIES: RNase adapter RapZ [Staphylococcus]	2353	YVCJ		Displays ATPase and GTPase activities (By similarity)
WP_002448066_1	Shominis_K1	MULTISPECIES: RNase adapter RapZ [Staphylococcus]	2353	YVCJ		Displays ATPase and GTPase activities (By similarity)
WP_002466712_1	Swarneri_SG1	MULTISPECIES: RNase adapter RapZ [Staphylococcus]	2353	YVCJ		Displays ATPase and GTPase activities (By similarity)
WP_000369722_1	Saureus_USA300LV_CA12	MULTISPECIES: RNase adaptor protein RapZ [Staphylococcus]	2353	YVCJ		Displays ATPase and GTPase activities (By similarity)	SACOL_RS04270	SACOL0830	-	RNase adaptor protein RapZ	RNase adaptor protein RapZ	P-loop ATPase protein family	Cytoplasmic		no predicted signal peptide	0
WP_011303622_1	Ssaprophyticus_ATCC15305	MULTISPECIES: RNase adaptor protein RapZ [Staphylococcus]	2353	YVCJ		Displays ATPase and GTPase activities (By similarity)
WP_000369722_1	Saureus_USA300_FPR3757	MULTISPECIES: RNase adaptor protein RapZ [Staphylococcus]	2353	YVCJ		Displays ATPase and GTPase activities (By similarity)	SACOL_RS04270	SACOL0830	-	RNase adaptor protein RapZ	RNase adaptor protein RapZ	P-loop ATPase protein family	Cytoplasmic		no predicted signal peptide	0
WP_000369722_1	Saureus_MU50	MULTISPECIES: RNase adaptor protein RapZ [Staphylococcus]	2353	YVCJ		Displays ATPase and GTPase activities (By similarity)	SACOL_RS04270	SACOL0830	-	RNase adaptor protein RapZ	RNase adaptor protein RapZ	P-loop ATPase protein family	Cytoplasmic		no predicted signal peptide	0
WP_000369722_1	Saureus_COL	MULTISPECIES: RNase adaptor protein RapZ [Staphylococcus]	2353	YVCJ		Displays ATPase and GTPase activities (By similarity)	SACOL_RS04270	SACOL0830	-	RNase adaptor protein RapZ	RNase adaptor protein RapZ	P-loop ATPase protein family	Cytoplasmic		no predicted signal peptide	0
WP_000369722_1	Saureus_Newman	MULTISPECIES: RNase adaptor protein RapZ [Staphylococcus]	2353	YVCJ		Displays ATPase and GTPase activities (By similarity)	SACOL_RS04270	SACOL0830	-	RNase adaptor protein RapZ	RNase adaptor protein RapZ	P-loop ATPase protein family	Cytoplasmic		no predicted signal peptide	0
WP_011276388_1	Shaemolyticus_JCSC1435	MULTISPECIES: RNase adaptor protein RapZ [Staphylococcus]	2353	YVCJ		Displays ATPase and GTPase activities (By similarity)
WP_000369731_1	Sargenteus_MSHR1132	RNase adapter RapZ [Staphylococcus argenteus]	2353	YVCJ		Displays ATPase and GTPase activities (By similarity)
WP_047795986_1	Scapitis_AYP1020	RNase adapter RapZ [Staphylococcus capitis]	2353	YVCJ		Displays ATPase and GTPase activities (By similarity)
WP_037572466_1	Schromogenes_MU970	RNase adapter RapZ [Staphylococcus chromogenes]	2353	YVCJ		Displays ATPase and GTPase activities (By similarity)
WP_065337552_1	Sequorum_C2014	RNase adapter RapZ [Staphylococcus equorum]	2353	YVCJ		Displays ATPase and GTPase activities (By similarity)
WP_039646684_1	Shyicus	RNase adapter RapZ [Staphylococcus hyicus]	2353	YVCJ		Displays ATPase and GTPase activities (By similarity)
WP_019168493_1	Sintermedius_NCTC11048	RNase adapter RapZ [Staphylococcus intermedius]	2353	YVCJ		Displays ATPase and GTPase activities (By similarity)
WP_017000785_1	Slentus_050AP	RNase adapter RapZ [Staphylococcus lentus]	2353	YVCJ		Displays ATPase and GTPase activities (By similarity)
WP_009383055_1	Smassiliensis_CCUG55927	RNase adapter RapZ [Staphylococcus massiliensis]	2353	YVCJ		Displays ATPase and GTPase activities (By similarity)
WP_044358655_1	Smicroti	RNase adapter RapZ [Staphylococcus microti]	2353	YVCJ		Displays ATPase and GTPase activities (By similarity)
WP_014614493_1	Spseudintermedius_NA45	RNase adapter RapZ [Staphylococcus pseudintermedius]	2353	YVCJ		Displays ATPase and GTPase activities (By similarity)
WP_084755115_1	Ssciuri_FDA_ARGOS_285	RNase adapter RapZ [Staphylococcus sciuri]	2353	YVCJ		Displays ATPase and GTPase activities (By similarity)
WP_002464857_1	Ssimiae_NCTC3000	RNase adapter RapZ [Staphylococcus simiae]	2353	YVCJ		Displays ATPase and GTPase activities (By similarity)
WP_016912698_1	Svitulinus_F1028	RNase adapter RapZ [Staphylococcus vitulinus]	2353	YVCJ		Displays ATPase and GTPase activities (By similarity)
WP_029377662_1	Sxylosus_HKUOPL8	RNase adapter RapZ [Staphylococcus xylosus]	2353	YVCJ		Displays ATPase and GTPase activities (By similarity)
AQM40537_1	Scohnii_SNUDS2	RNase adaptor protein RapZ [Staphylococcus cohnii]	2353	YVCJ		Displays ATPase and GTPase activities (By similarity)
YP_499344_2	Saureus_NCTC8325	hypothetical protein SAOUHSC_00787 [Staphylococcus aureus subsp_ aureus NCTC 8325]	2353	YVCJ		Displays ATPase and GTPase activities (By similarity)
NP_764103_1	Sepidermidis_ATCC12228	hypothetical protein SE0548 [Staphylococcus epidermidis ATCC 12228]	2353	YVCJ		Displays ATPase and GTPase activities (By similarity)
WP_041613081_1	Scarnosus_SK13	nucleotide-binding protein [Staphylococcus carnosus]	2353	YVCJ		Displays ATPase and GTPase activities (By similarity)
WP_002436299_1	Scapitis_AYP1020	MULTISPECIES: UMP kinase [Staphylococcus]	2355	PYRH	UMPK,URIDK2r	Catalyzes the reversible phosphorylation of UMP to UDP (By similarity)
WP_019165475_1	Sintermedius_NCTC11048	MULTISPECIES: UMP kinase [Staphylococcus]	2355	PYRH	UMPK,URIDK2r	Catalyzes the reversible phosphorylation of UMP to UDP (By similarity)
WP_000057330_1	Saureus_COL	MULTISPECIES: UMP kinase [Staphylococcus]	2355	PYRH	UMPK,URIDK2r	Catalyzes the reversible phosphorylation of UMP to UDP (By similarity)	SACOL_RS06520	SACOL1277	pyrH	UMP kinase	UMP kinase	Amino acid kinase family	Cytoplasmic		no predicted signal peptide	0
WP_016424912_1	Sschleiferi_2317_03	MULTISPECIES: UMP kinase [Staphylococcus]	2355	PYRH	UMPK,URIDK2r	Catalyzes the reversible phosphorylation of UMP to UDP (By similarity)
WP_000057330_1	Saureus_USA300LV_CA12	MULTISPECIES: UMP kinase [Staphylococcus]	2355	PYRH	UMPK,URIDK2r	Catalyzes the reversible phosphorylation of UMP to UDP (By similarity)	SACOL_RS06520	SACOL1277	pyrH	UMP kinase	UMP kinase	Amino acid kinase family	Cytoplasmic		no predicted signal peptide	0
WP_000057330_1	Saureus_MU50	MULTISPECIES: UMP kinase [Staphylococcus]	2355	PYRH	UMPK,URIDK2r	Catalyzes the reversible phosphorylation of UMP to UDP (By similarity)	SACOL_RS06520	SACOL1277	pyrH	UMP kinase	UMP kinase	Amino acid kinase family	Cytoplasmic		no predicted signal peptide	0
WP_002450554_1	Swarneri_SG1	MULTISPECIES: UMP kinase [Staphylococcus]	2355	PYRH	UMPK,URIDK2r	Catalyzes the reversible phosphorylation of UMP to UDP (By similarity)
WP_000057330_1	Saureus_USA300_FPR3757	MULTISPECIES: UMP kinase [Staphylococcus]	2355	PYRH	UMPK,URIDK2r	Catalyzes the reversible phosphorylation of UMP to UDP (By similarity)	SACOL_RS06520	SACOL1277	pyrH	UMP kinase	UMP kinase	Amino acid kinase family	Cytoplasmic		no predicted signal peptide	0
WP_011275942_1	Shaemolyticus_JCSC1435	MULTISPECIES: UMP kinase [Staphylococcus]	2355	PYRH	UMPK,URIDK2r	Catalyzes the reversible phosphorylation of UMP to UDP (By similarity)
WP_002483465_1	Ssaprophyticus_ATCC15305	MULTISPECIES: UMP kinase [Staphylococcus]	2355	PYRH	UMPK,URIDK2r	Catalyzes the reversible phosphorylation of UMP to UDP (By similarity)
WP_025905325_1	Ssciuri_FDA_ARGOS_285	MULTISPECIES: UMP kinase [Staphylococcus]	2355	PYRH	UMPK,URIDK2r	Catalyzes the reversible phosphorylation of UMP to UDP (By similarity)
WP_002507856_1	Sequorum_C2014	MULTISPECIES: UMP kinase [Staphylococcus]	2355	PYRH	UMPK,URIDK2r	Catalyzes the reversible phosphorylation of UMP to UDP (By similarity)
WP_002448742_1	Shominis_K1	MULTISPECIES: UMP kinase [Staphylococcus]	2355	PYRH	UMPK,URIDK2r	Catalyzes the reversible phosphorylation of UMP to UDP (By similarity)
WP_015900143_1	Scarnosus_SK13	MULTISPECIES: UMP kinase [Staphylococcus]	2355	PYRH	UMPK,URIDK2r	Catalyzes the reversible phosphorylation of UMP to UDP (By similarity)
WP_002480696_1	Ssimulans_FDA_ARGOS_383	MULTISPECIES: UMP kinase [Staphylococcus]	2355	PYRH	UMPK,URIDK2r	Catalyzes the reversible phosphorylation of UMP to UDP (By similarity)
WP_000057330_1	Sargenteus_MSHR1132	MULTISPECIES: UMP kinase [Staphylococcus]	2355	PYRH	UMPK,URIDK2r	Catalyzes the reversible phosphorylation of UMP to UDP (By similarity)	SACOL_RS06520	SACOL1277	pyrH	UMP kinase	UMP kinase	Amino acid kinase family	Cytoplasmic		no predicted signal peptide	0
WP_000057329_1	Saureus_Newman	UMP kinase [Staphylococcus aureus]	2355	PYRH	UMPK,URIDK2r	Catalyzes the reversible phosphorylation of UMP to UDP (By similarity)	NWMN_RS06590	NWMN_1168	pyrH	UMP kinase	UMP kinase	Amino acid kinase family	Cytoplasmic		no predicted signal peptide	0
WP_037573342_1	Schromogenes_MU970	UMP kinase [Staphylococcus chromogenes]	2355	PYRH	UMPK,URIDK2r	Catalyzes the reversible phosphorylation of UMP to UDP (By similarity)
AQM42013_1	Scohnii_SNUDS2	UMP kinase [Staphylococcus cohnii]	2355	PYRH	UMPK,URIDK2r	Catalyzes the reversible phosphorylation of UMP to UDP (By similarity)
WP_039646050_1	Shyicus	UMP kinase [Staphylococcus hyicus]	2355	PYRH	UMPK,URIDK2r	Catalyzes the reversible phosphorylation of UMP to UDP (By similarity)
WP_016998611_1	Slentus_050AP	UMP kinase [Staphylococcus lentus]	2355	PYRH	UMPK,URIDK2r	Catalyzes the reversible phosphorylation of UMP to UDP (By similarity)
WP_009381731_1	Smassiliensis_CCUG55927	UMP kinase [Staphylococcus massiliensis]	2355	PYRH	UMPK,URIDK2r	Catalyzes the reversible phosphorylation of UMP to UDP (By similarity)
WP_044358768_1	Smicroti	UMP kinase [Staphylococcus microti]	2355	PYRH	UMPK,URIDK2r	Catalyzes the reversible phosphorylation of UMP to UDP (By similarity)
WP_014614080_1	Spseudintermedius_NA45	UMP kinase [Staphylococcus pseudintermedius]	2355	PYRH	UMPK,URIDK2r	Catalyzes the reversible phosphorylation of UMP to UDP (By similarity)
WP_002462103_1	Ssimiae_NCTC3000	UMP kinase [Staphylococcus simiae]	2355	PYRH	UMPK,URIDK2r	Catalyzes the reversible phosphorylation of UMP to UDP (By similarity)
WP_016910760_1	Svitulinus_F1028	UMP kinase [Staphylococcus vitulinus]	2355	PYRH	UMPK,URIDK2r	Catalyzes the reversible phosphorylation of UMP to UDP (By similarity)
WP_017724293_1	Sxylosus_HKUOPL8	UMP kinase [Staphylococcus xylosus]	2355	PYRH	UMPK,URIDK2r	Catalyzes the reversible phosphorylation of UMP to UDP (By similarity)
YP_499768_1	Saureus_NCTC8325	uridylate kinase [Staphylococcus aureus subsp_ aureus NCTC 8325]	2355	PYRH	UMPK,URIDK2r	Catalyzes the reversible phosphorylation of UMP to UDP (By similarity)	SAOUHSC_01235		pyrH	uridylate kinase	uridylate kinase	Amino acid kinase family	Cytoplasmic	Intracellular	no predicted signal peptide	0
NP_764489_1	Sepidermidis_ATCC12228	uridylate kinase [Staphylococcus epidermidis ATCC 12228]	2355	PYRH	UMPK,URIDK2r	Catalyzes the reversible phosphorylation of UMP to UDP (By similarity)
WP_015364951_1	Swarneri_SG1	MULTISPECIES: ribosome assembly RNA-binding protein YhbY [Staphylococcus]	2356	YQEI		RNA-binding protein
WP_015900464_1	Scarnosus_SK13	MULTISPECIES: ribosome assembly RNA-binding protein YhbY [Staphylococcus]	2356	YQEI		RNA-binding protein
WP_002483139_1	Ssaprophyticus_ATCC15305	MULTISPECIES: ribosome assembly RNA-binding protein YhbY [Staphylococcus]	2356	YQEI		RNA-binding protein
WP_002449800_1	Shominis_K1	MULTISPECIES: ribosome assembly RNA-binding protein YhbY [Staphylococcus]	2356	YQEI		RNA-binding protein
WP_000955231_1	Saureus_USA300_FPR3757	MULTISPECIES: ribosome assembly RNA-binding protein YhbY [Staphylococcus]	2356	YQEI		RNA-binding protein	SACOL_RS08420	SACOL1651	-	RNA-binding protein	RNA-binding protein	CRS1 / YhbY (CRM) domain	Cytoplasmic		no predicted signal peptide	0
WP_000955231_1	Saureus_Newman	MULTISPECIES: ribosome assembly RNA-binding protein YhbY [Staphylococcus]	2356	YQEI		RNA-binding protein	SACOL_RS08420	SACOL1651	-	RNA-binding protein	RNA-binding protein	CRS1 / YhbY (CRM) domain	Cytoplasmic		no predicted signal peptide	0
WP_000955231_1	Saureus_COL	MULTISPECIES: ribosome assembly RNA-binding protein YhbY [Staphylococcus]	2356	YQEI		RNA-binding protein	SACOL_RS08420	SACOL1651	-	RNA-binding protein	RNA-binding protein	CRS1 / YhbY (CRM) domain	Cytoplasmic		no predicted signal peptide	0
WP_000955231_1	Saureus_USA300LV_CA12	MULTISPECIES: ribosome assembly RNA-binding protein YhbY [Staphylococcus]	2356	YQEI		RNA-binding protein	SACOL_RS08420	SACOL1651	-	RNA-binding protein	RNA-binding protein	CRS1 / YhbY (CRM) domain	Cytoplasmic		no predicted signal peptide	0
WP_000955238_1	Sargenteus_MSHR1132	MULTISPECIES: ribosome assembly RNA-binding protein YhbY [Staphylococcus]	2356	YQEI		RNA-binding protein
WP_002481090_1	Ssimulans_FDA_ARGOS_383	MULTISPECIES: ribosome assembly RNA-binding protein YhbY [Staphylococcus]	2356	YQEI		RNA-binding protein
WP_019169726_1	Sintermedius_NCTC11048	MULTISPECIES: ribosome assembly RNA-binding protein YhbY [Staphylococcus]	2356	YQEI		RNA-binding protein
WP_000955235_1	Saureus_MU50	MULTISPECIES: ribosome assembly RNA-binding protein YhbY [Staphylococcus]	2356	YQEI		RNA-binding protein
WP_048539676_1	Ssciuri_FDA_ARGOS_285	MULTISPECIES: ribosome assembly RNA-binding protein YhbY [Staphylococcus]	2356	YQEI		RNA-binding protein
AQM41757_1	Scohnii_SNUDS2	RNA-binding protein [Staphylococcus cohnii]	2356	YQEI		RNA-binding protein
YP_500208_1	Saureus_NCTC8325	hypothetical protein SAOUHSC_01698 [Staphylococcus aureus subsp_ aureus NCTC 8325]	2356	YQEI		RNA-binding protein	SAOUHSC_01698		-	hypothetical protein	hypothetical protein	CRS1 / YhbY (CRM) domain	Cytoplasmic	Intracellular	no predicted signal peptide	0
NP_764836_1	Sepidermidis_ATCC12228	hypothetical protein SE1281 [Staphylococcus epidermidis ATCC 12228]	2356	YQEI		RNA-binding protein
WP_002470049_1	Scapitis_AYP1020	ribosome assembly RNA-binding protein YhbY [Staphylococcus capitis]	2356	YQEI		RNA-binding protein
WP_037574099_1	Schromogenes_MU970	ribosome assembly RNA-binding protein YhbY [Staphylococcus chromogenes]	2356	YQEI		RNA-binding protein
WP_065338154_1	Sequorum_C2014	ribosome assembly RNA-binding protein YhbY [Staphylococcus equorum]	2356	YQEI		RNA-binding protein
WP_011275618_1	Shaemolyticus_JCSC1435	ribosome assembly RNA-binding protein YhbY [Staphylococcus haemolyticus]	2356	YQEI		RNA-binding protein
WP_039645474_1	Shyicus	ribosome assembly RNA-binding protein YhbY [Staphylococcus hyicus]	2356	YQEI		RNA-binding protein
WP_016998544_1	Slentus_050AP	ribosome assembly RNA-binding protein YhbY [Staphylococcus lentus]	2356	YQEI		RNA-binding protein
WP_009382614_1	Smassiliensis_CCUG55927	ribosome assembly RNA-binding protein YhbY [Staphylococcus massiliensis]	2356	YQEI		RNA-binding protein
WP_044361101_1	Smicroti	ribosome assembly RNA-binding protein YhbY [Staphylococcus microti]	2356	YQEI		RNA-binding protein
WP_014613762_1	Spseudintermedius_NA45	ribosome assembly RNA-binding protein YhbY [Staphylococcus pseudintermedius]	2356	YQEI		RNA-binding protein
WP_050330768_1	Sschleiferi_2317_03	ribosome assembly RNA-binding protein YhbY [Staphylococcus schleiferi]	2356	YQEI		RNA-binding protein
WP_002463167_1	Ssimiae_NCTC3000	ribosome assembly RNA-binding protein YhbY [Staphylococcus simiae]	2356	YQEI		RNA-binding protein
WP_016910842_1	Svitulinus_F1028	ribosome assembly RNA-binding protein YhbY [Staphylococcus vitulinus]	2356	YQEI		RNA-binding protein
WP_029377148_1	Sxylosus_HKUOPL8	ribosome assembly RNA-binding protein YhbY [Staphylococcus xylosus]	2356	YQEI		RNA-binding protein
WP_019168521_1	Sintermedius_NCTC11048	Helper of Tim protein 13 [Staphylococcus intermedius]	2357			CHY zinc finger family protein
WP_002433075_1	Scapitis_AYP1020	MULTISPECIES: helper of Tim protein 13 [Staphylococcus]	2357			CHY zinc finger family protein
WP_011276416_1	Shaemolyticus_JCSC1435	MULTISPECIES: hypothetical protein [Staphylococcus]	2357			CHY zinc finger family protein
WP_001127269_1	Saureus_Newman	MULTISPECIES: hypothetical protein [Staphylococcus]	2357			CHY zinc finger family protein	SACOL_RS04115	SACOL0800	-	hypothetical protein	hypothetical protein	CHY zinc finger	Cytoplasmic		no predicted signal peptide	0
WP_001127269_1	Saureus_USA300LV_CA12	MULTISPECIES: hypothetical protein [Staphylococcus]	2357			CHY zinc finger family protein	SACOL_RS04115	SACOL0800	-	hypothetical protein	hypothetical protein	CHY zinc finger	Cytoplasmic		no predicted signal peptide	0
WP_001127269_1	Saureus_MU50	MULTISPECIES: hypothetical protein [Staphylococcus]	2357			CHY zinc finger family protein	SACOL_RS04115	SACOL0800	-	hypothetical protein	hypothetical protein	CHY zinc finger	Cytoplasmic		no predicted signal peptide	0
WP_001127269_1	Saureus_COL	MULTISPECIES: hypothetical protein [Staphylococcus]	2357			CHY zinc finger family protein	SACOL_RS04115	SACOL0800	-	hypothetical protein	hypothetical protein	CHY zinc finger	Cytoplasmic		no predicted signal peptide	0
WP_011303643_1	Ssaprophyticus_ATCC15305	MULTISPECIES: hypothetical protein [Staphylococcus]	2357			CHY zinc finger family protein
WP_001123295_1	Sargenteus_MSHR1132	MULTISPECIES: hypothetical protein [Staphylococcus]	2357			CHY zinc finger family protein
WP_001127269_1	Saureus_USA300_FPR3757	MULTISPECIES: hypothetical protein [Staphylococcus]	2357			CHY zinc finger family protein	SACOL_RS04115	SACOL0800	-	hypothetical protein	hypothetical protein	CHY zinc finger	Cytoplasmic		no predicted signal peptide	0
WP_015365279_1	Swarneri_SG1	MULTISPECIES: hypothetical protein [Staphylococcus]	2357			CHY zinc finger family protein
AQM40558_1	Scohnii_SNUDS2	hypothetical protein BZ166_01855 [Staphylococcus cohnii]	2357			CHY zinc finger family protein
YP_499310_1	Saureus_NCTC8325	hypothetical protein SAOUHSC_00751 [Staphylococcus aureus subsp_ aureus NCTC 8325]	2357			CHY zinc finger family protein	SAOUHSC_00751		-	hypothetical protein	hypothetical protein	CHY zinc finger	Cytoplasmic	Intracellular	no predicted signal peptide	0
NP_764074_1	Sepidermidis_ATCC12228	hypothetical protein SE0519 [Staphylococcus epidermidis ATCC 12228]	2357			CHY zinc finger family protein
WP_065865737_1	Scarnosus_SK13	hypothetical protein [Staphylococcus carnosus]	2357			CHY zinc finger
WP_037572530_1	Schromogenes_MU970	hypothetical protein [Staphylococcus chromogenes]	2357			CHY zinc finger family protein
WP_065337531_1	Sequorum_C2014	hypothetical protein [Staphylococcus equorum]	2357			CHY zinc finger family protein
WP_002455624_1	Shominis_K1	hypothetical protein [Staphylococcus hominis]	2357			CHY zinc finger family protein
WP_039646732_1	Shyicus	hypothetical protein [Staphylococcus hyicus]	2357			CHY zinc finger family protein
WP_016998484_1	Slentus_050AP	hypothetical protein [Staphylococcus lentus]	2357			CHY zinc finger family protein
WP_009383090_1	Smassiliensis_CCUG55927	hypothetical protein [Staphylococcus massiliensis]	2357			CHY zinc finger family protein
WP_044358692_1	Smicroti	hypothetical protein [Staphylococcus microti]	2357			CHY zinc finger family protein
WP_014614521_1	Spseudintermedius_NA45	hypothetical protein [Staphylococcus pseudintermedius]	2357			CHY zinc finger family protein
WP_050331609_1	Sschleiferi_2317_03	hypothetical protein [Staphylococcus schleiferi]	2357			CHY zinc finger family protein
WP_084755727_1	Ssciuri_FDA_ARGOS_285	hypothetical protein [Staphylococcus sciuri]	2357			CHY zinc finger family protein
WP_002463840_1	Ssimiae_NCTC3000	hypothetical protein [Staphylococcus simiae]	2357			CHY zinc finger family protein
WP_096754523_1	Ssimulans_FDA_ARGOS_383	hypothetical protein [Staphylococcus simulans]	2357			CHY zinc finger
WP_016912822_1	Svitulinus_F1028	hypothetical protein [Staphylococcus vitulinus]	2357			CHY zinc finger family protein
WP_029377688_1	Sxylosus_HKUOPL8	hypothetical protein [Staphylococcus xylosus]	2357			CHY zinc finger family protein
YP_500971_1	Saureus_NCTC8325	50S ribosomal protein L29 [Staphylococcus aureus subsp_ aureus NCTC 8325]	2358	RPMC		50S ribosomal protein l29	SAOUHSC_02504		rpmC	LSU ribosomal protein L29p (L35e)	50S ribosomal protein L29	Ribosomal L29 protein	Cytoplasmic	Intracellular	no predicted signal peptide	0
AQM41406_1	Scohnii_SNUDS2	50S ribosomal protein L29 [Staphylococcus cohnii]	2358	RPMC		50S ribosomal protein l29
NP_765371_1	Sepidermidis_ATCC12228	50S ribosomal protein L29 [Staphylococcus epidermidis ATCC 12228]	2358	RPMC		50S ribosomal protein l29
WP_009382790_1	Smassiliensis_CCUG55927	50S ribosomal protein L29 [Staphylococcus massiliensis]	2358	RPMC		50S ribosomal protein l29
WP_016911100_1	Svitulinus_F1028	50S ribosomal protein L29 [Staphylococcus vitulinus]	2358	RPMC		50S ribosomal protein l29
WP_000644737_1	Ssimiae_NCTC3000	MULTISPECIES: 50S ribosomal protein L29 [Bacteria]	2358	RPMC		50S ribosomal protein l29	SACOL_RS11740	SACOL2231	rpmC	50S ribosomal protein L29	50S ribosomal protein L29	Ribosomal L29 protein	Cytoplasmic		no predicted signal peptide	0
WP_000644737_1	Saureus_Newman	MULTISPECIES: 50S ribosomal protein L29 [Bacteria]	2358	RPMC		50S ribosomal protein l29	SACOL_RS11740	SACOL2231	rpmC	50S ribosomal protein L29	50S ribosomal protein L29	Ribosomal L29 protein	Cytoplasmic		no predicted signal peptide	0
WP_000644737_1	Saureus_USA300LV_CA12	MULTISPECIES: 50S ribosomal protein L29 [Bacteria]	2358	RPMC		50S ribosomal protein l29	SACOL_RS11740	SACOL2231	rpmC	50S ribosomal protein L29	50S ribosomal protein L29	Ribosomal L29 protein	Cytoplasmic		no predicted signal peptide	0
WP_000644737_1	Saureus_MU50	MULTISPECIES: 50S ribosomal protein L29 [Bacteria]	2358	RPMC		50S ribosomal protein l29	SACOL_RS11740	SACOL2231	rpmC	50S ribosomal protein L29	50S ribosomal protein L29	Ribosomal L29 protein	Cytoplasmic		no predicted signal peptide	0
WP_000644737_1	Scarnosus_SK13	MULTISPECIES: 50S ribosomal protein L29 [Bacteria]	2358	RPMC		50S ribosomal protein l29	SACOL_RS11740	SACOL2231	rpmC	50S ribosomal protein L29	50S ribosomal protein L29	Ribosomal L29 protein	Cytoplasmic		no predicted signal peptide	0
WP_000644737_1	Swarneri_SG1	MULTISPECIES: 50S ribosomal protein L29 [Bacteria]	2358	RPMC		50S ribosomal protein l29	SACOL_RS11740	SACOL2231	rpmC	50S ribosomal protein L29	50S ribosomal protein L29	Ribosomal L29 protein	Cytoplasmic		no predicted signal peptide	0
WP_000644737_1	Ssimulans_FDA_ARGOS_383	MULTISPECIES: 50S ribosomal protein L29 [Bacteria]	2358	RPMC		50S ribosomal protein l29	SACOL_RS11740	SACOL2231	rpmC	50S ribosomal protein L29	50S ribosomal protein L29	Ribosomal L29 protein	Cytoplasmic		no predicted signal peptide	0
WP_000644737_1	Saureus_USA300_FPR3757	MULTISPECIES: 50S ribosomal protein L29 [Bacteria]	2358	RPMC		50S ribosomal protein l29	SACOL_RS11740	SACOL2231	rpmC	50S ribosomal protein L29	50S ribosomal protein L29	Ribosomal L29 protein	Cytoplasmic		no predicted signal peptide	0
WP_000644737_1	Sargenteus_MSHR1132	MULTISPECIES: 50S ribosomal protein L29 [Bacteria]	2358	RPMC		50S ribosomal protein l29	SACOL_RS11740	SACOL2231	rpmC	50S ribosomal protein L29	50S ribosomal protein L29	Ribosomal L29 protein	Cytoplasmic		no predicted signal peptide	0
WP_000644737_1	Scapitis_AYP1020	MULTISPECIES: 50S ribosomal protein L29 [Bacteria]	2358	RPMC		50S ribosomal protein l29	SACOL_RS11740	SACOL2231	rpmC	50S ribosomal protein L29	50S ribosomal protein L29	Ribosomal L29 protein	Cytoplasmic		no predicted signal peptide	0
WP_000644737_1	Saureus_COL	MULTISPECIES: 50S ribosomal protein L29 [Bacteria]	2358	RPMC		50S ribosomal protein l29	SACOL_RS11740	SACOL2231	rpmC	50S ribosomal protein L29	50S ribosomal protein L29	Ribosomal L29 protein	Cytoplasmic		no predicted signal peptide	0
WP_000644737_1	Shominis_K1	MULTISPECIES: 50S ribosomal protein L29 [Bacteria]	2358	RPMC		50S ribosomal protein l29	SACOL_RS11740	SACOL2231	rpmC	50S ribosomal protein L29	50S ribosomal protein L29	Ribosomal L29 protein	Cytoplasmic		no predicted signal peptide	0
WP_014613220_1	Sintermedius_NCTC11048	MULTISPECIES: 50S ribosomal protein L29 [Staphylococcus]	2358	RPMC		50S ribosomal protein l29
WP_002482620_1	Sxylosus_HKUOPL8	MULTISPECIES: 50S ribosomal protein L29 [Staphylococcus]	2358	RPMC		50S ribosomal protein l29
WP_002506970_1	Sequorum_C2014	MULTISPECIES: 50S ribosomal protein L29 [Staphylococcus]	2358	RPMC		50S ribosomal protein l29
WP_011275130_1	Shaemolyticus_JCSC1435	MULTISPECIES: 50S ribosomal protein L29 [Staphylococcus]	2358	RPMC		50S ribosomal protein l29
WP_014613220_1	Schromogenes_MU970	MULTISPECIES: 50S ribosomal protein L29 [Staphylococcus]	2358	RPMC		50S ribosomal protein l29
WP_014613220_1	Shyicus	MULTISPECIES: 50S ribosomal protein L29 [Staphylococcus]	2358	RPMC		50S ribosomal protein l29
WP_002482620_1	Ssaprophyticus_ATCC15305	MULTISPECIES: 50S ribosomal protein L29 [Staphylococcus]	2358	RPMC		50S ribosomal protein l29
WP_014613220_1	Smicroti	MULTISPECIES: 50S ribosomal protein L29 [Staphylococcus]	2358	RPMC		50S ribosomal protein l29
WP_016998808_1	Ssciuri_FDA_ARGOS_285	MULTISPECIES: 50S ribosomal protein L29 [Staphylococcus]	2358	RPMC		50S ribosomal protein l29
WP_014613220_1	Spseudintermedius_NA45	MULTISPECIES: 50S ribosomal protein L29 [Staphylococcus]	2358	RPMC		50S ribosomal protein l29
WP_014613220_1	Sschleiferi_2317_03	MULTISPECIES: 50S ribosomal protein L29 [Staphylococcus]	2358	RPMC		50S ribosomal protein l29
WP_016998808_1	Slentus_050AP	MULTISPECIES: 50S ribosomal protein L29 [Staphylococcus]	2358	RPMC		50S ribosomal protein l29
WP_048542241_1	Ssciuri_FDA_ARGOS_285	MULTISPECIES: hypothetical protein [Staphylococcus]	2359	YKTA		UPF0223 protein
WP_000455597_1	Saureus_Newman	MULTISPECIES: hypothetical protein [Staphylococcus]	2359	YKTA		UPF0223 protein	SACOL_RS05650	SACOL1106	-	hypothetical protein	hypothetical protein	Uncharacterised protein family (UPF0223)	no significant prediction		no predicted signal peptide	0
WP_002483673_1	Ssaprophyticus_ATCC15305	MULTISPECIES: hypothetical protein [Staphylococcus]	2359	YKTA		UPF0223 protein
WP_011276131_1	Shaemolyticus_JCSC1435	MULTISPECIES: hypothetical protein [Staphylococcus]	2359	YKTA		UPF0223 protein
WP_000455600_1	Sargenteus_MSHR1132	MULTISPECIES: hypothetical protein [Staphylococcus]	2359	YKTA		UPF0223 protein
WP_000455597_1	Saureus_COL	MULTISPECIES: hypothetical protein [Staphylococcus]	2359	YKTA		UPF0223 protein	SACOL_RS05650	SACOL1106	-	hypothetical protein	hypothetical protein	Uncharacterised protein family (UPF0223)	no significant prediction		no predicted signal peptide	0
WP_002467472_1	Swarneri_SG1	MULTISPECIES: hypothetical protein [Staphylococcus]	2359	YKTA		UPF0223 protein
WP_000455597_1	Saureus_USA300LV_CA12	MULTISPECIES: hypothetical protein [Staphylococcus]	2359	YKTA		UPF0223 protein	SACOL_RS05650	SACOL1106	-	hypothetical protein	hypothetical protein	Uncharacterised protein family (UPF0223)	no significant prediction		no predicted signal peptide	0
WP_000455597_1	Saureus_MU50	MULTISPECIES: hypothetical protein [Staphylococcus]	2359	YKTA		UPF0223 protein	SACOL_RS05650	SACOL1106	-	hypothetical protein	hypothetical protein	Uncharacterised protein family (UPF0223)	no significant prediction		no predicted signal peptide	0
WP_000455597_1	Saureus_USA300_FPR3757	MULTISPECIES: hypothetical protein [Staphylococcus]	2359	YKTA		UPF0223 protein	SACOL_RS05650	SACOL1106	-	hypothetical protein	hypothetical protein	Uncharacterised protein family (UPF0223)	no significant prediction		no predicted signal peptide	0
WP_002480527_1	Ssimulans_FDA_ARGOS_383	MULTISPECIES: hypothetical protein [Staphylococcus]	2359	YKTA		UPF0223 protein
AQM40340_1	Scohnii_SNUDS2	hypothetical protein BZ166_00395 [Staphylococcus cohnii]	2359	YKTA		UPF0223 protein
YP_499593_1	Saureus_NCTC8325	hypothetical protein SAOUHSC_01044 [Staphylococcus aureus subsp_ aureus NCTC 8325]	2359	YKTA		UPF0223 protein	SAOUHSC_01044		-	hypothetical protein	hypothetical protein	Uncharacterised protein family (UPF0223)	no significant prediction	Intracellular	no predicted signal peptide	0
NP_764350_1	Sepidermidis_ATCC12228	hypothetical protein SE0795 [Staphylococcus epidermidis ATCC 12228]	2359	YKTA		UPF0223 protein
WP_047796126_1	Scapitis_AYP1020	hypothetical protein [Staphylococcus capitis]	2359	YKTA		UPF0223 protein
WP_015899975_1	Scarnosus_SK13	hypothetical protein [Staphylococcus carnosus]	2359	YKTA		UPF0223 protein
WP_037571766_1	Schromogenes_MU970	hypothetical protein [Staphylococcus chromogenes]	2359	YKTA		UPF0223 protein
WP_065337731_1	Sequorum_C2014	hypothetical protein [Staphylococcus equorum]	2359	YKTA		UPF0223 protein
WP_087436936_1	Shominis_K1	hypothetical protein [Staphylococcus hominis]	2359	YKTA		UPF0223 protein
WP_039646313_1	Shyicus	hypothetical protein [Staphylococcus hyicus]	2359	YKTA		UPF0223 protein
WP_019168183_1	Sintermedius_NCTC11048	hypothetical protein [Staphylococcus intermedius]	2359	YKTA		UPF0223 protein
WP_070045696_1	Slentus_050AP	hypothetical protein [Staphylococcus lentus]	2359	YKTA		UPF0223 protein
WP_009383631_1	Smassiliensis_CCUG55927	hypothetical protein [Staphylococcus massiliensis]	2359	YKTA		UPF0223 protein
WP_044361390_1	Smicroti	hypothetical protein [Staphylococcus microti]	2359	YKTA		UPF0223 protein
WP_014614245_1	Spseudintermedius_NA45	hypothetical protein [Staphylococcus pseudintermedius]	2359	YKTA		UPF0223 protein
WP_050331354_1	Sschleiferi_2317_03	hypothetical protein [Staphylococcus schleiferi]	2359	YKTA		UPF0223 protein
WP_002465238_1	Ssimiae_NCTC3000	hypothetical protein [Staphylococcus simiae]	2359	YKTA		UPF0223 protein
WP_016911309_1	Svitulinus_F1028	hypothetical protein [Staphylococcus vitulinus]	2359	YKTA		UPF0223 protein
WP_029379070_1	Sxylosus_HKUOPL8	hypothetical protein [Staphylococcus xylosus]	2359	YKTA		UPF0223 protein
WP_000257598_1	Saureus_Newman	MULTISPECIES: cell division protein FtsL [Staphylococcus]	2360			Essential cell division protein (By similarity)	SACOL_RS06110	SACOL1193	ftsL	cell division protein FtsL	cell division protein FtsL	Septum formation initiator	Cytoplasmic		no predicted signal peptide	1
WP_011303328_1	Ssaprophyticus_ATCC15305	MULTISPECIES: cell division protein FtsL [Staphylococcus]	2360	FTSL		Essential cell division protein (By similarity)
WP_015900045_1	Scarnosus_SK13	MULTISPECIES: cell division protein FtsL [Staphylococcus]	2360	FTSL		Essential cell division protein (By similarity)
WP_037587528_1	Ssciuri_FDA_ARGOS_285	MULTISPECIES: cell division protein FtsL [Staphylococcus]	2360	FTSL		Essential cell division protein (By similarity)
WP_000257598_1	Saureus_COL	MULTISPECIES: cell division protein FtsL [Staphylococcus]	2360			Essential cell division protein (By similarity)	SACOL_RS06110	SACOL1193	ftsL	cell division protein FtsL	cell division protein FtsL	Septum formation initiator	Cytoplasmic		no predicted signal peptide	1
WP_014614184_1	Spseudintermedius_NA45	MULTISPECIES: cell division protein FtsL [Staphylococcus]	2360	FTSL		Essential cell division protein (By similarity)
WP_002448811_1	Shominis_K1	MULTISPECIES: cell division protein FtsL [Staphylococcus]	2360	FTSL		Essential cell division protein (By similarity)
WP_000257598_1	Saureus_USA300_FPR3757	MULTISPECIES: cell division protein FtsL [Staphylococcus]	2360			Essential cell division protein (By similarity)	SACOL_RS06110	SACOL1193	ftsL	cell division protein FtsL	cell division protein FtsL	Septum formation initiator	Cytoplasmic		no predicted signal peptide	1
WP_000257598_1	Saureus_USA300LV_CA12	MULTISPECIES: cell division protein FtsL [Staphylococcus]	2360			Essential cell division protein (By similarity)	SACOL_RS06110	SACOL1193	ftsL	cell division protein FtsL	cell division protein FtsL	Septum formation initiator	Cytoplasmic		no predicted signal peptide	1
WP_000257598_1	Saureus_MU50	MULTISPECIES: cell division protein FtsL [Staphylococcus]	2360			Essential cell division protein (By similarity)	SACOL_RS06110	SACOL1193	ftsL	cell division protein FtsL	cell division protein FtsL	Septum formation initiator	Cytoplasmic		no predicted signal peptide	1
WP_002450631_1	Swarneri_SG1	MULTISPECIES: cell division protein FtsL [Staphylococcus]	2360	FTSL		Essential cell division protein (By similarity)
WP_000257601_1	Sargenteus_MSHR1132	cell division protein FtsL [Staphylococcus argenteus]	2360	FTSL		Essential cell division protein (By similarity)
WP_047796162_1	Scapitis_AYP1020	cell division protein FtsL [Staphylococcus capitis]	2360	FTSL		Essential cell division protein (By similarity)
WP_037573154_1	Schromogenes_MU970	cell division protein FtsL [Staphylococcus chromogenes]	2360	FTSL		Essential cell division protein (By similarity)
AQM40292_1	Scohnii_SNUDS2	cell division protein FtsL [Staphylococcus cohnii]	2360	FTSL		Essential cell division protein (By similarity)
WP_065337787_1	Sequorum_C2014	cell division protein FtsL [Staphylococcus equorum]	2360	FTSL		Essential cell division protein (By similarity)
WP_011276020_1	Shaemolyticus_JCSC1435	cell division protein FtsL [Staphylococcus haemolyticus]	2360	FTSL		Essential cell division protein (By similarity)
WP_039646200_1	Shyicus	cell division protein FtsL [Staphylococcus hyicus]	2360	FTSL		Essential cell division protein (By similarity)
WP_019169116_1	Sintermedius_NCTC11048	cell division protein FtsL [Staphylococcus intermedius]	2360	FTSL		Essential cell division protein (By similarity)
WP_064204076_1	Slentus_050AP	cell division protein FtsL [Staphylococcus lentus]	2360	FTSL		Essential cell division protein (By similarity)
WP_009381590_1	Smassiliensis_CCUG55927	cell division protein FtsL [Staphylococcus massiliensis]	2360	FTSL		Essential cell division protein (By similarity)
WP_044359780_1	Smicroti	cell division protein FtsL [Staphylococcus microti]	2360	FTSL		Essential cell division protein (By similarity)
WP_050331306_1	Sschleiferi_2317_03	cell division protein FtsL [Staphylococcus schleiferi]	2360	FTSL		Essential cell division protein (By similarity)
WP_095092661_1	Ssimiae_NCTC3000	cell division protein FtsL [Staphylococcus simiae]	2360	FTSL		Essential cell division protein (By similarity)
WP_096754603_1	Ssimulans_FDA_ARGOS_383	cell division protein FtsL [Staphylococcus simulans]	2360	FTSL		Essential cell division protein (By similarity)
WP_016911080_1	Svitulinus_F1028	cell division protein FtsL [Staphylococcus vitulinus]	2360	FTSL		Essential cell division protein (By similarity)
WP_017724210_1	Sxylosus_HKUOPL8	cell division protein FtsL [Staphylococcus xylosus]	2360	FTSL		Essential cell division protein (By similarity)
YP_499686_1	Saureus_NCTC8325	cell division protein [Staphylococcus aureus subsp_ aureus NCTC 8325]	2360			Essential cell division protein (By similarity)	SAOUHSC_01144		ftsL	cell division protein	cell division protein	Septum formation initiator	Cytoplasmic	N-terminally anchored (No CS)	no predicted signal peptide	1
NP_764410_1	Sepidermidis_ATCC12228	cell division protein [Staphylococcus epidermidis ATCC 12228]	2360	FTSL		Essential cell division protein (By similarity)
WP_039644619_1	Shyicus	ATP synthase subunit I [Staphylococcus hyicus]	2361			ATP synthase, protein I
WP_037576600_1	Schromogenes_MU970	ATP-binding protein [Staphylococcus chromogenes]	2361			ATP synthase, protein I
WP_044359161_1	Smicroti	ATP-binding protein [Staphylococcus microti]	2361			ATP synthase, protein I
WP_050330386_1	Sschleiferi_2317_03	ATP-binding protein [Staphylococcus schleiferi]	2361			ATP synthase, protein I
WP_029377984_1	Sxylosus_HKUOPL8	ATP-binding protein [Staphylococcus xylosus]	2361			ATP synthase, protein I
WP_001801792_1	Saureus_MU50	MULTISPECIES: ATP synthase [Staphylococcus]	2361			ATP synthase, protein I	SACOL_RS11000	SACOL2102	atpI	ATP synthase	ATP synthase	ATP synthase I chain	Cytoplasmic Membrane		no predicted signal peptide	4
WP_001801792_1	Saureus_COL	MULTISPECIES: ATP synthase [Staphylococcus]	2361			ATP synthase, protein I	SACOL_RS11000	SACOL2102	atpI	ATP synthase	ATP synthase	ATP synthase I chain	Cytoplasmic Membrane		no predicted signal peptide	4
WP_001801792_1	Saureus_USA300LV_CA12	MULTISPECIES: ATP synthase [Staphylococcus]	2361			ATP synthase, protein I	SACOL_RS11000	SACOL2102	atpI	ATP synthase	ATP synthase	ATP synthase I chain	Cytoplasmic Membrane		no predicted signal peptide	4
WP_025904478_1	Ssciuri_FDA_ARGOS_285	MULTISPECIES: ATP synthase [Staphylococcus]	2361			ATP synthase, protein I
WP_001801792_1	Saureus_USA300_FPR3757	MULTISPECIES: ATP synthase [Staphylococcus]	2361			ATP synthase, protein I	SACOL_RS11000	SACOL2102	atpI	ATP synthase	ATP synthase	ATP synthase I chain	Cytoplasmic Membrane		no predicted signal peptide	4
WP_001801792_1	Saureus_Newman	MULTISPECIES: ATP synthase [Staphylococcus]	2361			ATP synthase, protein I	SACOL_RS11000	SACOL2102	atpI	ATP synthase	ATP synthase	ATP synthase I chain	Cytoplasmic Membrane		no predicted signal peptide	4
WP_002481790_1	Ssimulans_FDA_ARGOS_383	MULTISPECIES: ATP synthase subunit I [Staphylococcus]	2361			ATP synthase, protein I
WP_049335534_1	Shominis_K1	MULTISPECIES: ATP-binding protein [Staphylococcus]	2361			ATP synthase, protein I
WP_072324275_1	Sargenteus_MSHR1132	MULTISPECIES: hypothetical protein [Staphylococcus]	2361			ATP synthase, protein I
WP_011275236_1	Shaemolyticus_JCSC1435	MULTISPECIES: hypothetical protein [Staphylococcus]	2361			ATP synthase, protein I
WP_011302677_1	Ssaprophyticus_ATCC15305	MULTISPECIES: hypothetical protein [Staphylococcus]	2361			ATP synthase, protein I
WP_002466745_1	Swarneri_SG1	MULTISPECIES: hypothetical protein [Staphylococcus]	2361			ATP synthase, protein I
WP_002453711_1	Scapitis_AYP1020	MULTISPECIES: hypothetical protein [Staphylococcus]	2361			ATP synthase, protein I
WP_002507074_1	Sequorum_C2014	MULTISPECIES: hypothetical protein [Staphylococcus]	2361			ATP synthase, protein I
AQM41482_1	Scohnii_SNUDS2	hypothetical protein BZ166_08355 [Staphylococcus cohnii]	2361			ATP synthase, protein I
YP_500827_1	Saureus_NCTC8325	hypothetical protein SAOUHSC_02351 [Staphylococcus aureus subsp_ aureus NCTC 8325]	2361			ATP synthase, protein I	SAOUHSC_02351		atpI	ATP synthase protein I	hypothetical protein	ATP synthase I chain	Cytoplasmic Membrane	Multi-transmembrane	no predicted signal peptide	4
NP_765262_1	Sepidermidis_ATCC12228	hypothetical protein SE1707 [Staphylococcus epidermidis ATCC 12228]	2361			ATP synthase, protein I
WP_065865250_1	Scarnosus_SK13	hypothetical protein [Staphylococcus carnosus]	2361			ATP synthase, protein I
WP_019169295_1	Sintermedius_NCTC11048	hypothetical protein [Staphylococcus intermedius]	2361			ATP synthase, protein I
WP_016998903_1	Slentus_050AP	hypothetical protein [Staphylococcus lentus]	2361			ATP synthase, protein I
WP_009383930_1	Smassiliensis_CCUG55927	hypothetical protein [Staphylococcus massiliensis]	2361			ATP synthase, protein I
WP_014613341_1	Spseudintermedius_NA45	hypothetical protein [Staphylococcus pseudintermedius]	2361			ATP synthase, protein I
WP_002464809_1	Ssimiae_NCTC3000	hypothetical protein [Staphylococcus simiae]	2361			ATP synthase, protein I
WP_016910975_1	Svitulinus_F1028	hypothetical protein [Staphylococcus vitulinus]	2361			ATP synthase, protein I
WP_002449911_1	Shominis_K1	MULTISPECIES: zinc-finger domain-containing protein [Bacilli]	2362	YPEQ		Protein of unknown function (DUF2602)
WP_001788806_1	Saureus_USA300LV_CA12	MULTISPECIES: zinc-finger domain-containing protein [Staphylococcus]	2362	YPEQ		Protein of unknown function (DUF2602)	SACOL_RS07485	SACOL1467	-	hypothetical protein	hypothetical protein	Zinc-finger	Cytoplasmic		no predicted signal peptide	0
WP_001788806_1	Saureus_USA300_FPR3757	MULTISPECIES: zinc-finger domain-containing protein [Staphylococcus]	2362	YPEQ		Protein of unknown function (DUF2602)	SACOL_RS07485	SACOL1467	-	hypothetical protein	hypothetical protein	Zinc-finger	Cytoplasmic		no predicted signal peptide	0
WP_011275770_1	Shaemolyticus_JCSC1435	MULTISPECIES: zinc-finger domain-containing protein [Staphylococcus]	2362	YPEQ		Protein of unknown function (DUF2602)
WP_001788806_1	Saureus_Newman	MULTISPECIES: zinc-finger domain-containing protein [Staphylococcus]	2362	YPEQ		Protein of unknown function (DUF2602)	SACOL_RS07485	SACOL1467	-	hypothetical protein	hypothetical protein	Zinc-finger	Cytoplasmic		no predicted signal peptide	0
WP_011303093_1	Ssaprophyticus_ATCC15305	MULTISPECIES: zinc-finger domain-containing protein [Staphylococcus]	2362	YPEQ		Protein of unknown function (DUF2602)
WP_049318859_1	Ssciuri_FDA_ARGOS_285	MULTISPECIES: zinc-finger domain-containing protein [Staphylococcus]	2362	YPEQ		Protein of unknown function (DUF2602)
WP_015364999_1	Swarneri_SG1	MULTISPECIES: zinc-finger domain-containing protein [Staphylococcus]	2362	YPEQ		Protein of unknown function (DUF2602)
WP_001788806_1	Saureus_COL	MULTISPECIES: zinc-finger domain-containing protein [Staphylococcus]	2362	YPEQ		Protein of unknown function (DUF2602)	SACOL_RS07485	SACOL1467	-	hypothetical protein	hypothetical protein	Zinc-finger	Cytoplasmic		no predicted signal peptide	0
WP_023350266_1	Scapitis_AYP1020	MULTISPECIES: zinc-finger domain-containing protein [Staphylococcus]	2362	YPEQ		Protein of unknown function (DUF2602)
YP_499964_1	Saureus_NCTC8325	hypothetical protein SAOUHSC_01439 [Staphylococcus aureus subsp_ aureus NCTC 8325]	2362	YPEQ		Protein of unknown function (DUF2602)	SAOUHSC_01439		-	hypothetical protein	hypothetical protein	Zinc-finger	Cytoplasmic	Intracellular	no predicted signal peptide	0
NP_764680_1	Sepidermidis_ATCC12228	hypothetical protein SE1125 [Staphylococcus epidermidis ATCC 12228]	2362	YPEQ		Protein of unknown function (DUF2602)
WP_096001312_1	Sargenteus_MSHR1132	zinc-finger domain-containing protein [Staphylococcus argenteus]	2362	YPEQ		Protein of unknown function (DUF2602)
WP_001838183_1	Saureus_MU50	zinc-finger domain-containing protein [Staphylococcus aureus]	2362	YPEQ		Protein of unknown function (DUF2602)
WP_083195485_1	Scarnosus_SK13	zinc-finger domain-containing protein [Staphylococcus carnosus]	2362	YPEQ		Protein of unknown function (DUF2602)
WP_051604958_1	Schromogenes_MU970	zinc-finger domain-containing protein [Staphylococcus chromogenes]	2362	YPEQ		Protein of unknown function (DUF2602)
AQM41873_1	Scohnii_SNUDS2	zinc-finger domain-containing protein [Staphylococcus cohnii]	2362	YPEQ		Protein of unknown function (DUF2602)
WP_046465342_1	Sequorum_C2014	zinc-finger domain-containing protein [Staphylococcus equorum]	2362	YPEQ		Protein of unknown function (DUF2602)
WP_082021541_1	Shyicus	zinc-finger domain-containing protein [Staphylococcus hyicus]	2362	YPEQ		Protein of unknown function (DUF2602)
WP_019167631_1	Sintermedius_NCTC11048	zinc-finger domain-containing protein [Staphylococcus intermedius]	2362	YPEQ		Protein of unknown function (DUF2602)
WP_081501341_1	Slentus_050AP	zinc-finger domain-containing protein [Staphylococcus lentus]	2362	YPEQ		Protein of unknown function (DUF2602)
WP_009383793_1	Smassiliensis_CCUG55927	zinc-finger domain-containing protein [Staphylococcus massiliensis]	2362	YPEQ		Protein of unknown function (DUF2602)
WP_044361786_1	Smicroti	zinc-finger domain-containing protein [Staphylococcus microti]	2362	YPEQ		Protein of unknown function (DUF2602)
WP_014613917_1	Spseudintermedius_NA45	zinc-finger domain-containing protein [Staphylococcus pseudintermedius]	2362	YPEQ		Protein of unknown function (DUF2602)
WP_050330897_1	Sschleiferi_2317_03	zinc-finger domain-containing protein [Staphylococcus schleiferi]	2362	YPEQ		Protein of unknown function (DUF2602)
WP_088177526_1	Ssimiae_NCTC3000	zinc-finger domain-containing protein [Staphylococcus simiae]	2362	YPEQ		Protein of unknown function (DUF2602)
WP_096754646_1	Ssimulans_FDA_ARGOS_383	zinc-finger domain-containing protein [Staphylococcus simulans]	2362	YPEQ		Protein of unknown function (DUF2602)
WP_083840520_1	Svitulinus_F1028	zinc-finger domain-containing protein [Staphylococcus vitulinus]	2362	YPEQ		Protein of unknown function (DUF2602)
WP_029377283_1	Sxylosus_HKUOPL8	zinc-finger domain-containing protein [Staphylococcus xylosus]	2362	YPEQ		Protein of unknown function (DUF2602)
WP_001105707_1	Saureus_COL	MULTISPECIES: accessory gene regulator AgrB [Staphylococcus]	2363	AGRB		Essential for the production of a quorum sensing system signal molecule, the autoinducing peptide (AIP). This quorum sensing system is responsible for the regulation of the expression of virulence factor genes. Involved in the proteolytic processing of AgrD, the precursor of AIP (By similarity)	SACOL_RS10565	SACOL2023	agrB	accessory gene regulator AgrB	accessory gene regulator AgrB	Accessory gene regulator B	Cytoplasmic Membrane		no predicted signal peptide	5
WP_011275304_1	Shaemolyticus_JCSC1435	MULTISPECIES: accessory gene regulator AgrB [Staphylococcus]	2363	AGRB		Essential for the production of a quorum sensing system signal molecule, the autoinducing peptide (AIP). This quorum sensing system is responsible for the regulation of the expression of virulence factor genes. Involved in the proteolytic processing of AgrD, the precursor of AIP (By similarity)
WP_001105707_1	Saureus_Newman	MULTISPECIES: accessory gene regulator AgrB [Staphylococcus]	2363	AGRB		Essential for the production of a quorum sensing system signal molecule, the autoinducing peptide (AIP). This quorum sensing system is responsible for the regulation of the expression of virulence factor genes. Involved in the proteolytic processing of AgrD, the precursor of AIP (By similarity)	SACOL_RS10565	SACOL2023	agrB	accessory gene regulator AgrB	accessory gene regulator AgrB	Accessory gene regulator B	Cytoplasmic Membrane		no predicted signal peptide	5
WP_001105707_1	Saureus_USA300_FPR3757	MULTISPECIES: accessory gene regulator AgrB [Staphylococcus]	2363	AGRB		Essential for the production of a quorum sensing system signal molecule, the autoinducing peptide (AIP). This quorum sensing system is responsible for the regulation of the expression of virulence factor genes. Involved in the proteolytic processing of AgrD, the precursor of AIP (By similarity)	SACOL_RS10565	SACOL2023	agrB	accessory gene regulator AgrB	accessory gene regulator AgrB	Accessory gene regulator B	Cytoplasmic Membrane		no predicted signal peptide	5
WP_011302729_1	Ssaprophyticus_ATCC15305	MULTISPECIES: accessory gene regulator AgrB [Staphylococcus]	2363	AGRB		Essential for the production of a quorum sensing system signal molecule, the autoinducing peptide (AIP). This quorum sensing system is responsible for the regulation of the expression of virulence factor genes. Involved in the proteolytic processing of AgrD, the precursor of AIP (By similarity)
WP_001105707_1	Saureus_USA300LV_CA12	MULTISPECIES: accessory gene regulator AgrB [Staphylococcus]	2363	AGRB		Essential for the production of a quorum sensing system signal molecule, the autoinducing peptide (AIP). This quorum sensing system is responsible for the regulation of the expression of virulence factor genes. Involved in the proteolytic processing of AgrD, the precursor of AIP (By similarity)	SACOL_RS10565	SACOL2023	agrB	accessory gene regulator AgrB	accessory gene regulator AgrB	Accessory gene regulator B	Cytoplasmic Membrane		no predicted signal peptide	5
WP_001105696_1	Saureus_MU50	MULTISPECIES: accessory gene regulator AgrB [Staphylococcus]	2363	AGRB		Essential for the production of a quorum sensing system signal molecule, the autoinducing peptide (AIP). This quorum sensing system is responsible for the regulation of the expression of virulence factor genes. Involved in the proteolytic processing of AgrD, the precursor of AIP (By similarity)
WP_002466262_1	Swarneri_SG1	MULTISPECIES: accessory gene regulator B [Staphylococcus]	2363	AGRB		Essential for the production of a quorum sensing system signal molecule, the autoinducing peptide (AIP). This quorum sensing system is responsible for the regulation of the expression of virulence factor genes. Involved in the proteolytic processing of AgrD, the precursor of AIP (By similarity)
WP_002481720_1	Ssimulans_FDA_ARGOS_383	MULTISPECIES: accessory regulator protein B [Staphylococcus]	2363	AGRB		Essential for the production of a quorum sensing system signal molecule, the autoinducing peptide (AIP). This quorum sensing system is responsible for the regulation of the expression of virulence factor genes. Involved in the proteolytic processing of AgrD, the precursor of AIP (By similarity)
WP_015900790_1	Scarnosus_SK13	accessory gene regulator AgrB [Staphylococcus carnosus]	2363	AGRB		Essential for the production of a quorum sensing system signal molecule, the autoinducing peptide (AIP). This quorum sensing system is responsible for the regulation of the expression of virulence factor genes. Involved in the proteolytic processing of AgrD, the precursor of AIP (By similarity)
WP_019167559_1	Sintermedius_NCTC11048	accessory gene regulator AgrB [Staphylococcus intermedius]	2363	AGRB		Essential for the production of a quorum sensing system signal molecule, the autoinducing peptide (AIP). This quorum sensing system is responsible for the regulation of the expression of virulence factor genes. Involved in the proteolytic processing of AgrD, the precursor of AIP (By similarity)
WP_044360682_1	Smicroti	accessory gene regulator AgrB [Staphylococcus microti]	2363	AGRB		Essential for the production of a quorum sensing system signal molecule, the autoinducing peptide (AIP). This quorum sensing system is responsible for the regulation of the expression of virulence factor genes. Involved in the proteolytic processing of AgrD, the precursor of AIP (By similarity)
WP_048540629_1	Ssciuri_FDA_ARGOS_285	accessory gene regulator AgrB [Staphylococcus sciuri]	2363	AGRB		Essential for the production of a quorum sensing system signal molecule, the autoinducing peptide (AIP). This quorum sensing system is responsible for the regulation of the expression of virulence factor genes. Involved in the proteolytic processing of AgrD, the precursor of AIP (By similarity)
WP_029378927_1	Sxylosus_HKUOPL8	accessory gene regulator AgrB [Staphylococcus xylosus]	2363	AGRB		Essential for the production of a quorum sensing system signal molecule, the autoinducing peptide (AIP). This quorum sensing system is responsible for the regulation of the expression of virulence factor genes. Involved in the proteolytic processing of AgrD, the precursor of AIP (By similarity)
WP_087437174_1	Shominis_K1	accessory gene regulator ArgB-like protein [Staphylococcus hominis]	2363	AGRB		Essential for the production of a quorum sensing system signal molecule, the autoinducing peptide (AIP). This quorum sensing system is responsible for the regulation of the expression of virulence factor genes. Involved in the proteolytic processing of AgrD, the precursor of AIP (By similarity)
NP_765190_1	Sepidermidis_ATCC12228	accessory gene regulator B [Staphylococcus epidermidis ATCC 12228]	2363	AGRB		Essential for the production of a quorum sensing system signal molecule, the autoinducing peptide (AIP). This quorum sensing system is responsible for the regulation of the expression of virulence factor genes. Involved in the proteolytic processing of AgrD, the precursor of AIP (By similarity)
WP_009384251_1	Smassiliensis_CCUG55927	accessory gene regulator B [Staphylococcus massiliensis]	2363	AGRB		Essential for the production of a quorum sensing system signal molecule, the autoinducing peptide (AIP). This quorum sensing system is responsible for the regulation of the expression of virulence factor genes. Involved in the proteolytic processing of AgrD, the precursor of AIP (By similarity)
WP_014613414_1	Spseudintermedius_NA45	accessory gene regulator B [Staphylococcus pseudintermedius]	2363	AGRB		Essential for the production of a quorum sensing system signal molecule, the autoinducing peptide (AIP). This quorum sensing system is responsible for the regulation of the expression of virulence factor genes. Involved in the proteolytic processing of AgrD, the precursor of AIP (By similarity)
WP_002464790_1	Ssimiae_NCTC3000	accessory gene regulator B [Staphylococcus simiae]	2363	AGRB		Essential for the production of a quorum sensing system signal molecule, the autoinducing peptide (AIP). This quorum sensing system is responsible for the regulation of the expression of virulence factor genes. Involved in the proteolytic processing of AgrD, the precursor of AIP (By similarity)
YP_500743_1	Saureus_NCTC8325	accessory gene regulator protein B [Staphylococcus aureus subsp_ aureus NCTC 8325]	2363	AGRB		Essential for the production of a quorum sensing system signal molecule, the autoinducing peptide (AIP). This quorum sensing system is responsible for the regulation of the expression of virulence factor genes. Involved in the proteolytic processing of AgrD, the precursor of AIP (By similarity)	SAOUHSC_02261		agrB	accessory gene regulator protein B	accessory gene regulator protein B	Accessory gene regulator B	Cytoplasmic Membrane	Multi-transmembrane	no predicted signal peptide	5
AQM41531_1	Scohnii_SNUDS2	accessory regulator AgrB [Staphylococcus cohnii]	2363	AGRB		Essential for the production of a quorum sensing system signal molecule, the autoinducing peptide (AIP). This quorum sensing system is responsible for the regulation of the expression of virulence factor genes. Involved in the proteolytic processing of AgrD, the precursor of AIP (By similarity)
WP_065338396_1	Sequorum_C2014	accessory regulator AgrB [Staphylococcus equorum]	2363	AGRB		Essential for the production of a quorum sensing system signal molecule, the autoinducing peptide (AIP). This quorum sensing system is responsible for the regulation of the expression of virulence factor genes. Involved in the proteolytic processing of AgrD, the precursor of AIP (By similarity)
WP_047796487_1	Scapitis_AYP1020	histidine kinase [Staphylococcus capitis]	2363	AGRB		Essential for the production of a quorum sensing system signal molecule, the autoinducing peptide (AIP). This quorum sensing system is responsible for the regulation of the expression of virulence factor genes. Involved in the proteolytic processing of AgrD, the precursor of AIP (By similarity)
WP_037575678_1	Schromogenes_MU970	hypothetical protein [Staphylococcus chromogenes]	2363	AGRB		Essential for the production of a quorum sensing system signal molecule, the autoinducing peptide (AIP). This quorum sensing system is responsible for the regulation of the expression of virulence factor genes. Involved in the proteolytic processing of AgrD, the precursor of AIP (By similarity)
WP_039644714_1	Shyicus	hypothetical protein [Staphylococcus hyicus]	2363	AGRB		Essential for the production of a quorum sensing system signal molecule, the autoinducing peptide (AIP). This quorum sensing system is responsible for the regulation of the expression of virulence factor genes. Involved in the proteolytic processing of AgrD, the precursor of AIP (By similarity)
WP_016999091_1	Slentus_050AP	hypothetical protein [Staphylococcus lentus]	2363	AGRB		Essential for the production of a quorum sensing system signal molecule, the autoinducing peptide (AIP). This quorum sensing system is responsible for the regulation of the expression of virulence factor genes. Involved in the proteolytic processing of AgrD, the precursor of AIP (By similarity)
WP_050330471_1	Sschleiferi_2317_03	hypothetical protein [Staphylococcus schleiferi]	2363	AGRB		Essential for the production of a quorum sensing system signal molecule, the autoinducing peptide (AIP). This quorum sensing system is responsible for the regulation of the expression of virulence factor genes. Involved in the proteolytic processing of AgrD, the precursor of AIP (By similarity)
WP_016912308_1	Svitulinus_F1028	hypothetical protein [Staphylococcus vitulinus]	2363	AGRB		Essential for the production of a quorum sensing system signal molecule, the autoinducing peptide (AIP). This quorum sensing system is responsible for the regulation of the expression of virulence factor genes. Involved in the proteolytic processing of AgrD, the precursor of AIP (By similarity)
WP_001105703_1	Sargenteus_MSHR1132	transcriptional regulator [Staphylococcus argenteus]	2363	AGRB		Essential for the production of a quorum sensing system signal molecule, the autoinducing peptide (AIP). This quorum sensing system is responsible for the regulation of the expression of virulence factor genes. Involved in the proteolytic processing of AgrD, the precursor of AIP (By similarity)
YP_500845_1	Saureus_NCTC8325	DNA-directed RNA polymerase subunit delta [Staphylococcus aureus subsp_ aureus NCTC 8325]	2364	RPOE		Participates in both the initiation and recycling phases of transcription. In the presence of the delta subunit, RNAP displays an increased specificity of transcription, a decreased affinity for nucleic acids, and an increased efficiency of RNA synthesis because of enhanced recycling (By similarity)	SAOUHSC_02369		rpoE	DNA-directed RNA polymerase subunit delta	DNA-directed RNA polymerase subunit delta	HB1, ASXL, restriction endonuclease HTH domain	Cytoplasmic	Intracellular	no predicted signal peptide	0
WP_047796523_1	Scapitis_AYP1020	DNA-directed RNA polymerase subunit delta [Staphylococcus capitis]	2364	RPOE		Participates in both the initiation and recycling phases of transcription. In the presence of the delta subunit, RNAP displays an increased specificity of transcription, a decreased affinity for nucleic acids, and an increased efficiency of RNA synthesis because of enhanced recycling (By similarity)
WP_065865245_1	Scarnosus_SK13	DNA-directed RNA polymerase subunit delta [Staphylococcus carnosus]	2364	RPOE		Participates in both the initiation and recycling phases of transcription. In the presence of the delta subunit, RNAP displays an increased specificity of transcription, a decreased affinity for nucleic acids, and an increased efficiency of RNA synthesis because of enhanced recycling (By similarity)
WP_037576556_1	Schromogenes_MU970	DNA-directed RNA polymerase subunit delta [Staphylococcus chromogenes]	2364	RPOE		Participates in both the initiation and recycling phases of transcription. In the presence of the delta subunit, RNAP displays an increased specificity of transcription, a decreased affinity for nucleic acids, and an increased efficiency of RNA synthesis because of enhanced recycling (By similarity)
AQM41470_1	Scohnii_SNUDS2	DNA-directed RNA polymerase subunit delta [Staphylococcus cohnii]	2364	RPOE		Participates in both the initiation and recycling phases of transcription. In the presence of the delta subunit, RNAP displays an increased specificity of transcription, a decreased affinity for nucleic acids, and an increased efficiency of RNA synthesis because of enhanced recycling (By similarity)
NP_765281_1	Sepidermidis_ATCC12228	DNA-directed RNA polymerase subunit delta [Staphylococcus epidermidis ATCC 12228]	2364	RPOE		Participates in both the initiation and recycling phases of transcription. In the presence of the delta subunit, RNAP displays an increased specificity of transcription, a decreased affinity for nucleic acids, and an increased efficiency of RNA synthesis because of enhanced recycling (By similarity)
WP_065338458_1	Sequorum_C2014	DNA-directed RNA polymerase subunit delta [Staphylococcus equorum]	2364	RPOE		Participates in both the initiation and recycling phases of transcription. In the presence of the delta subunit, RNAP displays an increased specificity of transcription, a decreased affinity for nucleic acids, and an increased efficiency of RNA synthesis because of enhanced recycling (By similarity)
WP_039644588_1	Shyicus	DNA-directed RNA polymerase subunit delta [Staphylococcus hyicus]	2364	RPOE		Participates in both the initiation and recycling phases of transcription. In the presence of the delta subunit, RNAP displays an increased specificity of transcription, a decreased affinity for nucleic acids, and an increased efficiency of RNA synthesis because of enhanced recycling (By similarity)
WP_019169276_1	Sintermedius_NCTC11048	DNA-directed RNA polymerase subunit delta [Staphylococcus intermedius]	2364	RPOE		Participates in both the initiation and recycling phases of transcription. In the presence of the delta subunit, RNAP displays an increased specificity of transcription, a decreased affinity for nucleic acids, and an increased efficiency of RNA synthesis because of enhanced recycling (By similarity)
WP_070044865_1	Slentus_050AP	DNA-directed RNA polymerase subunit delta [Staphylococcus lentus]	2364	RPOE		Participates in both the initiation and recycling phases of transcription. In the presence of the delta subunit, RNAP displays an increased specificity of transcription, a decreased affinity for nucleic acids, and an increased efficiency of RNA synthesis because of enhanced recycling (By similarity)
WP_009383948_1	Smassiliensis_CCUG55927	DNA-directed RNA polymerase subunit delta [Staphylococcus massiliensis]	2364	RPOE		Participates in both the initiation and recycling phases of transcription. In the presence of the delta subunit, RNAP displays an increased specificity of transcription, a decreased affinity for nucleic acids, and an increased efficiency of RNA synthesis because of enhanced recycling (By similarity)
WP_044359132_1	Smicroti	DNA-directed RNA polymerase subunit delta [Staphylococcus microti]	2364	RPOE		Participates in both the initiation and recycling phases of transcription. In the presence of the delta subunit, RNAP displays an increased specificity of transcription, a decreased affinity for nucleic acids, and an increased efficiency of RNA synthesis because of enhanced recycling (By similarity)
WP_014613320_1	Spseudintermedius_NA45	DNA-directed RNA polymerase subunit delta [Staphylococcus pseudintermedius]	2364	RPOE		Participates in both the initiation and recycling phases of transcription. In the presence of the delta subunit, RNAP displays an increased specificity of transcription, a decreased affinity for nucleic acids, and an increased efficiency of RNA synthesis because of enhanced recycling (By similarity)
WP_011302662_1	Ssaprophyticus_ATCC15305	DNA-directed RNA polymerase subunit delta [Staphylococcus saprophyticus]	2364	RPOE		Participates in both the initiation and recycling phases of transcription. In the presence of the delta subunit, RNAP displays an increased specificity of transcription, a decreased affinity for nucleic acids, and an increased efficiency of RNA synthesis because of enhanced recycling (By similarity)
WP_050330360_1	Sschleiferi_2317_03	DNA-directed RNA polymerase subunit delta [Staphylococcus schleiferi]	2364	RPOE		Participates in both the initiation and recycling phases of transcription. In the presence of the delta subunit, RNAP displays an increased specificity of transcription, a decreased affinity for nucleic acids, and an increased efficiency of RNA synthesis because of enhanced recycling (By similarity)
WP_002464749_1	Ssimiae_NCTC3000	DNA-directed RNA polymerase subunit delta [Staphylococcus simiae]	2364	RPOE		Participates in both the initiation and recycling phases of transcription. In the presence of the delta subunit, RNAP displays an increased specificity of transcription, a decreased affinity for nucleic acids, and an increased efficiency of RNA synthesis because of enhanced recycling (By similarity)
WP_016911965_1	Svitulinus_F1028	DNA-directed RNA polymerase subunit delta [Staphylococcus vitulinus]	2364	RPOE		Participates in both the initiation and recycling phases of transcription. In the presence of the delta subunit, RNAP displays an increased specificity of transcription, a decreased affinity for nucleic acids, and an increased efficiency of RNA synthesis because of enhanced recycling (By similarity)
WP_038678914_1	Sxylosus_HKUOPL8	DNA-directed RNA polymerase subunit delta [Staphylococcus xylosus]	2364	RPOE		Participates in both the initiation and recycling phases of transcription. In the presence of the delta subunit, RNAP displays an increased specificity of transcription, a decreased affinity for nucleic acids, and an increased efficiency of RNA synthesis because of enhanced recycling (By similarity)
WP_000701483_1	Saureus_Newman	MULTISPECIES: DNA-directed RNA polymerase subunit delta [Staphylococcus]	2364	RPOE		Participates in both the initiation and recycling phases of transcription. In the presence of the delta subunit, RNAP displays an increased specificity of transcription, a decreased affinity for nucleic acids, and an increased efficiency of RNA synthesis because of enhanced recycling (By similarity)	SACOL_RS11090	SACOL2120	rpoE	DNA-directed RNA polymerase subunit delta	DNA-directed RNA polymerase subunit delta	HB1, ASXL, restriction endonuclease HTH domain	Cytoplasmic		no predicted signal peptide	0
WP_048540943_1	Ssciuri_FDA_ARGOS_285	MULTISPECIES: DNA-directed RNA polymerase subunit delta [Staphylococcus]	2364	RPOE		Participates in both the initiation and recycling phases of transcription. In the presence of the delta subunit, RNAP displays an increased specificity of transcription, a decreased affinity for nucleic acids, and an increased efficiency of RNA synthesis because of enhanced recycling (By similarity)
WP_000701483_1	Saureus_COL	MULTISPECIES: DNA-directed RNA polymerase subunit delta [Staphylococcus]	2364	RPOE		Participates in both the initiation and recycling phases of transcription. In the presence of the delta subunit, RNAP displays an increased specificity of transcription, a decreased affinity for nucleic acids, and an increased efficiency of RNA synthesis because of enhanced recycling (By similarity)	SACOL_RS11090	SACOL2120	rpoE	DNA-directed RNA polymerase subunit delta	DNA-directed RNA polymerase subunit delta	HB1, ASXL, restriction endonuclease HTH domain	Cytoplasmic		no predicted signal peptide	0
WP_002448639_1	Shominis_K1	MULTISPECIES: DNA-directed RNA polymerase subunit delta [Staphylococcus]	2364	RPOE		Participates in both the initiation and recycling phases of transcription. In the presence of the delta subunit, RNAP displays an increased specificity of transcription, a decreased affinity for nucleic acids, and an increased efficiency of RNA synthesis because of enhanced recycling (By similarity)
WP_011275218_1	Shaemolyticus_JCSC1435	MULTISPECIES: DNA-directed RNA polymerase subunit delta [Staphylococcus]	2364	RPOE		Participates in both the initiation and recycling phases of transcription. In the presence of the delta subunit, RNAP displays an increased specificity of transcription, a decreased affinity for nucleic acids, and an increased efficiency of RNA synthesis because of enhanced recycling (By similarity)
WP_002481808_1	Ssimulans_FDA_ARGOS_383	MULTISPECIES: DNA-directed RNA polymerase subunit delta [Staphylococcus]	2364	RPOE		Participates in both the initiation and recycling phases of transcription. In the presence of the delta subunit, RNAP displays an increased specificity of transcription, a decreased affinity for nucleic acids, and an increased efficiency of RNA synthesis because of enhanced recycling (By similarity)
WP_000701483_1	Saureus_USA300LV_CA12	MULTISPECIES: DNA-directed RNA polymerase subunit delta [Staphylococcus]	2364	RPOE		Participates in both the initiation and recycling phases of transcription. In the presence of the delta subunit, RNAP displays an increased specificity of transcription, a decreased affinity for nucleic acids, and an increased efficiency of RNA synthesis because of enhanced recycling (By similarity)	SACOL_RS11090	SACOL2120	rpoE	DNA-directed RNA polymerase subunit delta	DNA-directed RNA polymerase subunit delta	HB1, ASXL, restriction endonuclease HTH domain	Cytoplasmic		no predicted signal peptide	0
WP_000701483_1	Sargenteus_MSHR1132	MULTISPECIES: DNA-directed RNA polymerase subunit delta [Staphylococcus]	2364	RPOE		Participates in both the initiation and recycling phases of transcription. In the presence of the delta subunit, RNAP displays an increased specificity of transcription, a decreased affinity for nucleic acids, and an increased efficiency of RNA synthesis because of enhanced recycling (By similarity)	SACOL_RS11090	SACOL2120	rpoE	DNA-directed RNA polymerase subunit delta	DNA-directed RNA polymerase subunit delta	HB1, ASXL, restriction endonuclease HTH domain	Cytoplasmic		no predicted signal peptide	0
WP_002467228_1	Swarneri_SG1	MULTISPECIES: DNA-directed RNA polymerase subunit delta [Staphylococcus]	2364	RPOE		Participates in both the initiation and recycling phases of transcription. In the presence of the delta subunit, RNAP displays an increased specificity of transcription, a decreased affinity for nucleic acids, and an increased efficiency of RNA synthesis because of enhanced recycling (By similarity)
WP_000701483_1	Saureus_USA300_FPR3757	MULTISPECIES: DNA-directed RNA polymerase subunit delta [Staphylococcus]	2364	RPOE		Participates in both the initiation and recycling phases of transcription. In the presence of the delta subunit, RNAP displays an increased specificity of transcription, a decreased affinity for nucleic acids, and an increased efficiency of RNA synthesis because of enhanced recycling (By similarity)	SACOL_RS11090	SACOL2120	rpoE	DNA-directed RNA polymerase subunit delta	DNA-directed RNA polymerase subunit delta	HB1, ASXL, restriction endonuclease HTH domain	Cytoplasmic		no predicted signal peptide	0
WP_000701483_1	Saureus_MU50	MULTISPECIES: DNA-directed RNA polymerase subunit delta [Staphylococcus]	2364	RPOE		Participates in both the initiation and recycling phases of transcription. In the presence of the delta subunit, RNAP displays an increased specificity of transcription, a decreased affinity for nucleic acids, and an increased efficiency of RNA synthesis because of enhanced recycling (By similarity)	SACOL_RS11090	SACOL2120	rpoE	DNA-directed RNA polymerase subunit delta	DNA-directed RNA polymerase subunit delta	HB1, ASXL, restriction endonuclease HTH domain	Cytoplasmic		no predicted signal peptide	0
WP_002449811_1	Shominis_K1	MULTISPECIES: bifunctional RNase H/acid phosphatase [Bacilli]	2365	RNHA		Ribonuclease
WP_002480946_1	Ssimulans_FDA_ARGOS_383	MULTISPECIES: hypothetical protein [Staphylococcus]	2365	RNHA		Ribonuclease
WP_002483280_1	Ssaprophyticus_ATCC15305	MULTISPECIES: ribonuclease H [Staphylococcus]	2365	RNHA		Ribonuclease
WP_002466613_1	Swarneri_SG1	MULTISPECIES: ribonuclease H [Staphylococcus]	2365	RNHA		Ribonuclease
WP_047796282_1	Scapitis_AYP1020	MULTISPECIES: ribonuclease H [Staphylococcus]	2365	RNHA		Ribonuclease
WP_001062936_1	Saureus_USA300LV_CA12	MULTISPECIES: ribonuclease H [Staphylococcus]	2365	RNHA		Ribonuclease	SACOL_RS07505	SACOL1471	-	ribonuclease H	ribonuclease H	Reverse transcriptase-like	Cellwall		no predicted signal peptide	0
WP_001062936_1	Saureus_COL	MULTISPECIES: ribonuclease H [Staphylococcus]	2365	RNHA		Ribonuclease	SACOL_RS07505	SACOL1471	-	ribonuclease H	ribonuclease H	Reverse transcriptase-like	Cellwall		no predicted signal peptide	0
WP_011275768_1	Shaemolyticus_JCSC1435	MULTISPECIES: ribonuclease H [Staphylococcus]	2365	RNHA		Ribonuclease
WP_001062946_1	Saureus_MU50	MULTISPECIES: ribonuclease H [Staphylococcus]	2365	RNHA		Ribonuclease
WP_001062936_1	Saureus_USA300_FPR3757	MULTISPECIES: ribonuclease H [Staphylococcus]	2365	RNHA		Ribonuclease	SACOL_RS07505	SACOL1471	-	ribonuclease H	ribonuclease H	Reverse transcriptase-like	Cellwall		no predicted signal peptide	0
WP_001062936_1	Saureus_Newman	MULTISPECIES: ribonuclease H [Staphylococcus]	2365	RNHA		Ribonuclease	SACOL_RS07505	SACOL1471	-	ribonuclease H	ribonuclease H	Reverse transcriptase-like	Cellwall		no predicted signal peptide	0
NP_764682_1	Sepidermidis_ATCC12228	cell wall enzyme EbsB [Staphylococcus epidermidis ATCC 12228]	2365	RNHA		Ribonuclease
WP_009383788_1	Smassiliensis_CCUG55927	cell wall enzyme EbsB [Staphylococcus massiliensis]	2365	RNHA		Ribonuclease
YP_499968_1	Saureus_NCTC8325	hypothetical protein SAOUHSC_01443 [Staphylococcus aureus subsp_ aureus NCTC 8325]	2365	RNHA		Ribonuclease	SAOUHSC_01443		-	hypothetical protein	hypothetical protein	Reverse transcriptase-like	Cellwall	Intracellular	no predicted signal peptide	0
WP_016912854_1	Svitulinus_F1028	hypothetical protein [Staphylococcus vitulinus]	2365	RNHA		Ribonuclease
WP_001062931_1	Sargenteus_MSHR1132	ribonuclease H [Staphylococcus argenteus]	2365	RNHA		Ribonuclease
WP_015900324_1	Scarnosus_SK13	ribonuclease H [Staphylococcus carnosus]	2365	RNHA		Ribonuclease
WP_037573689_1	Schromogenes_MU970	ribonuclease H [Staphylococcus chromogenes]	2365	RNHA		Ribonuclease
AQM41870_1	Scohnii_SNUDS2	ribonuclease H [Staphylococcus cohnii]	2365	RNHA		Ribonuclease
WP_065338050_1	Sequorum_C2014	ribonuclease H [Staphylococcus equorum]	2365	RNHA		Ribonuclease
WP_039645755_1	Shyicus	ribonuclease H [Staphylococcus hyicus]	2365	RNHA		Ribonuclease
WP_019167629_1	Sintermedius_NCTC11048	ribonuclease H [Staphylococcus intermedius]	2365	RNHA		Ribonuclease
WP_070045596_1	Slentus_050AP	ribonuclease H [Staphylococcus lentus]	2365	RNHA		Ribonuclease
WP_044361789_1	Smicroti	ribonuclease H [Staphylococcus microti]	2365	RNHA		Ribonuclease
WP_020219606_1	Spseudintermedius_NA45	ribonuclease H [Staphylococcus pseudintermedius]	2365	RNHA		Ribonuclease
WP_050330894_1	Sschleiferi_2317_03	ribonuclease H [Staphylococcus schleiferi]	2365	RNHA		Ribonuclease
WP_088592351_1	Ssciuri_FDA_ARGOS_285	ribonuclease H [Staphylococcus sciuri]	2365	RNHA		Ribonuclease
WP_002465225_1	Ssimiae_NCTC3000	ribonuclease H [Staphylococcus simiae]	2365	RNHA		Ribonuclease
WP_029377280_1	Sxylosus_HKUOPL8	ribonuclease H [Staphylococcus xylosus]	2365	RNHA		Ribonuclease
WP_011275795_1	Shaemolyticus_JCSC1435	MULTISPECIES: VWA domain-containing protein [Staphylococcus]	2366	YOJO		von Willebrand factor, type A
WP_002480923_1	Ssimulans_FDA_ARGOS_383	MULTISPECIES: VWA domain-containing protein [Staphylococcus]	2366	YOJO		von Willebrand factor, type A
WP_002466850_1	Swarneri_SG1	MULTISPECIES: VWA domain-containing protein [Staphylococcus]	2366	YOJO		von Willebrand factor, type A
WP_011303122_1	Ssaprophyticus_ATCC15305	MULTISPECIES: hypothetical protein [Staphylococcus]	2366	YOJO		von Willebrand factor, type A
WP_001283678_1	Saureus_MU50	MULTISPECIES: nitric oxide reductase activation protein NorD [Staphylococcus]	2366	YOJO		von Willebrand factor, type A
WP_001283665_1	Saureus_USA300_FPR3757	MULTISPECIES: nitric oxide reductase activation protein NorD [Staphylococcus]	2366	YOJO		von Willebrand factor, type A	SACOL_RS07365	SACOL1444	-	nitric oxide reductase activation protein NorD	nitric oxide reductase activation protein NorD	Cobalamin biosynthesis protein CobT VWA domain	Cytoplasmic		no predicted signal peptide	0
WP_001283665_1	Saureus_COL	MULTISPECIES: nitric oxide reductase activation protein NorD [Staphylococcus]	2366	YOJO		von Willebrand factor, type A	SACOL_RS07365	SACOL1444	-	nitric oxide reductase activation protein NorD	nitric oxide reductase activation protein NorD	Cobalamin biosynthesis protein CobT VWA domain	Cytoplasmic		no predicted signal peptide	0
WP_001283665_1	Saureus_USA300LV_CA12	MULTISPECIES: nitric oxide reductase activation protein NorD [Staphylococcus]	2366	YOJO		von Willebrand factor, type A	SACOL_RS07365	SACOL1444	-	nitric oxide reductase activation protein NorD	nitric oxide reductase activation protein NorD	Cobalamin biosynthesis protein CobT VWA domain	Cytoplasmic		no predicted signal peptide	0
WP_001283665_1	Saureus_Newman	MULTISPECIES: nitric oxide reductase activation protein NorD [Staphylococcus]	2366	YOJO		von Willebrand factor, type A	SACOL_RS07365	SACOL1444	-	nitric oxide reductase activation protein NorD	nitric oxide reductase activation protein NorD	Cobalamin biosynthesis protein CobT VWA domain	Cytoplasmic		no predicted signal peptide	0
WP_065865484_1	Scarnosus_SK13	VWA domain-containing protein [Staphylococcus carnosus]	2366	YOJO		von Willebrand factor, type A
WP_037573623_1	Schromogenes_MU970	VWA domain-containing protein [Staphylococcus chromogenes]	2366	YOJO		von Willebrand factor, type A
WP_065338031_1	Sequorum_C2014	VWA domain-containing protein [Staphylococcus equorum]	2366	YOJO		von Willebrand factor, type A
WP_019167652_1	Sintermedius_NCTC11048	VWA domain-containing protein [Staphylococcus intermedius]	2366	YOJO		von Willebrand factor, type A
WP_070045608_1	Slentus_050AP	VWA domain-containing protein [Staphylococcus lentus]	2366	YOJO		von Willebrand factor, type A
WP_017176517_1	Smassiliensis_CCUG55927	VWA domain-containing protein [Staphylococcus massiliensis]	2366	YOJO		von Willebrand factor, type A
WP_065354229_1	Spseudintermedius_NA45	VWA domain-containing protein [Staphylococcus pseudintermedius]	2366	YOJO		von Willebrand factor, type A
WP_088592361_1	Ssciuri_FDA_ARGOS_285	VWA domain-containing protein [Staphylococcus sciuri]	2366	YOJO		von Willebrand factor, type A
WP_016912578_1	Svitulinus_F1028	VWA domain-containing protein [Staphylococcus vitulinus]	2366	YOJO		von Willebrand factor, type A
WP_038678480_1	Sxylosus_HKUOPL8	VWA domain-containing protein [Staphylococcus xylosus]	2366	YOJO		von Willebrand factor, type A
AQM41896_1	Scohnii_SNUDS2	hypothetical protein BZ166_11290 [Staphylococcus cohnii]	2366	YOJO		von Willebrand factor, type A
YP_499939_1	Saureus_NCTC8325	hypothetical protein SAOUHSC_01412 [Staphylococcus aureus subsp_ aureus NCTC 8325]	2366	YOJO		von Willebrand factor, type A	SAOUHSC_01412		-	hypothetical protein	hypothetical protein	Cobalamin biosynthesis protein CobT VWA domain	Cytoplasmic	Intracellular	no predicted signal peptide	0
NP_764646_1	Sepidermidis_ATCC12228	hypothetical protein SE1091 [Staphylococcus epidermidis ATCC 12228]	2366	YOJO		von Willebrand factor, type A
WP_001283653_1	Sargenteus_MSHR1132	hypothetical protein [Staphylococcus argenteus]	2366	YOJO		von Willebrand factor, type A
WP_047796263_1	Scapitis_AYP1020	hypothetical protein [Staphylococcus capitis]	2366	YOJO		von Willebrand factor, type A
WP_087436236_1	Shominis_K1	hypothetical protein [Staphylococcus hominis]	2366	YOJO		von Willebrand factor, type A
WP_039645800_1	Shyicus	hypothetical protein [Staphylococcus hyicus]	2366	YOJO		von Willebrand factor, type A
WP_044361758_1	Smicroti	hypothetical protein [Staphylococcus microti]	2366	YOJO		von Willebrand factor, type A
[truncated: 10,268 more rows]

## Sheet: aureus_argenteus-specific
ID	species	NCBI_name	Network_ID	Gene_name	EggNOG	EggNOG_mapping	locus tag	old locus tag	pan gene symbol	product	description	PFAM description	PSORTb	LocateP	SignalP	transmembrane helices
WP_000575673_1	Sargenteus_MSHR1132	TIGR01741 family protein [Staphylococcus argenteus]	55			hmm pf04634
[truncated: 458 more rows]

## Sheet: not in aureus_argenteus
ID	species	NCBI_name	Network_ID	Gene_name	EggNOG	EggNOG_mapping
[truncated: 977 more rows]

## Sheet: enriched_in_aureus_argenteus
ID	species	NCBI_name	Network_ID	Gene_name	EggNOG	EggNOG_mapping	locus tag	old locus tag	pan gene symbol	product	description	PFAM description	PSORTb	LocateP	SignalP	transmembrane helices
[truncated: 761 more rows]
