# Supplementary material for: An evolutionary path to altered cofactor specificity in a metalloenzyme
Source: Nat Commun. 2020 Jun 1;11:2738. doi: 10.1038/s41467-020-16478-0 (PMC7264356; doi:10.1038/s41467-020-16478-0)
Supplement: Supplementary file 7 — Supplementary Data 4 [file 41467_2020_16478_MOESM7_ESM.xlsx]

## Sheet: networks_in_all_for_specie_tree
ID_of_Saureus_NCTC8325_homologue	Name_of_Saureus_NCTC8325_homologue	Network_ID	pan gene symbol	Gene_name	Essential
YP_499094_1	50S ribosomal protein L7/L12 [Staphylococcus aureus subsp_ aureus NCTC 8325]	2295	rplL	RPLL	yes
YP_499091_1	50S ribosomal protein L11 [Staphylococcus aureus subsp_ aureus NCTC 8325]	2315	rplK	RPLK	yes
YP_500972_1	50S ribosomal protein L16 [Staphylococcus aureus subsp_ aureus NCTC 8325]	2321	rplP	RPLP	yes
YP_500971_1	50S ribosomal protein L29 [Staphylococcus aureus subsp_ aureus NCTC 8325]	2358	rpmC	RPMC	yes
YP_500978_1	50S ribosomal protein L4 [Staphylococcus aureus subsp_ aureus NCTC 8325]	2387	rplD	RPLD	yes
YP_499093_1	50S ribosomal protein L10 [Staphylococcus aureus subsp_ aureus NCTC 8325]	2395	rplJ	RPLJ	yes
YP_500289_1	50S ribosomal protein L20 [Staphylococcus aureus subsp_ aureus NCTC 8325]	2337	rplT	RPLT	yes
YP_500967_1	50S ribosomal protein L5 [Staphylococcus aureus subsp_ aureus NCTC 8325]	2397	rplE	RPLE	yes
YP_499730_1	50S ribosomal protein L28 [Staphylococcus aureus subsp_ aureus NCTC 8325]	2409	rpmB	RPMB	yes
YP_500964_1	50S ribosomal protein L6 [Staphylococcus aureus subsp_ aureus NCTC 8325]	2417	rplF	RPLF	yes
YP_500837_1	50S ribosomal protein L31 type B [Staphylococcus aureus subsp_ aureus NCTC 8325]	2419	rpmE2	RPME2	yes
YP_500290_1	50S ribosomal protein L35 [Staphylococcus aureus subsp_ aureus NCTC 8325]	2468	rpmI	RPMI	yes
YP_500961_1	50S ribosomal protein L30 [Staphylococcus aureus subsp_ aureus NCTC 8325]	2478	rpmD	RPMD	yes
YP_500952_1	50S ribosomal protein L17 [Staphylococcus aureus subsp_ aureus NCTC 8325]	2566	rplQ	RPLQ	yes
YP_501500_1	50S ribosomal protein L34 [Staphylococcus aureus subsp_ aureus NCTC 8325]	2586	rpmH	RPMH	yes
YP_500260_1	50S ribosomal protein L27 [Staphylococcus aureus subsp_ aureus NCTC 8325]	2590	rpmA	RPMA	yes
YP_500956_1	50S ribosomal protein L36 [Staphylococcus aureus subsp_ aureus NCTC 8325]	2609	rpmJ	RPMJ	yes
YP_500960_1	50S ribosomal protein L15 [Staphylococcus aureus subsp_ aureus NCTC 8325]	2613	rplO	RPLO	yes
YP_500963_1	50S ribosomal protein L18 [Staphylococcus aureus subsp_ aureus NCTC 8325]	2615	rplR	RPLR	yes
YP_500977_1	50S ribosomal protein L23 [Staphylococcus aureus subsp_ aureus NCTC 8325]	2695	rplW	RPLW	yes
YP_499748_1	50S ribosomal protein L19 [Staphylococcus aureus subsp_ aureus NCTC 8325]	2707	rplS	RPLS	yes
YP_499092_1	50S ribosomal protein L1 [Staphylococcus aureus subsp_ aureus NCTC 8325]	2722	rplA	RPLA	yes
YP_500968_1	50S ribosomal protein L24 [Staphylococcus aureus subsp_ aureus NCTC 8325]	2741	rplX	RPLX	yes
YP_500979_1	50S ribosomal protein L3 [Staphylococcus aureus subsp_ aureus NCTC 8325]	2778	rplC	RPLC	yes
YP_500947_1	50S ribosomal protein L13 [Staphylococcus aureus subsp_ aureus NCTC 8325]	2522	rplM	RPLM	yes
YP_500976_1	50S ribosomal protein L2 [Staphylococcus aureus subsp_ aureus NCTC 8325]	2543	rplB	RPLB	yes
YP_500969_1	50S ribosomal protein L14 [Staphylococcus aureus subsp_ aureus NCTC 8325]	2531	rplN	RPLN	yes
YP_500974_1	50S ribosomal protein L22 [Staphylococcus aureus subsp_ aureus NCTC 8325]	2535	rplV	RPLV	yes
YP_500334_1	30S ribosomal protein S4 [Staphylococcus aureus subsp_ aureus NCTC 8325]	2782	rpsD	RPSD	yes
YP_500962_1	30S ribosomal protein S5 [Staphylococcus aureus subsp_ aureus NCTC 8325]	2788	rpsE	RPSE	yes
YP_498937_1	30S ribosomal protein S6 [Staphylococcus aureus subsp_ aureus NCTC 8325]	2596	rpsF	RPSF	yes
YP_500970_1	30S ribosomal protein S17 [Staphylococcus aureus subsp_ aureus NCTC 8325]	2766	rpsQ	RPSQ	yes
YP_498939_1	30S ribosomal protein S18 [Staphylococcus aureus subsp_ aureus NCTC 8325]	2720	rpsR	RPSR	yes
YP_500975_1	30S ribosomal protein S19 [Staphylococcus aureus subsp_ aureus NCTC 8325]	2706	rpsS	RPSS	yes
YP_500946_1	30S ribosomal protein S9 [Staphylococcus aureus subsp_ aureus NCTC 8325]	2697	rpsI	RPSI	yes
YP_499100_1	30S ribosomal protein S7 [Staphylococcus aureus subsp_ aureus NCTC 8325]	2694	rpsG	RPSG	yes
YP_499745_1	30S ribosomal protein S16 [Staphylococcus aureus subsp_ aureus NCTC 8325]	2497	rpsP	RPSP	yes
YP_499099_1	30S ribosomal protein S12 [Staphylococcus aureus subsp_ aureus NCTC 8325]	2549	rpsL	RPSL	yes
YP_500955_1	30S ribosomal protein S13 [Staphylococcus aureus subsp_ aureus NCTC 8325]	2502	rpsM	RPSM	yes
YP_500188_1	30S ribosomal protein S21 [Staphylococcus aureus subsp_ aureus NCTC 8325]	2346	rpsU	RPSU	yes
YP_500954_1	30S ribosomal protein S11 [Staphylococcus aureus subsp_ aureus NCTC 8325]	2350	rpsK	RPSK	yes
YP_500965_1	30S ribosomal protein S8 [Staphylococcus aureus subsp_ aureus NCTC 8325]	2389	rpsH	RPSH	yes
YP_500973_1	30S ribosomal protein S3 [Staphylococcus aureus subsp_ aureus NCTC 8325]	2442	rpsC	RPSC	yes
YP_499783_1	30S ribosomal protein S15 [Staphylococcus aureus subsp_ aureus NCTC 8325]	2460	rpsO	RPSO	yes
YP_500957_1	translation initiation factor IF-1 [Staphylococcus aureus subsp_ aureus NCTC 8325]	2767	infA	INFA	yes
YP_500953_1	DNA-directed RNA polymerase subunit alpha [Staphylococcus aureus subsp_ aureus NCTC 8325]	2727	rpoA	RPOA	yes
YP_500815_1	(3R)-hydroxymyristoyl-ACP dehydratase [Staphylococcus aureus subsp_ aureus NCTC 8325]	2542	dnaJ	DNAJ	yes
YP_500174_1	DNA primase [Staphylococcus aureus subsp_ aureus NCTC 8325]	2462	dnaG	DNAG	yes
YP_498609_1	chromosomal replication initiation protein [Staphylococcus aureus subsp_ aureus NCTC 8325]	2448	dnaA	DNAA	yes
YP_500257_1	Holliday junction DNA helicase RuvA [Staphylococcus aureus subsp_ aureus NCTC 8325]	2735	ruvA	RUVA	yes
YP_499776_1	transcription elongation factor NusA [Staphylococcus aureus subsp_ aureus NCTC 8325]	2327	nusA	NUSA	yes
YP_500223_1	transcription elongation factor GreA [Staphylococcus aureus subsp_ aureus NCTC 8325]	2470	greA	GREA	yes
YP_499767_1	elongation factor Ts [Staphylococcus aureus subsp_ aureus NCTC 8325]	2339	tsf	TSF	yes
YP_500139_1	elongation factor P [Staphylococcus aureus subsp_ aureus NCTC 8325]	2386	efp	EFP	yes
YP_499691_1	cell division protein [Staphylococcus aureus subsp_ aureus NCTC 8325]	2453	ftsA	FTSA	yes
YP_499692_1	cell division protein FtsZ [Staphylococcus aureus subsp_ aureus NCTC 8325]	2781	ftsZ	FTSZ	yes
YP_499360_1	SsrA-binding protein [Staphylococcus aureus subsp_ aureus NCTC 8325]	2540	groEL	GROL	yes
YP_501498_1	glycyl-tRNA synthetase [Staphylococcus aureus subsp_ aureus NCTC 8325]	2309	nadE	NADE	yes
YP_499084_1	cysteinyl-tRNA synthetase [Staphylococcus aureus subsp_ aureus NCTC 8325]	2375	cysS	CYSS	yes
YP_499352_1	aspartyl/glutamyl-tRNA amidotransferase subunit C [Staphylococcus aureus subsp_ aureus NCTC 8325]	2319	rnz	RNZ	yes
YP_499486_1	tryptophanyl-tRNA synthetase [Staphylococcus aureus subsp_ aureus NCTC 8325]	2392	ddl	DDL	yes
YP_499770_1	D-tyrosyl-tRNA(Tyr) deacylase [Staphylococcus aureus subsp_ aureus NCTC 8325]	2343	rpiA	RPIA	yes
YP_500608_1	aspartyl/glutamyl-tRNA amidotransferase subunit B [Staphylococcus aureus subsp_ aureus NCTC 8325]	2455	pheS	PHES	yes
YP_499793_1	peptidyl-tRNA hydrolase [Staphylococcus aureus subsp_ aureus NCTC 8325]	2347	trpS	TRPS	yes
YP_499637_1	phenylalanyl-tRNA synthetase subunit alpha [Staphylococcus aureus subsp_ aureus NCTC 8325]	2500	pykA	PYK	yes
YP_499779_1	tRNA modification GTPase TrmE [Staphylococcus aureus subsp_ aureus NCTC 8325]	2759	pgk	PGK	yes
YP_500622_1	NAD synthetase [Staphylococcus aureus subsp_ aureus NCTC 8325]	2355	pyrH	PYRH	yes
YP_500113_1	AtsA/ElaC family protein [Staphylococcus aureus subsp_ aureus NCTC 8325]	2373	birA	BIRA	yes
YP_501073_1	ribose-5-phosphate isomerase A [Staphylococcus aureus subsp_ aureus NCTC 8325]	2378	pfkA	PFKA	yes
YP_499768_1	uridylate kinase [Staphylococcus aureus subsp_ aureus NCTC 8325]	2396	accA	ACCA	yes
YP_499991_1	bifunctional biotin operon repressor/biotin--[acetyl-CoA-carboxylase] synthetase BirA [Staphylococcus aureus subsp_ aureus NCTC 8325]	2400	nadD	NADD	yes
YP_500312_1	6-phosphofructokinase [Staphylococcus aureus subsp_ aureus NCTC 8325]	2421	gatB	GATB	yes
YP_500797_1	D-alanyl-alanine synthetase A [Staphylococcus aureus subsp_ aureus NCTC 8325]	2425	adk	ADK	yes
YP_500313_1	acetyl-CoA carboxylase carboxyltransferase subunit alpha [Staphylococcus aureus subsp_ aureus NCTC 8325]	2427	acpP	ACPP	yes
YP_500207_1	nicotinate (nicotinamide) nucleotide adenylyltransferase [Staphylococcus aureus subsp_ aureus NCTC 8325]	2441	coaD	COAD	yes
YP_500958_1	adenylate kinase [Staphylococcus aureus subsp_ aureus NCTC 8325]	2485	ribC	RIBF	yes
YP_499739_1	acyl carrier protein [Staphylococcus aureus subsp_ aureus NCTC 8325]	2492	rnpA	RNPA	yes
YP_499621_1	phosphopantetheine adenylyltransferase [Staphylococcus aureus subsp_ aureus NCTC 8325]	2498	folE2	FOLE2	yes
YP_499782_1	riboflavin biosynthesis protein RibF [Staphylococcus aureus subsp_ aureus NCTC 8325]	2501	smpB	SMPB	yes
YP_501499_1	ribonuclease P [Staphylococcus aureus subsp_ aureus NCTC 8325]	2513	fabD	FABD	yes
YP_499121_1	GTP cyclohydrolase [Staphylococcus aureus subsp_ aureus NCTC 8325]	2529	fabZ	FABZ	yes
YP_500311_1	pyruvate kinase [Staphylococcus aureus subsp_ aureus NCTC 8325]	2539	ptsH	PTSH	yes
YP_499736_1	malonyl CoA-acyl carrier protein transacylase [Staphylococcus aureus subsp_ aureus NCTC 8325]	2449	grpE	GRPE	yes
YP_499577_1	phosphocarrier protein HPr [Staphylococcus aureus subsp_ aureus NCTC 8325]	2545	ppaC	PPAC	yes
YP_500736_1	manganese-dependent inorganic pyrophosphatase [Staphylococcus aureus subsp_ aureus NCTC 8325]	2558	murT	MURE	yes
YP_500194_1	UDP-N-acetylmuramyl tripeptide synthetase [Staphylococcus aureus subsp_ aureus NCTC 8325]	2595	frr	FRR	yes
YP_500192_1	ribosome recycling factor [Staphylococcus aureus subsp_ aureus NCTC 8325]	2599	hup	HUP	yes
YP_500630_1	DNA-binding protein HU [Staphylococcus aureus subsp_ aureus NCTC 8325]	2606	folK	FOLK	yes
YP_500599_1	2-amino-4-hydroxy-6-hydroxymethyldihydropteridine pyrophosphokinase [Staphylococcus aureus subsp_ aureus NCTC 8325]	2685	infB	INFB	yes
YP_499769_1	translation initiation factor IF-2 [Staphylococcus aureus subsp_ aureus NCTC 8325]	2690	thyA	THYA	yes
YP_500008_1	thymidylate synthase [Staphylococcus aureus subsp_ aureus NCTC 8325]	2691	acpS	ACPS	yes
YP_499068_1	4'-phosphopantetheinyl transferase [Staphylococcus aureus subsp_ aureus NCTC 8325]	2699	trmE	MNME	yes
YP_499960_1	16S rRNA-processing protein RimM [Staphylococcus aureus subsp_ aureus NCTC 8325]	2729	uppS	UPPS	yes
YP_500785_1	primosomal protein N [Staphylococcus aureus subsp_ aureus NCTC 8325]	2765	pgsA	PGSA	yes
YP_499746_1	NAD-dependent DNA ligase [Staphylococcus aureus subsp_ aureus NCTC 8325]	2702	rimM	RIMM	yes
YP_499718_1	undecaprenyl pyrophosphate synthase [Staphylococcus aureus subsp_ aureus NCTC 8325]	2712	priA	PRIA	yes
YP_500177_1	triosephosphate isomerase [Staphylococcus aureus subsp_ aureus NCTC 8325]	2718	glyS	GLYQS	yes
YP_500613_1	glycerol-3-phosphate acyltransferase PlsX [Staphylococcus aureus subsp_ aureus NCTC 8325]	2721	ligA	LIGA	yes
YP_499353_1	phosphoglycerate kinase [Staphylococcus aureus subsp_ aureus NCTC 8325]	2746	tpiA	TPIA	yes
YP_499735_1	CDP-diacylglycerol--glycerol-3-phosphate 3-phosphatidyltransferase [Staphylococcus aureus subsp_ aureus NCTC 8325]	2748	plsX	PLSX	yes
YP_500248_1	ribose-phosphate pyrophosphokinase [Staphylococcus aureus subsp_ aureus NCTC 8325]	2753	dtd	DTD	yes
YP_499051_1	chaperonin GroEL [Staphylococcus aureus subsp_ aureus NCTC 8325]	2785	prs	PRS	yes
YP_500610_1	heat shock protein GrpE [Staphylococcus aureus subsp_ aureus NCTC 8325]	2786	gatC	GATC	yes
YP_499054_1	chaperone protein DnaJ [Staphylococcus aureus subsp_ aureus NCTC 8325]	2787	pth	PTH	yes
