# Supplementary material for: An evolutionary path to altered cofactor specificity in a metalloenzyme
Source: Nat Commun. 2020 Jun 1;11:2738. doi: 10.1038/s41467-020-16478-0 (PMC7264356; doi:10.1038/s41467-020-16478-0)
Supplement: Supplementary file 8 — Supplementary Data 5 [file 41467_2020_16478_MOESM8_ESM.xlsx]

## Sheet: Essential_virulence_factorsNCTC
locus_tag	NCBI_ID	Gene_name	pan_gene_symbol	virulence_Patric_and_VFDB	Enriched_in_aureus	aureus_specific	Essential_NCTC_Patric_Aureowiki	IN_ALL_staphylococci
SAOUHSC_00001	YP_498609_1	DNAA	dnaA				+	+
SAOUHSC_00002	YP_498610_1	DNAN	dnaN				+
SAOUHSC_00003	YP_498611_1	YAAA	-				+
SAOUHSC_00004	YP_498612_1	RECF	recF					+
SAOUHSC_00005	YP_498613_1	GYRB	gyrB				+
SAOUHSC_00006	YP_498614_1	GYRA	gyrA				+
SAOUHSC_00007	YP_498615_1	NNRD	nnrD
SAOUHSC_00008	YP_498616_1	HUTH	hutH
SAOUHSC_00009	YP_498617_1	SERS	serS				+
SAOUHSC_00010	YP_498618_1	AZLC	-
SAOUHSC_00012	YP_498619_1	AZLD	-
SAOUHSC_00013	YP_498620_1	METX	metX
SAOUHSC_00014	YP_498621_1		-
SAOUHSC_00015	YP_498622_1	YYBT	-				+
SAOUHSC_00017	YP_498623_1	RPLI	rplI				+	+
SAOUHSC_00018	YP_498624_1	DNAB	dnaC				+
SAOUHSC_00019	YP_498625_1	PURA	purA				+	+
SAOUHSC_00020	YP_498626_1	VICR	walR				+
SAOUHSC_00021	YP_498627_1	VICK	walK				+
SAOUHSC_00022	YP_498628_1	YYCH	walH
SAOUHSC_00023	YP_498629_1	YYCI	walI					+
SAOUHSC_00024	YP_498630_1	VICX	walJ
SAOUHSC_00025	YP_498631_1	SASH	adsA	+
SAOUHSC_00026	YP_498632_1		-
SAOUHSC_00027	YP_498633_1	RLMH	orfX					+
SAOUHSC_00028	YP_498634_1		-
SAOUHSC_00029	YP_498635_1		-
SAOUHSC_00030	YP_498636_1		-
SAOUHSC_00031	YP_498637_1		-
SAOUHSC_00032	YP_498638_1		-
SAOUHSC_00033	YP_498639_1	YRKJ	tauE
SAOUHSC_00034	YP_498640_1	YRKD	cstR
SAOUHSC_00035	YP_498641_1	YRKE	cstA
SAOUHSC_00036	YP_498642_1	GLOB	cstB
SAOUHSC_00037	YP_498643_1	BL02059	sqr
SAOUHSC_00038	YP_498644_1		-
SAOUHSC_00039	YP_498645_1		-
SAOUHSC_00040	YP_498646_1		-
SAOUHSC_00041	YP_498647_1	TFOX	-
SAOUHSC_00042	YP_498648_1		-
SAOUHSC_00043	YP_498649_1		-
SAOUHSC_00044	YP_498650_1		-
SAOUHSC_00045	YP_498651_1		-
SAOUHSC_00046	YP_498652_1		-
SAOUHSC_00047	YP_498653_1		-			+
SAOUHSC_00049	YP_498654_1		-
SAOUHSC_00050	YP_498655_1		-			+
SAOUHSC_00051	YP_498656_1	PLC	plc			+
SAOUHSC_00052	YP_498657_1		csa1A
SAOUHSC_00053	YP_498658_1		-
SAOUHSC_00054	YP_498659_1		-
SAOUHSC_00055	YP_498660_1		-
SAOUHSC_00056	YP_498661_1		-
SAOUHSC_00057	YP_498662_1	AMD	-
SAOUHSC_00058	YP_498663_1	SBTA	norC
SAOUHSC_00060	YP_498664_1	YJBB	-
SAOUHSC_00061	YP_498665_1	MYCA	-
SAOUHSC_00062	YP_498666_1		-
SAOUHSC_00064	YP_498667_1	NORG	norG
SAOUHSC_00065	YP_498668_1		-
SAOUHSC_00067	YP_498669_1	LCTP	lctP1
SAOUHSC_00069	YP_498670_1		spa	+
SAOUHSC_00070	YP_498671_1		sarS
SAOUHSC_00071	YP_498672_1	SIRC	sirC
SAOUHSC_00072	YP_498673_1	SIRB	sirB
SAOUHSC_00074	YP_498674_1	SIRA	sirA
SAOUHSC_00075	YP_498675_1	SBNA	sbnA
SAOUHSC_00076	YP_498676_1	SBNB	sbnB
SAOUHSC_00077	YP_498677_1	SBNC	sbnC
SAOUHSC_00078	YP_498678_1	PMRA	sbnD
SAOUHSC_00079	YP_498679_1	RHBC	sbnE
SAOUHSC_00080	YP_498680_1	RHBF	sbnF
SAOUHSC_00081	YP_498681_1	SBNG	sbnG
SAOUHSC_00082	YP_498682_1	SBNH	sbnH
SAOUHSC_00083	YP_498683_1	SBNI	sbnI
SAOUHSC_00084	YP_498685_1		-
SAOUHSC_00085	YP_498686_1		-			+
SAOUHSC_00086	YP_498687_1	BUDC	butA
SAOUHSC_00087	YP_498688_1		-
SAOUHSC_00088	YP_498689_1	GALE	galE				+
SAOUHSC_00089	YP_498690_1	TUAA	-
SAOUHSC_00090	YP_498691_1		-
SAOUHSC_00091	YP_498692_1		-			+
SAOUHSC_00092	YP_498693_1		-			+
SAOUHSC_00093	YP_498694_1	SODA	sodM			+
SAOUHSC_00094	YP_498695_1		sasD
SAOUHSC_00096	YP_498696_1	CRGR	-
SAOUHSC_00097	YP_498698_1	DEOD	deoD1
SAOUHSC_00099	YP_498699_1	TET38	tet38
SAOUHSC_00100	YP_498700_1	DEOC	deoC1
SAOUHSC_00101	YP_498701_1	DEOB	deoB
SAOUHSC_00102	YP_498702_1	PHNE2	phnE1
SAOUHSC_00103	YP_498703_1	PHNB	phnE2
SAOUHSC_00104	YP_498704_1	PHNC	phnC
SAOUHSC_00105	YP_498705_1	PHND	phnD
SAOUHSC_00106	YP_498706_1		-
SAOUHSC_00107	YP_498707_1	YCJM	-
SAOUHSC_00108	YP_498708_1		-
SAOUHSC_00109	YP_498709_1		-
SAOUHSC_00110			-
SAOUHSC_00111	YP_498711_1		-
SAOUHSC_00113	YP_498713_1	ADHE	adhE
SAOUHSC_00114	YP_498714_1	CAPA	capA	+
SAOUHSC_00115	YP_498715_1	CAPB	capB	+
SAOUHSC_00116	YP_498716_1	CPSB	capC	+
SAOUHSC_00117	YP_498717_1	CAPD	capD	+
SAOUHSC_00118	YP_498718_1	CAPD	capE	+
SAOUHSC_00119	YP_498719_1	CAP5F	capF	+
SAOUHSC_00120	YP_498720_1	CAP5G	capG	+	+
SAOUHSC_00121	YP_498721_1	CAP5H	capH	+
SAOUHSC_00122	YP_498722_1	CAP5I	capI	+
SAOUHSC_00123	YP_498723_1	CAP5J	capJ	+
SAOUHSC_00124	YP_498724_1	CAP5K	capK	+
SAOUHSC_00125	YP_498725_1	CAP5L	capL	+
SAOUHSC_00126	YP_498726_1	CAP5M	capM	+
SAOUHSC_00127	YP_498727_1	CAP5N	capN	+
SAOUHSC_00128	YP_498728_1	CAP5O	capO	+
SAOUHSC_00129	YP_498729_1	MNAA	capP	+	+
SAOUHSC_00130	YP_498730_1	ISDI	isdI
SAOUHSC_00131	YP_498731_1		-
SAOUHSC_00132	YP_498732_1	ALDA	aldA
SAOUHSC_00133	YP_498733_1	CZCD	-
SAOUHSC_00134	YP_498734_1		-
SAOUHSC_00135	YP_498735_1		-
SAOUHSC_00136	YP_498736_1		ssuB
SAOUHSC_00137	YP_498737_1		ssuA
SAOUHSC_00138	YP_498738_1		ssuC
SAOUHSC_00139	YP_498739_1		-
SAOUHSC_00141	YP_498740_1		-
SAOUHSC_00142	YP_498741_1	FDH	fdh
SAOUHSC_00143	YP_498742_1	YWEA	-
SAOUHSC_00144	YP_498743_1		ausA
SAOUHSC_00145	YP_498744_1		-
SAOUHSC_00146	YP_498745_1		-
SAOUHSC_00147	YP_498746_1	ARGB	argB				+
SAOUHSC_00148	YP_498747_1	ARGJ	argJ				+
SAOUHSC_00149	YP_498748_1	ARGC	argC				+
SAOUHSC_00150	YP_498749_1	ARGD	argD				+
SAOUHSC_00151	YP_498750_1	BRNQ	brnQ1
SAOUHSC_00152	YP_498751_1	PHZA	-
SAOUHSC_00153	YP_498752_1	IPDC	-
SAOUHSC_00154	YP_498753_1		-
SAOUHSC_00155	YP_498754_1	PTSG	glcA
SAOUHSC_00156	YP_498755_1	YLEB	mupG
SAOUHSC_00157	YP_498756_1	MURQ	murQ
SAOUHSC_00158	YP_498757_1	PTS32BC	murP
SAOUHSC_00160	YP_498758_1	YLEF	murR
SAOUHSC_00161	YP_498759_1		-
SAOUHSC_00162	YP_498760_1	HSDR	hsdR
SAOUHSC_00163	YP_498761_1		-
SAOUHSC_00164	YP_498762_1		-
SAOUHSC_00166	YP_498763_1		-
SAOUHSC_00167	YP_498764_1		-
SAOUHSC_00168	YP_498765_1		-
SAOUHSC_00169	YP_498766_1		-
SAOUHSC_00170	YP_498767_1	RLP	-
SAOUHSC_00171	YP_498768_1	GGT	ggt				+
SAOUHSC_00172	YP_498769_1		-
SAOUHSC_00173	YP_498770_1	AZOR	azoR
SAOUHSC_00174	YP_498771_1	BA_1500	-
SAOUHSC_00175	YP_498772_1	MSMK	malK
SAOUHSC_00176	YP_498773_1	CYCB	malE
SAOUHSC_00177	YP_498774_1	MALC	malF
SAOUHSC_00178	YP_498775_1	MALD	-
SAOUHSC_00179	YP_498776_1		-
SAOUHSC_00180	YP_498777_1		-
SAOUHSC_00181	YP_498778_1		-
SAOUHSC_00182	YP_498779_1	SP_2191	-
SAOUHSC_00183	YP_498780_1		uhpT
SAOUHSC_00184	YP_498781_1		hptR
SAOUHSC_00185	YP_498782_1		hptS
SAOUHSC_00186	YP_498783_1		hptA
SAOUHSC_00187	YP_498784_1	PFLB	pflB
SAOUHSC_00188	YP_498785_1	PFLA	pflA
SAOUHSC_00190	YP_498787_1	GLPQ	-
SAOUHSC_00191	YP_498788_1		-		+
SAOUHSC_00192	YP_498789_1		coa	+	+
SAOUHSC_00193	YP_498790_1		-
SAOUHSC_00194			-
SAOUHSC_00195	YP_498792_1	FADA	fadA
SAOUHSC_00196	YP_498793_1	FADB	fadB
SAOUHSC_00197	YP_498794_1	FADD	fadD
SAOUHSC_00198	YP_498795_1	FADE	fadE
SAOUHSC_00199	YP_498796_1	FADX	fadX
SAOUHSC_00200	YP_498797_1		prsS
SAOUHSC_00201	YP_498798_1	DPPA	opp-5A
SAOUHSC_00202	YP_498799_1	YEAO	-
SAOUHSC_00203	YP_498800_1		-
SAOUHSC_00204	YP_498801_1		hmp
SAOUHSC_00205	YP_498802_1		-
SAOUHSC_00206	YP_498803_1	LDH	ldh1
SAOUHSC_00208	YP_498804_1		-
SAOUHSC_00209	YP_498805_1	PTSG	glcC
SAOUHSC_00211	YP_498806_1	RIHA	-
SAOUHSC_00212	YP_498807_1		-
SAOUHSC_00213	YP_498808_1		-
SAOUHSC_00214	YP_498809_1		-
SAOUHSC_00215	YP_498810_1		-
SAOUHSC_00216	YP_498811_1	ATLC	-
SAOUHSC_00217	YP_498812_1	TDH	-
SAOUHSC_00218	YP_498813_1		-
SAOUHSC_00219	YP_498814_1	GATD	-
SAOUHSC_00220	YP_498815_1	ISPD	tarI'		+
SAOUHSC_00221	YP_498816_1	TARJ	tarJ'
SAOUHSC_00222	YP_498818_1	TAGB	tarL'
SAOUHSC_00223	YP_498819_1	TAGF	tarF				+
SAOUHSC_00225	YP_498820_1	ISPD	tarI		+		+
SAOUHSC_00226	YP_498821_1	TARJ	tarJ				+
SAOUHSC_00227	YP_498822_1	TAGB	tarL				+
SAOUHSC_00228	YP_498823_1		tarS
SAOUHSC_00229	YP_498824_1	SCDA	scdA
SAOUHSC_00230	YP_498825_1	LYTS	lytS
SAOUHSC_00231	YP_498826_1	LYTT	lytR
SAOUHSC_00232	YP_498827_1	LRGA	lrgA
SAOUHSC_00233	YP_498828_1	LRGB	lrgB
SAOUHSC_00234	YP_498829_1	YYDK	bglR
SAOUHSC_00235	YP_498830_1		-
SAOUHSC_00236	YP_498831_1	BGLA	bglA
SAOUHSC_00237	YP_498832_1		-
SAOUHSC_00238	YP_498833_1		-
SAOUHSC_00239	YP_498834_1	RBSK	rbsK
SAOUHSC_00240	YP_498835_1	RBSD	rbsD
SAOUHSC_00241	YP_498836_1	RBSU	rbsU
SAOUHSC_00242	YP_498837_1	RBSR	rbsR
SAOUHSC_00243	YP_498838_1		-
SAOUHSC_00244	YP_498839_1		-
SAOUHSC_00245			-
SAOUHSC_00246	YP_498841_1		-
SAOUHSC_00247	YP_498842_1	BSH3	-
SAOUHSC_00248	YP_498843_1	LYTM	lytM
SAOUHSC_00249	YP_498844_1		-
SAOUHSC_00250	YP_498845_1		-
SAOUHSC_00251	YP_498846_1		-
SAOUHSC_00253	YP_498847_1		-
SAOUHSC_00254	YP_498848_1		-
SAOUHSC_00255	YP_498849_1		-
SAOUHSC_00256	YP_498850_1		-
SAOUHSC_00257	YP_498851_1	ESXA	esxA	+
SAOUHSC_00258	YP_498852_1	ESAA	esaA	+
SAOUHSC_00259	YP_498853_1		essA	+
SAOUHSC_00260	YP_498854_1	ESAB	esaB	+
SAOUHSC_00261	YP_498855_1	ESSB	essB	+
SAOUHSC_00262	YP_498856_1	ESSC	essC	+
SAOUHSC_00264	YP_498857_1		esxC	+		+
SAOUHSC_00265	YP_498858_1		esxB	+		+
SAOUHSC_00266	YP_498859_1		esaE			+
SAOUHSC_00267	YP_498860_1		esxD			+
SAOUHSC_00268	YP_498861_1		esaD
SAOUHSC_00269	YP_498862_1		esaG			+
SAOUHSC_00270	YP_498863_1		-
SAOUHSC_00271	YP_498864_1		-
SAOUHSC_00272	YP_498865_1		-
SAOUHSC_00274	YP_498866_1		-			+
SAOUHSC_00275						+
SAOUHSC_00276	YP_498868_1					+
SAOUHSC_00277	YP_498869_1		-			+
SAOUHSC_00278	YP_498870_1		-			+
SAOUHSC_00279	YP_498871_1		-		+
SAOUHSC_00280	YP_498872_1		-
SAOUHSC_00281	YP_498873_1	YWCJ	-
SAOUHSC_00282	YP_498874_1		brnQ2
SAOUHSC_00284	YP_498875_1	LPPC	-
SAOUHSC_00285	YP_498877_1	YXEA	-
SAOUHSC_00287	YP_498878_1	LOLD	-
SAOUHSC_00289	YP_498879_1		-
SAOUHSC_00290	YP_498880_1	PFOR	-
SAOUHSC_00291	YP_498881_1		-
SAOUHSC_00292	YP_498882_1	PSUG	psuG
SAOUHSC_00293	YP_498883_1	NUPC	-
SAOUHSC_00294	YP_498884_1		nanT
SAOUHSC_00295	YP_498885_1	NANA	nanA
SAOUHSC_00296	YP_498886_1	NAGC	nanK
SAOUHSC_00297	YP_498887_1		nanR
SAOUHSC_00298	YP_498888_1	NANE	nanE
SAOUHSC_00299	YP_498889_1		-
SAOUHSC_00300	YP_498890_1		gehB	+
SAOUHSC_00301	YP_498891_1		-
SAOUHSC_00302	YP_498892_1		-
SAOUHSC_00303	YP_498893_1		-
SAOUHSC_00304	YP_498894_1	YCEB	-
SAOUHSC_00305			gcvH-L
SAOUHSC_00306	YP_498896_1	SA0314	-
SAOUHSC_00307	YP_498897_1	SA0315	sirTM
SAOUHSC_00308	YP_498898_1	LPLA	lplA2
SAOUHSC_00309	YP_498899_1		-
SAOUHSC_00310	YP_498900_1	ULAA	ulaA
SAOUHSC_00311	YP_498901_1	ULAB	-
SAOUHSC_00312	YP_498902_1		-
SAOUHSC_00313	YP_498903_1		-
SAOUHSC_00314	YP_498904_1	MEPR	mepR
SAOUHSC_00315	YP_498905_1	MEPA	mepA
SAOUHSC_00316	YP_498906_1	MEPB	mepB
SAOUHSC_00317	YP_498907_1		glpT
SAOUHSC_00318	YP_498908_1		-
SAOUHSC_00319	YP_498909_1	YHBW	-
SAOUHSC_00320	YP_498910_1		-
SAOUHSC_00322	YP_498911_1		-
SAOUHSC_00323	YP_498912_1		-		+
SAOUHSC_00324	YP_498913_1	RIML	-
SAOUHSC_00325	YP_498914_1		fepA
SAOUHSC_00326	YP_498915_1	YWBN	fepB
SAOUHSC_00327	YP_498916_1		fepC
SAOUHSC_00328	YP_498917_1		tatC
SAOUHSC_00329	YP_498918_1	TATA	tatA
SAOUHSC_00330	YP_498919_1		-
SAOUHSC_00331	YP_498920_1		-
SAOUHSC_00332	YP_498921_1		-
SAOUHSC_00333	YP_498922_1		-
SAOUHSC_00334	YP_498923_1		-
SAOUHSC_00335	YP_498924_1	LTRA	-
SAOUHSC_00336	YP_498926_1	ATOB	-				+
SAOUHSC_00337	YP_498927_1		mdh
SAOUHSC_00338	YP_498928_1	METE	metE
SAOUHSC_00339	YP_498929_1	YITJ	metF				+
SAOUHSC_00340	YP_498930_1	METC	metC
SAOUHSC_00341	YP_498931_1	METC	metI				+
SAOUHSC_00342	YP_498932_1	SPO0J	parB
SAOUHSC_00344	YP_498933_1	MSCS	-
SAOUHSC_00345	YP_498934_1	YYZM	-				+
SAOUHSC_00346	YP_498935_1	YCHF	ychF
SAOUHSC_00347	YP_498936_1		-
SAOUHSC_00348	YP_498937_1	RPSF	rpsF				+	+
SAOUHSC_00349	YP_498938_1	SSB	ssb				+
SAOUHSC_00350	YP_498939_1	RPSR	rpsR				+	+
SAOUHSC_00351	YP_498940_1		-
SAOUHSC_00352	YP_498941_1		-
SAOUHSC_00353	YP_498942_1		-
SAOUHSC_00354	YP_498943_1		selX		+
SAOUHSC_00355	YP_498944_1		-
SAOUHSC_00356	YP_498945_1		-
SAOUHSC_00357	YP_498946_1		-
SAOUHSC_00358	YP_498947_1	SUB0984	-
SAOUHSC_00359	YP_498949_1	COBC	-
SAOUHSC_00360	YP_498950_1		-
SAOUHSC_00362	YP_498951_1		-
SAOUHSC_00363	YP_498952_1		-
SAOUHSC_00364	YP_498953_1	AHPF	ahpF
SAOUHSC_00365	YP_498954_1	AHPC	ahpC
SAOUHSC_00366	YP_498955_1	NFRA	nfrA
SAOUHSC_00367	YP_498956_1		tcyP
SAOUHSC_00368	YP_498957_1		-
SAOUHSC_00369	YP_498958_1		-					+
SAOUHSC_00370	YP_498959_1		-					+
SAOUHSC_00371	YP_498960_1		-					+
SAOUHSC_00372	YP_498961_1	XPT	xpt
SAOUHSC_00373	YP_498962_1	PBUX	pbuX
SAOUHSC_00374	YP_498963_1	GUAB	guaB
SAOUHSC_00375	YP_498964_1	GUAA	guaA				+
SAOUHSC_00376	YP_498965_1		-
SAOUHSC_00377	YP_498966_1		-
SAOUHSC_00378	YP_498967_1	BH0334	-
SAOUHSC_00381a	YP_008530238_1					+
SAOUHSC_00381	YP_498969_1	YPAA	-
SAOUHSC_00382	YP_498970_1		-
SAOUHSC_00383	YP_498971_1		ssl1	+	+
SAOUHSC_00384	YP_498972_1		ssl2	+	+
SAOUHSC_00386	YP_498973_1		ssl3	+	+
SAOUHSC_00387	YP_498974_1		-
SAOUHSC_00389	YP_498975_1		ssl4	+	+
SAOUHSC_00390	YP_498976_1		ssl5	+	+
SAOUHSC_00391	YP_498978_1		ssl6		+
SAOUHSC_00392	YP_498979_1		ssl7	+	+
SAOUHSC_00393	YP_498980_1		ssl8	+	+
SAOUHSC_00394	YP_498981_1		ssl9	+	+
SAOUHSC_00395	YP_498982_1		ssl10	+	+
SAOUHSC_00396	YP_498983_1		-
SAOUHSC_00397	YP_498984_1	HSDM	hsdM1
SAOUHSC_00398	YP_498985_1	HSDS	hsdS1
SAOUHSC_00399	YP_498986_1		ssl11	+	+
SAOUHSC_00400	YP_498987_1		-
SAOUHSC_00401	YP_498988_1		-
SAOUHSC_00402	YP_498989_1		lpl3
SAOUHSC_00404	YP_498990_1		lpl8
SAOUHSC_00405	YP_498991_1		lpl9
SAOUHSC_00406	YP_498992_1		-
SAOUHSC_00407	YP_498993_1		-
SAOUHSC_00408	YP_498994_1		-
SAOUHSC_00409	YP_498995_1		-
SAOUHSC_00410	YP_498996_1	YCIC	-
SAOUHSC_00411	YP_498997_1		-
SAOUHSC_00412	YP_498998_1	NDHF	mpsA
SAOUHSC_00413	YP_498999_1		mpsB
SAOUHSC_00414	YP_499000_1		mpsC
SAOUHSC_00415	YP_499001_1		-
SAOUHSC_00416	YP_499002_1		-
SAOUHSC_00417	YP_499003_1		-
SAOUHSC_00418	YP_499004_1		-
SAOUHSC_00420	YP_499005_1	YOCR	-
SAOUHSC_00421	YP_499006_1	CYSK	mccA				+
SAOUHSC_00422	YP_499007_1	METB	mccB
SAOUHSC_00423	YP_499008_1	METN1	metN2
SAOUHSC_00424	YP_499009_1		metP2
SAOUHSC_00426	YP_499010_1	METQ	metQ2
SAOUHSC_00427	YP_499011_1	SLE1	sle1
SAOUHSC_00428	YP_499012_1		-
SAOUHSC_00429	YP_499013_1		-
SAOUHSC_00430	YP_499014_1	YBBJ	-
SAOUHSC_00431	YP_499015_1	YIBF	-
SAOUHSC_00433	YP_499016_1	YIBE	-
SAOUHSC_00434	YP_499017_1	GLTC	gltC
SAOUHSC_00435	YP_499018_1	GLTB	gltB
SAOUHSC_00436	YP_499019_1	GLTD	gltD
SAOUHSC_00437	YP_499020_1	TREP	treP
SAOUHSC_00438	YP_499021_1	TREC	treC				+
SAOUHSC_00439	YP_499022_1	TRER	treR
SAOUHSC_00440	YP_499023_1		-
SAOUHSC_00441	YP_499024_1		-
SAOUHSC_00442	YP_499025_1	DNAX	dnaX				+
SAOUHSC_00444	YP_499026_1	YAAK	-				+	+
SAOUHSC_00445	YP_499027_1	RECR	recR					+
SAOUHSC_00446	YP_499028_1		-
SAOUHSC_00450	YP_499029_1	YAAO	-
SAOUHSC_00451	YP_499030_1	TMK	tmk				+
SAOUHSC_00452	YP_499031_1	YAAQ	pstA					+
SAOUHSC_00453			-
SAOUHSC_00454	YP_499033_1	HOLB	holB				+
SAOUHSC_00455	YP_499034_1	YAAT	-
SAOUHSC_00456			-					+
SAOUHSC_00457	YP_499036_1	YABB	-
SAOUHSC_00458	YP_499037_1	YAZA	-
SAOUHSC_00459	YP_499038_1	RSMI	rsmI
SAOUHSC_00460			-
SAOUHSC_00461	YP_499040_1	METG	metS				+
SAOUHSC_00462	YP_499041_1	TATD	-					+
SAOUHSC_00463	YP_499042_1	RNMV	rnmV
SAOUHSC_00464	YP_499043_1	RSMA	ksgA
SAOUHSC_00465	YP_499044_1	VEG	veg					+
SAOUHSC_00466	YP_499045_1	ISPE	ipk
SAOUHSC_00467	YP_499046_1	PURR	purR
SAOUHSC_00468	YP_499047_1	YABJ	yabJ					+
SAOUHSC_00469	YP_499048_1	SPOVG	spoVG					+
SAOUHSC_00470	YP_499049_1		-
SAOUHSC_00471	YP_499050_1	GLMU	glmU				+
SAOUHSC_00472	YP_499051_1	PRS	prs				+	+
SAOUHSC_00473	YP_499052_1		-
SAOUHSC_00474	YP_499053_1	RPLY	rplY				+
SAOUHSC_00475	YP_499054_1	PTH	pth				+	+
SAOUHSC_00477	YP_499055_1	MFD	mfd
SAOUHSC_00479	YP_499056_1	LTRB	-
SAOUHSC_00480	YP_499057_1	MAZG	-					+
SAOUHSC_00481	YP_499058_1	YABO	-					+
SAOUHSC_00482	YP_499059_1	DIVL	divIC				+	+
SAOUHSC_00483	YP_499060_1	YABR	-
SAOUHSC_00484	YP_499061_1	TILS	tilS				+	+
SAOUHSC_00485	YP_499062_1	HPT	hpt				+
SAOUHSC_00486	YP_499063_1	FTSH	ftsH
SAOUHSC_00487	YP_499064_1	HSLO	hslO					+
SAOUHSC_00488	YP_499065_1	CYSK	cysK
SAOUHSC_00489	YP_499066_1	FOLP	folP				+
SAOUHSC_00490	YP_499067_1	FOLB	folB				+
SAOUHSC_00491	YP_499068_1	FOLK	folK				+	+
SAOUHSC_00492	YP_499069_1		-
SAOUHSC_00493	YP_499070_1	LYSS	lysS				+
SAOUHSC_00497	YP_499071_1		-
SAOUHSC_00499	YP_499072_1	PDXS	pdxS					+
SAOUHSC_00500	YP_499073_1	PDXT	pdxT
SAOUHSC_00501	YP_499074_1	NUPC	nupC
SAOUHSC_00502	YP_499075_1	CTSR	ctsR					+
SAOUHSC_00503	YP_499076_1	MCSA	mcsA					+
SAOUHSC_00504	YP_499077_1	MCSB	mcsB
SAOUHSC_00505	YP_499078_1	CLPC	clpC
SAOUHSC_00506			-
SAOUHSC_00507			radA					+
SAOUHSC_00508	YP_499081_1	YACL	-
SAOUHSC_00509	YP_499082_1	GLTX	gltX				+
SAOUHSC_00510	YP_499083_1	CYSE	cysE				+
SAOUHSC_00511	YP_499084_1	CYSS	cysS				+	+
SAOUHSC_00512	YP_499085_1	MRNC	mrnC					+
SAOUHSC_00513	YP_499086_1	RLMB	-
SAOUHSC_00514	YP_499087_1	YACP	-					+
SAOUHSC_00515	YP_499088_1	COMX	sigH
SAOUHSC_00516			secE				+	+
SAOUHSC_00517	YP_499090_1	NUSG	nusG					+
SAOUHSC_00518	YP_499091_1	RPLK	rplK				+	+
SAOUHSC_00519	YP_499092_1	RPLA	rplA				+	+
SAOUHSC_00520	YP_499093_1	RPLJ	rplJ				+	+
SAOUHSC_00521	YP_499094_1	RPLL	rplL				+	+
SAOUHSC_00523	YP_499095_1	RSMC	rsmC
SAOUHSC_00524			rpoB				+	+
SAOUHSC_00525	YP_499097_1	RPOC	rpoC				+
SAOUHSC_00526	YP_499098_1		rplGB					+
SAOUHSC_00527	YP_499099_1	RPSL	rpsL				+	+
SAOUHSC_00528	YP_499100_1	RPSG	rpsG				+	+
SAOUHSC_00529	YP_499101_1	FUSA	fusA				+
SAOUHSC_00530	YP_499102_1	TUF	tuf				+
SAOUHSC_00531	YP_499103_1	YHAA	-
SAOUHSC_00532	YP_499104_1	KBL	kbl
SAOUHSC_00533	YP_499105_1	HCHA	hchA
SAOUHSC_00534	YP_499106_1	ARAB	araB
SAOUHSC_00535	YP_499107_1		-
SAOUHSC_00536	YP_499108_1	ILVE	ilvE
SAOUHSC_00537	YP_499109_1		-
SAOUHSC_00538	YP_499110_1		-
SAOUHSC_00539	YP_499111_1	DCK	dck
SAOUHSC_00540	YP_499112_1	DGK	dgk
SAOUHSC_00541	YP_499113_1	TADA	tadA
SAOUHSC_00542	YP_499114_1	YCSE	-
SAOUHSC_00543	YP_499115_1	AZO1	azo1
SAOUHSC_00544	YP_499117_1	SDRC	sdrC	+
SAOUHSC_00545	YP_499118_1	SDRD	sdrD	+
SAOUHSC_00547	YP_499119_1	TAGE3	-
SAOUHSC_00548	YP_499120_1		-
SAOUHSC_00549	YP_499121_1	FOLE2	folE2				+	+
SAOUHSC_00550	YP_499122_1		bshB2					+
SAOUHSC_00551	YP_499123_1		-					+
SAOUHSC_00552	YP_499124_1	NAGB	nagB
SAOUHSC_00553	YP_499125_1	HXLA	hxlA
SAOUHSC_00554			hxlB
SAOUHSC_00555	YP_499127_1	SP_0104	-
SAOUHSC_00556	YP_499128_1	PROP	proP
SAOUHSC_00557	YP_499129_1	VRAA	vraA
SAOUHSC_00558	YP_499130_1	VRAB	vraB
SAOUHSC_00559	YP_499131_1		vraC
SAOUHSC_00560	YP_499132_1		-
SAOUHSC_00561	YP_499133_1		vraX
SAOUHSC_00562	YP_499134_1	THID	pdxK
SAOUHSC_00564	YP_499135_1	UNG	ung					+
SAOUHSC_00565	YP_499136_1		-					+
SAOUHSC_00567	YP_499137_1	YWDK	-					+
SAOUHSC_00569	YP_499138_1		-
SAOUHSC_00571	YP_499139_1	SP_1730	-
SAOUHSC_00572	YP_499140_1	SP_1731	-
SAOUHSC_00573	YP_499141_1	YWFI	hemQ					+
SAOUHSC_00574	YP_499142_1	PTA	eutD				+
SAOUHSC_00575	YP_499143_1	LIPL	lipL				+
SAOUHSC_00577	YP_499144_1	MVK	mvaK1				+
SAOUHSC_00578	YP_499145_1	MVAD	mvaD				+
SAOUHSC_00579	YP_499146_1	MVAK2	mvaK2				+
SAOUHSC_00580	YP_499147_1		-					+
SAOUHSC_00581	YP_499148_1	MERA	-
SAOUHSC_00582	YP_499149_1		-
SAOUHSC_00583	YP_499150_1		-
SAOUHSC_00584	YP_499151_1		-			+
SAOUHSC_00585	YP_499152_1		-		+
SAOUHSC_00586	YP_499153_1		-		+
SAOUHSC_00587	YP_499154_1		-		+
SAOUHSC_00588	YP_499155_1		-		+
SAOUHSC_00589	YP_499156_1		-
SAOUHSC_00591	YP_499157_1		-		+
SAOUHSC_00592	YP_499158_1		-		+
SAOUHSC_00596	YP_499161_1		-		+
SAOUHSC_00598	YP_499162_1		-		+
SAOUHSC_00599	YP_499163_1		-		+
SAOUHSC_00600	YP_499164_1		-			+
SAOUHSC_00602	YP_499165_1		-		+
SAOUHSC_00603	YP_499166_1	IOLS	iolS
SAOUHSC_00604	YP_499167_1		-
SAOUHSC_00605	YP_499168_1	BL03004	-
SAOUHSC_00606	YP_499169_1	YWFO	-
SAOUHSC_00607	YP_499170_1	YWHD	-					+
SAOUHSC_00608	YP_499171_1	ADHA	adh1
SAOUHSC_00609	YP_499172_1		-
SAOUHSC_00610	YP_499173_1		-					+
SAOUHSC_00611	YP_499174_1	ARGS	argS				+
SAOUHSC_00612	YP_499175_1		-
SAOUHSC_00613	YP_499176_1	YVRC	-
SAOUHSC_00614	YP_499177_1		-
SAOUHSC_00615	YP_499178_1		-
SAOUHSC_00616	YP_499179_1		-
SAOUHSC_00617	YP_499180_1		-					+
SAOUHSC_00618	YP_499181_1		-					+
SAOUHSC_00619	YP_499182_1		-
SAOUHSC_00620	YP_499183_1		sarA				+
SAOUHSC_00621	YP_499184_1		-
SAOUHSC_00622			-					+
SAOUHSC_00624	YP_499186_1		-
SAOUHSC_00625	YP_499187_1	MNHA2	mnhA2
SAOUHSC_00626	YP_499188_1	MNHB2	mnhB2
SAOUHSC_00627	YP_499189_1		mnhC2
SAOUHSC_00628	YP_499190_1	MNHD2	mnhD2
SAOUHSC_00629	YP_499191_1	MNHE2	mnhE2
SAOUHSC_00632	YP_499193_1	MNHG2	mnhG2
SAOUHSC_00633	YP_499194_1	NHAK	-
SAOUHSC_00634	YP_499195_1	PSAA	mntC
SAOUHSC_00636	YP_499196_1	MTSC	mntB
SAOUHSC_00637	YP_499197_1	MNTB	mntA
SAOUHSC_00638	YP_499198_1	SIRR	mntR					+
SAOUHSC_00639	YP_499199_1		-
SAOUHSC_00640	YP_499200_1	TAGA	tagA				+
SAOUHSC_00641	YP_499201_1	TAGH	tagH				+
SAOUHSC_00642	YP_499202_1	TAGG	tagG				+
SAOUHSC_00643	YP_499203_1		tagB				+
SAOUHSC_00644	YP_499204_1		tagX
SAOUHSC_00645	YP_499205_1	TAGD	tagD				+
SAOUHSC_00646	YP_499206_1	DACA	pbp4
SAOUHSC_00647	YP_499207_1	LMRA	abcA
SAOUHSC_00648	YP_499208_1	NUPC	nupG
SAOUHSC_00650	YP_499209_1		-
SAOUHSC_00651	YP_499210_1	YXKD	-
SAOUHSC_00652	YP_499211_1	FHUC	fhuC
SAOUHSC_00653	YP_499212_1	FHUB	fhuB
SAOUHSC_00654	YP_499213_1	FHUG	fhuG
SAOUHSC_00655	YP_499214_1	DHAK	dhaK
SAOUHSC_00656	YP_499215_1	DHAL	dhaL
SAOUHSC_00658	YP_499216_1	DHAM	dhaM
SAOUHSC_00659	YP_499217_1		-					+
SAOUHSC_00660	YP_499218_1	YKVI	-
SAOUHSC_00661	YP_499219_1	LIPA	-
SAOUHSC_00662	YP_499221_1		-
SAOUHSC_00663	YP_499222_1		-
SAOUHSC_00664	YP_499223_1		graX
SAOUHSC_00665	YP_499224_1	GRAR	graR
SAOUHSC_00666	YP_499225_1	GRAS	graS
SAOUHSC_00667	YP_499226_1	VRAF	vraF
SAOUHSC_00668	YP_499227_1	VRAG	vraG
SAOUHSC_00669	YP_499228_1	YKAA	pitR					+
SAOUHSC_00670	YP_499229_1	PITA	pitA					+
SAOUHSC_00671	YP_499230_1	YAAH	-
SAOUHSC_00672	YP_499231_1		-					+
SAOUHSC_00673	YP_499232_1		-
SAOUHSC_00674	YP_499233_1		sarX
SAOUHSC_00675	YP_499234_1	YEEN	-					+
SAOUHSC_00676	YP_499235_1		-
SAOUHSC_00677	YP_499236_1		-
SAOUHSC_00678	YP_499237_1		-					+
SAOUHSC_00679	YP_499238_1		ccpE
SAOUHSC_00680	YP_499239_1		-
SAOUHSC_00681	YP_499240_1		-
SAOUHSC_00682	YP_499241_1	YQGC	-
SAOUHSC_00683	YP_499242_1	ORF00048	-
SAOUHSC_00684	YP_499243_1		-
SAOUHSC_00685	YP_499244_1		-		+
SAOUHSC_00686	YP_499245_1		-					+
SAOUHSC_00687	YP_499246_1		-
SAOUHSC_00688	YP_499247_1	YVDD	-
SAOUHSC_00689	YP_499248_1	YQXD	-					+
SAOUHSC_00690	YP_499249_1		-
SAOUHSC_00691	YP_499250_1	UPPP	uppP				+
SAOUHSC_00692	YP_499251_1	GRAA	-
SAOUHSC_00693	YP_499252_1	CYDC	-
SAOUHSC_00694	YP_499253_1	MGRA	mgrA
SAOUHSC_00695	YP_499254_1		-
SAOUHSC_00696	YP_499255_1	YCSN	-
SAOUHSC_00697	YP_499256_1		-
SAOUHSC_00698	YP_499257_1		-
SAOUHSC_00699	YP_499258_1	PHRB	-
SAOUHSC_00700	YP_499259_1		-
SAOUHSC_00701	YP_499260_1		-
SAOUHSC_00702	YP_499261_1		-
SAOUHSC_00703	YP_499262_1	NORA	norA
SAOUHSC_00704	YP_499263_1		-
SAOUHSC_00705	YP_499264_1	EBSC	-
SAOUHSC_00706	YP_499265_1	FRUR	fruR
SAOUHSC_00707	YP_499266_1	PFKB	fruB
SAOUHSC_00708	YP_499267_1	FRUA	fruA
SAOUHSC_00709			-
SAOUHSC_00710	YP_499269_1	NAGA	nagA
SAOUHSC_00711	YP_499270_1	CORC	-
SAOUHSC_00712	YP_499271_1	DKGA1	-
SAOUHSC_00713	YP_499272_1	CSBB	csbB
SAOUHSC_00714	YP_499273_1	SAES	saeS
SAOUHSC_00715	YP_499274_1	SAER	saeR
SAOUHSC_00716	YP_499275_1	BSEL_2450	saeQ
SAOUHSC_00717	YP_499276_1		saeP
SAOUHSC_00718	YP_499277_1		-					+
SAOUHSC_00719	YP_499278_1	QUEE	queE
SAOUHSC_00720	YP_499279_1		queD
SAOUHSC_00721	YP_499280_1	QUEC	queC
SAOUHSC_00722	YP_499281_1	PABA	pabA
SAOUHSC_00723	YP_499282_1	PABB	pabB
SAOUHSC_00724	YP_499283_1		-
SAOUHSC_00725	YP_499284_1		-
SAOUHSC_00726	YP_499285_1		-
SAOUHSC_00727	YP_499286_1		-
SAOUHSC_00728	YP_499287_1	LTAS	ltaS				+	+
SAOUHSC_00729	YP_499289_1	YFMR	-
SAOUHSC_00730	YP_499290_1	RECQ	recQ1
SAOUHSC_00731	YP_499291_1	BILEA	opuBA
SAOUHSC_00732	YP_499292_1	PROWX	opuBB
SAOUHSC_00733	YP_499293_1	HISC	hisC				+
SAOUHSC_00734	YP_499294_1		-					+
SAOUHSC_00735	YP_499295_1		-		+
SAOUHSC_00736	YP_499296_1		bmrU
SAOUHSC_00737	YP_499297_1		-
SAOUHSC_00738	YP_499298_1	DTPT	dtpT
SAOUHSC_00739	YP_499299_1	QUEF	queF					+
SAOUHSC_00740	YP_499300_1		-
SAOUHSC_00741	YP_499301_1	NRDI	nrdI				+
SAOUHSC_00742	YP_499302_1	NRDE	nrdE				+
SAOUHSC_00743	YP_499303_1	NRDF	nrdF				+
SAOUHSC_00744	YP_499304_1		-
SAOUHSC_00745	YP_499305_1		-
SAOUHSC_00746	YP_499306_1	SSTA	sstA
SAOUHSC_00747	YP_499307_1	SSTB	sstB
SAOUHSC_00748	YP_499308_1	SSTC	sstC
SAOUHSC_00749	YP_499309_1	SSTD	sstD
SAOUHSC_00751	YP_499310_1		-					+
SAOUHSC_00752	YP_499311_1	MURB	murB				+
SAOUHSC_00753	YP_499312_1		-
SAOUHSC_00754	YP_499313_1		-
SAOUHSC_00755	YP_499314_1	YTXJ	-					+
SAOUHSC_00756	YP_499315_1		-
SAOUHSC_00757	YP_499316_1	PEPT	pepT
SAOUHSC_00758	YP_499317_1	SP_1730	-
SAOUHSC_00759	YP_499318_1	SP_1731	-
SAOUHSC_00760	YP_499319_1	YHCK	-				+	+
SAOUHSC_00762	YP_499320_1	TAGO	tagO				+
SAOUHSC_00763	YP_499321_1	YVYE	-					+
SAOUHSC_00764	YP_499322_1		fakB1
SAOUHSC_00765	YP_499323_1	COMFA	comFA
SAOUHSC_00766	YP_499324_1	COMFC	comFC
SAOUHSC_00767	YP_499325_1	RAIA	saHPF					+
SAOUHSC_00769	YP_499326_1	SECA	secA				+
SAOUHSC_00770	YP_499327_1		-
SAOUHSC_00771	YP_499328_1	PRFB	prfB				+
SAOUHSC_00772	YP_499329_1		-
SAOUHSC_00773	YP_499330_1		-
SAOUHSC_00774	YP_499331_1		-					+
SAOUHSC_00775	YP_499332_1		csbA					+
SAOUHSC_00776	YP_499333_1		uvrB
SAOUHSC_00778	YP_499334_1		-
SAOUHSC_00779	YP_499336_1	UVRB	uvrB2
SAOUHSC_00780	YP_499337_1	UVRA	uvrA
SAOUHSC_00781	YP_499338_1	HPRK	hprK				+
SAOUHSC_00782	YP_499339_1	LGT	lgt					+
SAOUHSC_00783	YP_499340_1	YVOF	-
SAOUHSC_00784	YP_499341_1	YVCD	-					+
SAOUHSC_00785	YP_499342_1	TRXB	trxB				+
SAOUHSC_00786	YP_499343_1		-		+
SAOUHSC_00787			-					+
SAOUHSC_00788	YP_499345_1	YVCK	-				+	+
SAOUHSC_00789	YP_499346_1	WHIA	whiA
SAOUHSC_00790	YP_499347_1	CLPP	clpP	+			+
SAOUHSC_00792	YP_499348_1		-
SAOUHSC_00793	YP_499349_1		-			+	+
SAOUHSC_00794	YP_499350_1	CGGR	gapR
SAOUHSC_00795	YP_499351_1	GAP	gapA				+
SAOUHSC_00796	YP_499352_1	PGK	pgk				+	+
SAOUHSC_00797	YP_499353_1	TPIA	tpiA				+	+
SAOUHSC_00798	YP_499354_1	GPMI	pgm				+
SAOUHSC_00799	YP_499355_1	ENO	eno				+
SAOUHSC_00800	YP_499356_1		-
SAOUHSC_00801			secG					+
SAOUHSC_00802	YP_499358_1	EST	est
SAOUHSC_00803	YP_499359_1	RNR	rnr				+
SAOUHSC_00804	YP_499360_1	SMPB	smpB				+	+
SAOUHSC_00805			-
SAOUHSC_00806	YP_499362_1		-
SAOUHSC_00807	YP_499363_1		-
SAOUHSC_00808	YP_499364_1		-
SAOUHSC_00809	YP_499365_1		-
SAOUHSC_00810	YP_499366_1		-
SAOUHSC_00811	YP_499367_1	YAFC	-
SAOUHSC_00812	YP_499368_1	CLFA	clfA	+
SAOUHSC_00813			-	+
SAOUHSC_00814			vwb	+
SAOUHSC_00816	YP_499371_1		emp		+
SAOUHSC_00817	YP_499372_1		-		+
SAOUHSC_00818	YP_499373_1	NUC	nuc	+
SAOUHSC_00819	YP_499374_1	CSPA	cspC
SAOUHSC_00820	YP_499375_1		-
SAOUHSC_00821	YP_499376_1		-
SAOUHSC_00822	YP_499377_1		-
SAOUHSC_00823	YP_499378_1		-
SAOUHSC_00824	YP_499379_1		-
SAOUHSC_00825	YP_499380_1		-
SAOUHSC_00826	YP_499381_1		-
SAOUHSC_00827	YP_499382_1	BL03733	-
SAOUHSC_00828	YP_499383_1	YISU	-
SAOUHSC_00830	YP_499384_1		-
SAOUHSC_00831	YP_499385_1	OHR	ohr
SAOUHSC_00832	YP_499386_1	AROD	aroD				+
SAOUHSC_00833	YP_499387_1		-
SAOUHSC_00834	YP_499388_1	YDBP	-
SAOUHSC_00835	YP_499389_1	ARSC	-
SAOUHSC_00836	YP_499390_1	GCVH	gcvH
SAOUHSC_00837	YP_499391_1		-
SAOUHSC_00838	YP_499392_1	CLCAR_1427	-			+
SAOUHSC_00839	YP_499393_1		-
SAOUHSC_00840	YP_499394_1	YUSF	-
SAOUHSC_00841	YP_499395_1		-
SAOUHSC_00842	YP_499396_1	METN	metN1
SAOUHSC_00843	YP_499397_1	METI	metP1
SAOUHSC_00844	YP_499398_1	METQ	metQ1
SAOUHSC_00845	YP_499399_1		-
SAOUHSC_00846	YP_499400_1		-
SAOUHSC_00847	YP_499401_1	SUFC	sufC				+
SAOUHSC_00848	YP_499402_1	SUFD	sufD				+
SAOUHSC_00849	YP_499403_1	SUFS	sufS				+
SAOUHSC_00850	YP_499404_1	NIFU	sufU				+	+
SAOUHSC_00851	YP_499405_1	SUFB	sufB				+
SAOUHSC_00852	YP_499406_1		-
SAOUHSC_00853	YP_499407_1		-
SAOUHSC_00854	YP_499408_1		-
SAOUHSC_00855	YP_499409_1		-
SAOUHSC_00857	YP_499410_1		-
SAOUHSC_00858	YP_499411_1	YUNF	-					+
SAOUHSC_00859	YP_499412_1		-
SAOUHSC_00860	YP_499413_1	YUND	-
SAOUHSC_00861	YP_499414_1	LIPA	lipA
SAOUHSC_00862	YP_499415_1	YUTD	-					+
SAOUHSC_00863	YP_499416_1		-					+
SAOUHSC_00864	YP_499417_1	YUTE	-					+
SAOUHSC_00865	YP_499418_1	NAGD	-					+
SAOUHSC_00866	YP_499419_1	GYAR	-
SAOUHSC_00867	YP_499420_1		-			+
SAOUHSC_00868			dltX				+
SAOUHSC_00869	YP_499422_1	DLTA	dltA				+
SAOUHSC_00870	YP_499423_1	DLTB	dltB				+
SAOUHSC_00871	YP_499424_1	DLTC	dltC				+
SAOUHSC_00872	YP_499425_1	DLTD	dltD				+
SAOUHSC_00873	YP_499426_1	NIFU	nfu					+
SAOUHSC_00874	YP_499427_1		-					+
SAOUHSC_00875	YP_499428_1		-
SAOUHSC_00876	YP_499429_1	YUZB	-					+
SAOUHSC_00877	YP_499430_1	YUTM	sufA
SAOUHSC_00878	YP_499431_1	YUMB	ndh2
SAOUHSC_00879	YP_499432_1	PEPA	pepZ
SAOUHSC_00880	YP_499433_1		-
SAOUHSC_00881	YP_499434_1	COMA	-				+
SAOUHSC_00882	YP_499435_1		-
SAOUHSC_00883	YP_499436_1	MNHG1	mnhG
SAOUHSC_00884	YP_499437_1	MNHF1	mnhF
SAOUHSC_00885	YP_499438_1	MNHE1	mnhE
SAOUHSC_00886	YP_499439_1	MNHD1	mnhD
SAOUHSC_00887	YP_499440_1	MNHC1	mnhC
SAOUHSC_00888	YP_499441_1		mnhB
SAOUHSC_00889	YP_499442_1	MRPA	mnhA
SAOUHSC_00890	YP_499443_1	KAPB	kapB
SAOUHSC_00891	YP_499444_1	PPIB	-					+
SAOUHSC_00892	YP_499445_1	YUGI	-				+
SAOUHSC_00893	YP_499446_1	YQIG	-
SAOUHSC_00894	YP_499447_1	ROCD	rocD
SAOUHSC_00895	YP_499448_1	GLUD	gudB
SAOUHSC_00896	YP_499449_1		-		+
SAOUHSC_00897	YP_499450_1	GLPQ	glpQ
SAOUHSC_00898	YP_499451_1	ARGH	argH
SAOUHSC_00899	YP_499452_1	ARGG	argG					+
SAOUHSC_00900	YP_499453_1	PGI	pgi				+
SAOUHSC_00901	YP_499454_1		-
SAOUHSC_00902	YP_499455_1		spsA
SAOUHSC_00903	YP_499456_1	LEPB	spsB				+
SAOUHSC_00904	YP_499457_1	ADDB	addB
SAOUHSC_00905	YP_499458_1	ADDA	addA
SAOUHSC_00906	YP_499459_1	FAHA	-					+
SAOUHSC_00907	YP_499460_1		-					+
SAOUHSC_00908	YP_499461_1	CDR	cdr
SAOUHSC_00909	YP_499462_1	YITU	-
SAOUHSC_00910	YP_499463_1	YITW	sufT					+
SAOUHSC_00911	YP_499464_1	OATA	-
SAOUHSC_00912	YP_499465_1	CLPB	clpB
SAOUHSC_00913	YP_499466_1		-
SAOUHSC_00914	YP_499467_1		-
SAOUHSC_00915	YP_499468_1		-
SAOUHSC_00916	YP_499469_1		-
SAOUHSC_00917	YP_499470_1	YXKA	-
SAOUHSC_00918			-
SAOUHSC_00919	YP_499472_1		-					+
SAOUHSC_00920	YP_499473_1	FABH	fabH				+
SAOUHSC_00921	YP_499474_1	FABF	fabF				+
SAOUHSC_00922	YP_499475_1		-				+
SAOUHSC_00923	YP_499476_1	OPPB	opp-3B
SAOUHSC_00924	YP_499477_1	OPPC	opp-3C
SAOUHSC_00925	YP_499478_1	OPPD	opp-3D
SAOUHSC_00926	YP_499479_1	OPPF	opp-3F
SAOUHSC_00927	YP_499480_1	DPPE	opp-3A
SAOUHSC_00928	YP_499481_1	OPPA	opp-4A
SAOUHSC_00929	YP_499482_1	OPPD	opp-4D
SAOUHSC_00930	YP_499483_1	OPPF	opp-4F
SAOUHSC_00931	YP_499484_1	OPPB	opp-4B
SAOUHSC_00932	YP_499485_1	APPC	opp-4C
SAOUHSC_00933	YP_499486_1	TRPS	trpS				+	+
SAOUHSC_00934	YP_499487_1	SPXA	spxA				+
SAOUHSC_00935	YP_499488_1	MECA	trfA
SAOUHSC_00936	YP_499489_1	COIA	trfB
SAOUHSC_00937	YP_499490_1	PEPF	pepF
SAOUHSC_00938	YP_499491_1	YJBH	yjbH					+
SAOUHSC_00939	YP_499492_1	YJBI	-
SAOUHSC_00940	YP_499493_1	CYAA	-					+
SAOUHSC_00941	YP_499494_1		-					+
SAOUHSC_00942	YP_499495_1	RELA	relQ
SAOUHSC_00943	YP_499496_1	PPNK	ppnK				+
SAOUHSC_00944	YP_499497_1	RLUD2	-
SAOUHSC_00945	YP_499498_1	MGTE	mgtE
SAOUHSC_00946	YP_499499_1	NAPA2	cpaA
SAOUHSC_00947	YP_499500_1	FABI	fabI				+
SAOUHSC_00948	YP_499501_1		-
SAOUHSC_00949	YP_499502_1		-
SAOUHSC_00950	YP_499503_1		-
SAOUHSC_00951	YP_499504_1		-					+
SAOUHSC_00952	YP_499505_1	LTAA	ltaA
SAOUHSC_00953	YP_499506_1	UGTP	ugtP
SAOUHSC_00954	YP_499507_1	MURE	murE				+
SAOUHSC_00955	YP_499508_1		-					+
SAOUHSC_00956	YP_499509_1	PRFC	prfC
SAOUHSC_00957	YP_499510_1	YKOY	-				+	+
SAOUHSC_00958	YP_499511_1	HTRA	htrA2
SAOUHSC_00959	YP_499512_1	KTRD	ktrD
SAOUHSC_00960	YP_499513_1		-
SAOUHSC_00961	YP_499514_1	COMK	comK1					+
SAOUHSC_00962	YP_499515_1		-					+
SAOUHSC_00963	YP_499516_1	LPLA	lplA1
SAOUHSC_00964	YP_499517_1		-					+
SAOUHSC_00965	YP_499518_1		-					+
SAOUHSC_00966	YP_499519_1		-
SAOUHSC_00967	YP_499520_1		-
SAOUHSC_00968	YP_499521_1	SP_0686	-
SAOUHSC_00969	YP_499522_1		-
SAOUHSC_00970	YP_499523_1	SP_1957	-
SAOUHSC_00971	YP_499524_1		-
SAOUHSC_00972	YP_499525_1		-
SAOUHSC_00975	YP_499528_1		-
SAOUHSC_00976	YP_499529_1		-
SAOUHSC_00977	YP_499530_1		-			+
SAOUHSC_00978	YP_499531_1		-
SAOUHSC_00979	YP_499532_1		-
SAOUHSC_00980	YP_499533_1	MENA	menA				+	+
SAOUHSC_00981	YP_499534_1		-			+
SAOUHSC_00982	YP_499535_1	MENF	menF				+
SAOUHSC_00983	YP_499536_1	MEND	menD				+
SAOUHSC_00984	YP_499537_1	MENH	menH				+
SAOUHSC_00985	YP_499538_1	MENB	menB				+
SAOUHSC_00986	YP_499539_1		sspC	+
SAOUHSC_00987	YP_499540_1	SSPP	sspB	+
SAOUHSC_00988	YP_499541_1	GSEA	sspA	+
SAOUHSC_00989	YP_499542_1	ASPC	patA
SAOUHSC_00991	YP_499543_1	YKRP	-
SAOUHSC_00992	YP_499544_1		-
SAOUHSC_00993	YP_499545_1		-
SAOUHSC_00994	YP_499546_1	ATL	atl	+
SAOUHSC_00995	YP_499547_1	YYAT	-
SAOUHSC_00996	YP_499548_1		-
SAOUHSC_00997	YP_499549_1	BRPA	-
SAOUHSC_00998	YP_499550_1	PBPX	fmtA				+
SAOUHSC_00999	YP_499551_1	QOXD	qoxD
SAOUHSC_01000	YP_499552_1	QOXC	qoxC
SAOUHSC_01001	YP_499553_1	QOXB	qoxB
SAOUHSC_01002	YP_499554_1	QOXA	qoxA
SAOUHSC_01003	YP_499555_1		-
SAOUHSC_01005	YP_499556_1	IRAE	-
SAOUHSC_01007	YP_499557_1	FOLD	folD
SAOUHSC_01008	YP_499558_1	PURE	purE					+
SAOUHSC_01009	YP_499559_1	PURK	purK					+
SAOUHSC_01010	YP_499560_1	PURC	purC
SAOUHSC_01011	YP_499561_1	PURS	purS					+
SAOUHSC_01012	YP_499562_1	PURQ	purQ
SAOUHSC_01013	YP_499563_1	PURL	purL
SAOUHSC_01014	YP_499564_1	PURF	purF
SAOUHSC_01015	YP_499565_1	PURM	purM
SAOUHSC_01016	YP_499566_1	PURN	purN
SAOUHSC_01017	YP_499567_1	PURH	purH
SAOUHSC_01018	YP_499568_1	PURD	purD
SAOUHSC_01019	YP_499569_1		thiX
SAOUHSC_01021	YP_499570_1	YKOD	thiW
SAOUHSC_01022	YP_499571_1		thiV					+
SAOUHSC_01023	YP_499572_1		-
SAOUHSC_01024	YP_499573_1		graF
SAOUHSC_01025	YP_499574_1		-
SAOUHSC_01026	YP_499575_1	YWBD	-
SAOUHSC_01027	YP_499576_1		-
SAOUHSC_01028	YP_499577_1	PTSH	ptsH				+	+
SAOUHSC_01029	YP_499578_1	PTSI	ptsI
SAOUHSC_01030	YP_499579_1	NRDH	-					+
SAOUHSC_01031	YP_499580_1	CBDA	cydA
SAOUHSC_01032	YP_499581_1	CYDB	cydB
SAOUHSC_01034	YP_499582_1	KTRC	ktrA					+
SAOUHSC_01035	YP_499584_1	RNJA	rnjA				+
SAOUHSC_01036	YP_499585_1		rpoY				+
SAOUHSC_01037	YP_499586_1		-
SAOUHSC_01038	YP_499587_1	DEF	def				+
SAOUHSC_01039	YP_499588_1		-					+
SAOUHSC_01040	YP_499589_1	PDHA	pdhA				+
SAOUHSC_01041	YP_499590_1	PDHB	pdhB
SAOUHSC_01042	YP_499591_1	PDHC	pdhC
SAOUHSC_01043	YP_499592_1	PDHD	pdhD
SAOUHSC_01044	YP_499593_1	YKTA	-					+
SAOUHSC_01045	YP_499594_1		-
SAOUHSC_01046	YP_499595_1	POTA	potA
SAOUHSC_01047	YP_499596_1	POTB	potB
SAOUHSC_01048	YP_499597_1	POTC	potC
SAOUHSC_01049	YP_499598_1	POTD	potD
SAOUHSC_01050	YP_499599_1		-				+	+
SAOUHSC_01051	YP_499600_1		-
SAOUHSC_01053	YP_499601_1	MNTH	mntH
SAOUHSC_01054	YP_499602_1		-
SAOUHSC_01055a	YP_008530239_1							+
SAOUHSC_01055	YP_499603_1	SUHB	-
SAOUHSC_01058	YP_499605_1	TYPA	typA
SAOUHSC_01060	YP_499606_1		-
SAOUHSC_01061	YP_499607_1		-					+
SAOUHSC_01062	YP_499608_1	YLAN	-					+
SAOUHSC_01063	YP_499609_1	FTSW	-				+
SAOUHSC_01064	YP_499610_1	PYC	pycA
SAOUHSC_01065	YP_499611_1	CTAA	ctaA					+
SAOUHSC_01066	YP_499612_1	CTAB	ctaB
SAOUHSC_01067	YP_499613_1		ctaM					+
SAOUHSC_01068	YP_499614_1		-
SAOUHSC_01069			-
SAOUHSC_01070	YP_499616_1	YLBF	-
SAOUHSC_01071	YP_499617_1		-
SAOUHSC_01072	YP_499618_1		-					+
SAOUHSC_01073	YP_499619_1		-					+
SAOUHSC_01074	YP_499620_1	RSMD	rsmD					+
SAOUHSC_01075	YP_499621_1	COAD	coaD				+	+
SAOUHSC_01076	YP_499622_1	YLBM	-					+
SAOUHSC_01077	YP_499623_1	YLBN	-				+	+
SAOUHSC_01079	YP_499626_1		isdB	+
SAOUHSC_01081	YP_499627_1	ISDA	isdA	+
SAOUHSC_01082	YP_499628_1	ISDC	isdC	+
SAOUHSC_01084	YP_499629_1		isdD	+		+
SAOUHSC_01085	YP_499630_1	ISDE	isdE	+
SAOUHSC_01086	YP_499631_1	ISDF	isdF	+
SAOUHSC_01087	YP_499632_1		-	+
SAOUHSC_01088	YP_499633_1	SRTB	srtB	+
SAOUHSC_01089	YP_499634_1		isdG	+
SAOUHSC_01090	YP_499635_1		-
SAOUHSC_01091	YP_499636_1	SPOU	-
SAOUHSC_01092	YP_499637_1	PHES	pheS				+	+
SAOUHSC_01093	YP_499638_1	PHET	pheT				+
SAOUHSC_01095	YP_499639_1	RNHC	rnhC
SAOUHSC_01096	YP_499640_1		-
SAOUHSC_01097	YP_499641_1		-					+
SAOUHSC_01098	YP_499642_1	POLX	polX					+
SAOUHSC_01099	YP_499643_1	MUTS2	mutS2
SAOUHSC_01100	YP_499644_1	TRXA	trxA				+
SAOUHSC_01101	YP_499645_1		-
SAOUHSC_01102			uvrC
SAOUHSC_01103	YP_499647_1	SDHC	sdhC					+
SAOUHSC_01104	YP_499648_1	SDHA	sdhA
SAOUHSC_01105	YP_499649_1	SDHB	sdhB
SAOUHSC_01106	YP_499650_1	MURI	murI				+
SAOUHSC_01107	YP_499651_1	RDGB	-					+
SAOUHSC_01108	YP_499652_1	YSNB	-					+
SAOUHSC_01109	YP_499653_1		-
SAOUHSC_01110	YP_499654_1		ecb		+
SAOUHSC_01111	YP_499655_1		-
SAOUHSC_01112	YP_499656_1		flr			+
SAOUHSC_01113	YP_499657_1		-
SAOUHSC_01114	YP_499658_1		efb	+	+
SAOUHSC_01115	YP_499659_1		scc		+
SAOUHSC_01118	YP_499660_1		-		+
SAOUHSC_01119	YP_499662_1		-			+	+
SAOUHSC_01120	YP_499664_1		-
SAOUHSC_01121	YP_499665_1	HLA	hla	+	+
SAOUHSC_01122	YP_499666_1		-			+
SAOUHSC_01123	YP_499667_1		-		+
SAOUHSC_01124	YP_499668_1		ssl12		+
SAOUHSC_01125	YP_499669_1		ssl13		+
SAOUHSC_01127	YP_499670_1		ssl14		+
SAOUHSC_01128	YP_499671_1	ARGF	argF
SAOUHSC_01129	YP_499672_1	ARCC	arcC1
SAOUHSC_01130	YP_499673_1	YCGA	-
SAOUHSC_01131	YP_499674_1		-
SAOUHSC_01133	YP_499675_1	YDIA	eta	+
SAOUHSC_01134	YP_499676_1		-		+
SAOUHSC_01135	YP_499677_1		psmβ1
SAOUHSC_01136	YP_499678_1		psmβ2
SAOUHSC_01137	YP_499679_1	YFNB	-
SAOUHSC_01138	YP_499680_1		-
SAOUHSC_01142	YP_499684_1	MRAZ	mraZ					+
SAOUHSC_01143	YP_499685_1	RSMH	mraW
SAOUHSC_01144	YP_499686_1		ftsL				+	+
SAOUHSC_01145	YP_499687_1	PBPX	pbp1				+
SAOUHSC_01146	YP_499688_1	MRAY	mraY				+
SAOUHSC_01147	YP_499689_1	MURD	murD				+
SAOUHSC_01148	YP_499690_1	DIVIB	divIB				+	+
SAOUHSC_01149	YP_499691_1	FTSA	ftsA				+	+
SAOUHSC_01150	YP_499692_1	FTSZ	ftsZ				+	+
SAOUHSC_01152	YP_499693_1	YLMD	-					+
SAOUHSC_01153	YP_499694_1	YLME	-					+
SAOUHSC_01154	YP_499695_1	SEPF	sepF				+
SAOUHSC_01155	YP_499696_1		-					+
SAOUHSC_01156	YP_499697_1	YLMH	-					+
SAOUHSC_01158	YP_499698_1	DIVIVA	-					+
SAOUHSC_01159	YP_499699_1	ILES	ileS				+
SAOUHSC_01160	YP_499700_1		-
SAOUHSC_01161			-
SAOUHSC_01162	YP_499702_1	LSPA	lspA
SAOUHSC_01163	YP_499703_1	RLUD	-
SAOUHSC_01164	YP_499704_1	PYRR	pyrR
SAOUHSC_01165	YP_499705_1	PYRP	pyrP
SAOUHSC_01166	YP_499706_1	PYRB	pyrB				+
SAOUHSC_01168	YP_499707_1	PYRC	pyrC
SAOUHSC_01169	YP_499708_1	CARA	carA
SAOUHSC_01170	YP_499709_1	CARB	carB					+
SAOUHSC_01171	YP_499710_1	PYRF	pyrF					+
SAOUHSC_01172	YP_499711_1	PYRE	pyrE					+
SAOUHSC_01173	YP_499712_1		-
SAOUHSC_01174	YP_499713_1		-
SAOUHSC_01175	YP_499714_1	FBPA	-					+
SAOUHSC_01176	YP_499715_1	GMK	gmk				+
SAOUHSC_01177	YP_499716_1		rpoZ					+
SAOUHSC_01178	YP_499717_1	COABC	coaBC				+
SAOUHSC_01179	YP_499718_1	PRIA	priA				+	+
SAOUHSC_01180	YP_499719_1		-
SAOUHSC_01181	YP_499720_1		-
SAOUHSC_01182	YP_499721_1	DEF	def2
SAOUHSC_01183	YP_499722_1	FMT	fmt				+
SAOUHSC_01184	YP_499723_1	SUN	sun
SAOUHSC_01185	YP_499724_1	RLMN	rlmN
SAOUHSC_01186	YP_499725_1	PRPC	stp1					+
SAOUHSC_01187	YP_499726_1	PRKC	pknB
SAOUHSC_01188			rsgA				+
SAOUHSC_01189	YP_499728_1	RPE	cfxE				+
SAOUHSC_01190	YP_499729_1	THIN	thiN				+	+
SAOUHSC_01191	YP_499730_1	RPMB	rpmB				+	+
SAOUHSC_01192	YP_499731_1	ASP	-
SAOUHSC_01193	YP_499732_1	YLOV	fakA
SAOUHSC_01194	YP_499733_1	RECG	recG
SAOUHSC_01196	YP_499734_1	FAPR	fapR					+
SAOUHSC_01197	YP_499735_1	PLSX	plsX				+	+
SAOUHSC_01198	YP_499736_1	FABD	fabD				+	+
SAOUHSC_01199	YP_499737_1	FABG	fabG				+
SAOUHSC_01200	YP_499738_1		-
SAOUHSC_01201	YP_499739_1	ACPP	acpP				+	+
SAOUHSC_01203	YP_499740_1	RNC	rnc				+	+
SAOUHSC_01204	YP_499741_1	SMC	smc				+
SAOUHSC_01205	YP_499742_1	FTSY	ftsY				+
SAOUHSC_01206	YP_499743_1	YLXM	-					+
SAOUHSC_01207	YP_499744_1	FFH	ffh				+
SAOUHSC_01208	YP_499745_1	RPSP	rpsP				+	+
SAOUHSC_01209	YP_499746_1	RIMM	rimM				+	+
SAOUHSC_01210	YP_499747_1	TRMD	trmD				+
SAOUHSC_01211	YP_499748_1	RPLS	rplS				+	+
SAOUHSC_01212			-
SAOUHSC_01213	YP_499750_1	YFHO	-
SAOUHSC_01214	YP_499751_1	YLQF	rbgA				+
SAOUHSC_01215	YP_499752_1	RNHB	rnhB
SAOUHSC_01216	YP_499753_1	SUCC	sucC				+
SAOUHSC_01218	YP_499754_1	SUCD	sucD
SAOUHSC_01219	YP_499755_1		lytN
SAOUHSC_01220	YP_499756_1		fmhC
SAOUHSC_01221	YP_499757_1	DPRA	dprA
SAOUHSC_01222	YP_499758_1	TOPA	topA				+
SAOUHSC_01223	YP_499759_1	TRMFO	gid
SAOUHSC_01224	YP_499760_1	XERC	xerC
SAOUHSC_01225	YP_499761_1	HSLV	clpQ					+
SAOUHSC_01226	YP_499762_1	HSLU	hslU
SAOUHSC_01228	YP_499763_1	CODY	codY					+
SAOUHSC_01230	YP_499764_1		-
SAOUHSC_01232			rpsB				+
SAOUHSC_01233	YP_499766_1		-
SAOUHSC_01234	YP_499767_1	TSF	tsf				+	+
SAOUHSC_01235	YP_499768_1	PYRH	pyrH				+	+
SAOUHSC_01236	YP_499769_1	FRR	frr				+	+
SAOUHSC_01237	YP_499770_1	UPPS	uppS				+	+
SAOUHSC_01238	YP_499771_1	CDSA	cdsA				+
SAOUHSC_01239	YP_499772_1	RSEP	rasP					+
SAOUHSC_01240	YP_499773_1	PROS	proS				+
SAOUHSC_01241	YP_499774_1	POLC	polC				+
SAOUHSC_01242	YP_499775_1	RIMP	rimP					+
SAOUHSC_01243	YP_499776_1	NUSA	nusA				+	+
SAOUHSC_01244	YP_499777_1	YLXR	-				+	+
SAOUHSC_01245	YP_499778_1	YLXQ	-				+	+
SAOUHSC_01246	YP_499779_1	INFB	infB				+	+
SAOUHSC_01247	YP_499780_1	RBFA	rbfA					+
SAOUHSC_01248	YP_499781_1	TRUB	truB					+
SAOUHSC_01249	YP_499782_1	RIBF	ribC				+	+
SAOUHSC_01250	YP_499783_1	RPSO	rpsO				+	+
SAOUHSC_01251	YP_499784_1	PNP	pnpA
SAOUHSC_01252	YP_499785_1	RNJB	rnjB				+
SAOUHSC_01253	YP_499786_1	FTSK	ftsK
SAOUHSC_01254	YP_499787_1		-
SAOUHSC_01255	YP_499788_1	SP_2225	-
SAOUHSC_01256	YP_499789_1	YMFH	-
SAOUHSC_01257	YP_499790_1	FABG	-
SAOUHSC_01258	YP_499791_1		-
SAOUHSC_01259	YP_499792_1		-					+
SAOUHSC_01260	YP_499793_1	PGSA	pgsA				+	+
SAOUHSC_01261	YP_499794_1	CINA	cinA
SAOUHSC_01262			recA
SAOUHSC_01263	YP_499796_1	RNY	rny/cvfA					+
SAOUHSC_01264	YP_499797_1		-
SAOUHSC_01265	YP_499798_1	YMDB	-
SAOUHSC_01266	YP_499799_1	PORA	-
SAOUHSC_01267	YP_499800_1	PORB	-					+
SAOUHSC_01268	YP_499801_1		-
SAOUHSC_01269	YP_499802_1	MIAB	miaB
SAOUHSC_01270	YP_499803_1		-
SAOUHSC_01271	YP_499804_1	THIW	-
SAOUHSC_01272	YP_499805_1	MUTS	mutS					+
SAOUHSC_01273	YP_499806_1	MUTL	mutL					+
SAOUHSC_01274	YP_499807_1	GLPP	glpP					+
SAOUHSC_01275	YP_499808_1	GLPF	glpF
SAOUHSC_01276	YP_499809_1	GLPK	glpK
SAOUHSC_01278	YP_499810_1	GLPD	glpD					+
SAOUHSC_01279	YP_499811_1		-
SAOUHSC_01280	YP_499812_1	MIAA	miaA					+
SAOUHSC_01281	YP_499813_1	HFQ	hfq					+
SAOUHSC_01282	YP_499814_1	GPO	bsaA
SAOUHSC_01283	YP_499815_1	HFLX	hflX					+
SAOUHSC_01284	YP_499816_1	YNBB	-
SAOUHSC_01285	YP_499817_1	GLNR	glnR				+
SAOUHSC_01287	YP_499818_1	GLNA	glnA				+
SAOUHSC_01288	YP_499819_1		-		+
SAOUHSC_01289	YP_499820_1		-		+
SAOUHSC_01290	YP_499821_1		-		+
SAOUHSC_01291	YP_499822_1		-			+
SAOUHSC_01292	YP_499823_1		-		+
SAOUHSC_01293	YP_499824_1		-
SAOUHSC_01294	YP_499825_1		-
SAOUHSC_01295	YP_499826_1		-
SAOUHSC_01296	YP_499827_1		-
SAOUHSC_01297	YP_499828_1		-
SAOUHSC_01298	YP_499829_1		-
SAOUHSC_01299	YP_499830_1		-
SAOUHSC_01300	YP_499831_1		-
SAOUHSC_01301	YP_499832_1		-
SAOUHSC_01304	YP_499835_1		-
SAOUHSC_01305	YP_499836_1		-
SAOUHSC_01306	YP_499837_1		-
SAOUHSC_01307	YP_499838_1	LTAE	-
SAOUHSC_01310	YP_499840_1	CLS	cls1
SAOUHSC_01311	YP_499841_1	YVFR	-
SAOUHSC_01312	YP_499842_1	SP_2002	-
SAOUHSC_01313	YP_499843_1	DESK	-
SAOUHSC_01314	YP_499844_1	DESR	-
SAOUHSC_01315	YP_499845_1		-
SAOUHSC_01316	YP_499846_1	NUC	nucI
SAOUHSC_01317	YP_499847_1		-
SAOUHSC_01318	YP_499848_1		-
SAOUHSC_01319	YP_499849_1	LYSC	thrD
SAOUHSC_01320	YP_499850_1	HOM	hom					+
SAOUHSC_01321	YP_499851_1	THRC	thrC
SAOUHSC_01322	YP_499852_1	THRB	thrB
SAOUHSC_01323	YP_499853_1	BA_5646	-
SAOUHSC_01324	YP_499854_1		-					+
SAOUHSC_01325	YP_499855_1		-
SAOUHSC_01326	YP_499856_1		-
SAOUHSC_01327	YP_499857_1	KATA	katA
SAOUHSC_01328	YP_499858_1	RPMG	rpmG2
SAOUHSC_01329	YP_499859_1	RPSN	rpsN2
SAOUHSC_01330	YP_499860_1	GUAC	guaC				+
SAOUHSC_01331	YP_499861_1		-			+
SAOUHSC_01332	YP_499862_1		-
SAOUHSC_01333	YP_499863_1	LEXA	lexA				+
SAOUHSC_01334	YP_499864_1		-
SAOUHSC_01336	YP_499865_1	SP_1473	-
SAOUHSC_01337	YP_499866_1	TKT	tkt				+
SAOUHSC_01338	YP_499867_1	YNEF	-					+
SAOUHSC_01339	YP_499868_1		-
SAOUHSC_01340	YP_499869_1	YNEJ	-					+
SAOUHSC_01341	YP_499870_1	SBCD	sbcD
SAOUHSC_01346	YP_499874_1	OPUD	opuD1
SAOUHSC_01347	YP_499875_1	ACNA	citB
SAOUHSC_01348	YP_499876_1	YNEP	-
SAOUHSC_01349	YP_499877_1		-
SAOUHSC_01350	YP_499878_1	PLSY	plsY				+
SAOUHSC_01351	YP_499879_1	PARE	parE				+
SAOUHSC_01352	YP_499880_1	PARC	parC				+
SAOUHSC_01353	YP_499881_1		-
SAOUHSC_01354	YP_499882_1	AGCS	alsT
SAOUHSC_01356	YP_499883_1	GLCT	glcT
SAOUHSC_01357	YP_499884_1		-
SAOUHSC_01358	YP_499885_1	YUBA	-
SAOUHSC_01359	YP_499886_1	MPRF	fmtC				+
SAOUHSC_01360	YP_499887_1	MSRA	msrA2
SAOUHSC_01361	YP_499888_1	MSRR	msrR				+
SAOUHSC_01362	YP_499889_1		dmpI				+	+
SAOUHSC_01363	YP_499890_1	UMUC	-
SAOUHSC_01364	YP_499891_1	TYRA	tyrA				+
SAOUHSC_01365	YP_499892_1	YHFE	-
SAOUHSC_01366	YP_499893_1	TRPE	trpE				+
SAOUHSC_01367	YP_499894_1	TRPG	trpG				+
SAOUHSC_01368	YP_499895_1	TRPD	trpD				+
SAOUHSC_01369	YP_499896_1	TRPC	trpC				+
SAOUHSC_01370	YP_499897_1	TRPF	trpF				+	+
SAOUHSC_01371	YP_499898_1	TRPB	trpB
SAOUHSC_01372	YP_499899_1	TRPA	trpA
SAOUHSC_01373	YP_499900_1	FEMA	femA				+
SAOUHSC_01374	YP_499901_1	FEMB	femB				+
SAOUHSC_01375	YP_499902_1		-
SAOUHSC_01376	YP_499903_1		-			+
SAOUHSC_01377	YP_499904_1	OPPF2	opp-2F
SAOUHSC_01378	YP_499905_1		opp-2D
SAOUHSC_01379	YP_499906_1	OPPC2	opp-2C
SAOUHSC_01380	YP_499907_1	OPPB2	opp-2B
SAOUHSC_01381	YP_499908_1		-
SAOUHSC_01382	YP_499909_1		-					+
SAOUHSC_01383	YP_499910_1	PEPF2	-
SAOUHSC_01384	YP_499911_1	PHOU	phoU
SAOUHSC_01385	YP_499912_1	PSTB	pstB
SAOUHSC_01386	YP_499913_1	PSTA	pstA
SAOUHSC_01387	YP_499914_1	PSTC	pstC
SAOUHSC_01388	YP_499915_1		-
SAOUHSC_01389	YP_499916_1	PSTS	pstS
SAOUHSC_01390			-
SAOUHSC_01391	YP_499919_1	YITL	cvfB
SAOUHSC_01392	YP_499920_1	YKPA	-
SAOUHSC_01394	YP_499921_1	LYSC	lysC
SAOUHSC_01395	YP_499922_1	ASD	asd
SAOUHSC_01396	YP_499923_1	DAPA	dapA
SAOUHSC_01397	YP_499924_1	DAPB	dapB					+
SAOUHSC_01398	YP_499925_1	DAPH	dapD
SAOUHSC_01399	YP_499926_1	HIPO	dapL
SAOUHSC_01400	YP_499927_1	ALR2	alr2
SAOUHSC_01401	YP_499928_1	LYSA	lysA				+
SAOUHSC_01402	YP_499929_1		msa
SAOUHSC_01403	YP_499930_1	CSPA	cspA
SAOUHSC_01404			-
SAOUHSC_01405	YP_499932_1		-
SAOUHSC_01406	YP_499933_1		acyP					+
SAOUHSC_01407	YP_499934_1	XPAC	-					+
SAOUHSC_01408	YP_499935_1	YAAN	-					+
SAOUHSC_01411	YP_499938_1	BRNQ	brnQ3
SAOUHSC_01412	YP_499939_1	YOJO	-					+
SAOUHSC_01413	YP_499940_1	YOJN	-
SAOUHSC_01414			-					+
SAOUHSC_01415	YP_499942_1		-
SAOUHSC_01416	YP_499943_1	ODHB	sucB
SAOUHSC_01418	YP_499944_1	ODHA	sucA
SAOUHSC_01419	YP_499945_1	ARLS	arlS
SAOUHSC_01420	YP_499946_1	ARLR	arlR
SAOUHSC_01421	YP_499947_1		-
SAOUHSC_01422	YP_499948_1		-
SAOUHSC_01423	YP_499949_1		-
SAOUHSC_01424	YP_499950_1	MURG	murG				+
SAOUHSC_01425	YP_499951_1		-
SAOUHSC_01427	YP_499952_1	CTPA	ctpA
SAOUHSC_01428			-
SAOUHSC_01429	YP_499954_1		-					+
SAOUHSC_01430	YP_499955_1	CRR	crr
SAOUHSC_01431	YP_499956_1	MSRB	msrB
SAOUHSC_01432	YP_499957_1	MSRA	msrA1
SAOUHSC_01433	YP_499958_1	DEGV	fakB2
SAOUHSC_01434	YP_499959_1	DFRA	dfrA				+
SAOUHSC_01435	YP_499960_1	THYA	thyA				+	+
SAOUHSC_01436	YP_499961_1		-
SAOUHSC_01437	YP_499962_1	CVFC	cvfC
SAOUHSC_01438	YP_499963_1		-
SAOUHSC_01439	YP_499964_1	YPEQ	-					+
SAOUHSC_01440	YP_499965_1	YPDP	-					+
SAOUHSC_01441	YP_499966_1		-		+
SAOUHSC_01442			-
SAOUHSC_01443	YP_499968_1	RNHA	-					+
SAOUHSC_01447	YP_499969_1	EBH	ebh	+
SAOUHSC_01448	YP_499970_1	NORB	norB
SAOUHSC_01450	YP_499971_1		-
SAOUHSC_01451	YP_499972_1	ILVA	ilvA1
SAOUHSC_01452	YP_499973_1	ALD1	ald1
SAOUHSC_01454	YP_499974_1	POLA	-
SAOUHSC_01455	YP_499975_1	YPBR	dynA
SAOUHSC_01456	YP_499976_1		-
SAOUHSC_01458			-
SAOUHSC_01459	YP_499978_1		-
SAOUHSC_01460	YP_499979_1	YPSC	-
SAOUHSC_01462	YP_499980_1	GPSB	gpsB				+	+
SAOUHSC_01463	YP_499981_1	YPSA	-					+
SAOUHSC_01464	YP_499982_1		-					+
SAOUHSC_01465			-
SAOUHSC_01466	YP_499984_1	RECU	recU				+
SAOUHSC_01467	YP_499985_1	PBP1A	pbp2				+
SAOUHSC_01468	YP_499986_1		-
SAOUHSC_01469	YP_499987_1	NTH	nth
SAOUHSC_01470	YP_499988_1		dnaD				+
SAOUHSC_01471	YP_499989_1	ASNS	asnC				+
SAOUHSC_01472	YP_499990_1	DING	dinG
SAOUHSC_01473	YP_499991_1	BIRA	birA				+	+
SAOUHSC_01474			papS				+
SAOUHSC_01475	YP_499993_1	BSHA	bshA
SAOUHSC_01476	YP_499994_1	YPJD	-
SAOUHSC_01477	YP_499995_1		-				+
SAOUHSC_01478	YP_499996_1		-					+
SAOUHSC_01479	YP_499997_1		-					+
SAOUHSC_01480	YP_499998_1	YPIA	-
SAOUHSC_01481	YP_499999_1	AROA	aroA				+
SAOUHSC_01482	YP_500000_1	AROB	aroB				+	+
SAOUHSC_01483	YP_500001_1	AROC	aroC				+
SAOUHSC_01484	YP_500002_1		-			+
SAOUHSC_01485	YP_500003_1	NDK	ndk					+
SAOUHSC_01486	YP_500004_1	HEPT	hepT				+
SAOUHSC_01487	YP_500005_1	UBIE	ubiE
SAOUHSC_01488	YP_500006_1		-				+	+
SAOUHSC_01489	YP_500007_1		-			+
SAOUHSC_01490	YP_500008_1	HUP	hup				+	+
SAOUHSC_01491	YP_500009_1	GPSA	gpsA
SAOUHSC_01492	YP_500010_1	DER	engA				+
SAOUHSC_01493	YP_500011_1	RPSA	rpsA
SAOUHSC_01494	YP_500013_1		-
SAOUHSC_01495	YP_500014_1		-
SAOUHSC_01496			cmk				+	+
SAOUHSC_01497	YP_500016_1	ANSB	ansA					+
SAOUHSC_01499	YP_500017_1	TRXB	-
SAOUHSC_01500	YP_500018_1		-
SAOUHSC_01501	YP_500019_1	EBPS	ebpS	+		+	+
SAOUHSC_01502	YP_500020_1	RECQ	recQ2
SAOUHSC_01503	YP_500021_1	YPBB	-
SAOUHSC_01504	YP_500022_1	FER	fer				+
SAOUHSC_01505	YP_500023_1	RIBU	ribU				+	+
SAOUHSC_01507	YP_500024_1		-
SAOUHSC_01508	YP_500025_1		-		+
SAOUHSC_01510	YP_500026_1		-		+
SAOUHSC_01511	YP_500027_1		-		+
SAOUHSC_01512	YP_500028_1		-		+
SAOUHSC_01513	YP_500029_1				+
SAOUHSC_01514	YP_500030_1		-
SAOUHSC_01515	YP_500032_1
SAOUHSC_01516	YP_500033_1		-
SAOUHSC_01517	YP_500034_1		-
SAOUHSC_01518	YP_500035_1		-
SAOUHSC_01519	YP_500036_1		-
SAOUHSC_01520	YP_500037_1		-
SAOUHSC_01521	YP_500038_1		-
SAOUHSC_01522	YP_500039_1		-
SAOUHSC_01523	YP_500040_1	BL00870	-
SAOUHSC_01524	YP_500041_1		-
SAOUHSC_01525	YP_500042_1	BL03512
SAOUHSC_01526	YP_500043_1		-
SAOUHSC_01527	YP_500044_1		-
SAOUHSC_01528	YP_500045_1		-
SAOUHSC_01529	YP_500046_1		-
SAOUHSC_01530	YP_500047_1		-
SAOUHSC_01531	YP_500048_1		-
SAOUHSC_01532	YP_500049_1		-
SAOUHSC_01533	YP_500050_1		-
SAOUHSC_01535	YP_500051_1		-
SAOUHSC_01536	YP_500052_1		-
SAOUHSC_01537	YP_500053_1		-
SAOUHSC_01538	YP_500054_1	BL00882	-
SAOUHSC_01539	YP_500055_1		-
SAOUHSC_01540	YP_500056_1		-
SAOUHSC_01541	YP_500057_1
SAOUHSC_01542	YP_500058_1		-
SAOUHSC_01543	YP_500059_1		-
SAOUHSC_01544	YP_500060_1		-
SAOUHSC_01545	YP_500061_1		-
SAOUHSC_01546	YP_500062_1		-
SAOUHSC_01547	YP_500063_1		-
SAOUHSC_01548	YP_500064_1		-			+
SAOUHSC_01549	YP_500065_1
SAOUHSC_01550	YP_500066_1		-
SAOUHSC_01551	YP_500067_1		-
SAOUHSC_01552	YP_500068_1		dut
SAOUHSC_01553	YP_500069_1		-			+
SAOUHSC_01554			-
SAOUHSC_01555	YP_500071_1	CKL_1904	-
SAOUHSC_01556	YP_500072_1		-
SAOUHSC_01557	YP_500073_1		-
SAOUHSC_01558	YP_500074_1		-
SAOUHSC_01559	YP_500075_1		-
SAOUHSC_01560	YP_500076_1		-
SAOUHSC_01561	YP_500077_1
SAOUHSC_01562	YP_500078_1		-
SAOUHSC_01563	YP_500079_1		-
SAOUHSC_01565	YP_500080_1		-
SAOUHSC_01566	YP_500081_1		-
SAOUHSC_01567	YP_500082_1		-
SAOUHSC_01568	YP_500083_1		-
SAOUHSC_01569	YP_500084_1		-
SAOUHSC_01570	YP_500085_1		-
SAOUHSC_01571	YP_500086_1		-
SAOUHSC_01572	YP_500087_1		-
SAOUHSC_01573	YP_500088_1		-
SAOUHSC_01574	YP_500089_1		-
SAOUHSC_01575	YP_500091_1		-
SAOUHSC_01576	YP_500092_1		-
SAOUHSC_01577	YP_500093_1		-
SAOUHSC_01578	YP_500094_1		-
SAOUHSC_01579	YP_500095_1
SAOUHSC_01580	YP_500096_1		-
SAOUHSC_01582	YP_500097_1		int1
SAOUHSC_01583	YP_500098_1		-		+
SAOUHSC_01584	YP_500099_1		-		+
SAOUHSC_01585	YP_500100_1	RESE	srrB
SAOUHSC_01586	YP_500101_1	RESD	srrA
SAOUHSC_01587	YP_500102_1	RLUB	rluB
SAOUHSC_01588	YP_500103_1	SCPB	scpB				+
SAOUHSC_01589	YP_500104_1	SCPA	scpA				+	+
SAOUHSC_01590	YP_500105_1		-					+
SAOUHSC_01591	YP_500106_1	XERD	xerD
SAOUHSC_01592	YP_500107_1	FUR	fur				+
SAOUHSC_01593	YP_500108_1	NUDF	nudF
SAOUHSC_01594	YP_500109_1	YQKF	-
SAOUHSC_01595	YP_500110_1		-
SAOUHSC_01596	YP_500111_1	SP_0675	-
SAOUHSC_01597	YP_500112_1	PROC	proC
SAOUHSC_01598	YP_500113_1	RNZ	rnz				+	+
SAOUHSC_01599	YP_500114_1	ZWF	zwf				+
SAOUHSC_01600	YP_500115_1	GRAE	-
SAOUHSC_01601	YP_500116_1	AMY	malA
SAOUHSC_01602	YP_500117_1	MALR	malR
SAOUHSC_01603	YP_500118_1		-
SAOUHSC_01604	YP_500119_1		-
SAOUHSC_01605	YP_500120_1	GND	gnd				+
SAOUHSC_01606	YP_500121_1	YQJE	-
SAOUHSC_01607	YP_500122_1		-
SAOUHSC_01608	YP_500123_1		-
SAOUHSC_01609	YP_500124_1	YQJA	-
SAOUHSC_01610	YP_500125_1	YQIW	-
SAOUHSC_01611	YP_500126_1	BFMBB	bmfBB				+
SAOUHSC_01612	YP_500127_1	BFMBAB	bfmBAB				+
SAOUHSC_01613	YP_500128_1	BFMBAA	bfmBAA				+
SAOUHSC_01614	YP_500129_1	BFMBC	lpdA
SAOUHSC_01615	YP_500130_1	RECN	recN					+
SAOUHSC_01617	YP_500131_1	ARGR	argR
SAOUHSC_01618	YP_500132_1	ISPA	ispA				+
SAOUHSC_01619	YP_500133_1		xseB
SAOUHSC_01620	YP_500134_1	XSEA	xseA					+
SAOUHSC_01621	YP_500135_1	NUSB	nusB
SAOUHSC_01622	YP_500136_1		-
SAOUHSC_01623	YP_500137_1	ACCC	accC				+
SAOUHSC_01624	YP_500138_1	ACCB	accB				+
SAOUHSC_01625	YP_500139_1	EFP	efp				+	+
SAOUHSC_01626	YP_500140_1	PEPP	pepQ2
SAOUHSC_01627	YP_500141_1		-		+		+
SAOUHSC_01628	YP_500142_1		-					+
SAOUHSC_01629	YP_500143_1	LIPM	lipM
SAOUHSC_01630	YP_500144_1	YQHL	-
SAOUHSC_01632	YP_500145_1	GCVPB	gcvPB
SAOUHSC_01633	YP_500146_1	GCVPA	gcvPA
SAOUHSC_01634	YP_500147_1	GCVT	gcvT					+
SAOUHSC_01635	YP_500148_1	AROK	aroK				+
SAOUHSC_01636	YP_500149_1		-
SAOUHSC_01637			comGF
SAOUHSC_01638	YP_500151_1		comGE
SAOUHSC_01639	YP_500152_1	COMGD	comGD					+
SAOUHSC_01640	YP_500153_1	COMGC	comGC					+
SAOUHSC_01641	YP_500154_1	COMGB	comGB
SAOUHSC_01643	YP_500155_1	COMGA	comGA					+
SAOUHSC_01644	YP_500156_1	YQGX	-
SAOUHSC_01645	YP_500157_1	YQGV	-					+
SAOUHSC_01646	YP_500158_1	GLK	glk
SAOUHSC_01647	YP_500159_1		-					+
SAOUHSC_01650	YP_500162_1	FTHC	-					+
SAOUHSC_01651	YP_500163_1		rpmG
SAOUHSC_01652	YP_500164_1	PBP2B	pbp3
SAOUHSC_01653	YP_500165_1	SODA	sodA					+
SAOUHSC_01655	YP_500166_1	ZURR	zur
SAOUHSC_01656	YP_500167_1	ZURM	znuB
SAOUHSC_01657	YP_500168_1	ZURA	znuC				+
SAOUHSC_01658	YP_500169_1	NFO	nfo					+
SAOUHSC_01659	YP_500170_1	CSHB	cshB
SAOUHSC_01660	YP_500171_1	YQFO	-					+
SAOUHSC_01661	YP_500172_1	TRMK	trmK				+	+
SAOUHSC_01662	YP_500173_1	RPOD	sigA				+
SAOUHSC_01663	YP_500174_1	DNAG	dnaG				+	+
SAOUHSC_01664	YP_500175_1		-
SAOUHSC_01665	YP_500176_1	CCPN	ccpN
SAOUHSC_01666	YP_500177_1	GLYQS	glyS				+	+
SAOUHSC_01667	YP_500178_1	RECO	recO
SAOUHSC_01668			era				+
SAOUHSC_01669			-
SAOUHSC_01670	YP_500181_1	CDD	cdd					+
SAOUHSC_01671	YP_500182_1	DGKA	dgkA				+	+
SAOUHSC_01672	YP_500183_1	YBEY	ybeY				+	+
SAOUHSC_01673	YP_500184_1	PHOH	phoH					+
SAOUHSC_01675	YP_500185_1		-					+
SAOUHSC_01676	YP_500186_1	YQFA	-					+
SAOUHSC_01677	YP_500187_1	NFED	-					+
SAOUHSC_01678	YP_500188_1	RPSU	rpsU				+	+
SAOUHSC_01679	YP_500189_1	YQEV	mtaB
SAOUHSC_01680	YP_500190_1	RSME	rsmE					+
SAOUHSC_01681	YP_500191_1	PRMA	prmA
SAOUHSC_01682	YP_500192_1	DNAJ	dnaJ				+	+
SAOUHSC_01683	YP_500193_1	DNAK	dnaK				+
SAOUHSC_01684	YP_500194_1	GRPE	grpE				+	+
SAOUHSC_01685	YP_500195_1	HRCA	hrcA					+
SAOUHSC_01686	YP_500196_1	HEMN	hemN				+	+
SAOUHSC_01687	YP_500197_1		-		+
SAOUHSC_01688	YP_500198_1	LEPA	lepA
SAOUHSC_01689	YP_500199_1	RPST	rpsT				+	+
SAOUHSC_01690	YP_500200_1	HOLA	holA				+
SAOUHSC_01691	YP_500201_1	COMEC	comEC
SAOUHSC_01692	YP_500202_1	COMEB	comEB
SAOUHSC_01693	YP_500203_1	COMEA	comEA					+
SAOUHSC_01694	YP_500204_1	YQEM	-
SAOUHSC_01695	YP_500205_1	RSFS	rsfS					+
SAOUHSC_01696	YP_500206_1	YQEK	-					+
SAOUHSC_01697	YP_500207_1	NADD	nadD				+	+
SAOUHSC_01698	YP_500208_1	YQEI	-					+
SAOUHSC_01699	YP_500209_1	AROE	aroE				+	+
SAOUHSC_01700	YP_500210_1	YQEH	-				+	+
SAOUHSC_01701	YP_500211_1	YQEG	-				+
SAOUHSC_01702	YP_500212_1	MTNN	mtnN
SAOUHSC_01703			-
SAOUHSC_01704	YP_500214_1		-
SAOUHSC_01705	YP_500215_1		-
SAOUHSC_01706	YP_500216_1		-
SAOUHSC_01707	YP_500217_1	YCSG	-
SAOUHSC_01708	YP_500218_1	YCSF	-					+
SAOUHSC_01709	YP_500219_1		-
SAOUHSC_01710	YP_500220_1	ACCB	-
SAOUHSC_01711	YP_500221_1	KIPA	-
SAOUHSC_01712	YP_500222_1	KIPI	-
SAOUHSC_01714	YP_500223_1	GREA	greA				+	+
SAOUHSC_01715	YP_500224_1	UDK	udk					+
SAOUHSC_01716	YP_500225_1	YEGQ	-
SAOUHSC_01717	YP_500226_1	YRRN	-
SAOUHSC_01718	YP_500227_1	YRRM	-					+
SAOUHSC_01719	YP_500228_1		-					+
SAOUHSC_01720	YP_500229_1	RUVX	-				+	+
SAOUHSC_01721	YP_500230_1	YRZL	-				+	+
SAOUHSC_01722	YP_500231_1	ALAS	alaS				+
SAOUHSC_01723	YP_500232_1	RECD	recD2
SAOUHSC_01724	YP_500233_1		-
SAOUHSC_01727	YP_500236_1	ISCS	iscS				+
SAOUHSC_01728	YP_500237_1	YVBT	-
SAOUHSC_01729	YP_500238_1		-
SAOUHSC_01730	YP_500239_1		csbD
SAOUHSC_01733			-
SAOUHSC_01734			-
SAOUHSC_01735	YP_500243_1	HYPB	-
SAOUHSC_01736	YP_500244_1		-
SAOUHSC_01737	YP_500245_1	ASPS	aspS				+
SAOUHSC_01738	YP_500246_1	HISS	hisS				+
SAOUHSC_01739	YP_500247_1	LYTH	lytH				+	+
SAOUHSC_01741	YP_500248_1	DTD	dtd				+	+
SAOUHSC_01742	YP_500249_1	RELA	relA				+
SAOUHSC_01743	YP_500250_1	APT	apt
SAOUHSC_01744	YP_500251_1	RECJ	recJ
SAOUHSC_01746			secDF				+
SAOUHSC_01747	YP_500253_1	YAJC	yajC					+
SAOUHSC_01748	YP_500254_1	TGT	tgt
SAOUHSC_01749	YP_500255_1	QUEA	queA					+
SAOUHSC_01750	YP_500256_1	RUVB	ruvB				+
SAOUHSC_01751	YP_500257_1	RUVA	ruvA				+	+
SAOUHSC_01752	YP_500258_1	PHEB	thrR					+
SAOUHSC_01753	YP_500259_1	OBG	obgE				+
SAOUHSC_01755	YP_500260_1	RPMA	rpmA				+	+
SAOUHSC_01756	YP_500261_1		-				+	+
SAOUHSC_01757	YP_500262_1	RPLU	rplU				+
SAOUHSC_01758	YP_500263_1		mreD					+
SAOUHSC_01759	YP_500264_1	MREC	mreC					+
SAOUHSC_01760	YP_500265_1		-
SAOUHSC_01761a	YP_008530242_1							+
SAOUHSC_01761	YP_500266_1		-					+
SAOUHSC_01762	YP_500267_1		-
SAOUHSC_01763	YP_500268_1	RADC	radC
SAOUHSC_01764	YP_500269_1	COMC	comC					+
SAOUHSC_01765	YP_500270_1		-
SAOUHSC_01766	YP_500271_1	FOLC	folC				+
SAOUHSC_01767	YP_500272_1	VALS	valS				+
SAOUHSC_01768	YP_500273_1	TAG	tag
SAOUHSC_01769	YP_500274_1	YHJN	-
SAOUHSC_01770	YP_500275_1		-				+
SAOUHSC_01771	YP_500276_1	HEML	hemL
SAOUHSC_01772	YP_500277_1	HEMB	hemB					+
SAOUHSC_01773	YP_500278_1	HEMD	hemD					+
SAOUHSC_01774	YP_500279_1	HEMC	hemC
SAOUHSC_01775	YP_500280_1	HEMX	hemX					+
SAOUHSC_01776	YP_500281_1	HEMA	hemA
SAOUHSC_01777	YP_500282_1	ENGB	engB				+
SAOUHSC_01778	YP_500283_1	CLPX	clpX
SAOUHSC_01779	YP_500284_1	TIG	tig
SAOUHSC_01780	YP_500285_1		-			+
SAOUHSC_01781	YP_500286_1		-					+
SAOUHSC_01782	YP_500287_1		-				+	+
SAOUHSC_01783	YP_500288_1		-
SAOUHSC_01784	YP_500289_1	RPLT	rplT				+	+
SAOUHSC_01785	YP_500290_1	RPMI	rpmI				+	+
SAOUHSC_01786	YP_500291_1	INFC	infC				+
SAOUHSC_01787	YP_500292_1	LYSP	lysP				+
SAOUHSC_01788	YP_500293_1	THRS	thrS				+
SAOUHSC_01789	YP_500294_1		-			+
SAOUHSC_01791	YP_500295_1	DNAI	dnaI				+
SAOUHSC_01792	YP_500296_1	DNAB	dnaB				+
SAOUHSC_01793	YP_500297_1	NRDR	nrdR					+
SAOUHSC_01794	YP_500298_1	GAPB	gapB
SAOUHSC_01795	YP_500299_1	COAE	coaE				+
SAOUHSC_01796	YP_500300_1	MUTM	mutM					+
SAOUHSC_01797	YP_500301_1	POLA	polA
SAOUHSC_01798	YP_500302_1		-
SAOUHSC_01799	YP_500303_1	PHOR	phoR
SAOUHSC_01800	YP_500304_1	PHOP	phoP
SAOUHSC_01801	YP_500306_1	ICD	citC
SAOUHSC_01802	YP_500307_1		citZ					+
SAOUHSC_01803	YP_500308_1	CYCA	aapA
SAOUHSC_01806	YP_500311_1	PYK	pykA				+	+
SAOUHSC_01807	YP_500312_1	PFKA	pfkA				+	+
SAOUHSC_01808	YP_500313_1	ACCA	accA				+	+
SAOUHSC_01809	YP_500314_1	ACCD	accD				+
SAOUHSC_01810	YP_500315_1	MAEB	-
SAOUHSC_01811	YP_500316_1	DNAE	dnaE				+
SAOUHSC_01812	YP_500317_1	NRNA	-
SAOUHSC_01813	YP_500318_1	YTOI	-
SAOUHSC_01814	YP_500319_1		uspA2
SAOUHSC_01815	YP_500320_1	YTKL	-
SAOUHSC_01816	YP_500321_1	PEPQ	pepQ
SAOUHSC_01817	YP_500322_1		-
SAOUHSC_01818	YP_500323_1	ALD	ald2
SAOUHSC_01819	YP_500324_1	SP_1996	uspA1
SAOUHSC_01820	YP_500325_1	ACKA	ackA
SAOUHSC_01821	YP_500326_1	YTXK	-					+
SAOUHSC_01822	YP_500327_1	TPX	tpx
SAOUHSC_01823	YP_500328_1		-
SAOUHSC_01824	YP_500329_1	THII	thiI					+
SAOUHSC_01825	YP_500330_1	ISCS2	nifZ
SAOUHSC_01826	YP_500331_1		-
SAOUHSC_01827	YP_500332_1	EZRA	ezrA				+
SAOUHSC_01828	YP_500333_1	YTSP	-					+
SAOUHSC_01829	YP_500334_1	RPSD	rpsD				+	+
SAOUHSC_01830	YP_500336_1	GLPQ	-
SAOUHSC_01831	YP_500337_1	YMAD	-
SAOUHSC_01832	YP_500338_1	SGAA	-
SAOUHSC_01833	YP_500339_1	SERA	serA
SAOUHSC_01834	YP_500340_1		-
SAOUHSC_01835	YP_500341_1		-
SAOUHSC_01836	YP_500342_1	NAGE	ptaA
SAOUHSC_01837	YP_500343_1	PLSC	-				+
SAOUHSC_01838	YP_500344_1	HTRA	htrA1
SAOUHSC_01839	YP_500345_1	TYRS	tyrS				+
SAOUHSC_01840	YP_500346_1		sgtA
SAOUHSC_01841	YP_500347_1		-
SAOUHSC_01843	YP_500348_1		isdH
SAOUHSC_01844	YP_500349_1		-
SAOUHSC_01845	YP_500350_1	FHS	fhs
SAOUHSC_01846	YP_500351_1	ACSA	acsA
SAOUHSC_01847	YP_500352_1	ACUA	acuA
SAOUHSC_01849	YP_500353_1	ACUC	acuC
SAOUHSC_01850	YP_500354_1	CCPA	ccpA
SAOUHSC_01851	YP_500355_1		-
SAOUHSC_01852	YP_500356_1	AROA	aroA2				+	+
SAOUHSC_01853	YP_500357_1		-
SAOUHSC_01854	YP_500358_1		-
SAOUHSC_01855	YP_500359_1	YTXG	-
SAOUHSC_01856	YP_500360_1	MURC	murC				+
SAOUHSC_01857	YP_500361_1	FTSK	-
SAOUHSC_01858	YP_500362_1	YTPR	-
SAOUHSC_01859	YP_500363_1		-
SAOUHSC_01860	YP_500364_1	TRXA2	-
SAOUHSC_01861	YP_500365_1	PEPA	-
SAOUHSC_01863	YP_500366_1		-					+
SAOUHSC_01864	YP_500367_1	YTNP	-
SAOUHSC_01865	YP_500368_1	TRMB	trmB					+
SAOUHSC_01866	YP_500369_1	YTMP	-				+	+
SAOUHSC_01867	YP_500370_1	DAT	dat
SAOUHSC_01868	YP_500371_1	PEPV	-					+
SAOUHSC_01869	YP_500372_1		-					+
SAOUHSC_01870	YP_500373_1	RSUA	-
SAOUHSC_01871	YP_500374_1	SP_1529	-				+
SAOUHSC_01872	YP_500375_1	YTFP	-
SAOUHSC_01873	YP_500376_1	SASC	sasC
SAOUHSC_01874	YP_500377_1		-
SAOUHSC_01875	YP_500378_1	LEUS	leuS				+
SAOUHSC_01876	YP_500379_1	YTTB	-
SAOUHSC_01877	YP_500380_1	YTQA	-					+
SAOUHSC_01878	YP_500381_1	YTQB	-					+
SAOUHSC_01879	YP_500382_1		rot
SAOUHSC_01882	YP_500385_1		-
SAOUHSC_01883	YP_500386_1		-
SAOUHSC_01884	YP_500387_1	PUTA	putA
SAOUHSC_01886	YP_500388_1	RIBH	ribH					+
SAOUHSC_01887	YP_500389_1	RIBBA	ribA
SAOUHSC_01888	YP_500390_1	RIBE	ribB					+
SAOUHSC_01889	YP_500391_1	RIBD	ribD
SAOUHSC_01890	YP_500392_1		-
SAOUHSC_01891	YP_500393_1	ARSR	arsR
SAOUHSC_01893	YP_500394_1	ARSB	arsB
SAOUHSC_01894	YP_500395_1		arsC
SAOUHSC_01895	YP_500396_1	GAD	-
SAOUHSC_01896	YP_500397_1		-					+
SAOUHSC_01897	YP_500398_1	SIGS	sigS
SAOUHSC_01898	YP_500399_1	SIGS	comK2
SAOUHSC_01899	YP_500400_1		-
SAOUHSC_01900	YP_500401_1		spdA
SAOUHSC_01901	YP_500402_1	TAL	tal
SAOUHSC_01902	YP_500403_1		-
SAOUHSC_01903	YP_500404_1	CRCB2	crcB1
SAOUHSC_01904	YP_500405_1	CRCB1	crcB2
SAOUHSC_01907	YP_500408_1	YTBE	-
SAOUHSC_01908	YP_500409_1	BL01400	-				+
SAOUHSC_01909	YP_500410_1	METK	metK				+
SAOUHSC_01910	YP_500411_1	PCKA	pckA					+
SAOUHSC_01911	YP_500412_1		tnp2
SAOUHSC_01912	YP_500413_1		-					+
SAOUHSC_01913	YP_500414_1	YTKD	-
SAOUHSC_01914	YP_500415_1	YTJA	-					+
SAOUHSC_01915	YP_500416_1	MENC	menC				+
SAOUHSC_01916	YP_500417_1	MENE	menE				+
SAOUHSC_01917	YP_500418_1		-
SAOUHSC_01918	YP_500419_1		-
SAOUHSC_01919	YP_500420_1		-
SAOUHSC_01920	YP_500421_1		-
SAOUHSC_01921	YP_500422_1		-			+
SAOUHSC_01922	YP_500423_1		-
SAOUHSC_01923	YP_500424_1		-
SAOUHSC_01924	YP_500425_1		-		+
SAOUHSC_01925	YP_500426_1		-
SAOUHSC_01926	YP_500427_1		-
SAOUHSC_01927			-
SAOUHSC_01928	YP_500429_1		-				+
SAOUHSC_01929	YP_500430_1		-			+
SAOUHSC_01930	YP_500431_1		-		+		+
SAOUHSC_01931	YP_500432_1		-
SAOUHSC_01932	YP_500433_1	HSDS	hsdS2
SAOUHSC_01933	YP_500434_1	HSDM	hsdM2
SAOUHSC_01934	YP_500435_1		-
SAOUHSC_01935	YP_500436_1	SPLF	splF	+
SAOUHSC_01936	YP_500437_1	SPLE	splE	+
SAOUHSC_01937	YP_500438_1		-
SAOUHSC_01938	YP_500439_1	SPLD	splD	+
SAOUHSC_01939	YP_500440_1	SPLC	splC	+
SAOUHSC_01941	YP_500441_1	SPLB	splB	+
SAOUHSC_01942	YP_500442_1	SPLA	splA	+
SAOUHSC_01943			-
SAOUHSC_01944	YP_500444_1		-			+
SAOUHSC_01945	YP_500445_1		epiG			+
SAOUHSC_01947	YP_500446_1	SPAE	epiE
SAOUHSC_01948	YP_500447_1		epiF
SAOUHSC_01949	YP_500448_1		epiP
SAOUHSC_01950	YP_500449_1		epiD
SAOUHSC_01951	YP_500450_1		epiC
SAOUHSC_01952	YP_500451_1	SPAB	epiB
SAOUHSC_01953	YP_500452_1		epiA
SAOUHSC_01954	YP_500453_1	HLGB	lukD	+	+
SAOUHSC_01955	YP_500454_1	HLGB	lukE	+	+
SAOUHSC_01956	YP_500455_1		-
SAOUHSC_01957	YP_500456_1		-
SAOUHSC_01958	YP_500457_1		-
SAOUHSC_01959			-
SAOUHSC_01960	YP_500459_1	HEMG	hemY				+
SAOUHSC_01961	YP_500460_1	HEMH	hemH				+
SAOUHSC_01962	YP_500461_1	HEME	hemE				+	+
SAOUHSC_01963	YP_500462_1		-
SAOUHSC_01964	YP_500463_1	TRAP	traP
SAOUHSC_01966	YP_500464_1	ECSB	-
SAOUHSC_01967	YP_500465_1	ECSA	ecsA
SAOUHSC_01968	YP_500466_1	HIT	hit					+
SAOUHSC_01969	YP_500467_1		-					+
SAOUHSC_01971	YP_500468_1		-					+
SAOUHSC_01972	YP_500469_1		prsA					+
SAOUHSC_01973	YP_500470_1	CBF	cbf1					+
SAOUHSC_01974	YP_500471_1	YHAN	-
SAOUHSC_01975	YP_500472_1	YHAO	-
SAOUHSC_01976	YP_500473_1		-
SAOUHSC_01977	YP_500474_1	YHEA	-					+
SAOUHSC_01978	YP_500475_1		-					+
SAOUHSC_01979	YP_500476_1	BL00170	-				+	+
SAOUHSC_01980	YP_500477_1	YHCZ	airR
SAOUHSC_01981	YP_500478_1		airS
SAOUHSC_01982	YP_500479_1	RLUA	-
SAOUHSC_01983	YP_500480_1	FUMC	fumC
SAOUHSC_01984	YP_500481_1		-
SAOUHSC_01985	YP_500482_1		-		+
SAOUHSC_01986	YP_500483_1		-
SAOUHSC_01987	YP_500484_1		-
SAOUHSC_01988	YP_500485_1	CSPR	cspR
SAOUHSC_01989	YP_500486_1	QUEG	queG
SAOUHSC_01990	YP_500487_1	GLNQ	glnQ
SAOUHSC_01991	YP_500488_1	ARPJ	-
SAOUHSC_01992	YP_500489_1	PFOR	-
SAOUHSC_01997	YP_500494_1	PERR	perR
SAOUHSC_01998	YP_500495_1	PDXB	-
SAOUHSC_01999	YP_500496_1	BCP	-
SAOUHSC_02000			gsaB
SAOUHSC_02001	YP_500498_1	YGAE	-
SAOUHSC_02002	YP_500499_1		-
SAOUHSC_02003	YP_500500_1	YGAD	-
SAOUHSC_02004	YP_500501_1	YGAC	-
SAOUHSC_02005	YP_500502_1	MUTY	mutY
SAOUHSC_02006	YP_500503_1	YFHP	-					+
SAOUHSC_02007			-
SAOUHSC_02008	YP_500505_1		-
SAOUHSC_02009	YP_500506_1		-
SAOUHSC_02010	YP_500507_1		-					+
SAOUHSC_02011	YP_500508_1	RECX	recX
SAOUHSC_02012	YP_500509_1	MGT	sgtB
SAOUHSC_02013	YP_500510_1	YRAA	-
SAOUHSC_02014	YP_500511_1		-
SAOUHSC_02015	YP_500512_1		-
SAOUHSC_02016	YP_500513_1		-		+
SAOUHSC_02017	YP_500514_1		-
SAOUHSC_02018	YP_500515_1		-
SAOUHSC_02019	YP_500516_1
SAOUHSC_02020	YP_500517_1		-
SAOUHSC_02021	YP_500518_1		-
SAOUHSC_02022	YP_500519_1		-
SAOUHSC_02023	YP_500520_1		-
SAOUHSC_02025	YP_500521_1		-
SAOUHSC_02026	YP_500522_1		-
SAOUHSC_02027	YP_500523_1		-
SAOUHSC_02028	YP_500524_1		-
SAOUHSC_02029	YP_500525_1
SAOUHSC_02030	YP_500526_1		-
SAOUHSC_02031	YP_500527_1		-
SAOUHSC_02033	YP_500528_1	LGAS_0619	-
SAOUHSC_02034	YP_500529_1		-
SAOUHSC_02035	YP_500530_1		-
SAOUHSC_02036	YP_500531_1		-
SAOUHSC_02037	YP_500532_1		-
SAOUHSC_02038	YP_500533_1		-
SAOUHSC_02040	YP_500534_1		-
SAOUHSC_02041	YP_500535_1		-
SAOUHSC_02042	YP_500536_1		-
SAOUHSC_02043	YP_500537_1	BL00977	-
SAOUHSC_02044	YP_500538_1		-
SAOUHSC_02046	YP_500539_1		-
SAOUHSC_02047	YP_500540_1		-
SAOUHSC_02048	YP_500541_1	BL00983	-
SAOUHSC_02049	YP_500542_1	BL00759	-
SAOUHSC_02050	YP_500543_1		-
SAOUHSC_02051	YP_500544_1		rinA
SAOUHSC_02052	YP_500545_1		-
SAOUHSC_02053	YP_500546_1		-
SAOUHSC_02054	YP_500547_1		-
SAOUHSC_02055	YP_500548_1		-
SAOUHSC_02056	YP_500549_1		-
SAOUHSC_02057	YP_500550_1	DUT	-
SAOUHSC_02058	YP_500551_1		-
SAOUHSC_02059	YP_500552_1					+
SAOUHSC_02060	YP_500553_1		-
SAOUHSC_02061	YP_500554_1		-
SAOUHSC_02062	YP_500555_1		-
SAOUHSC_02063	YP_500556_1		-
SAOUHSC_02064	YP_500557_1	CKL_1885	-
SAOUHSC_02065	YP_500558_1		-
SAOUHSC_02066	YP_500559_1		-
SAOUHSC_02067	YP_500560_1		-
SAOUHSC_02068	YP_500561_1
SAOUHSC_02069	YP_500562_1	CKL_1893
SAOUHSC_02070	YP_500563_1
SAOUHSC_02071	YP_500564_1		-
SAOUHSC_02072	YP_500565_1		-		+
SAOUHSC_02073	YP_500566_1	BL03490	-
SAOUHSC_02074	YP_500567_1
SAOUHSC_02076	YP_500569_1		-
SAOUHSC_02077			-
SAOUHSC_02078	YP_500571_1
SAOUHSC_02079	YP_500572_1		-
SAOUHSC_02080	YP_500573_1		-
SAOUHSC_02081	YP_500574_1		-
SAOUHSC_02083	YP_500575_1		-
SAOUHSC_02084	YP_500576_1		-
SAOUHSC_02085	YP_500577_1		-
SAOUHSC_02086	YP_500578_1		-
SAOUHSC_02087	YP_500579_1		-
SAOUHSC_02088	YP_500580_1		-
SAOUHSC_02089	YP_500581_1		int2
SAOUHSC_02090	YP_500582_1	YFKA	-
SAOUHSC_02091	YP_500583_1	YKHA	-
SAOUHSC_02092	YP_500584_1	PEPS	ampS					+
SAOUHSC_02093	YP_500585_1		-					+
SAOUHSC_02095	YP_500586_1	PTPA	ptpA
SAOUHSC_02096	YP_500587_1		-					+
SAOUHSC_02097	YP_500588_1		-					+
SAOUHSC_02098	YP_500589_1	VRAR	vraR
SAOUHSC_02099	YP_500590_1	VRAS	vraS
SAOUHSC_02100	YP_500591_1	YVQF	vraT
SAOUHSC_02101	YP_500592_1		vraU					+
SAOUHSC_02102	YP_500593_1	MAP	map				+
SAOUHSC_02103	YP_500595_1		-
SAOUHSC_02104	YP_500596_1		-
SAOUHSC_02105	YP_500597_1		-
SAOUHSC_02106	YP_500598_1	COBQ	gatD				+
SAOUHSC_02107	YP_500599_1	MURE	murT				+	+
SAOUHSC_02108	YP_500600_1	FTNA	ftnA
SAOUHSC_02109	YP_500601_1		-
SAOUHSC_02110	YP_500602_1	DNAQ	-
SAOUHSC_02111	YP_500603_1	DINB	dinP
SAOUHSC_02112	YP_500604_1		-
SAOUHSC_02113	YP_500605_1	RUMA	rumA
SAOUHSC_02114	YP_500606_1	DAGK	dgkB				+
SAOUHSC_02115	YP_500607_1		-
SAOUHSC_02116	YP_500608_1	GATB	gatB				+	+
SAOUHSC_02117	YP_500609_1	GATA	gatA				+
SAOUHSC_02118	YP_500610_1	GATC	gatC				+	+
SAOUHSC_02119	YP_500611_1	PUTP	putP
SAOUHSC_02121	YP_500612_1	CAMS	-					+
SAOUHSC_02122	YP_500613_1	LIGA	ligA				+	+
SAOUHSC_02123	YP_500614_1	PCRA	pcrA				+
SAOUHSC_02124	YP_500615_1	PCRB	pcrB					+
SAOUHSC_02125	YP_500616_1	YERC	hisR					+
SAOUHSC_02126	YP_500617_1	PURB	purB				+
SAOUHSC_02127	YP_500618_1	SSPP	-
SAOUHSC_02129	YP_500619_1		-
SAOUHSC_02130	YP_500620_1		-					+
SAOUHSC_02131	YP_500621_1		-
SAOUHSC_02132	YP_500622_1	NADE	nadE				+	+
SAOUHSC_02133			-				+	+
SAOUHSC_02134	YP_500624_1	NOS	nos					+
SAOUHSC_02135	YP_500625_1	PHEA	pheA				+	+
SAOUHSC_02136	YP_500626_1		-
SAOUHSC_02137	YP_500627_1	SDCS	sdcS
SAOUHSC_02138	YP_500628_1		-
SAOUHSC_02139	YP_500629_1	PNCA	pncA
SAOUHSC_02140	YP_500630_1	PPAC	ppaC				+	+
SAOUHSC_02141	YP_500631_1		-
SAOUHSC_02142	YP_500632_1	ALDH	aldH
SAOUHSC_02143	YP_500633_1	YKGB	-
SAOUHSC_02144	YP_500634_1	BL00800	-
SAOUHSC_02145	YP_500635_1		-
SAOUHSC_02146	YP_500636_1		-
SAOUHSC_02147	YP_500637_1		-
SAOUHSC_02148	YP_500638_1	SP_0099	-
SAOUHSC_02149	YP_500639_1		-
SAOUHSC_02150	YP_500640_1		-
SAOUHSC_02151	YP_500641_1		pmtD				+
SAOUHSC_02152	YP_500642_1	SP_1426	pmtC				+
SAOUHSC_02153	YP_500643_1		pmtB
SAOUHSC_02154	YP_500644_1	BCRA	pmtA
SAOUHSC_02155	YP_500645_1	BL02724	pmtR
SAOUHSC_02156	YP_500646_1		-
SAOUHSC_02157	YP_500647_1		-
SAOUHSC_02158	YP_500648_1		-
SAOUHSC_02160	YP_500649_1		map_2		+
SAOUHSC_02161	YP_500650_1		eap/map	+	+
SAOUHSC_02163			hlb-1	+
SAOUHSC_02164	YP_500652_1		-
SAOUHSC_02165			-
SAOUHSC_02166	YP_500654_1		-			+
SAOUHSC_02167	YP_500655_1		scn	+	+
SAOUHSC_02169	YP_500656_1		chp	+
SAOUHSC_02170	YP_500657_1		-
SAOUHSC_02171	YP_500658_1	SAK	sak	+
SAOUHSC_02173	YP_500659_1	LYTA	ami
SAOUHSC_02174	YP_500660_1	HOL	-
SAOUHSC_02175	YP_500661_1		-
SAOUHSC_02176	YP_500662_1		-
SAOUHSC_02177	YP_500663_1		-
[truncated: 841 more rows]
