# Supplementary material for: An evolutionary path to altered cofactor specificity in a metalloenzyme
Source: Nat Commun. 2020 Jun 1;11:2738. doi: 10.1038/s41467-020-16478-0 (PMC7264356; doi:10.1038/s41467-020-16478-0)
Supplement: Supplementary file 9 — Supplementary Data 6 [file 41467_2020_16478_MOESM9_ESM.xlsx]

## Sheet: MN_FE_heatmap_table
ID	Network_ID	NCBI_ID	species	Gene_name	pan_gene_symbol	EggNOG	EggNOG_mapping	product	description	PFAM_description	effector	PSORTb	LocateP	SignalP	transmembrane_helices	protein_RefSeq	NCBI_name
p10397	3086	YP_500902_1	Saureus_NCTC8325	ORR	-		amino acid racemase	hypothetical protein	hypothetical protein	Alanine racemase, N-terminal domain		Cytoplasmic	Intracellular	no predicted signal peptide	0	YP_500902	hypothetical protein SAOUHSC_02433 [Staphylococcus aureus subsp_ aureus NCTC 8325]
p12762	3086	WP_000951636_1	Saureus_Newman	ORR	-		amino acid racemase	alanine racemase	alanine racemase	Alanine racemase, N-terminal domain		Cytoplasmic		no predicted signal peptide	0	WP_000951636	MULTISPECIES: alanine racemase [Staphylococcus]
p15641	3086	WP_000951636_1	Saureus_USA300_FPR3757	ORR	-		amino acid racemase	alanine racemase	alanine racemase	Alanine racemase, N-terminal domain		Cytoplasmic		no predicted signal peptide	0	WP_000951636	MULTISPECIES: alanine racemase [Staphylococcus]
p1713	3086	WP_000951648_1	Sargenteus_MSHR1132	ORR			amino acid racemase										MULTISPECIES: alanine/ornithine racemase family PLP-dependent enzyme [Staphylococcus]
p18479	3086	WP_000951636_1	Saureus_USA300LV_CA12	ORR	-		amino acid racemase	alanine racemase	alanine racemase	Alanine racemase, N-terminal domain		Cytoplasmic		no predicted signal peptide	0	WP_000951636	MULTISPECIES: alanine racemase [Staphylococcus]
p21205	3086	WP_047796550_1	Scapitis_AYP1020	ORR			amino acid racemase										alanine racemase [Staphylococcus capitis]
p24175	3086	WP_083195462_1	Scarnosus_SK13	ORR			amino acid racemase										alanine racemase [Staphylococcus carnosus]
p25350	3086	WP_037574703_1	Schromogenes_MU970	ORR			amino acid racemase										alanine racemase [Staphylococcus chromogenes]
p27550	3086	AQM41439_1	Scohnii_SNUDS2	ORR			amino acid racemase										alanine racemase [Staphylococcus cohnii]
p30034	3086	NP_765324_1	Sepidermidis_ATCC12228	ORR			amino acid racemase										hypothetical protein SE1769 [Staphylococcus epidermidis ATCC 12228]
p32529	3086	WP_065338498_1	Sequorum_C2014	ORR			amino acid racemase										alanine/ornithine racemase family PLP-dependent enzyme [Staphylococcus equorum]
p34095	3086	WP_011275174_1	Shaemolyticus_JCSC1435	ORR			amino acid racemase										MULTISPECIES: alanine/ornithine racemase family PLP-dependent enzyme [Staphylococcus]
p40040	3086	WP_052257867_1	Shyicus	ORR			amino acid racemase										alanine racemase [Staphylococcus hyicus]
p41182	3086	WP_019168332_1	Sintermedius_NCTC11048	ORR			amino acid racemase										amino-acid racemase [Staphylococcus intermedius]
p4299	3086	WP_000951636_1	Saureus_COL	ORR	-		amino acid racemase	alanine racemase	alanine racemase	Alanine racemase, N-terminal domain		Cytoplasmic		no predicted signal peptide	0	WP_000951636	MULTISPECIES: alanine racemase [Staphylococcus]
p46934	3086	WP_009384842_1	Smassiliensis_CCUG55927	ORR			amino acid racemase										hypothetical protein [Staphylococcus massiliensis]
p49252	3086	WP_044361520_1	Smicroti	ORR			amino acid racemase										alanine racemase [Staphylococcus microti]
p50860	3086	WP_015729484_1	Spseudintermedius_NA45	ORR			amino acid racemase										hypothetical protein [Staphylococcus pseudintermedius]
p53021	3086	WP_011302623_1	Ssaprophyticus_ATCC15305	ORR			amino acid racemase										MULTISPECIES: alanine/ornithine racemase family PLP-dependent enzyme [Staphylococcus]
p55248	3086	WP_050330308_1	Sschleiferi_2317_03	ORR			amino acid racemase										alanine racemase [Staphylococcus schleiferi]
p60739	3086	WP_002464374_1	Ssimiae_NCTC3000	ORR			amino acid racemase										alanine/ornithine racemase family PLP-dependent enzyme [Staphylococcus simiae]
p61839	3086	WP_002479515_1	Ssimulans_FDA_ARGOS_383	ORR			amino acid racemase										MULTISPECIES: hypothetical protein [Staphylococcus]
p67748	3086	WP_002466487_1	Swarneri_SG1	ORR			amino acid racemase										MULTISPECIES: alanine racemase [Staphylococcus]
p70414	3086	WP_029378541_1	Sxylosus_HKUOPL8	ORR			amino acid racemase										alanine/ornithine racemase family PLP-dependent enzyme [Staphylococcus xylosus]
p7134	3086	WP_000951624_1	Saureus_MU50	ORR			amino acid racemase										MULTISPECIES: alanine racemase [Staphylococcus]
p10398	2661	YP_500903_1	Saureus_NCTC8325		-		Siderophore biosynthesis protein	hypothetical protein	hypothetical protein	IucA / IucC family		Cytoplasmic	Intracellular	no predicted signal peptide	0	YP_500903	hypothetical protein SAOUHSC_02434 [Staphylococcus aureus subsp_ aureus NCTC 8325]
p10400	2661	YP_500905_1	Saureus_NCTC8325		-		Siderophore biosynthesis protein	hypothetical protein	hypothetical protein	IucA / IucC family		Cytoplasmic	Intracellular	no predicted signal peptide	0	YP_500905	hypothetical protein SAOUHSC_02436 [Staphylococcus aureus subsp_ aureus NCTC 8325]
p11566	2661	WP_000262640_1	Saureus_Newman		-		Siderophore biosynthesis protein	IucA/IucC family siderophore biosynthesis protein	IucA/IucC family siderophore biosynthesis protein	IucA / IucC family		Cytoplasmic		no predicted signal peptide	0	WP_000262640	MULTISPECIES: IucA/IucC family siderophore biosynthesis protein [Staphylococcus]
p12985	2661	WP_001052566_1	Saureus_Newman		-		Siderophore biosynthesis protein	IucA/IucC family siderophore biosynthesis protein	IucA/IucC family siderophore biosynthesis protein	IucA / IucC family		Cytoplasmic		no predicted signal peptide	0	WP_001052566	MULTISPECIES: IucA/IucC family siderophore biosynthesis protein [Staphylococcus]
p13223	2661	WP_001179384_1	Saureus_Newman	SBNC	sbnC		Siderophore biosynthesis protein	IucA/IucC family siderophore biosynthesis protein	IucA/IucC family siderophore biosynthesis protein	IucA / IucC family		Cytoplasmic Membrane		no predicted signal peptide	0	WP_001179384	MULTISPECIES: IucA/IucC family siderophore biosynthesis protein [Staphylococcus]
p13224	2661	WP_001179888_1	Saureus_Newman	RHBC	sbnE		Siderophore biosynthesis protein	IucA/IucC family siderophore biosynthesis protein	IucA/IucC family siderophore biosynthesis protein	IucA / IucC family		Cytoplasmic		no predicted signal peptide	0	WP_001179888	MULTISPECIES: IucA/IucC family siderophore biosynthesis protein [Staphylococcus]
p13670	2661	WP_001795559_1	Saureus_Newman	RHBF	sbnF		Siderophore biosynthesis protein	IucA/IucC family siderophore biosynthesis protein	IucA/IucC family siderophore biosynthesis protein	IucA / IucC family		Cytoplasmic		no predicted signal peptide	0	WP_001795559	MULTISPECIES: IucA/IucC family siderophore biosynthesis protein [Staphylococcus]
p14427	2661	WP_000262640_1	Saureus_USA300_FPR3757		-		Siderophore biosynthesis protein	IucA/IucC family siderophore biosynthesis protein	IucA/IucC family siderophore biosynthesis protein	IucA / IucC family		Cytoplasmic		no predicted signal peptide	0	WP_000262640	MULTISPECIES: IucA/IucC family siderophore biosynthesis protein [Staphylococcus]
p15871	2661	WP_001052566_1	Saureus_USA300_FPR3757		-		Siderophore biosynthesis protein	IucA/IucC family siderophore biosynthesis protein	IucA/IucC family siderophore biosynthesis protein	IucA / IucC family		Cytoplasmic		no predicted signal peptide	0	WP_001052566	MULTISPECIES: IucA/IucC family siderophore biosynthesis protein [Staphylococcus]
p16111	2661	WP_001179384_1	Saureus_USA300_FPR3757	SBNC	sbnC		Siderophore biosynthesis protein	IucA/IucC family siderophore biosynthesis protein	IucA/IucC family siderophore biosynthesis protein	IucA / IucC family		Cytoplasmic Membrane		no predicted signal peptide	0	WP_001179384	MULTISPECIES: IucA/IucC family siderophore biosynthesis protein [Staphylococcus]
p16112	2661	WP_001179888_1	Saureus_USA300_FPR3757	RHBC	sbnE		Siderophore biosynthesis protein	IucA/IucC family siderophore biosynthesis protein	IucA/IucC family siderophore biosynthesis protein	IucA / IucC family		Cytoplasmic		no predicted signal peptide	0	WP_001179888	MULTISPECIES: IucA/IucC family siderophore biosynthesis protein [Staphylococcus]
p16580	2661	WP_001795559_1	Saureus_USA300_FPR3757	RHBF	sbnF		Siderophore biosynthesis protein	IucA/IucC family siderophore biosynthesis protein	IucA/IucC family siderophore biosynthesis protein	IucA / IucC family		Cytoplasmic		no predicted signal peptide	0	WP_001795559	MULTISPECIES: IucA/IucC family siderophore biosynthesis protein [Staphylococcus]
p18700	2661	WP_001052566_1	Saureus_USA300LV_CA12		-		Siderophore biosynthesis protein	IucA/IucC family siderophore biosynthesis protein	IucA/IucC family siderophore biosynthesis protein	IucA / IucC family		Cytoplasmic		no predicted signal peptide	0	WP_001052566	MULTISPECIES: IucA/IucC family siderophore biosynthesis protein [Staphylococcus]
p18933	2661	WP_001179383_1	Saureus_USA300LV_CA12	SBNC			Siderophore biosynthesis protein										IucA/IucC family siderophore biosynthesis protein [Staphylococcus aureus]
p18934	2661	WP_001179888_1	Saureus_USA300LV_CA12	RHBC	sbnE		Siderophore biosynthesis protein	IucA/IucC family siderophore biosynthesis protein	IucA/IucC family siderophore biosynthesis protein	IucA / IucC family		Cytoplasmic		no predicted signal peptide	0	WP_001179888	MULTISPECIES: IucA/IucC family siderophore biosynthesis protein [Staphylococcus]
p1897	2661	WP_001049829_1	Sargenteus_MSHR1132				Siderophore biosynthesis protein										IucA/IucC family siderophore biosynthesis protein [Staphylococcus argenteus]
p19391	2661	WP_001795559_1	Saureus_USA300LV_CA12	RHBF	sbnF		Siderophore biosynthesis protein	IucA/IucC family siderophore biosynthesis protein	IucA/IucC family siderophore biosynthesis protein	IucA / IucC family		Cytoplasmic		no predicted signal peptide	0	WP_001795559	MULTISPECIES: IucA/IucC family siderophore biosynthesis protein [Staphylococcus]
p19534	2661	WP_048537787_1	Saureus_USA300LV_CA12				Siderophore biosynthesis protein										IucA/IucC family siderophore biosynthesis protein [Staphylococcus aureus]
p21206	2661	WP_047796551_1	Scapitis_AYP1020				Siderophore biosynthesis protein										siderophore synthetase [Staphylococcus capitis]
p21208	2661	WP_047796553_1	Scapitis_AYP1020				Siderophore biosynthesis protein										sialic acid synthase [Staphylococcus capitis]
p2129	2661	WP_001179902_1	Sargenteus_MSHR1132	RHBC			Siderophore biosynthesis protein										IucA/IucC family siderophore biosynthesis protein [Staphylococcus argenteus]
p23324	2661	WP_065865225_1	Scarnosus_SK13				Siderophore biosynthesis protein										sialic acid synthase [Staphylococcus carnosus]
p23325	2661	WP_065865226_1	Scarnosus_SK13				Siderophore biosynthesis protein										siderophore synthetase [Staphylococcus carnosus]
p2504	2661	WP_096001294_1	Sargenteus_MSHR1132	RHBF			Siderophore biosynthesis protein										IucA/IucC family siderophore biosynthesis protein [Staphylococcus argenteus]
p25351	2661	WP_037574705_1	Schromogenes_MU970				Siderophore biosynthesis protein										siderophore synthetase [Staphylococcus chromogenes]
p25353	2661	WP_037574711_1	Schromogenes_MU970				Siderophore biosynthesis protein										sialic acid synthase [Staphylococcus chromogenes]
p27548	2661	AQM41437_1	Scohnii_SNUDS2				IucA / IucC family										sialic acid synthase [Staphylococcus cohnii]
p27549	2661	AQM41438_1	Scohnii_SNUDS2				Siderophore biosynthesis protein										siderophore synthetase [Staphylococcus cohnii]
p30035	2661	NP_765325_1	Sepidermidis_ATCC12228				Siderophore biosynthesis protein										hypothetical protein SE1770 [Staphylococcus epidermidis ATCC 12228]
p30037	2661	NP_765327_1	Sepidermidis_ATCC12228				Siderophore biosynthesis protein										hypothetical protein SE1772 [Staphylococcus epidermidis ATCC 12228]
p3159	2661	WP_000262640_1	Saureus_COL		-		Siderophore biosynthesis protein	IucA/IucC family siderophore biosynthesis protein	IucA/IucC family siderophore biosynthesis protein	IucA / IucC family		Cytoplasmic		no predicted signal peptide	0	WP_000262640	MULTISPECIES: IucA/IucC family siderophore biosynthesis protein [Staphylococcus]
p32530	2661	WP_065338499_1	Sequorum_C2014				Siderophore biosynthesis protein										siderophore synthetase [Staphylococcus equorum]
p32531	2661	WP_065338500_1	Sequorum_C2014				IucA / IucC family										sialic acid synthase [Staphylococcus equorum]
p33041	2661	WP_065339027_1	Sequorum_C2014	RHBF			Siderophore biosynthesis protein										IucA/IucC family siderophore biosynthesis protein [Staphylococcus equorum]
p33042	2661	WP_065339028_1	Sequorum_C2014	RHBC			Siderophore biosynthesis protein										siderophore biosynthesis protein SbnE [Staphylococcus equorum]
p33044	2661	WP_065339030_1	Sequorum_C2014	SBNC			Siderophore biosynthesis protein										siderophore biosynthesis protein SbnC [Staphylococcus equorum]
p34092	2661	WP_011275171_1	Shaemolyticus_JCSC1435				IucA IucC family protein										MULTISPECIES: IucA/IucC family siderophore biosynthesis protein [Staphylococcus]
p34094	2661	WP_011275173_1	Shaemolyticus_JCSC1435				IucA / IucC family										MULTISPECIES: siderophore synthetase [Staphylococcus]
p37508	2661	WP_087436905_1	Shominis_K1				Siderophore biosynthesis protein										sialic acid synthase [Staphylococcus hominis]
p37509	2661	WP_087436906_1	Shominis_K1				Siderophore biosynthesis protein										siderophore synthetase [Staphylococcus hominis]
p38007	2661	WP_039643502_1	Shyicus	SBNC			Siderophore biosynthesis protein										siderophore biosynthesis protein SbnC [Staphylococcus hyicus]
p38009	2661	WP_039643506_1	Shyicus	RHBF			Siderophore biosynthesis protein										siderophore biosynthesis protein SbnF [Staphylococcus hyicus]
p38489	2661	WP_039644513_1	Shyicus				Siderophore biosynthesis protein										sialic acid synthase [Staphylococcus hyicus]
p38491	2661	WP_039644517_1	Shyicus				Siderophore biosynthesis protein										siderophore synthetase [Staphylococcus hyicus]
p39888	2661	WP_039647408_1	Shyicus	RHBC			Siderophore biosynthesis protein										siderophore biosynthesis protein SbnE [Staphylococcus hyicus]
p41179	2661	WP_019168329_1	Sintermedius_NCTC11048				Siderophore biosynthesis protein										sialic acid synthase [Staphylococcus intermedius]
p41181	2661	WP_019168331_1	Sintermedius_NCTC11048				Siderophore biosynthesis protein										siderophore synthetase [Staphylococcus intermedius]
p41570	2661	WP_019168768_1	Sintermedius_NCTC11048	RHBF			Siderophore biosynthesis protein										staphyloferrin B biosynthesis protein SbnF [Staphylococcus intermedius]
p41571	2661	WP_019168769_1	Sintermedius_NCTC11048	RHBC			Siderophore biosynthesis protein										siderophore biosynthesis protein SbnE [Staphylococcus intermedius]
p41573	2661	WP_019168771_1	Sintermedius_NCTC11048	SBNC			Siderophore biosynthesis protein										staphyloferrin B biosynthesis protein SbnC [Staphylococcus intermedius]
p4521	2661	WP_001052566_1	Saureus_COL		-		Siderophore biosynthesis protein	IucA/IucC family siderophore biosynthesis protein	IucA/IucC family siderophore biosynthesis protein	IucA / IucC family		Cytoplasmic		no predicted signal peptide	0	WP_001052566	MULTISPECIES: IucA/IucC family siderophore biosynthesis protein [Staphylococcus]
p46935	2661	WP_009384844_1	Smassiliensis_CCUG55927				Siderophore biosynthesis protein										IucA/IucC family siderophore biosynthesis protein [Staphylococcus massiliensis]
p46937	2661	WP_009384847_1	Smassiliensis_CCUG55927				Siderophore biosynthesis protein										IucA/IucC family siderophore biosynthesis protein [Staphylococcus massiliensis]
p4758	2661	WP_001179384_1	Saureus_COL	SBNC	sbnC		Siderophore biosynthesis protein	IucA/IucC family siderophore biosynthesis protein	IucA/IucC family siderophore biosynthesis protein	IucA / IucC family		Cytoplasmic Membrane		no predicted signal peptide	0	WP_001179384	MULTISPECIES: IucA/IucC family siderophore biosynthesis protein [Staphylococcus]
p4759	2661	WP_001179888_1	Saureus_COL	RHBC	sbnE		Siderophore biosynthesis protein	IucA/IucC family siderophore biosynthesis protein	IucA/IucC family siderophore biosynthesis protein	IucA / IucC family		Cytoplasmic		no predicted signal peptide	0	WP_001179888	MULTISPECIES: IucA/IucC family siderophore biosynthesis protein [Staphylococcus]
p49249	2661	WP_044361516_1	Smicroti				Siderophore biosynthesis protein										sialic acid synthase [Staphylococcus microti]
p49251	2661	WP_044361519_1	Smicroti				Siderophore biosynthesis protein										siderophore synthetase [Staphylococcus microti]
p51437	2661	WP_065354095_1	Spseudintermedius_NA45				Siderophore biosynthesis protein										sialic acid synthase [Staphylococcus pseudintermedius]
p51438	2661	WP_065354096_1	Spseudintermedius_NA45				Siderophore biosynthesis protein										siderophore synthetase [Staphylococcus pseudintermedius]
p51874	2661	WP_065354547_1	Spseudintermedius_NA45	RHBF			Siderophore biosynthesis protein										IucA/IucC family siderophore biosynthesis protein [Staphylococcus pseudintermedius]
p51875	2661	WP_065354549_1	Spseudintermedius_NA45	SBNC			Siderophore biosynthesis protein										siderophore biosynthesis protein SbnC [Staphylococcus pseudintermedius]
p5197	2661	WP_001795559_1	Saureus_COL	RHBF	sbnF		Siderophore biosynthesis protein	IucA/IucC family siderophore biosynthesis protein	IucA/IucC family siderophore biosynthesis protein	IucA / IucC family		Cytoplasmic		no predicted signal peptide	0	WP_001795559	MULTISPECIES: IucA/IucC family siderophore biosynthesis protein [Staphylococcus]
p53018	2661	WP_011302620_1	Ssaprophyticus_ATCC15305				IucA / IucC family										IucA/IucC family siderophore biosynthesis protein [Staphylococcus saprophyticus]
p53020	2661	WP_011302622_1	Ssaprophyticus_ATCC15305				Siderophore biosynthesis protein										siderophore synthetase [Staphylococcus saprophyticus]
p54784	2661	WP_050329669_1	Sschleiferi_2317_03	RHBC			Siderophore biosynthesis protein										siderophore biosynthesis protein SbnE [Staphylococcus schleiferi]
p55245	2661	WP_050330303_1	Sschleiferi_2317_03				Siderophore biosynthesis protein										sialic acid synthase [Staphylococcus schleiferi]
p55247	2661	WP_050330307_1	Sschleiferi_2317_03				Siderophore biosynthesis protein										siderophore synthetase [Staphylococcus schleiferi]
p56600	2661	WP_050331913_1	Sschleiferi_2317_03	RHBF			Siderophore biosynthesis protein										siderophore biosynthesis protein SbnF [Staphylococcus schleiferi]
p56688	2661	WP_082165696_1	Sschleiferi_2317_03	SBNC			Siderophore biosynthesis protein										siderophore biosynthesis protein SbnC [Staphylococcus schleiferi]
p577	2661	WP_000262653_1	Sargenteus_MSHR1132				Siderophore biosynthesis protein										siderophore synthetase [Staphylococcus argenteus]
p58048	2661	WP_058591936_1	Ssciuri_FDA_ARGOS_285				Siderophore biosynthesis protein										MULTISPECIES: siderophore biosynthesis protein, IucA/IucC family [Staphylococcus]
p59341	2661	WP_088592716_1	Ssciuri_FDA_ARGOS_285				Siderophore biosynthesis protein										siderophore biosynthesis protein, IucA/IucC family [Staphylococcus sciuri]
p5947	2661	WP_000262640_1	Saureus_MU50		-		Siderophore biosynthesis protein	IucA/IucC family siderophore biosynthesis protein	IucA/IucC family siderophore biosynthesis protein	IucA / IucC family		Cytoplasmic		no predicted signal peptide	0	WP_000262640	MULTISPECIES: IucA/IucC family siderophore biosynthesis protein [Staphylococcus]
p60740	2661	WP_002464375_1	Ssimiae_NCTC3000				Siderophore biosynthesis protein										siderophore synthetase [Staphylococcus simiae]
p60742	2661	WP_002464377_1	Ssimiae_NCTC3000				IucA / IucC family										IucA/IucC family siderophore biosynthesis protein [Staphylococcus simiae]
p63995	2661	WP_096754329_1	Ssimulans_FDA_ARGOS_383				Siderophore biosynthesis protein										siderophore synthetase [Staphylococcus simulans]
p63996	2661	WP_096754330_1	Ssimulans_FDA_ARGOS_383				Siderophore biosynthesis protein										sialic acid synthase [Staphylococcus simulans]
p65522	2661	WP_016911987_1	Svitulinus_F1028				Siderophore biosynthesis protein										IucA/IucC family siderophore biosynthesis protein [Staphylococcus vitulinus]
p65523	2661	WP_016911988_1	Svitulinus_F1028				Siderophore biosynthesis protein										IucA/IucC family siderophore biosynthesis protein [Staphylococcus vitulinus]
p67744	2661	WP_002466481_1	Swarneri_SG1				Siderophore biosynthesis protein										MULTISPECIES: siderophore synthetase [Staphylococcus]
p68538	2661	WP_015364802_1	Swarneri_SG1				Siderophore biosynthesis protein										MULTISPECIES: siderophore biosynthesis protein [Staphylococcus]
p71299	2661	WP_038678955_1	Sxylosus_HKUOPL8				Siderophore biosynthesis protein										siderophore synthetase [Staphylococcus xylosus]
p71300	2661	WP_038678957_1	Sxylosus_HKUOPL8				IucA / IucC family										sialic acid synthase [Staphylococcus xylosus]
p7368	2661	WP_001052571_1	Saureus_MU50				IucA / IucC family										MULTISPECIES: IucA/IucC family siderophore biosynthesis protein [Staphylococcus]
p7619	2661	WP_001179385_1	Saureus_MU50	SBNC			Siderophore biosynthesis protein										MULTISPECIES: IucA/IucC family siderophore biosynthesis protein [Staphylococcus]
p7620	2661	WP_001179886_1	Saureus_MU50	RHBC			Siderophore biosynthesis protein										MULTISPECIES: IucA/IucC family siderophore biosynthesis protein [Staphylococcus]
p8015	2661	WP_001795344_1	Saureus_MU50	RHBF			Siderophore biosynthesis protein										MULTISPECIES: IucA/IucC family siderophore biosynthesis protein [Staphylococcus]
p8266	2661	YP_498677_1	Saureus_NCTC8325	SBNC	sbnC		Siderophore biosynthesis protein	hypothetical protein	hypothetical protein	IucA / IucC family		Cytoplasmic Membrane	Intracellular	no predicted signal peptide	0	YP_498677	hypothetical protein SAOUHSC_00077 [Staphylococcus aureus subsp_ aureus NCTC 8325]
p8268	2661	YP_498679_1	Saureus_NCTC8325	RHBC	sbnE		Siderophore biosynthesis protein	hypothetical protein	hypothetical protein	IucA / IucC family		Cytoplasmic	Intracellular	no predicted signal peptide	0	YP_498679	hypothetical protein SAOUHSC_00079 [Staphylococcus aureus subsp_ aureus NCTC 8325]
p8269	2661	YP_498680_1	Saureus_NCTC8325	RHBF	sbnF		Siderophore biosynthesis protein	hypothetical protein	hypothetical protein	IucA / IucC family		Cytoplasmic	Intracellular	no predicted signal peptide	0	YP_498680	hypothetical protein SAOUHSC_00080 [Staphylococcus aureus subsp_ aureus NCTC 8325]
p961	2661	WP_000556879_1	Sargenteus_MSHR1132	SBNC			Siderophore biosynthesis protein										IucA/IucC family siderophore biosynthesis protein [Staphylococcus argenteus]
p11892	2654	WP_000480603_1	Saureus_Newman	ISDI	isdI		Allows bacterial pathogens to use the host heme as an iron source. Catalyzes the oxidative degradation of the heme macrocyclic porphyrin ring to the oxo-bilirubin chromophore staphylobilin (a mixture of the linear tetrapyrroles 5-oxo-delta- bilirubin and 15-oxo-beta-bilirubin) in the presence of a suitable electron donor such as ascorbate or NADPH--cytochrome P450 reductase, with subsequent relea…	monooxygenase IsdI	monooxygenase IsdI	Antibiotic biosynthesis monooxygenase		Cytoplasmic		no predicted signal peptide	0	WP_000480603	MULTISPECIES: staphylobilin-forming heme oxygenase IsdI [Staphylococcus]
p1203	2654	WP_000670944_1	Sargenteus_MSHR1132				Antibiotic biosynthesis monooxygenase										MULTISPECIES: staphylobilin-forming heme oxygenase IsdG [Staphylococcus]
p12245	2654	WP_000670950_1	Saureus_Newman		isdG		Antibiotic biosynthesis monooxygenase	monooxygenase IsdI	monooxygenase IsdI	Antibiotic biosynthesis monooxygenase		Cytoplasmic		no predicted signal peptide	0	WP_000670950	MULTISPECIES: staphylobilin-forming heme oxygenase IsdG [Staphylococcus]
p14739	2654	WP_000480603_1	Saureus_USA300_FPR3757	ISDI	isdI		Allows bacterial pathogens to use the host heme as an iron source. Catalyzes the oxidative degradation of the heme macrocyclic porphyrin ring to the oxo-bilirubin chromophore staphylobilin (a mixture of the linear tetrapyrroles 5-oxo-delta- bilirubin and 15-oxo-beta-bilirubin) in the presence of a suitable electron donor such as ascorbate or NADPH--cytochrome P450 reductase, with subsequent relea…	monooxygenase IsdI	monooxygenase IsdI	Antibiotic biosynthesis monooxygenase		Cytoplasmic		no predicted signal peptide	0	WP_000480603	MULTISPECIES: staphylobilin-forming heme oxygenase IsdI [Staphylococcus]
p15101	2654	WP_000670950_1	Saureus_USA300_FPR3757		isdG		Antibiotic biosynthesis monooxygenase	monooxygenase IsdI	monooxygenase IsdI	Antibiotic biosynthesis monooxygenase		Cytoplasmic		no predicted signal peptide	0	WP_000670950	MULTISPECIES: staphylobilin-forming heme oxygenase IsdG [Staphylococcus]
p17614	2654	WP_000480603_1	Saureus_USA300LV_CA12	ISDI	isdI		Allows bacterial pathogens to use the host heme as an iron source. Catalyzes the oxidative degradation of the heme macrocyclic porphyrin ring to the oxo-bilirubin chromophore staphylobilin (a mixture of the linear tetrapyrroles 5-oxo-delta- bilirubin and 15-oxo-beta-bilirubin) in the presence of a suitable electron donor such as ascorbate or NADPH--cytochrome P450 reductase, with subsequent relea…	monooxygenase IsdI	monooxygenase IsdI	Antibiotic biosynthesis monooxygenase		Cytoplasmic		no predicted signal peptide	0	WP_000480603	MULTISPECIES: staphylobilin-forming heme oxygenase IsdI [Staphylococcus]
p17962	2654	WP_000670950_1	Saureus_USA300LV_CA12		isdG		Antibiotic biosynthesis monooxygenase	monooxygenase IsdI	monooxygenase IsdI	Antibiotic biosynthesis monooxygenase		Cytoplasmic		no predicted signal peptide	0	WP_000670950	MULTISPECIES: staphylobilin-forming heme oxygenase IsdG [Staphylococcus]
p20305	2654	WP_002453758_1	Scapitis_AYP1020	ISDG			Allows bacterial pathogens to use the host heme as an iron source. Catalyzes the oxidative degradation of the heme macrocyclic porphyrin ring to the oxo-bilirubin chromophore staphylobilin (a mixture of the linear tetrapyrroles 5-oxo-delta- bilirubin and 15-oxo-beta-bilirubin) in the presence of a suitable electron donor such as ascorbate or NADPH--cytochrome P450 reductase, with subsequent relea…										MULTISPECIES: heme-degrading monooxygenase IsdG [Staphylococcus]
p20557	2654	WP_030065251_1	Scapitis_AYP1020				Antibiotic biosynthesis monooxygenase										MULTISPECIES: staphylobilin-forming heme oxygenase IsdI [Staphylococcus]
p21875	2654	WP_012664060_1	Scarnosus_SK13	ISDI			Allows bacterial pathogens to use the host heme as an iron source. Catalyzes the oxidative degradation of the heme macrocyclic porphyrin ring to the oxo-bilirubin chromophore staphylobilin (a mixture of the linear tetrapyrroles 5-oxo-delta- bilirubin and 15-oxo-beta-bilirubin) in the presence of a suitable electron donor such as ascorbate or NADPH--cytochrome P450 reductase, with subsequent relea…										staphylobilin-forming heme oxygenase IsdI [Staphylococcus carnosus]
p22755	2654	WP_041613006_1	Scarnosus_SK13	ISDG			Allows bacterial pathogens to use the host heme as an iron source. Catalyzes the oxidative degradation of the heme macrocyclic porphyrin ring to the oxo-bilirubin chromophore staphylobilin (a mixture of the linear tetrapyrroles 5-oxo-delta- bilirubin and 15-oxo-beta-bilirubin) in the presence of a suitable electron donor such as ascorbate or NADPH--cytochrome P450 reductase, with subsequent relea…										heme-degrading monooxygenase IsdG [Staphylococcus carnosus]
p25644	2654	WP_037575490_1	Schromogenes_MU970	ISDI			Allows bacterial pathogens to use the host heme as an iron source. Catalyzes the oxidative degradation of the heme macrocyclic porphyrin ring to the oxo-bilirubin chromophore staphylobilin (a mixture of the linear tetrapyrroles 5-oxo-delta- bilirubin and 15-oxo-beta-bilirubin) in the presence of a suitable electron donor such as ascorbate or NADPH--cytochrome P450 reductase, with subsequent relea…										staphylobilin-forming heme oxygenase IsdI [Staphylococcus chromogenes]
p27554	2654	AQM41443_1	Scohnii_SNUDS2	ISDG			Allows bacterial pathogens to use the host heme as an iron source. Catalyzes the oxidative degradation of the heme macrocyclic porphyrin ring to the oxo-bilirubin chromophore staphylobilin (a mixture of the linear tetrapyrroles 5-oxo-delta- bilirubin and 15-oxo-beta-bilirubin) in the presence of a suitable electron donor such as ascorbate or NADPH--cytochrome P450 reductase, with subsequent relea…										heme-degrading monooxygenase IsdG [Staphylococcus cohnii]
p30029	2654	NP_765319_1	Sepidermidis_ATCC12228	ISDG			Allows bacterial pathogens to use the host heme as an iron source. Catalyzes the oxidative degradation of the heme macrocyclic porphyrin ring to the oxo-bilirubin chromophore staphylobilin (a mixture of the linear tetrapyrroles 5-oxo-delta- bilirubin and 15-oxo-beta-bilirubin) in the presence of a suitable electron donor such as ascorbate or NADPH--cytochrome P450 reductase, with subsequent relea…										heme-degrading monooxygenase IsdG [Staphylococcus epidermidis ATCC 12228]
p30822	2654	WP_002507008_1	Sequorum_C2014	ISDG			Allows bacterial pathogens to use the host heme as an iron source. Catalyzes the oxidative degradation of the heme macrocyclic porphyrin ring to the oxo-bilirubin chromophore staphylobilin (a mixture of the linear tetrapyrroles 5-oxo-delta- bilirubin and 15-oxo-beta-bilirubin) in the presence of a suitable electron donor such as ascorbate or NADPH--cytochrome P450 reductase, with subsequent relea…										MULTISPECIES: heme-degrading monooxygenase IsdG [Staphylococcus]
p34099	2654	WP_011275179_1	Shaemolyticus_JCSC1435				Allows bacterial pathogens to use the host heme as an iron source. Catalyzes the oxidative degradation of the heme macrocyclic porphyrin ring to the oxo-bilirubin chromophore staphylobilin (a mixture of the linear tetrapyrroles 5-oxo-delta- bilirubin and 15-oxo-beta-bilirubin) in the presence of a suitable electron donor such as ascorbate or NADPH--cytochrome P450 reductase, with subsequent relea…										MULTISPECIES: heme oxygenase (staphylobilin-producing) [Staphylococcus]
p3460	2654	WP_000480603_1	Saureus_COL	ISDI	isdI		Allows bacterial pathogens to use the host heme as an iron source. Catalyzes the oxidative degradation of the heme macrocyclic porphyrin ring to the oxo-bilirubin chromophore staphylobilin (a mixture of the linear tetrapyrroles 5-oxo-delta- bilirubin and 15-oxo-beta-bilirubin) in the presence of a suitable electron donor such as ascorbate or NADPH--cytochrome P450 reductase, with subsequent relea…	monooxygenase IsdI	monooxygenase IsdI	Antibiotic biosynthesis monooxygenase		Cytoplasmic		no predicted signal peptide	0	WP_000480603	MULTISPECIES: staphylobilin-forming heme oxygenase IsdI [Staphylococcus]
p37514	2654	WP_087436912_1	Shominis_K1	ISDG			Allows bacterial pathogens to use the host heme as an iron source. Catalyzes the oxidative degradation of the heme macrocyclic porphyrin ring to the oxo-bilirubin chromophore staphylobilin (a mixture of the linear tetrapyrroles 5-oxo-delta- bilirubin and 15-oxo-beta-bilirubin) in the presence of a suitable electron donor such as ascorbate or NADPH--cytochrome P450 reductase, with subsequent relea…										heme-degrading monooxygenase IsdG [Staphylococcus hominis]
p3795	2654	WP_000670950_1	Saureus_COL		isdG		Antibiotic biosynthesis monooxygenase	monooxygenase IsdI	monooxygenase IsdI	Antibiotic biosynthesis monooxygenase		Cytoplasmic		no predicted signal peptide	0	WP_000670950	MULTISPECIES: staphylobilin-forming heme oxygenase IsdG [Staphylococcus]
p39825	2654	WP_039647259_1	Shyicus	ISDI			Allows bacterial pathogens to use the host heme as an iron source. Catalyzes the oxidative degradation of the heme macrocyclic porphyrin ring to the oxo-bilirubin chromophore staphylobilin (a mixture of the linear tetrapyrroles 5-oxo-delta- bilirubin and 15-oxo-beta-bilirubin) in the presence of a suitable electron donor such as ascorbate or NADPH--cytochrome P450 reductase, with subsequent relea…										MULTISPECIES: staphylobilin-forming heme oxygenase IsdI [Staphylococcus]
p40484	2654	WP_019167490_1	Sintermedius_NCTC11048	ISDI			Allows bacterial pathogens to use the host heme as an iron source. Catalyzes the oxidative degradation of the heme macrocyclic porphyrin ring to the oxo-bilirubin chromophore staphylobilin (a mixture of the linear tetrapyrroles 5-oxo-delta- bilirubin and 15-oxo-beta-bilirubin) in the presence of a suitable electron donor such as ascorbate or NADPH--cytochrome P450 reductase, with subsequent relea…										MULTISPECIES: staphylobilin-forming heme oxygenase IsdI [Staphylococcus]
p43249	2654	WP_016999520_1	Slentus_050AP	ISDI			Allows bacterial pathogens to use the host heme as an iron source. Catalyzes the oxidative degradation of the heme macrocyclic porphyrin ring to the oxo-bilirubin chromophore staphylobilin (a mixture of the linear tetrapyrroles 5-oxo-delta- bilirubin and 15-oxo-beta-bilirubin) in the presence of a suitable electron donor such as ascorbate or NADPH--cytochrome P450 reductase, with subsequent relea…										staphylobilin-forming heme oxygenase IsdI [Staphylococcus lentus]
p44188	2654	WP_064205193_1	Slentus_050AP	ISDG			heme-degrading monooxygenase IsdG										heme-degrading monooxygenase IsdG [Staphylococcus lentus]
p45649	2654	WP_009382300_1	Smassiliensis_CCUG55927	ISDI			Allows bacterial pathogens to use the host heme as an iron source. Catalyzes the oxidative degradation of the heme macrocyclic porphyrin ring to the oxo-bilirubin chromophore staphylobilin (a mixture of the linear tetrapyrroles 5-oxo-delta- bilirubin and 15-oxo-beta-bilirubin) in the presence of a suitable electron donor such as ascorbate or NADPH--cytochrome P450 reductase, with subsequent relea…										staphylobilin-forming heme oxygenase IsdI [Staphylococcus massiliensis]
p50888	2654	WP_015729670_1	Spseudintermedius_NA45	ISDI			Allows bacterial pathogens to use the host heme as an iron source. Catalyzes the oxidative degradation of the heme macrocyclic porphyrin ring to the oxo-bilirubin chromophore staphylobilin (a mixture of the linear tetrapyrroles 5-oxo-delta- bilirubin and 15-oxo-beta-bilirubin) in the presence of a suitable electron donor such as ascorbate or NADPH--cytochrome P450 reductase, with subsequent relea…										staphylobilin-forming heme oxygenase IsdI [Staphylococcus pseudintermedius]
p53026	2654	WP_011302628_1	Ssaprophyticus_ATCC15305	ISDG			Allows bacterial pathogens to use the host heme as an iron source. Catalyzes the oxidative degradation of the heme macrocyclic porphyrin ring to the oxo-bilirubin chromophore staphylobilin (a mixture of the linear tetrapyrroles 5-oxo-delta- bilirubin and 15-oxo-beta-bilirubin) in the presence of a suitable electron donor such as ascorbate or NADPH--cytochrome P450 reductase, with subsequent relea…										MULTISPECIES: heme oxygenase (staphylobilin-producing) [Staphylococcus]
p56611	2654	WP_050331928_1	Sschleiferi_2317_03	ISDI			Allows bacterial pathogens to use the host heme as an iron source. Catalyzes the oxidative degradation of the heme macrocyclic porphyrin ring to the oxo-bilirubin chromophore staphylobilin (a mixture of the linear tetrapyrroles 5-oxo-delta- bilirubin and 15-oxo-beta-bilirubin) in the presence of a suitable electron donor such as ascorbate or NADPH--cytochrome P450 reductase, with subsequent relea…										staphylobilin-forming heme oxygenase IsdI [Staphylococcus schleiferi]
p57668	2654	WP_049321053_1	Ssciuri_FDA_ARGOS_285	ISDG			heme-degrading monooxygenase IsdG										MULTISPECIES: heme-degrading monooxygenase IsdG [Staphylococcus]
p58794	2654	WP_088592169_1	Ssciuri_FDA_ARGOS_285	ISDI			Allows bacterial pathogens to use the host heme as an iron source. Catalyzes the oxidative degradation of the heme macrocyclic porphyrin ring to the oxo-bilirubin chromophore staphylobilin (a mixture of the linear tetrapyrroles 5-oxo-delta- bilirubin and 15-oxo-beta-bilirubin) in the presence of a suitable electron donor such as ascorbate or NADPH--cytochrome P450 reductase, with subsequent relea…										staphylobilin-forming heme oxygenase IsdI [Staphylococcus sciuri]
p62268	2654	WP_002480445_1	Ssimulans_FDA_ARGOS_383	ISDI			Allows bacterial pathogens to use the host heme as an iron source. Catalyzes the oxidative degradation of the heme macrocyclic porphyrin ring to the oxo-bilirubin chromophore staphylobilin (a mixture of the linear tetrapyrroles 5-oxo-delta- bilirubin and 15-oxo-beta-bilirubin) in the presence of a suitable electron donor such as ascorbate or NADPH--cytochrome P450 reductase, with subsequent relea…										MULTISPECIES: staphylobilin-forming heme oxygenase IsdI [Staphylococcus]
p6257	2654	WP_000480603_1	Saureus_MU50	ISDI	isdI		Allows bacterial pathogens to use the host heme as an iron source. Catalyzes the oxidative degradation of the heme macrocyclic porphyrin ring to the oxo-bilirubin chromophore staphylobilin (a mixture of the linear tetrapyrroles 5-oxo-delta- bilirubin and 15-oxo-beta-bilirubin) in the presence of a suitable electron donor such as ascorbate or NADPH--cytochrome P450 reductase, with subsequent relea…	monooxygenase IsdI	monooxygenase IsdI	Antibiotic biosynthesis monooxygenase		Cytoplasmic		no predicted signal peptide	0	WP_000480603	MULTISPECIES: staphylobilin-forming heme oxygenase IsdI [Staphylococcus]
p63994	2654	WP_096754328_1	Ssimulans_FDA_ARGOS_383	ISDG			Allows bacterial pathogens to use the host heme as an iron source. Catalyzes the oxidative degradation of the heme macrocyclic porphyrin ring to the oxo-bilirubin chromophore staphylobilin (a mixture of the linear tetrapyrroles 5-oxo-delta- bilirubin and 15-oxo-beta-bilirubin) in the presence of a suitable electron donor such as ascorbate or NADPH--cytochrome P450 reductase, with subsequent relea…										heme-degrading monooxygenase IsdG [Staphylococcus simulans]
p65996	2654	WP_016912503_1	Svitulinus_F1028	ISDG			heme-degrading monooxygenase IsdG										heme-degrading monooxygenase IsdG [Staphylococcus vitulinus]
p6606	2654	WP_000670950_1	Saureus_MU50		isdG		Antibiotic biosynthesis monooxygenase	monooxygenase IsdI	monooxygenase IsdI	Antibiotic biosynthesis monooxygenase		Cytoplasmic		no predicted signal peptide	0	WP_000670950	MULTISPECIES: staphylobilin-forming heme oxygenase IsdG [Staphylococcus]
p67759	2654	WP_002466508_1	Swarneri_SG1	ISDG			Allows bacterial pathogens to use the host heme as an iron source. Catalyzes the oxidative degradation of the heme macrocyclic porphyrin ring to the oxo-bilirubin chromophore staphylobilin (a mixture of the linear tetrapyrroles 5-oxo-delta- bilirubin and 15-oxo-beta-bilirubin) in the presence of a suitable electron donor such as ascorbate or NADPH--cytochrome P450 reductase, with subsequent relea…										MULTISPECIES: heme-degrading monooxygenase IsdI [Staphylococcus]
p71297	2654	WP_038678952_1	Sxylosus_HKUOPL8	ISDG			Allows bacterial pathogens to use the host heme as an iron source. Catalyzes the oxidative degradation of the heme macrocyclic porphyrin ring to the oxo-bilirubin chromophore staphylobilin (a mixture of the linear tetrapyrroles 5-oxo-delta- bilirubin and 15-oxo-beta-bilirubin) in the presence of a suitable electron donor such as ascorbate or NADPH--cytochrome P450 reductase, with subsequent relea…										heme-degrading monooxygenase IsdG [Staphylococcus xylosus]
p8315	2654	YP_498730_1	Saureus_NCTC8325	ISDI	isdI		Allows bacterial pathogens to use the host heme as an iron source. Catalyzes the oxidative degradation of the heme macrocyclic porphyrin ring to the oxo-bilirubin chromophore staphylobilin (a mixture of the linear tetrapyrroles 5-oxo-delta- bilirubin and 15-oxo-beta-bilirubin) in the presence of a suitable electron donor such as ascorbate or NADPH--cytochrome P450 reductase, with subsequent relea…	heme-degrading monooxygenase IsdI	heme-degrading monooxygenase IsdI	Antibiotic biosynthesis monooxygenase		Cytoplasmic	Intracellular	no predicted signal peptide	0	YP_498730	heme-degrading monooxygenase IsdI [Staphylococcus aureus subsp_ aureus NCTC 8325]
p868	2654	WP_000480597_1	Sargenteus_MSHR1132	ISDI			Allows bacterial pathogens to use the host heme as an iron source. Catalyzes the oxidative degradation of the heme macrocyclic porphyrin ring to the oxo-bilirubin chromophore staphylobilin (a mixture of the linear tetrapyrroles 5-oxo-delta- bilirubin and 15-oxo-beta-bilirubin) in the presence of a suitable electron donor such as ascorbate or NADPH--cytochrome P450 reductase, with subsequent relea…										staphylobilin-forming heme oxygenase IsdI [Staphylococcus argenteus]
p9192	2654	YP_499634_1	Saureus_NCTC8325		isdG		Antibiotic biosynthesis monooxygenase	heme-degrading monooxygenase IsdG	heme-degrading monooxygenase IsdG	Antibiotic biosynthesis monooxygenase		Cytoplasmic	Intracellular	no predicted signal peptide	0	YP_499634	heme-degrading monooxygenase IsdG [Staphylococcus aureus subsp_ aureus NCTC 8325]
p12769	2614	WP_000954654_1	Saureus_Newman	SIRR	mntR		repressor	DtxR family transcriptional regulator	DtxR family transcriptional regulator	Iron dependent repressor, metal binding and dimerisation domain		Cytoplasmic		no predicted signal peptide	0	WP_000954654	MULTISPECIES: metal-dependent transcriptional regulator [Staphylococcus]
p15648	2614	WP_000954654_1	Saureus_USA300_FPR3757	SIRR	mntR		repressor	DtxR family transcriptional regulator	DtxR family transcriptional regulator	Iron dependent repressor, metal binding and dimerisation domain		Cytoplasmic		no predicted signal peptide	0	WP_000954654	MULTISPECIES: metal-dependent transcriptional regulator [Staphylococcus]
p1716	2614	WP_000954658_1	Sargenteus_MSHR1132	SIRR			repressor										MULTISPECIES: metal-dependent transcriptional regulator [Staphylococcus]
p18485	2614	WP_000954654_1	Saureus_USA300LV_CA12	SIRR	mntR		repressor	DtxR family transcriptional regulator	DtxR family transcriptional regulator	Iron dependent repressor, metal binding and dimerisation domain		Cytoplasmic		no predicted signal peptide	0	WP_000954654	MULTISPECIES: metal-dependent transcriptional regulator [Staphylococcus]
p19851	2614	WP_002433449_1	Scapitis_AYP1020	SIRR			repressor										MULTISPECIES: metal-dependent transcriptional regulator [Staphylococcus]
p21984	2614	WP_012664304_1	Scarnosus_SK13	SIRR			repressor										metal-dependent transcriptional regulator [Staphylococcus carnosus]
p24667	2614	WP_037572731_1	Schromogenes_MU970	SIRR			repressor										metal-dependent transcriptional regulator [Staphylococcus chromogenes]
p26749	2614	AQM40638_1	Scohnii_SNUDS2	SIRR			repressor										DtxR family transcriptional regulator [Staphylococcus cohnii]
p28673	2614	NP_763963_1	Sepidermidis_ATCC12228	SIRR			repressor										iron dependent repressor [Staphylococcus epidermidis ATCC 12228]
p31503	2614	WP_065337453_1	Sequorum_C2014	SIRR			repressor										metal-dependent transcriptional regulator [Staphylococcus equorum]
p35314	2614	WP_011276522_1	Shaemolyticus_JCSC1435	SIRR			repressor										MULTISPECIES: metal-dependent transcriptional regulator [Staphylococcus]
p36124	2614	WP_002449140_1	Shominis_K1	SIRR			repressor										MULTISPECIES: transcriptional regulator MntR [Staphylococcus]
p39651	2614	WP_039646900_1	Shyicus	SIRR			repressor										metal-dependent transcriptional regulator [Staphylococcus hyicus]
p40349	2614	WP_019167321_1	Sintermedius_NCTC11048	SIRR			repressor										metal-dependent transcriptional regulator [Staphylococcus intermedius]
p4306	2614	WP_000954654_1	Saureus_COL	SIRR	mntR		repressor	DtxR family transcriptional regulator	DtxR family transcriptional regulator	Iron dependent repressor, metal binding and dimerisation domain		Cytoplasmic		no predicted signal peptide	0	WP_000954654	MULTISPECIES: metal-dependent transcriptional regulator [Staphylococcus]
p43884	2614	WP_017001213_1	Slentus_050AP	SIRR			repressor										metal-dependent transcriptional regulator [Staphylococcus lentus]
p45595	2614	WP_009382171_1	Smassiliensis_CCUG55927	SIRR			repressor										metal-dependent transcriptional regulator [Staphylococcus massiliensis]
p48531	2614	WP_044360352_1	Smicroti	SIRR			repressor										metal-dependent transcriptional regulator [Staphylococcus microti]
p50968	2614	WP_020220035_1	Spseudintermedius_NA45	SIRR			repressor										metal-dependent transcriptional regulator [Staphylococcus pseudintermedius]
p54012	2614	WP_011303728_1	Ssaprophyticus_ATCC15305	SIRR			repressor										MULTISPECIES: metal-dependent transcriptional regulator [Staphylococcus]
p56387	2614	WP_050331697_1	Sschleiferi_2317_03	SIRR			repressor										metal-dependent transcriptional regulator [Staphylococcus schleiferi]
p58132	2614	WP_058592204_1	Ssciuri_FDA_ARGOS_285	SIRR			repressor										metal-dependent transcriptional regulator [Staphylococcus sciuri]
p61483	2614	WP_002465263_1	Ssimiae_NCTC3000	SIRR			repressor										metal-dependent transcriptional regulator [Staphylococcus simiae]
p62872	2614	WP_002481410_1	Ssimulans_FDA_ARGOS_383	SIRR			repressor										MULTISPECIES: metal-dependent transcriptional regulator [Staphylococcus]
p65989	2614	WP_016912496_1	Svitulinus_F1028	SIRR			repressor										metal-dependent transcriptional regulator [Staphylococcus vitulinus]
p67403	2614	WP_002465911_1	Swarneri_SG1	SIRR			repressor										MULTISPECIES: metal-dependent transcriptional regulator [Staphylococcus]
p69933	2614	WP_029377787_1	Sxylosus_HKUOPL8	SIRR			repressor										metal-dependent transcriptional regulator [Staphylococcus xylosus]
p7141	2614	WP_000954654_1	Saureus_MU50	SIRR	mntR		repressor	DtxR family transcriptional regulator	DtxR family transcriptional regulator	Iron dependent repressor, metal binding and dimerisation domain		Cytoplasmic		no predicted signal peptide	0	WP_000954654	MULTISPECIES: metal-dependent transcriptional regulator [Staphylococcus]
p8769	2614	YP_499198_1	Saureus_NCTC8325	SIRR	mntR		repressor	hypothetical protein	hypothetical protein	Iron dependent repressor, metal binding and dimerisation domain	Manganese ion (Mn2+)	Cytoplasmic	Intracellular	no predicted signal peptide	0	YP_499198	hypothetical protein SAOUHSC_00638 [Staphylococcus aureus subsp_ aureus NCTC 8325]
p12108	2249	WP_000610051_1	Saureus_Newman	PMRA	sbnD		Major Facilitator	MFS transporter	MFS transporter	Major Facilitator Superfamily		Cytoplasmic Membrane		no predicted signal peptide	10	WP_000610051	MULTISPECIES: MFS transporter [Staphylococcus]
p14963	2249	WP_000610051_1	Saureus_USA300_FPR3757	PMRA	sbnD		Major Facilitator	MFS transporter	MFS transporter	Major Facilitator Superfamily		Cytoplasmic Membrane		no predicted signal peptide	10	WP_000610051	MULTISPECIES: MFS transporter [Staphylococcus]
p19531	2249	WP_048537746_1	Saureus_USA300LV_CA12	PMRA			Major Facilitator										MFS transporter [Staphylococcus aureus]
p33043	2249	WP_065339029_1	Sequorum_C2014	PMRA			Major Facilitator										MFS transporter [Staphylococcus equorum]
p3662	2249	WP_000610051_1	Saureus_COL	PMRA	sbnD		Major Facilitator	MFS transporter	MFS transporter	Major Facilitator Superfamily		Cytoplasmic Membrane		no predicted signal peptide	10	WP_000610051	MULTISPECIES: MFS transporter [Staphylococcus]
p38008	2249	WP_039643504_1	Shyicus	PMRA			Major Facilitator										MFS transporter [Staphylococcus hyicus]
p41572	2249	WP_019168770_1	Sintermedius_NCTC11048	PMRA			Major Facilitator										MFS transporter [Staphylococcus intermedius]
p52071	2249	WP_082239537_1	Spseudintermedius_NA45	PMRA			Major Facilitator										MFS transporter [Staphylococcus pseudintermedius]
p54783	2249	WP_050329668_1	Sschleiferi_2317_03	PMRA			Major Facilitator										MFS transporter [Staphylococcus schleiferi]
p6466	2249	WP_000610051_1	Saureus_MU50	PMRA	sbnD		Major Facilitator	MFS transporter	MFS transporter	Major Facilitator Superfamily		Cytoplasmic Membrane		no predicted signal peptide	10	WP_000610051	MULTISPECIES: MFS transporter [Staphylococcus]
p8267	2249	YP_498678_1	Saureus_NCTC8325	PMRA	sbnD		Major Facilitator	hypothetical protein	hypothetical protein	Major Facilitator Superfamily		Cytoplasmic Membrane	Multi-transmembrane	no predicted signal peptide	10	YP_498678	hypothetical protein SAOUHSC_00078 [Staphylococcus aureus subsp_ aureus NCTC 8325]
p995	2249	WP_000572580_1	Sargenteus_MSHR1132	PMRA			Major Facilitator										MFS transporter [Staphylococcus argenteus]
p11313	2248	WP_000160859_1	Saureus_Newman	ISDA	isdA		Transfers its hemin to hemin-free IsdC (apo-IsdC) directly probably through the activation of the holo-IsdA-apo-IsdC complex and driven by the higher affinity of apo-IsdC for the cofactor. The reaction is reversible (By similarity). Binds transferrin, lactoferrin, heme, hemoglobin, hemin, fetuin, asialofetuin and protein A. Also binds fibronectin and chains B- beta and gamma of fibrinogen, promot…	iron-regulated surface determinant protein A	iron-regulated surface determinant protein A	Iron Transport-associated domain		Cellwall		signal peptide predicted	1	WP_000160859	MULTISPECIES: iron-regulated surface determinant protein A [Staphylococcus]
p12472	2248	WP_000789821_1	Saureus_Newman	ISDC	isdC		Involved in heme (porphyrin) scavenging. Binds hemoglobin and almost exclusively free-base protoporphyrin IX. Probably has a role as the central conduit of the isd heme uptake system, i.e. mediates the transfer of the iron-containing nutrient from IsdABH to the membrane translocation system IsdDEF. Hemin- free IsdC (apo-IsdC) acquires hemin from hemin-containing IsdA (holo-IsdA) probably through …	iron-regulated surface determinant protein C	iron-regulated surface determinant protein C	Iron Transport-associated domain		no significant prediction		signal peptide predicted	2	WP_000789821	MULTISPECIES: iron-regulated surface determinant protein C [Staphylococcus]
p12918	2248	WP_001032773_1	Saureus_Newman		isdH			iron-regulated surface determinant protein H	iron-regulated surface determinant protein H	Iron Transport-associated domain		Cellwall		signal peptide predicted	0	WP_001032773	MULTISPECIES: iron-regulated surface determinant protein H [Staphylococcus]
p12951	2248	WP_001041586_1	Saureus_Newman		isdB			iron-regulated surface determinant protein B	iron-regulated surface determinant protein B	Iron Transport-associated domain		Cellwall		signal peptide predicted	1	WP_001041586	MULTISPECIES: iron-regulated surface determinant protein B [Staphylococcus]
p14171	2248	WP_000160859_1	Saureus_USA300_FPR3757	ISDA	isdA		Transfers its hemin to hemin-free IsdC (apo-IsdC) directly probably through the activation of the holo-IsdA-apo-IsdC complex and driven by the higher affinity of apo-IsdC for the cofactor. The reaction is reversible (By similarity). Binds transferrin, lactoferrin, heme, hemoglobin, hemin, fetuin, asialofetuin and protein A. Also binds fibronectin and chains B- beta and gamma of fibrinogen, promot…	iron-regulated surface determinant protein A	iron-regulated surface determinant protein A	Iron Transport-associated domain		Cellwall		signal peptide predicted	1	WP_000160859	MULTISPECIES: iron-regulated surface determinant protein A [Staphylococcus]
p1441	2248	WP_000790482_1	Sargenteus_MSHR1132	ISDC			Involved in heme (porphyrin) scavenging. Binds hemoglobin and almost exclusively free-base protoporphyrin IX. Probably has a role as the central conduit of the isd heme uptake system, i.e. mediates the transfer of the iron-containing nutrient from IsdABH to the membrane translocation system IsdDEF. Hemin- free IsdC (apo-IsdC) acquires hemin from hemin-containing IsdA (holo-IsdA) probably through …										heme uptake protein IsdC [Staphylococcus argenteus]
p15343	2248	WP_000789821_1	Saureus_USA300_FPR3757	ISDC	isdC		Involved in heme (porphyrin) scavenging. Binds hemoglobin and almost exclusively free-base protoporphyrin IX. Probably has a role as the central conduit of the isd heme uptake system, i.e. mediates the transfer of the iron-containing nutrient from IsdABH to the membrane translocation system IsdDEF. Hemin- free IsdC (apo-IsdC) acquires hemin from hemin-containing IsdA (holo-IsdA) probably through …	iron-regulated surface determinant protein C	iron-regulated surface determinant protein C	Iron Transport-associated domain		no significant prediction		signal peptide predicted	2	WP_000789821	MULTISPECIES: iron-regulated surface determinant protein C [Staphylococcus]
p15800	2248	WP_001032773_1	Saureus_USA300_FPR3757		isdH			iron-regulated surface determinant protein H	iron-regulated surface determinant protein H	Iron Transport-associated domain		Cellwall		signal peptide predicted	0	WP_001032773	MULTISPECIES: iron-regulated surface determinant protein H [Staphylococcus]
p15837	2248	WP_001041586_1	Saureus_USA300_FPR3757		isdB			iron-regulated surface determinant protein B	iron-regulated surface determinant protein B	Iron Transport-associated domain		Cellwall		signal peptide predicted	1	WP_001041586	MULTISPECIES: iron-regulated surface determinant protein B [Staphylococcus]
p17078	2248	WP_000160859_1	Saureus_USA300LV_CA12	ISDA	isdA		Transfers its hemin to hemin-free IsdC (apo-IsdC) directly probably through the activation of the holo-IsdA-apo-IsdC complex and driven by the higher affinity of apo-IsdC for the cofactor. The reaction is reversible (By similarity). Binds transferrin, lactoferrin, heme, hemoglobin, hemin, fetuin, asialofetuin and protein A. Also binds fibronectin and chains B- beta and gamma of fibrinogen, promot…	iron-regulated surface determinant protein A	iron-regulated surface determinant protein A	Iron Transport-associated domain		Cellwall		signal peptide predicted	1	WP_000160859	MULTISPECIES: iron-regulated surface determinant protein A [Staphylococcus]
p18190	2248	WP_000789821_1	Saureus_USA300LV_CA12	ISDC	isdC		Involved in heme (porphyrin) scavenging. Binds hemoglobin and almost exclusively free-base protoporphyrin IX. Probably has a role as the central conduit of the isd heme uptake system, i.e. mediates the transfer of the iron-containing nutrient from IsdABH to the membrane translocation system IsdDEF. Hemin- free IsdC (apo-IsdC) acquires hemin from hemin-containing IsdA (holo-IsdA) probably through …	iron-regulated surface determinant protein C	iron-regulated surface determinant protein C	Iron Transport-associated domain		no significant prediction		signal peptide predicted	2	WP_000789821	MULTISPECIES: iron-regulated surface determinant protein C [Staphylococcus]
p1852	2248	WP_001032900_1	Sargenteus_MSHR1132														haptoglobin-binding heme uptake protein HarA [Staphylococcus argenteus]
p18633	2248	WP_001032773_1	Saureus_USA300LV_CA12		isdH			iron-regulated surface determinant protein H	iron-regulated surface determinant protein H	Iron Transport-associated domain		Cellwall		signal peptide predicted	0	WP_001032773	MULTISPECIES: iron-regulated surface determinant protein H [Staphylococcus]
p18665	2248	WP_001041586_1	Saureus_USA300LV_CA12		isdB			iron-regulated surface determinant protein B	iron-regulated surface determinant protein B	Iron Transport-associated domain		Cellwall		signal peptide predicted	1	WP_001041586	MULTISPECIES: iron-regulated surface determinant protein B [Staphylococcus]
p1874	2248	WP_001041609_1	Sargenteus_MSHR1132														heme transporter IsdB [Staphylococcus argenteus]
p20807	2248	WP_047796145_1	Scapitis_AYP1020														cell wall anchor protein [Staphylococcus capitis]
p20808	2248	WP_047796146_1	Scapitis_AYP1020	ISDA			Transfers its hemin to hemin-free IsdC (apo-IsdC) directly probably through the activation of the holo-IsdA-apo-IsdC complex and driven by the higher affinity of apo-IsdC for the cofactor. The reaction is reversible (By similarity). Binds transferrin, lactoferrin, heme, hemoglobin, hemin, fetuin, asialofetuin and protein A. Also binds fibronectin and chains B- beta and gamma of fibrinogen, promot…										YSIRK signal domain/LPXTG anchor domain surface protein [Staphylococcus capitis]
p20809	2248	WP_047796147_1	Scapitis_AYP1020	ISDC			Involved in heme (porphyrin) scavenging. Binds hemoglobin and almost exclusively free-base protoporphyrin IX. Probably has a role as the central conduit of the isd heme uptake system, i.e. mediates the transfer of the iron-containing nutrient from IsdABH to the membrane translocation system IsdDEF. Hemin- free IsdC (apo-IsdC) acquires hemin from hemin-containing IsdA (holo-IsdA) probably through …										heme uptake protein IsdC [Staphylococcus capitis]
p2917	2248	WP_000160839_1	Saureus_COL	ISDA	isdA		Transfers its hemin to hemin-free IsdC (apo-IsdC) directly probably through the activation of the holo-IsdA-apo-IsdC complex and driven by the higher affinity of apo-IsdC for the cofactor. The reaction is reversible (By similarity). Binds transferrin, lactoferrin, heme, hemoglobin, hemin, fetuin, asialofetuin and protein A. Also binds fibronectin and chains B- beta and gamma of fibrinogen, promot…	iron-regulated surface determinant protein A	iron-regulated surface determinant protein A	Iron Transport-associated domain		Cellwall		signal peptide predicted	1	WP_000160839	iron-regulated surface determinant protein A [Staphylococcus aureus]
p325	2248	WP_000160870_1	Sargenteus_MSHR1132	ISDA			Transfers its hemin to hemin-free IsdC (apo-IsdC) directly probably through the activation of the holo-IsdA-apo-IsdC complex and driven by the higher affinity of apo-IsdC for the cofactor. The reaction is reversible (By similarity). Binds transferrin, lactoferrin, heme, hemoglobin, hemin, fetuin, asialofetuin and protein A. Also binds fibronectin and chains B- beta and gamma of fibrinogen, promot…										heme transporter IsdA [Staphylococcus argenteus]
p4013	2248	WP_000789823_1	Saureus_COL	ISDC	isdC		Involved in heme (porphyrin) scavenging. Binds hemoglobin and almost exclusively free-base protoporphyrin IX. Probably has a role as the central conduit of the isd heme uptake system, i.e. mediates the transfer of the iron-containing nutrient from IsdABH to the membrane translocation system IsdDEF. Hemin- free IsdC (apo-IsdC) acquires hemin from hemin-containing IsdA (holo-IsdA) probably through …	iron-regulated surface determinant protein C	iron-regulated surface determinant protein C	Iron Transport-associated domain		no significant prediction		signal peptide predicted	2	WP_000789823	iron-regulated surface determinant protein C [Staphylococcus aureus]
p4452	2248	WP_001032773_1	Saureus_COL		isdH			iron-regulated surface determinant protein H	iron-regulated surface determinant protein H	Iron Transport-associated domain		Cellwall		signal peptide predicted	0	WP_001032773	MULTISPECIES: iron-regulated surface determinant protein H [Staphylococcus]
p44553	2248	WP_070044906_1	Slentus_050AP	ISDC			Involved in heme (porphyrin) scavenging. Binds hemoglobin and almost exclusively free-base protoporphyrin IX. Probably has a role as the central conduit of the isd heme uptake system, i.e. mediates the transfer of the iron-containing nutrient from IsdABH to the membrane translocation system IsdDEF. Hemin- free IsdC (apo-IsdC) acquires hemin from hemin-containing IsdA (holo-IsdA) probably through …										heme uptake protein IsdC [Staphylococcus lentus]
p44554	2248	WP_070044907_1	Slentus_050AP				Transfers its hemin to hemin-free IsdC (apo-IsdC) directly probably through the activation of the holo-IsdA-apo-IsdC complex and driven by the higher affinity of apo-IsdC for the cofactor. The reaction is reversible (By similarity). Binds transferrin, lactoferrin, heme, hemoglobin, hemin, fetuin, asialofetuin and protein A. Also binds fibronectin and chains B- beta and gamma of fibrinogen, promot…										hypothetical protein [Staphylococcus lentus]
p44804	2248	WP_070045185_1	Slentus_050AP														hypothetical protein [Staphylococcus lentus]
p4486	2248	WP_001041586_1	Saureus_COL		isdB			iron-regulated surface determinant protein B	iron-regulated surface determinant protein B	Iron Transport-associated domain		Cellwall		signal peptide predicted	1	WP_001041586	MULTISPECIES: iron-regulated surface determinant protein B [Staphylococcus]
p45689	2248	WP_009382383_1	Smassiliensis_CCUG55927	ISDC			Involved in heme (porphyrin) scavenging. Binds hemoglobin and almost exclusively free-base protoporphyrin IX. Probably has a role as the central conduit of the isd heme uptake system, i.e. mediates the transfer of the iron-containing nutrient from IsdABH to the membrane translocation system IsdDEF. Hemin- free IsdC (apo-IsdC) acquires hemin from hemin-containing IsdA (holo-IsdA) probably through …										surface protein [Staphylococcus massiliensis]
p5687	2248	WP_000160859_1	Saureus_MU50	ISDA	isdA		Transfers its hemin to hemin-free IsdC (apo-IsdC) directly probably through the activation of the holo-IsdA-apo-IsdC complex and driven by the higher affinity of apo-IsdC for the cofactor. The reaction is reversible (By similarity). Binds transferrin, lactoferrin, heme, hemoglobin, hemin, fetuin, asialofetuin and protein A. Also binds fibronectin and chains B- beta and gamma of fibrinogen, promot…	iron-regulated surface determinant protein A	iron-regulated surface determinant protein A	Iron Transport-associated domain		Cellwall		signal peptide predicted	1	WP_000160859	MULTISPECIES: iron-regulated surface determinant protein A [Staphylococcus]
p58768	2248	WP_088592143_1	Ssciuri_FDA_ARGOS_285														hypothetical protein [Staphylococcus sciuri]
p58791	2248	WP_088592166_1	Ssciuri_FDA_ARGOS_285	ISDC			Involved in heme (porphyrin) scavenging. Binds hemoglobin and almost exclusively free-base protoporphyrin IX. Probably has a role as the central conduit of the isd heme uptake system, i.e. mediates the transfer of the iron-containing nutrient from IsdABH to the membrane translocation system IsdDEF. Hemin- free IsdC (apo-IsdC) acquires hemin from hemin-containing IsdA (holo-IsdA) probably through …										heme uptake protein IsdC [Staphylococcus sciuri]
p58792	2248	WP_088592167_1	Ssciuri_FDA_ARGOS_285				Transfers its hemin to hemin-free IsdC (apo-IsdC) directly probably through the activation of the holo-IsdA-apo-IsdC complex and driven by the higher affinity of apo-IsdC for the cofactor. The reaction is reversible (By similarity). Binds transferrin, lactoferrin, heme, hemoglobin, hemin, fetuin, asialofetuin and protein A. Also binds fibronectin and chains B- beta and gamma of fibrinogen, promot…										hypothetical protein [Staphylococcus sciuri]
p62264	2248	WP_002480440_1	Ssimulans_FDA_ARGOS_383				Transfers its hemin to hemin-free IsdC (apo-IsdC) directly probably through the activation of the holo-IsdA-apo-IsdC complex and driven by the higher affinity of apo-IsdC for the cofactor. The reaction is reversible (By similarity). Binds transferrin, lactoferrin, heme, hemoglobin, hemin, fetuin, asialofetuin and protein A. Also binds fibronectin and chains B- beta and gamma of fibrinogen, promot…										MULTISPECIES: hypothetical protein [Staphylococcus]
p63865	2248	WP_081600399_1	Ssimulans_FDA_ARGOS_383	ISDC			Involved in heme (porphyrin) scavenging. Binds hemoglobin and almost exclusively free-base protoporphyrin IX. Probably has a role as the central conduit of the isd heme uptake system, i.e. mediates the transfer of the iron-containing nutrient from IsdABH to the membrane translocation system IsdDEF. Hemin- free IsdC (apo-IsdC) acquires hemin from hemin-containing IsdA (holo-IsdA) probably through …										MULTISPECIES: heme uptake protein IsdC [Staphylococcus]
p64242	2248	WP_096754576_1	Ssimulans_FDA_ARGOS_383														hypothetical protein [Staphylococcus simulans]
p6838	2248	WP_000789821_1	Saureus_MU50	ISDC	isdC		Involved in heme (porphyrin) scavenging. Binds hemoglobin and almost exclusively free-base protoporphyrin IX. Probably has a role as the central conduit of the isd heme uptake system, i.e. mediates the transfer of the iron-containing nutrient from IsdABH to the membrane translocation system IsdDEF. Hemin- free IsdC (apo-IsdC) acquires hemin from hemin-containing IsdA (holo-IsdA) probably through …	iron-regulated surface determinant protein C	iron-regulated surface determinant protein C	Iron Transport-associated domain		no significant prediction		signal peptide predicted	2	WP_000789821	MULTISPECIES: iron-regulated surface determinant protein C [Staphylococcus]
p7302	2248	WP_001032804_1	Saureus_MU50														MULTISPECIES: iron-regulated surface determinant protein H [Staphylococcus]
p7335	2248	WP_001041583_1	Saureus_MU50														MULTISPECIES: iron-regulated surface determinant protein B [Staphylococcus]
p9184	2248	YP_499626_1	Saureus_NCTC8325		isdB			neurofilament protein	neurofilament protein	Iron Transport-associated domain		Cellwall	LPxTG Cell-wall anchored	signal peptide predicted	1	YP_499626	neurofilament protein [Staphylococcus aureus subsp_ aureus NCTC 8325]
p9185	2248	YP_499627_1	Saureus_NCTC8325	ISDA	isdA		Transfers its hemin to hemin-free IsdC (apo-IsdC) directly probably through the activation of the holo-IsdA-apo-IsdC complex and driven by the higher affinity of apo-IsdC for the cofactor. The reaction is reversible (By similarity). Binds transferrin, lactoferrin, heme, hemoglobin, hemin, fetuin, asialofetuin and protein A. Also binds fibronectin and chains B- beta and gamma of fibrinogen, promot…	hypothetical protein	hypothetical protein	Iron Transport-associated domain		Cellwall	LPxTG Cell-wall anchored	signal peptide predicted	1	YP_499627	hypothetical protein SAOUHSC_01081 [Staphylococcus aureus subsp_ aureus NCTC 8325]
p9186	2248	YP_499628_1	Saureus_NCTC8325	ISDC	isdC		Involved in heme (porphyrin) scavenging. Binds hemoglobin and almost exclusively free-base protoporphyrin IX. Probably has a role as the central conduit of the isd heme uptake system, i.e. mediates the transfer of the iron-containing nutrient from IsdABH to the membrane translocation system IsdDEF. Hemin- free IsdC (apo-IsdC) acquires hemin from hemin-containing IsdA (holo-IsdA) probably through …	hypothetical protein	hypothetical protein	Iron Transport-associated domain		no significant prediction	LPxTG Cell-wall anchored	signal peptide predicted	2	YP_499628	hypothetical protein SAOUHSC_01082 [Staphylococcus aureus subsp_ aureus NCTC 8325]
p9872	2248	YP_500348_1	Saureus_NCTC8325		isdH			hypothetical protein	hypothetical protein	Iron Transport-associated domain		Cellwall	LPxTG Cell-wall anchored	signal peptide predicted	0	YP_500348	hypothetical protein SAOUHSC_01843 [Staphylococcus aureus subsp_ aureus NCTC 8325]
p12013	2234	WP_000570808_1	Saureus_Newman	SBNA	sbnA		siderophore biosynthesis protein SbnA	siderophore biosynthesis protein SbnA	siderophore biosynthesis protein SbnA	Pyridoxal-phosphate dependent enzyme		Cytoplasmic		no predicted signal peptide	0	WP_000570808	MULTISPECIES: siderophore biosynthesis protein SbnA [Staphylococcus]
p14865	2234	WP_000570808_1	Saureus_USA300_FPR3757	SBNA	sbnA		siderophore biosynthesis protein SbnA	siderophore biosynthesis protein SbnA	siderophore biosynthesis protein SbnA	Pyridoxal-phosphate dependent enzyme		Cytoplasmic		no predicted signal peptide	0	WP_000570808	MULTISPECIES: siderophore biosynthesis protein SbnA [Staphylococcus]
p17733	2234	WP_000570808_1	Saureus_USA300LV_CA12	SBNA	sbnA		siderophore biosynthesis protein SbnA	siderophore biosynthesis protein SbnA	siderophore biosynthesis protein SbnA	Pyridoxal-phosphate dependent enzyme		Cytoplasmic		no predicted signal peptide	0	WP_000570808	MULTISPECIES: siderophore biosynthesis protein SbnA [Staphylococcus]
p33046	2234	WP_065339032_1	Sequorum_C2014	SBNA			siderophore biosynthesis protein SbnA										2,3-diaminopropionate biosynthesis protein SbnA [Staphylococcus equorum]
p3577	2234	WP_000570808_1	Saureus_COL	SBNA	sbnA		siderophore biosynthesis protein SbnA	siderophore biosynthesis protein SbnA	siderophore biosynthesis protein SbnA	Pyridoxal-phosphate dependent enzyme		Cytoplasmic		no predicted signal peptide	0	WP_000570808	MULTISPECIES: siderophore biosynthesis protein SbnA [Staphylococcus]
p39953	2234	WP_052257751_1	Shyicus	SBNA			siderophore biosynthesis protein SbnA										2,3-diaminopropionate biosynthesis protein SbnA [Staphylococcus hyicus]
p41575	2234	WP_019168773_1	Sintermedius_NCTC11048	SBNA			siderophore biosynthesis protein SbnA										2,3-diaminopropionate biosynthesis protein SbnA [Staphylococcus intermedius]
p51877	2234	WP_065354551_1	Spseudintermedius_NA45	SBNA			siderophore biosynthesis protein SbnA										2,3-diaminopropionate biosynthesis protein SbnA [Staphylococcus pseudintermedius]
p54781	2234	WP_050329666_1	Sschleiferi_2317_03	SBNA			siderophore biosynthesis protein SbnA										2,3-diaminopropionate biosynthesis protein SbnA [Staphylococcus schleiferi]
p6383	2234	WP_000570808_1	Saureus_MU50	SBNA	sbnA		siderophore biosynthesis protein SbnA	siderophore biosynthesis protein SbnA	siderophore biosynthesis protein SbnA	Pyridoxal-phosphate dependent enzyme		Cytoplasmic		no predicted signal peptide	0	WP_000570808	MULTISPECIES: siderophore biosynthesis protein SbnA [Staphylococcus]
p8264	2234	YP_498675_1	Saureus_NCTC8325	SBNA	sbnA		siderophore biosynthesis protein SbnA	2,3-diaminopropionate biosynthesis protein SbnA	2,3-diaminopropionate biosynthesis protein SbnA	Pyridoxal-phosphate dependent enzyme		Cytoplasmic	Intracellular	no predicted signal peptide	0	YP_498675	hypothetical protein SAOUHSC_00075 [Staphylococcus aureus subsp_ aureus NCTC 8325]
p996	2234	WP_000572871_1	Sargenteus_MSHR1132	SBNA			siderophore biosynthesis protein SbnA										2,3-diaminopropionate biosynthesis protein SbnA [Staphylococcus argenteus]
p10233	2226	YP_500729_1	Saureus_NCTC8325	FHUD1	fhuD1		Abc transporter	hypothetical protein	hypothetical protein	Periplasmic binding protein		Cytoplasmic Membrane	Lipid anchored	signal peptide predicted	0	YP_500729	hypothetical protein SAOUHSC_02246 [Staphylococcus aureus subsp_ aureus NCTC 8325]
p10395	2226	YP_500900_1	Saureus_NCTC8325		htsA		ABC transporter	ABC transporter substrate-binding protein	ABC transporter substrate-binding protein	Periplasmic binding protein		Cytoplasmic Membrane	Lipid anchored	signal peptide predicted	0	YP_500900	ABC transporter substrate-binding protein [Staphylococcus aureus subsp_ aureus NCTC 8325]
p10506	2226	YP_501016_1	Saureus_NCTC8325	FHUD	fhuD2		periplasmic binding protein	hypothetical protein	hypothetical protein	Periplasmic binding protein		Cytoplasmic Membrane	Lipid anchored	signal peptide predicted	0	YP_501016	hypothetical protein SAOUHSC_02554 [Staphylococcus aureus subsp_ aureus NCTC 8325]
p12373	2226	WP_000735038_1	Saureus_Newman	FHUD	fhuD2		periplasmic binding protein	ferrichrome ABC transporter substrate-binding protein	ferrichrome ABC transporter substrate-binding protein	Periplasmic binding protein		Cytoplasmic Membrane		signal peptide predicted	0	WP_000735038	MULTISPECIES: ferrichrome ABC transporter substrate-binding protein [Staphylococcus]
p12405	2226	WP_000754443_1	Saureus_Newman	SSTD	sstD		ABC transporter	hypothetical protein	hypothetical protein	Periplasmic binding protein		Cytoplasmic Membrane		signal peptide predicted	0	WP_000754443	MULTISPECIES: hypothetical protein [Staphylococcus]
p12538	2226	WP_000825510_1	Saureus_Newman	FHUD1	fhuD1		Abc transporter	ferrichrome-binding protein FhuD	ferrichrome-binding protein FhuD	Periplasmic binding protein		Cytoplasmic Membrane		signal peptide predicted	0	WP_000825510	MULTISPECIES: ferrichrome-binding protein FhuD [Staphylococcus]
p12961	2226	WP_001045111_1	Saureus_Newman	SIRA	sirA		periplasmic binding protein	iron ABC transporter substrate-binding protein	iron ABC transporter substrate-binding protein	Periplasmic binding protein		Cytoplasmic Membrane		signal peptide predicted	0	WP_001045111	MULTISPECIES: iron-siderophore ABC transporter substrate-binding protein [Staphylococcus]
p13050	2226	WP_001081351_1	Saureus_Newman		-		Transporter	ABC transporter substrate-binding protein	ABC transporter substrate-binding protein	Periplasmic binding protein		Cytoplasmic Membrane		signal peptide predicted	1	WP_001081351	MULTISPECIES: ABC transporter substrate-binding protein [Staphylococcus]
p13266	2226	WP_001214661_1	Saureus_Newman		htsA		ABC transporter	ABC transporter substrate-binding protein	ABC transporter substrate-binding protein	Periplasmic binding protein		Cytoplasmic Membrane		signal peptide predicted	0	WP_001214661	MULTISPECIES: ABC transporter substrate-binding protein [Staphylococcus]
p13277	2226	WP_001220199_1	Saureus_Newman	ISDE	isdE		ABC transporter	heme uptake system protein IsdE	heme uptake system protein IsdE	Periplasmic binding protein		Cytoplasmic		signal peptide predicted	0	WP_001220199	MULTISPECIES: heme uptake system protein IsdE [Staphylococcus]
p1337	2226	WP_000735045_1	Sargenteus_MSHR1132	FHUD			periplasmic binding protein										MULTISPECIES: ferrichrome ABC transporter substrate-binding protein [Staphylococcus]
p1366	2226	WP_000749064_1	Sargenteus_MSHR1132	YVRC			ABC transporter										ABC transporter substrate-binding protein [Staphylococcus argenteus]
p13725	2226	WP_001813976_1	Saureus_Newman	YVRC	-		ABC transporter	ABC transporter substrate-binding protein	ABC transporter substrate-binding protein	Periplasmic binding protein		Cytoplasmic		no predicted signal peptide	0	WP_001813976	MULTISPECIES: ABC transporter substrate-binding protein [Staphylococcus]
p1376	2226	WP_000754463_1	Sargenteus_MSHR1132	SSTD			ABC transporter										MULTISPECIES: hypothetical protein [Staphylococcus]
p15238	2226	WP_000735038_1	Saureus_USA300_FPR3757	FHUD	fhuD2		periplasmic binding protein	ferrichrome ABC transporter substrate-binding protein	ferrichrome ABC transporter substrate-binding protein	Periplasmic binding protein		Cytoplasmic Membrane		signal peptide predicted	0	WP_000735038	MULTISPECIES: ferrichrome ABC transporter substrate-binding protein [Staphylococcus]
p15271	2226	WP_000754443_1	Saureus_USA300_FPR3757	SSTD	sstD		ABC transporter	hypothetical protein	hypothetical protein	Periplasmic binding protein		Cytoplasmic Membrane		signal peptide predicted	0	WP_000754443	MULTISPECIES: hypothetical protein [Staphylococcus]
p15414	2226	WP_000825510_1	Saureus_USA300_FPR3757	FHUD1	fhuD1		Abc transporter	ferrichrome-binding protein FhuD	ferrichrome-binding protein FhuD	Periplasmic binding protein		Cytoplasmic Membrane		signal peptide predicted	0	WP_000825510	MULTISPECIES: ferrichrome-binding protein FhuD [Staphylococcus]
p15847	2226	WP_001045111_1	Saureus_USA300_FPR3757	SIRA	sirA		periplasmic binding protein	iron ABC transporter substrate-binding protein	iron ABC transporter substrate-binding protein	Periplasmic binding protein		Cytoplasmic Membrane		signal peptide predicted	0	WP_001045111	MULTISPECIES: iron-siderophore ABC transporter substrate-binding protein [Staphylococcus]
p15938	2226	WP_001081351_1	Saureus_USA300_FPR3757		-		Transporter	ABC transporter substrate-binding protein	ABC transporter substrate-binding protein	Periplasmic binding protein		Cytoplasmic Membrane		signal peptide predicted	1	WP_001081351	MULTISPECIES: ABC transporter substrate-binding protein [Staphylococcus]
p16153	2226	WP_001214661_1	Saureus_USA300_FPR3757		htsA		ABC transporter	ABC transporter substrate-binding protein	ABC transporter substrate-binding protein	Periplasmic binding protein		Cytoplasmic Membrane		signal peptide predicted	0	WP_001214661	MULTISPECIES: ABC transporter substrate-binding protein [Staphylococcus]
p16164	2226	WP_001220199_1	Saureus_USA300_FPR3757	ISDE	isdE		ABC transporter	heme uptake system protein IsdE	heme uptake system protein IsdE	Periplasmic binding protein		Cytoplasmic		signal peptide predicted	0	WP_001220199	MULTISPECIES: heme uptake system protein IsdE [Staphylococcus]
p16634	2226	WP_001813976_1	Saureus_USA300_FPR3757	YVRC	-		ABC transporter	ABC transporter substrate-binding protein	ABC transporter substrate-binding protein	Periplasmic binding protein		Cytoplasmic		no predicted signal peptide	0	WP_001813976	MULTISPECIES: ABC transporter substrate-binding protein [Staphylococcus]
p18090	2226	WP_000735038_1	Saureus_USA300LV_CA12	FHUD	fhuD2		periplasmic binding protein	ferrichrome ABC transporter substrate-binding protein	ferrichrome ABC transporter substrate-binding protein	Periplasmic binding protein		Cytoplasmic Membrane		signal peptide predicted	0	WP_000735038	MULTISPECIES: ferrichrome ABC transporter substrate-binding protein [Staphylococcus]
p18122	2226	WP_000754443_1	Saureus_USA300LV_CA12	SSTD	sstD		ABC transporter	hypothetical protein	hypothetical protein	Periplasmic binding protein		Cytoplasmic Membrane		signal peptide predicted	0	WP_000754443	MULTISPECIES: hypothetical protein [Staphylococcus]
p18259	2226	WP_000825510_1	Saureus_USA300LV_CA12	FHUD1	fhuD1		Abc transporter	ferrichrome-binding protein FhuD	ferrichrome-binding protein FhuD	Periplasmic binding protein		Cytoplasmic Membrane		signal peptide predicted	0	WP_000825510	MULTISPECIES: ferrichrome-binding protein FhuD [Staphylococcus]
p18676	2226	WP_001045111_1	Saureus_USA300LV_CA12	SIRA	sirA		periplasmic binding protein	iron ABC transporter substrate-binding protein	iron ABC transporter substrate-binding protein	Periplasmic binding protein		Cytoplasmic Membrane		signal peptide predicted	0	WP_001045111	MULTISPECIES: iron-siderophore ABC transporter substrate-binding protein [Staphylococcus]
p18765	2226	WP_001081351_1	Saureus_USA300LV_CA12		-		Transporter	ABC transporter substrate-binding protein	ABC transporter substrate-binding protein	Periplasmic binding protein		Cytoplasmic Membrane		signal peptide predicted	1	WP_001081351	MULTISPECIES: ABC transporter substrate-binding protein [Staphylococcus]
p1883	2226	WP_001045122_1	Sargenteus_MSHR1132	SIRA			periplasmic binding protein										MULTISPECIES: iron-siderophore ABC transporter substrate-binding protein [Staphylococcus]
p18974	2226	WP_001214663_1	Saureus_USA300LV_CA12				ABC transporter										iron citrate ABC transporter substrate-binding protein [Staphylococcus aureus]
p18985	2226	WP_001220199_1	Saureus_USA300LV_CA12	ISDE	isdE		ABC transporter	heme uptake system protein IsdE	heme uptake system protein IsdE	Periplasmic binding protein		Cytoplasmic		signal peptide predicted	0	WP_001220199	MULTISPECIES: heme uptake system protein IsdE [Staphylococcus]
p19449	2226	WP_001813976_1	Saureus_USA300LV_CA12	YVRC	-		ABC transporter	ABC transporter substrate-binding protein	ABC transporter substrate-binding protein	Periplasmic binding protein		Cytoplasmic		no predicted signal peptide	0	WP_001813976	MULTISPECIES: ABC transporter substrate-binding protein [Staphylococcus]
p19808	2226	WP_002433296_1	Scapitis_AYP1020	YVRC			ABC transporter										ABC transporter substrate-binding protein [Staphylococcus capitis]
p20810	2226	WP_047796148_1	Scapitis_AYP1020	ISDE			ABC transporter										heme ABC transporter substrate-binding protein IsdE [Staphylococcus capitis]
p21204	2226	WP_047796549_1	Scapitis_AYP1020				ABC transporter										MULTISPECIES: iron citrate ABC transporter substrate-binding protein [Staphylococcus]
p21241	2226	WP_047796588_1	Scapitis_AYP1020	FHUD			periplasmic binding protein										ferrichrome ABC transporter substrate-binding protein [Staphylococcus capitis]
p21443	2226	WP_047796794_1	Scapitis_AYP1020				Transporter										iron citrate ABC transporter substrate-binding protein [Staphylococcus capitis]
p2166	2226	WP_001214658_1	Sargenteus_MSHR1132				ABC transporter										MULTISPECIES: iron citrate ABC transporter substrate-binding protein [Staphylococcus]
p2176	2226	WP_001220192_1	Sargenteus_MSHR1132	ISDE			ABC transporter										MULTISPECIES: heme ABC transporter substrate-binding protein IsdE [Staphylococcus]
p22019	2226	WP_015899643_1	Scarnosus_SK13	SSTD			ABC transporter										lipoprotein SstD [Staphylococcus carnosus]
p22230	2226	WP_015900213_1	Scarnosus_SK13				ABC transporter										iron ABC transporter substrate-binding protein [Staphylococcus carnosus]
p22496	2226	WP_015900926_1	Scarnosus_SK13				ABC transporter										iron citrate ABC transporter substrate-binding protein [Staphylococcus carnosus]
p23048	2226	WP_053464280_1	Scarnosus_SK13	YVRC			ABC transporter										ABC transporter substrate-binding protein [Staphylococcus carnosus]
p23299	2226	WP_065865198_1	Scarnosus_SK13	FHUD			periplasmic binding protein										ferrichrome ABC transporter substrate-binding protein [Staphylococcus carnosus]
p24688	2226	WP_037572775_1	Schromogenes_MU970	YVRC			ABC transporter										ABC transporter substrate-binding protein [Staphylococcus chromogenes]
p25412	2226	WP_037574859_1	Schromogenes_MU970	FHUD			periplasmic binding protein										ferrichrome ABC transporter substrate-binding protein [Staphylococcus chromogenes]
p25561	2226	WP_037575241_1	Schromogenes_MU970				ABC transporter										iron citrate ABC transporter substrate-binding protein [Staphylococcus chromogenes]
p25805	2226	WP_037575928_1	Schromogenes_MU970	SSTD			ABC transporter										iron ABC transporter substrate-binding protein [Staphylococcus chromogenes]
p26671	2226	AQM40560_1	Scohnii_SNUDS2	SSTD			ABC transporter										iron ABC transporter substrate-binding protein [Staphylococcus cohnii]
p26769	2226	AQM40658_1	Scohnii_SNUDS2	YVRC			ABC transporter										ABC transporter substrate-binding protein [Staphylococcus cohnii]
p27478	2226	AQM41367_1	Scohnii_SNUDS2	FHUD			periplasmic binding protein										ferrichrome ABC transporter substrate-binding protein [Staphylococcus cohnii]
p27551	2226	AQM41440_1	Scohnii_SNUDS2				ABC transporter										iron citrate ABC transporter substrate-binding protein [Staphylococcus cohnii]
p28648	2226	NP_763938_1	Sepidermidis_ATCC12228	YVRC			ABC transporter										iron-binding protein [Staphylococcus epidermidis ATCC 12228]
p28783	2226	NP_764073_1	Sepidermidis_ATCC12228	SSTD			ABC transporter										ferrichrome ABC transporter [Staphylococcus epidermidis ATCC 12228]
p30033	2226	NP_765323_1	Sepidermidis_ATCC12228				ABC transporter										ferrichrome ABC transporter [Staphylococcus epidermidis ATCC 12228]
p31209	2226	WP_065337154_1	Sequorum_C2014	FHUD			periplasmic binding protein										ferrichrome ABC transporter substrate-binding protein [Staphylococcus equorum]
p31484	2226	WP_065337433_1	Sequorum_C2014	YVRC			ABC transporter										ABC transporter substrate-binding protein [Staphylococcus equorum]
p31578	2226	WP_065337529_1	Sequorum_C2014	SSTD			ABC transporter										iron ABC transporter substrate-binding protein [Staphylococcus equorum]
p32588	2226	WP_065338557_1	Sequorum_C2014	FHUD			periplasmic binding protein										ferrichrome ABC transporter substrate-binding protein [Staphylococcus equorum]
p32844	2226	WP_065338821_1	Sequorum_C2014	FHUD			periplasmic binding protein										ferrichrome ABC transporter substrate-binding protein [Staphylococcus equorum]
p33047	2226	WP_065339033_1	Sequorum_C2014	SIRA			periplasmic binding protein										iron-siderophore ABC transporter substrate-binding protein [Staphylococcus equorum]
p33317	2226	WP_081289115_1	Sequorum_C2014				Periplasmic binding protein										iron-siderophore ABC transporter substrate-binding protein [Staphylococcus equorum]
p34020	2226	WP_011275091_1	Shaemolyticus_JCSC1435	FHUD			periplasmic binding protein										MULTISPECIES: ferrichrome ABC transporter substrate-binding protein [Staphylococcus]
p34096	2226	WP_011275175_1	Shaemolyticus_JCSC1435				ABC transporter										MULTISPECIES: iron citrate ABC transporter substrate-binding protein [Staphylococcus]
p34672	2226	WP_011275821_1	Shaemolyticus_JCSC1435				Periplasmic binding protein										MULTISPECIES: transferrin-binding protein [Staphylococcus]
p35217	2226	WP_011276419_1	Shaemolyticus_JCSC1435	SSTD			ABC transporter										hypothetical protein [Staphylococcus haemolyticus]
p35338	2226	WP_011276547_1	Shaemolyticus_JCSC1435	YVRC			ABC transporter										MULTISPECIES: Vitamin B12 ABC transporter substrate-binding protein [Staphylococcus]
p36864	2226	WP_087436243_1	Shominis_K1				Periplasmic binding protein										transferrin-binding protein [Staphylococcus hominis]
p37197	2226	WP_087436581_1	Shominis_K1	YVRC			ABC transporter										vitamin B12 ABC transporter substrate-binding protein BtuF [Staphylococcus hominis]
p37299	2226	WP_087436686_1	Shominis_K1				Transporter										iron citrate ABC transporter substrate-binding protein [Staphylococcus hominis]
p37510	2226	WP_087436908_1	Shominis_K1				ABC transporter										Fe2+-enterobactin ABC transporter substrate-binding protein [Staphylococcus hominis]
p37784	2226	WP_087437194_1	Shominis_K1	SSTD			ABC transporter										Fe2+-enterobactin ABC transporter substrate-binding protein [Staphylococcus hominis]
p38047	2226	WP_039643587_1	Shyicus	SIRA			periplasmic binding protein										iron-siderophore ABC transporter substrate-binding protein [Staphylococcus hyicus]
p38261	2226	WP_039644032_1	Shyicus	SSTD			ABC transporter										iron ABC transporter substrate-binding protein [Staphylococcus hyicus]
p38432	2226	WP_039644388_1	Shyicus	FHUD			periplasmic binding protein										ferrichrome ABC transporter substrate-binding protein [Staphylococcus hyicus]
p3920	2226	WP_000735038_1	Saureus_COL	FHUD	fhuD2		periplasmic binding protein	ferrichrome ABC transporter substrate-binding protein	ferrichrome ABC transporter substrate-binding protein	Periplasmic binding protein		Cytoplasmic Membrane		signal peptide predicted	0	WP_000735038	MULTISPECIES: ferrichrome ABC transporter substrate-binding protein [Staphylococcus]
p3951	2226	WP_000754443_1	Saureus_COL	SSTD	sstD		ABC transporter	hypothetical protein	hypothetical protein	Periplasmic binding protein		Cytoplasmic Membrane		signal peptide predicted	0	WP_000754443	MULTISPECIES: hypothetical protein [Staphylococcus]
p39670	2226	WP_039646938_1	Shyicus	YVRC			ABC transporter										ABC transporter substrate-binding protein [Staphylococcus hyicus]
p39823	2226	WP_039647256_1	Shyicus	FHUD1			Abc transporter										ferrichrome-binding protein [Staphylococcus hyicus]
p39907	2226	WP_039647530_1	Shyicus				ABC transporter										iron citrate ABC transporter substrate-binding protein [Staphylococcus hyicus]
p40370	2226	WP_019167344_1	Sintermedius_NCTC11048	YVRC			ABC transporter										ABC transporter substrate-binding protein [Staphylococcus intermedius]
p4084	2226	WP_000825510_1	Saureus_COL	FHUD1	fhuD1		Abc transporter	ferrichrome-binding protein FhuD	ferrichrome-binding protein FhuD	Periplasmic binding protein		Cytoplasmic Membrane		signal peptide predicted	0	WP_000825510	MULTISPECIES: ferrichrome-binding protein FhuD [Staphylococcus]
p41183	2226	WP_019168333_1	Sintermedius_NCTC11048				ABC transporter										iron citrate ABC transporter substrate-binding protein [Staphylococcus intermedius]
p41576	2226	WP_019168774_1	Sintermedius_NCTC11048	SIRA			periplasmic binding protein										iron-siderophore ABC transporter substrate-binding protein [Staphylococcus intermedius]
p42335	2226	WP_019169654_1	Sintermedius_NCTC11048	FHUD			periplasmic binding protein										ferrichrome ABC transporter substrate-binding protein [Staphylococcus intermedius]
p43385	2226	WP_016999852_1	Slentus_050AP				ABC transporter										hypothetical protein [Staphylococcus lentus]
p44098	2226	WP_064204600_1	Slentus_050AP	FHUD			periplasmic binding protein										ferrichrome ABC transporter substrate-binding protein [Staphylococcus lentus]
p44555	2226	WP_070044908_1	Slentus_050AP	ISDE			ABC transporter										heme ABC transporter substrate-binding protein IsdE [Staphylococcus lentus]
p44612	2226	WP_070044972_1	Slentus_050AP	YVRC			ABC transporter										ABC transporter substrate-binding protein [Staphylococcus lentus]
p44813	2226	WP_070045194_1	Slentus_050AP	FHUD1			Abc transporter										ferrichrome ABC transporter substrate-binding protein [Staphylococcus lentus]
p44957	2226	WP_070045454_1	Slentus_050AP	SSTD			ABC transporter										iron ABC transporter substrate-binding protein [Staphylococcus lentus]
p4496	2226	WP_001045111_1	Saureus_COL	SIRA	sirA		periplasmic binding protein	iron ABC transporter substrate-binding protein	iron ABC transporter substrate-binding protein	Periplasmic binding protein		Cytoplasmic Membrane		signal peptide predicted	0	WP_001045111	MULTISPECIES: iron-siderophore ABC transporter substrate-binding protein [Staphylococcus]
p44971	2226	WP_070045481_1	Slentus_050AP	SIRA			periplasmic binding protein										iron-siderophore ABC transporter substrate-binding protein [Staphylococcus lentus]
p45090	2226	WP_070045650_1	Slentus_050AP	FHUD			periplasmic binding protein										iron-siderophore ABC transporter substrate-binding protein [Staphylococcus lentus]
p45118	2226	WP_070045680_1	Slentus_050AP	SSTD			ABC transporter										iron ABC transporter substrate-binding protein [Staphylococcus lentus]
p45287	2226	WP_084819082_1	Slentus_050AP				Periplasmic binding protein										iron-siderophore ABC transporter substrate-binding protein [Staphylococcus lentus]
p4586	2226	WP_001081351_1	Saureus_COL		-		Transporter	ABC transporter substrate-binding protein	ABC transporter substrate-binding protein	Periplasmic binding protein		Cytoplasmic Membrane		signal peptide predicted	1	WP_001081351	MULTISPECIES: ABC transporter substrate-binding protein [Staphylococcus]
p46874	2226	WP_009384638_1	Smassiliensis_CCUG55927	YVRC			ABC transporter										ABC transporter substrate-binding protein [Staphylococcus massiliensis]
p46933	2226	WP_009384840_1	Smassiliensis_CCUG55927				ABC transporter										iron compound ABC transporter substrate-binding protein [Staphylococcus massiliensis]
p47184	2226	WP_017176638_1	Smassiliensis_CCUG55927	SSTD			ABC transporter										hypothetical protein [Staphylococcus massiliensis]
p4800	2226	WP_001214661_1	Saureus_COL		htsA		ABC transporter	ABC transporter substrate-binding protein	ABC transporter substrate-binding protein	Periplasmic binding protein		Cytoplasmic Membrane		signal peptide predicted	0	WP_001214661	MULTISPECIES: ABC transporter substrate-binding protein [Staphylococcus]
p4811	2226	WP_001220199_1	Saureus_COL	ISDE	isdE		ABC transporter	heme uptake system protein IsdE	heme uptake system protein IsdE	Periplasmic binding protein		Cytoplasmic		signal peptide predicted	0	WP_001220199	MULTISPECIES: heme uptake system protein IsdE [Staphylococcus]
p48150	2226	WP_044359642_1	Smicroti	FHUD			periplasmic binding protein										ferrichrome ABC transporter substrate-binding protein [Staphylococcus microti]
p48151	2226	WP_044359643_1	Smicroti	FHUD			periplasmic binding protein										ferrichrome ABC transporter substrate-binding protein [Staphylococcus microti]
p48554	2226	WP_044360390_1	Smicroti	YVRC			ABC transporter										ABC transporter substrate-binding protein [Staphylococcus microti]
p48793	2226	WP_044360727_1	Smicroti	SSTD			ABC transporter										iron ABC transporter substrate-binding protein [Staphylococcus microti]
p48826	2226	WP_044360772_1	Smicroti	FHUD1			Abc transporter										ferrichrome ABC transporter substrate-binding protein [Staphylococcus microti]
p49267	2226	WP_044361542_1	Smicroti				ABC transporter										iron citrate ABC transporter substrate-binding protein [Staphylococcus microti]
p49851	2226	WP_014613273_1	Spseudintermedius_NA45				ABC transporter										iron citrate ABC transporter substrate-binding protein [Staphylococcus pseudintermedius]
p50746	2226	WP_015728689_1	Spseudintermedius_NA45	SIRA			periplasmic binding protein										iron-siderophore ABC transporter substrate-binding protein [Staphylococcus pseudintermedius]
p50868	2226	WP_015729535_1	Spseudintermedius_NA45	FHUD			periplasmic binding protein										ferrichrome ABC transporter substrate-binding protein [Staphylococcus pseudintermedius]
p51175	2226	WP_063278862_1	Spseudintermedius_NA45	YVRC			ABC transporter										ABC transporter substrate-binding protein [Staphylococcus pseudintermedius]
p5247	2226	WP_001813976_1	Saureus_COL	YVRC	-		ABC transporter	ABC transporter substrate-binding protein	ABC transporter substrate-binding protein	Periplasmic binding protein		Cytoplasmic		no predicted signal peptide	0	WP_001813976	MULTISPECIES: ABC transporter substrate-binding protein [Staphylococcus]
p52645	2226	WP_011302178_1	Ssaprophyticus_ATCC15305				Transporter										iron citrate ABC transporter substrate-binding protein [Staphylococcus saprophyticus]
p52711	2226	WP_011302258_1	Ssaprophyticus_ATCC15305	FHUD			periplasmic binding protein										MULTISPECIES: ferrichrome ABC transporter substrate-binding protein [Staphylococcus]
p52892	2226	WP_011302482_1	Ssaprophyticus_ATCC15305	FHUD1			Abc transporter										MULTISPECIES: ferrichrome ABC transporter substrate-binding protein [Staphylococcus]
p52964	2226	WP_011302563_1	Ssaprophyticus_ATCC15305	FHUD			periplasmic binding protein										MULTISPECIES: ferrichrome ABC transporter substrate-binding protein [Staphylococcus]
p53022	2226	WP_011302624_1	Ssaprophyticus_ATCC15305				ABC transporter										MULTISPECIES: iron citrate ABC transporter substrate-binding protein [Staphylococcus]
p53488	2226	WP_011303145_1	Ssaprophyticus_ATCC15305				Periplasmic binding protein										MULTISPECIES: transferrin-binding protein [Staphylococcus]
p53500	2226	WP_011303158_1	Ssaprophyticus_ATCC15305	FHUD			periplasmic binding protein										MULTISPECIES: cobalamin ABC transporter substrate-binding protein [Staphylococcus]
p53933	2226	WP_011303644_1	Ssaprophyticus_ATCC15305	SSTD			ABC transporter										MULTISPECIES: cobalamin Fe3+-siderophore ABC transporter substrate-binding protein [Staphylococcus]
p54032	2226	WP_011303749_1	Ssaprophyticus_ATCC15305	YVRC			ABC transporter										MULTISPECIES: ABC transporter substrate-binding protein [Staphylococcus]
p54780	2226	WP_050329665_1	Sschleiferi_2317_03	SIRA			periplasmic binding protein										iron-siderophore ABC transporter substrate-binding protein [Staphylococcus schleiferi]
p55032	2226	WP_050329946_1	Sschleiferi_2317_03	SSTD			ABC transporter										iron ABC transporter substrate-binding protein [Staphylococcus schleiferi]
p55185	2226	WP_050330183_1	Sschleiferi_2317_03	FHUD			periplasmic binding protein										ferrichrome ABC transporter substrate-binding protein [Staphylococcus schleiferi]
p56405	2226	WP_050331715_1	Sschleiferi_2317_03	YVRC			ABC transporter										ABC transporter substrate-binding protein [Staphylococcus schleiferi]
p56707	2226	WP_082165715_1	Sschleiferi_2317_03				ABC transporter										iron citrate ABC transporter substrate-binding protein [Staphylococcus schleiferi]
p57204	2226	WP_048539933_1	Ssciuri_FDA_ARGOS_285	SSTD			ABC transporter										MULTISPECIES: iron ABC transporter substrate-binding protein [Staphylococcus]
p57388	2226	WP_048541144_1	Ssciuri_FDA_ARGOS_285	FHUD			periplasmic binding protein										ferrichrome ABC transporter substrate-binding protein [Staphylococcus sciuri]
p57716	2226	WP_058590835_1	Ssciuri_FDA_ARGOS_285				Periplasmic binding protein										transferrin-binding protein [Staphylococcus sciuri]
p57726	2226	WP_058590862_1	Ssciuri_FDA_ARGOS_285				Periplasmic binding protein										MULTISPECIES: iron-siderophore ABC transporter substrate-binding protein [Staphylococcus]
p57997	2226	WP_058591699_1	Ssciuri_FDA_ARGOS_285	FHUD1			Abc transporter										MULTISPECIES: ferrichrome ABC transporter substrate-binding protein [Staphylococcus]
p58050	2226	WP_058591938_1	Ssciuri_FDA_ARGOS_285				periplasmic binding protein										MULTISPECIES: iron-siderophore ABC transporter substrate-binding protein [Staphylococcus]
p58230	2226	WP_058592455_1	Ssciuri_FDA_ARGOS_285	SSTD			ABC transporter										MULTISPECIES: iron ABC transporter substrate-binding protein [Staphylococcus]
p58369	2226	WP_078355162_1	Ssciuri_FDA_ARGOS_285	FHUD1			Abc transporter										MULTISPECIES: ferrichrome ABC transporter substrate-binding protein [Staphylococcus]
p58374	2226	WP_078355183_1	Ssciuri_FDA_ARGOS_285	ISDE			ABC transporter										MULTISPECIES: heme ABC transporter substrate-binding protein IsdE [Staphylococcus]
p58383	2226	WP_078355254_1	Ssciuri_FDA_ARGOS_285				Transporter										MULTISPECIES: iron citrate ABC transporter substrate-binding protein [Staphylococcus]
p58409	2226	WP_078355480_1	Ssciuri_FDA_ARGOS_285	FHUD			periplasmic binding protein										MULTISPECIES: iron-siderophore ABC transporter substrate-binding protein [Staphylococcus]
p58751	2226	WP_088592126_1	Ssciuri_FDA_ARGOS_285	FHUD1			Abc transporter										ferrichrome ABC transporter substrate-binding protein [Staphylococcus sciuri]
p59175	2226	WP_088592550_1	Ssciuri_FDA_ARGOS_285	YVRC			ABC transporter										ABC transporter substrate-binding protein [Staphylococcus sciuri]
p59678	2226	WP_002461833_1	Ssimiae_NCTC3000	FHUD			periplasmic binding protein										ferrichrome ABC transporter substrate-binding protein [Staphylococcus simiae]
p60406	2226	WP_002463841_1	Ssimiae_NCTC3000	SSTD			ABC transporter										lipoprotein [Staphylococcus simiae]
p60735	2226	WP_002464370_1	Ssimiae_NCTC3000				ABC transporter										iron citrate ABC transporter substrate-binding protein [Staphylococcus simiae]
p60738	2226	WP_002464373_1	Ssimiae_NCTC3000				ABC transporter										iron citrate ABC transporter substrate-binding protein [Staphylococcus simiae]
p60928	2226	WP_002464601_1	Ssimiae_NCTC3000	FHUD			periplasmic binding protein										ferrichrome ABC transporter substrate-binding protein [Staphylococcus simiae]
p61593	2226	WP_050801503_1	Ssimiae_NCTC3000				Transporter										ABC transporter substrate-binding protein [Staphylococcus simiae]
p61614	2226	WP_088177466_1	Ssimiae_NCTC3000	YVRC			ABC transporter										ABC transporter substrate-binding protein [Staphylococcus simiae]
p61615	2226	WP_088177468_1	Ssimiae_NCTC3000				Periplasmic binding protein										transferrin-binding protein [Staphylococcus simiae]
p61838	2226	WP_002479514_1	Ssimulans_FDA_ARGOS_383				ABC transporter										MULTISPECIES: hypothetical protein [Staphylococcus]
p61912	2226	WP_002479617_1	Ssimulans_FDA_ARGOS_383	FHUD			periplasmic binding protein										MULTISPECIES: hypothetical protein [Staphylococcus]
p62265	2226	WP_002480441_1	Ssimulans_FDA_ARGOS_383	ISDE			ABC transporter										MULTISPECIES: heme ABC transporter substrate-binding protein IsdE [Staphylococcus]
p62865	2226	WP_002481394_1	Ssimulans_FDA_ARGOS_383	YVRC			ABC transporter										MULTISPECIES: ABC transporter substrate-binding protein [Staphylococcus]
p62943	2226	WP_002481528_1	Ssimulans_FDA_ARGOS_383	SSTD			ABC transporter										MULTISPECIES: hypothetical protein [Staphylococcus]
p64283	2226	WP_096754617_1	Ssimulans_FDA_ARGOS_383				ABC transporter										iron citrate ABC transporter substrate-binding protein [Staphylococcus simulans]
p65357	2226	WP_016911802_1	Svitulinus_F1028	SSTD			ABC transporter										hypothetical protein [Staphylococcus vitulinus]
p65373	2226	WP_016911820_1	Svitulinus_F1028	FHUD			periplasmic binding protein										hypothetical protein [Staphylococcus vitulinus]
p65525	2226	WP_016911991_1	Svitulinus_F1028				Periplasmic binding protein										iron-siderophore ABC transporter substrate-binding protein [Staphylococcus vitulinus]
p65892	2226	WP_016912394_1	Svitulinus_F1028				Periplasmic binding protein										iron-siderophore ABC transporter substrate-binding protein [Staphylococcus vitulinus]
p65965	2226	WP_016912471_1	Svitulinus_F1028	YVRC			ABC transporter										ABC transporter substrate-binding protein [Staphylococcus vitulinus]
p66205	2226	WP_016912727_1	Svitulinus_F1028	FHUD			periplasmic binding protein										hypothetical protein [Staphylococcus vitulinus]
p66427	2226	WP_016912971_1	Svitulinus_F1028				Periplasmic binding protein										hypothetical protein [Staphylococcus vitulinus]
p6732	2226	WP_000735038_1	Saureus_MU50	FHUD	fhuD2		periplasmic binding protein	ferrichrome ABC transporter substrate-binding protein	ferrichrome ABC transporter substrate-binding protein	Periplasmic binding protein		Cytoplasmic Membrane		signal peptide predicted	0	WP_000735038	MULTISPECIES: ferrichrome ABC transporter substrate-binding protein [Staphylococcus]
p67370	2226	WP_002465864_1	Swarneri_SG1	YVRC			ABC transporter										MULTISPECIES: ABC transporter substrate-binding protein [Staphylococcus]
p6768	2226	WP_000754443_1	Saureus_MU50	SSTD	sstD		ABC transporter	hypothetical protein	hypothetical protein	Periplasmic binding protein		Cytoplasmic Membrane		signal peptide predicted	0	WP_000754443	MULTISPECIES: hypothetical protein [Staphylococcus]
p67749	2226	WP_002466489_1	Swarneri_SG1				ABC transporter										MULTISPECIES: iron citrate ABC transporter substrate-binding protein [Staphylococcus]
p68035	2226	WP_002467006_1	Swarneri_SG1	SSTD			ABC transporter										MULTISPECIES: ABC transporter substrate-binding protein [Staphylococcus]
p68520	2226	WP_015364782_1	Swarneri_SG1	FHUD			periplasmic binding protein										MULTISPECIES: ferrichrome-binding protein [Staphylococcus]
p68741	2226	WP_015365018_1	Swarneri_SG1				Periplasmic binding protein										MULTISPECIES: transferrin receptor [Staphylococcus]
p6910	2226	WP_000825515_1	Saureus_MU50	FHUD1			Abc transporter										ferrichrome-binding protein FhuD [Staphylococcus aureus]
p69859	2226	WP_029377690_1	Sxylosus_HKUOPL8	SSTD			ABC transporter										iron ABC transporter substrate-binding protein [Staphylococcus xylosus]
p70155	2226	WP_029378150_1	Sxylosus_HKUOPL8	FHUD			periplasmic binding protein										ferrichrome ABC transporter substrate-binding protein [Staphylococcus xylosus]
p70250	2226	WP_029378290_1	Sxylosus_HKUOPL8				Periplasmic binding protein										hypothetical protein [Staphylococcus xylosus]
p70251	2226	WP_029378291_1	Sxylosus_HKUOPL8				Periplasmic binding protein										hypothetical protein [Staphylococcus xylosus]
p70372	2226	WP_029378483_1	Sxylosus_HKUOPL8	FHUD			periplasmic binding protein										ferrichrome ABC transporter substrate-binding protein [Staphylococcus xylosus]
p70514	2226	WP_029378724_1	Sxylosus_HKUOPL8	FHUD			periplasmic binding protein										ferrichrome ABC transporter substrate-binding protein [Staphylococcus xylosus]
p70904	2226	WP_038678073_1	Sxylosus_HKUOPL8	YVRC			ABC transporter										ABC transporter substrate-binding protein [Staphylococcus xylosus]
p71075	2226	WP_038678463_1	Sxylosus_HKUOPL8				Periplasmic binding protein										transferrin-binding protein [Staphylococcus xylosus]
p71298	2226	WP_038678954_1	Sxylosus_HKUOPL8				ABC transporter										iron citrate ABC transporter substrate-binding protein [Staphylococcus xylosus]
p7346	2226	WP_001045111_1	Saureus_MU50	SIRA	sirA		periplasmic binding protein	iron ABC transporter substrate-binding protein	iron ABC transporter substrate-binding protein	Periplasmic binding protein		Cytoplasmic Membrane		signal peptide predicted	0	WP_001045111	MULTISPECIES: iron-siderophore ABC transporter substrate-binding protein [Staphylococcus]
p7442	2226	WP_001081351_1	Saureus_MU50		-		Transporter	ABC transporter substrate-binding protein	ABC transporter substrate-binding protein	Periplasmic binding protein		Cytoplasmic Membrane		signal peptide predicted	1	WP_001081351	MULTISPECIES: ABC transporter substrate-binding protein [Staphylococcus]
p7662	2226	WP_001214661_1	Saureus_MU50		htsA		ABC transporter	ABC transporter substrate-binding protein	ABC transporter substrate-binding protein	Periplasmic binding protein		Cytoplasmic Membrane		signal peptide predicted	0	WP_001214661	MULTISPECIES: ABC transporter substrate-binding protein [Staphylococcus]
p7672	2226	WP_001220199_1	Saureus_MU50	ISDE	isdE		ABC transporter	heme uptake system protein IsdE	heme uptake system protein IsdE	Periplasmic binding protein		Cytoplasmic		signal peptide predicted	0	WP_001220199	MULTISPECIES: heme uptake system protein IsdE [Staphylococcus]
p77	2226	WP_000039585_1	Sargenteus_MSHR1132				Transporter										MULTISPECIES: ABC transporter substrate-binding protein [Staphylococcus]
p8074	2226	WP_001817979_1	Saureus_MU50	YVRC			ABC transporter										MULTISPECIES: ABC transporter substrate-binding protein [Staphylococcus]
p8263	2226	YP_498674_1	Saureus_NCTC8325	SIRA	sirA		periplasmic binding protein	periplasmic binding protein	periplasmic binding protein	Periplasmic binding protein		Cytoplasmic Membrane	Lipid anchored	signal peptide predicted	0	YP_498674	periplasmic binding protein [Staphylococcus aureus subsp_ aureus NCTC 8325]
p8748	2226	YP_499176_1	Saureus_NCTC8325	YVRC	-		ABC transporter	iron compound ABC transporter substrate-binding protein	iron compound ABC transporter substrate-binding protein	Periplasmic binding protein		Cytoplasmic	Intracellular	no predicted signal peptide	0	YP_499176	iron compound ABC transporter substrate-binding protein [Staphylococcus aureus subsp_ aureus NCTC 8325]
p8877	2226	YP_499309_1	Saureus_NCTC8325	SSTD	sstD		ABC transporter	hypothetical protein	hypothetical protein	Periplasmic binding protein		Cytoplasmic Membrane	Lipid anchored	signal peptide predicted	0	YP_499309	hypothetical protein SAOUHSC_00749 [Staphylococcus aureus subsp_ aureus NCTC 8325]
p9090	2226	YP_499529_1	Saureus_NCTC8325		-		Transporter	hypothetical protein	hypothetical protein	Periplasmic binding protein		Cytoplasmic Membrane	Intracellular	no predicted signal peptide	0	YP_499529	hypothetical protein SAOUHSC_00976 [Staphylococcus aureus subsp_ aureus NCTC 8325]
p9188	2226	YP_499630_1	Saureus_NCTC8325	ISDE	isdE		ABC transporter	hypothetical protein	hypothetical protein	Periplasmic binding protein		Cytoplasmic	Intracellular	no predicted signal peptide	0	YP_499630	hypothetical protein SAOUHSC_01085 [Staphylococcus aureus subsp_ aureus NCTC 8325]
p13045	2196	WP_001078456_1	Saureus_Newman	SBNB	sbnB	ORNCD	Ornithine cyclodeaminase	2,3-diaminopropionate biosynthesis protein SbnB	2,3-diaminopropionate biosynthesis protein SbnB	Ornithine cyclodeaminase/mu-crystallin family		Cytoplasmic		no predicted signal peptide	0	WP_001078456	MULTISPECIES: 2,3-diaminopropionate biosynthesis protein SbnB [Staphylococcus]
p15933	2196	WP_001078456_1	Saureus_USA300_FPR3757	SBNB	sbnB	ORNCD	Ornithine cyclodeaminase	2,3-diaminopropionate biosynthesis protein SbnB	2,3-diaminopropionate biosynthesis protein SbnB	Ornithine cyclodeaminase/mu-crystallin family		Cytoplasmic		no predicted signal peptide	0	WP_001078456	MULTISPECIES: 2,3-diaminopropionate biosynthesis protein SbnB [Staphylococcus]
p1844	2196	WP_001031189_1	Sargenteus_MSHR1132	SBNB		ORNCD	Ornithine cyclodeaminase										2,3-diaminopropionate biosynthesis protein SbnB [Staphylococcus argenteus]
p18760	2196	WP_001078456_1	Saureus_USA300LV_CA12	SBNB	sbnB	ORNCD	Ornithine cyclodeaminase	2,3-diaminopropionate biosynthesis protein SbnB	2,3-diaminopropionate biosynthesis protein SbnB	Ornithine cyclodeaminase/mu-crystallin family		Cytoplasmic		no predicted signal peptide	0	WP_001078456	MULTISPECIES: 2,3-diaminopropionate biosynthesis protein SbnB [Staphylococcus]
p33045	2196	WP_065339031_1	Sequorum_C2014	SBNB		ORNCD	Ornithine cyclodeaminase										2,3-diaminopropionate biosynthesis protein SbnB [Staphylococcus equorum]
p38006	2196	WP_039643500_1	Shyicus	SBNB		ORNCD	Ornithine cyclodeaminase										2,3-diaminopropionate biosynthesis protein SbnB [Staphylococcus hyicus]
p41574	2196	WP_019168772_1	Sintermedius_NCTC11048	SBNB		ORNCD	Ornithine cyclodeaminase										2,3-diaminopropionate biosynthesis protein SbnB [Staphylococcus intermedius]
p4581	2196	WP_001078456_1	Saureus_COL	SBNB	sbnB	ORNCD	Ornithine cyclodeaminase	2,3-diaminopropionate biosynthesis protein SbnB	2,3-diaminopropionate biosynthesis protein SbnB	Ornithine cyclodeaminase/mu-crystallin family		Cytoplasmic		no predicted signal peptide	0	WP_001078456	MULTISPECIES: 2,3-diaminopropionate biosynthesis protein SbnB [Staphylococcus]
p51876	2196	WP_065354550_1	Spseudintermedius_NA45	SBNB		ORNCD	Ornithine cyclodeaminase										2,3-diaminopropionate biosynthesis protein SbnB [Staphylococcus pseudintermedius]
p54782	2196	WP_050329667_1	Sschleiferi_2317_03	SBNB		ORNCD	Ornithine cyclodeaminase										2,3-diaminopropionate biosynthesis protein SbnB [Staphylococcus schleiferi]
p7436	2196	WP_001078461_1	Saureus_MU50	SBNB		ORNCD	Ornithine cyclodeaminase										MULTISPECIES: 2,3-diaminopropionate biosynthesis protein SbnB [Staphylococcus]
p8265	2196	YP_498676_1	Saureus_NCTC8325	SBNB	sbnB	ORNCD	Ornithine cyclodeaminase	2,3-diaminopropionate biosynthesis protein SbnB	2,3-diaminopropionate biosynthesis protein SbnB	Ornithine cyclodeaminase/mu-crystallin family		Cytoplasmic	Intracellular	no predicted signal peptide	0	YP_498676	ornithine cyclodeaminase [Staphylococcus aureus subsp_ aureus NCTC 8325]
p13286	2099	WP_001223700_1	Saureus_Newman	SBNH	sbnH	DAPDC	decarboxylase	diaminopimelate decarboxylase	diaminopimelate decarboxylase	Pyridoxal-dependent decarboxylase, pyridoxal binding domain		Cytoplasmic		no predicted signal peptide	0	WP_001223700	MULTISPECIES: siderophore biosynthesis PLP-dependent protein [Staphylococcus]
p16173	2099	WP_001223700_1	Saureus_USA300_FPR3757	SBNH	sbnH	DAPDC	decarboxylase	diaminopimelate decarboxylase	diaminopimelate decarboxylase	Pyridoxal-dependent decarboxylase, pyridoxal binding domain		Cytoplasmic		no predicted signal peptide	0	WP_001223700	MULTISPECIES: siderophore biosynthesis PLP-dependent protein [Staphylococcus]
p18994	2099	WP_001223700_1	Saureus_USA300LV_CA12	SBNH	sbnH	DAPDC	decarboxylase	diaminopimelate decarboxylase	diaminopimelate decarboxylase	Pyridoxal-dependent decarboxylase, pyridoxal binding domain		Cytoplasmic		no predicted signal peptide	0	WP_001223700	MULTISPECIES: siderophore biosynthesis PLP-dependent protein [Staphylococcus]
p2249	2099	WP_001266970_1	Sargenteus_MSHR1132	SBNH		DAPDC	decarboxylase										siderophore biosynthesis PLP-dependent protein [Staphylococcus argenteus]
p33039	2099	WP_065339025_1	Sequorum_C2014	SBNH		DAPDC	decarboxylase										type III PLP-dependent enzyme [Staphylococcus equorum]
p40037	2099	WP_052257858_1	Shyicus	SBNH		DAPDC	decarboxylase										diaminopimelate decarboxylase [Staphylococcus hyicus]
p41568	2099	WP_019168766_1	Sintermedius_NCTC11048	SBNH		DAPDC	decarboxylase										type III PLP-dependent enzyme [Staphylococcus intermedius]
p4820	2099	WP_001223700_1	Saureus_COL	SBNH	sbnH	DAPDC	decarboxylase	diaminopimelate decarboxylase	diaminopimelate decarboxylase	Pyridoxal-dependent decarboxylase, pyridoxal binding domain		Cytoplasmic		no predicted signal peptide	0	WP_001223700	MULTISPECIES: siderophore biosynthesis PLP-dependent protein [Staphylococcus]
p50969	2099	WP_020220037_1	Spseudintermedius_NA45	SBNH		DAPDC	decarboxylase										siderophore biosynthesis PLP-dependent protein [Staphylococcus pseudintermedius]
p54786	2099	WP_050329671_1	Sschleiferi_2317_03	SBNH		DAPDC	decarboxylase										diaminopimelate decarboxylase [Staphylococcus schleiferi]
p59340	2099	WP_088592715_1	Ssciuri_FDA_ARGOS_285	SBNH		DAPDC	decarboxylase										pyridoxal-dependent decarboxylase, pyridoxal-binding domain protein [Staphylococcus sciuri]
p65524	2099	WP_016911990_1	Svitulinus_F1028	SBNH		DAPDC	decarboxylase										hypothetical protein [Staphylococcus vitulinus]
p7681	2099	WP_001223713_1	Saureus_MU50	SBNH		DAPDC	decarboxylase										MULTISPECIES: siderophore biosynthesis PLP-dependent protein [Staphylococcus]
p8271	2099	YP_498682_1	Saureus_NCTC8325	SBNH	sbnH	DAPDC	decarboxylase	hypothetical protein	hypothetical protein	Pyridoxal-dependent decarboxylase, pyridoxal binding domain		Cytoplasmic	Intracellular	no predicted signal peptide	0	YP_498682	hypothetical protein SAOUHSC_00082 [Staphylococcus aureus subsp_ aureus NCTC 8325]
p13321	732	WP_001246698_1	Saureus_Newman		isdD			hypothetical protein	hypothetical protein			no significant prediction		no predicted signal peptide	2	WP_001246698	MULTISPECIES: hypothetical protein [Staphylococcus]
p16210	732	WP_001246698_1	Saureus_USA300_FPR3757		isdD			hypothetical protein	hypothetical protein			no significant prediction		no predicted signal peptide	2	WP_001246698	MULTISPECIES: hypothetical protein [Staphylococcus]
p19028	732	WP_001246698_1	Saureus_USA300LV_CA12		isdD			hypothetical protein	hypothetical protein			no significant prediction		no predicted signal peptide	2	WP_001246698	MULTISPECIES: hypothetical protein [Staphylococcus]
p2343	732	WP_014373815_1	Sargenteus_MSHR1132														hypothetical protein [Staphylococcus argenteus]
p4855	732	WP_001246698_1	Saureus_COL		isdD			hypothetical protein	hypothetical protein			no significant prediction		no predicted signal peptide	2	WP_001246698	MULTISPECIES: hypothetical protein [Staphylococcus]
p7718	732	WP_001246685_1	Saureus_MU50														MULTISPECIES: hypothetical protein [Staphylococcus]
p9187	732	YP_499629_1	Saureus_NCTC8325		isdD			hypothetical protein	hypothetical protein			no significant prediction	C-terminally anchored (with CS)	no predicted signal peptide	2	YP_499629	hypothetical protein SAOUHSC_01084 [Staphylococcus aureus subsp_ aureus NCTC 8325]
p13237	443	WP_001186806_1	Saureus_Newman	SBNG	sbnG		Aldolase	siderophore biosynthesis protein SbnG	siderophore biosynthesis protein SbnG	HpcH/HpaI aldolase/citrate lyase family		Cytoplasmic		no predicted signal peptide	0	WP_001186806	MULTISPECIES: siderophore biosynthesis protein SbnG [Staphylococcus]
p16126	443	WP_001186806_1	Saureus_USA300_FPR3757	SBNG	sbnG		Aldolase	siderophore biosynthesis protein SbnG	siderophore biosynthesis protein SbnG	HpcH/HpaI aldolase/citrate lyase family		Cytoplasmic		no predicted signal peptide	0	WP_001186806	MULTISPECIES: siderophore biosynthesis protein SbnG [Staphylococcus]
p18948	443	WP_001186806_1	Saureus_USA300LV_CA12	SBNG	sbnG		Aldolase	siderophore biosynthesis protein SbnG	siderophore biosynthesis protein SbnG	HpcH/HpaI aldolase/citrate lyase family		Cytoplasmic		no predicted signal peptide	0	WP_001186806	MULTISPECIES: siderophore biosynthesis protein SbnG [Staphylococcus]
p2138	443	WP_001186808_1	Sargenteus_MSHR1132	SBNG			Aldolase										siderophore biosynthesis protein SbnG [Staphylococcus argenteus]
p33040	443	WP_065339026_1	Sequorum_C2014	SBNG			Aldolase										siderophore biosynthesis protein SbnG [Staphylococcus equorum]
p38010	443	WP_039643508_1	Shyicus	SBNG			Aldolase										siderophore biosynthesis protein SbnG [Staphylococcus hyicus]
p41569	443	WP_019168767_1	Sintermedius_NCTC11048	SBNG			Aldolase										siderophore biosynthesis protein SbnG [Staphylococcus intermedius]
p4772	443	WP_001186806_1	Saureus_COL	SBNG	sbnG		Aldolase	siderophore biosynthesis protein SbnG	siderophore biosynthesis protein SbnG	HpcH/HpaI aldolase/citrate lyase family		Cytoplasmic		no predicted signal peptide	0	WP_001186806	MULTISPECIES: siderophore biosynthesis protein SbnG [Staphylococcus]
p54785	443	WP_050329670_1	Sschleiferi_2317_03	SBNG			Aldolase										siderophore biosynthesis protein SbnG [Staphylococcus schleiferi]
p7633	443	WP_001186804_1	Saureus_MU50	SBNG			Aldolase										MULTISPECIES: siderophore biosynthesis protein SbnG [Staphylococcus]
p8270	443	YP_498681_1	Saureus_NCTC8325	SBNG	sbnG		Aldolase	hypothetical protein	hypothetical protein	HpcH/HpaI aldolase/citrate lyase family		Cytoplasmic	Intracellular	no predicted signal peptide	0	YP_498681	hypothetical protein SAOUHSC_00081 [Staphylococcus aureus subsp_ aureus NCTC 8325]
p12869	411	WP_001015549_1	Saureus_Newman	SBNI	sbnI		ParB-like nuclease domain	siderophore biosynthesis protein SbnI	siderophore biosynthesis protein SbnI	ParB-like nuclease domain		Cytoplasmic		no predicted signal peptide	0	WP_001015549	MULTISPECIES: siderophore biosynthesis protein SbnI [Staphylococcus]
p15752	411	WP_001015549_1	Saureus_USA300_FPR3757	SBNI	sbnI		ParB-like nuclease domain	siderophore biosynthesis protein SbnI	siderophore biosynthesis protein SbnI	ParB-like nuclease domain		Cytoplasmic		no predicted signal peptide	0	WP_001015549	MULTISPECIES: siderophore biosynthesis protein SbnI [Staphylococcus]
p1804	411	WP_001015552_1	Sargenteus_MSHR1132	SBNI			ParB-like nuclease domain										siderophore biosynthesis protein SbnI [Staphylococcus argenteus]
p18584	411	WP_001015549_1	Saureus_USA300LV_CA12	SBNI	sbnI		ParB-like nuclease domain	siderophore biosynthesis protein SbnI	siderophore biosynthesis protein SbnI	ParB-like nuclease domain		Cytoplasmic		no predicted signal peptide	0	WP_001015549	MULTISPECIES: siderophore biosynthesis protein SbnI [Staphylococcus]
p33038	411	WP_065339024_1	Sequorum_C2014	SBNI			ParB-like nuclease domain										siderophore biosynthesis protein SbnI [Staphylococcus equorum]
p38011	411	WP_039643510_1	Shyicus	SBNI			ParB-like nuclease domain										siderophore biosynthesis protein SbnI [Staphylococcus hyicus]
p41567	411	WP_019168765_1	Sintermedius_NCTC11048	SBNI			ParB-like nuclease domain										bifunctional transcriptional regulator/O-phospho-L-serine synthase SbnI [Staphylococcus intermedius]
p4403	411	WP_001015549_1	Saureus_COL	SBNI	sbnI		ParB-like nuclease domain	siderophore biosynthesis protein SbnI	siderophore biosynthesis protein SbnI	ParB-like nuclease domain		Cytoplasmic		no predicted signal peptide	0	WP_001015549	MULTISPECIES: siderophore biosynthesis protein SbnI [Staphylococcus]
p50747	411	WP_015728696_1	Spseudintermedius_NA45	SBNI			ParB-like nuclease domain										siderophore biosynthesis protein SbnI [Staphylococcus pseudintermedius]
p54787	411	WP_050329672_1	Sschleiferi_2317_03	SBNI			ParB-like nuclease domain										siderophore biosynthesis protein SbnI [Staphylococcus schleiferi]
p7250	411	WP_001015551_1	Saureus_MU50	SBNI			ParB-like nuclease domain										siderophore biosynthesis protein SbnI [Staphylococcus aureus]
p8272	411	YP_498683_1	Saureus_NCTC8325	SBNI	sbnI		ParB-like nuclease domain	hypothetical protein	hypothetical protein	ParB-like nuclease domain		Cytoplasmic	Intracellular	no predicted signal peptide	0	YP_498683	hypothetical protein SAOUHSC_00083 [Staphylococcus aureus subsp_ aureus NCTC 8325]
p13312	389	WP_001242429_1	Saureus_Newman	SRTB	srtB		sortase, SrtB family	SrtB family sortase	SrtB family sortase	Sortase family		no significant prediction		no predicted signal peptide	1	WP_001242429	MULTISPECIES: SrtB family sortase [Staphylococcus]
p16202	389	WP_001242429_1	Saureus_USA300_FPR3757	SRTB	srtB		sortase, SrtB family	SrtB family sortase	SrtB family sortase	Sortase family		no significant prediction		no predicted signal peptide	1	WP_001242429	MULTISPECIES: SrtB family sortase [Staphylococcus]
p19020	389	WP_001242429_1	Saureus_USA300LV_CA12	SRTB	srtB		sortase, SrtB family	SrtB family sortase	SrtB family sortase	Sortase family		no significant prediction		no predicted signal peptide	1	WP_001242429	MULTISPECIES: SrtB family sortase [Staphylococcus]
p20813	389	WP_047796151_1	Scapitis_AYP1020	SRTB			sortase, SrtB family										SrtB family sortase [Staphylococcus capitis]
p2344	389	WP_014373816_1	Sargenteus_MSHR1132	SRTB			sortase, SrtB family										SrtB family sortase [Staphylococcus argenteus]
p43250	389	WP_016999521_1	Slentus_050AP	SRTB			sortase, SrtB family										SrtB family sortase [Staphylococcus lentus]
p45687	389	WP_009382381_1	Smassiliensis_CCUG55927	SRTB			sortase, SrtB family										SrtB family sortase [Staphylococcus massiliensis]
p47416	389	WP_081502248_1	Smassiliensis_CCUG55927	SRTB			sortase, SrtB family										sortase [Staphylococcus massiliensis]
p4847	389	WP_001242429_1	Saureus_COL	SRTB	srtB		sortase, SrtB family	SrtB family sortase	SrtB family sortase	Sortase family		no significant prediction		no predicted signal peptide	1	WP_001242429	MULTISPECIES: SrtB family sortase [Staphylococcus]
p58793	389	WP_088592168_1	Ssciuri_FDA_ARGOS_285	SRTB			sortase, SrtB family										SrtB family sortase [Staphylococcus sciuri]
p62267	389	WP_002480444_1	Ssimulans_FDA_ARGOS_383	SRTB			sortase, SrtB family										SrtB family sortase [Staphylococcus simulans]
p7710	389	WP_001242427_1	Saureus_MU50	SRTB			sortase, SrtB family										MULTISPECIES: SrtB family sortase [Staphylococcus]
p9191	389	YP_499633_1	Saureus_NCTC8325	SRTB	srtB		sortase, SrtB family	hypothetical protein	hypothetical protein	Sortase family		no significant prediction	N-terminally anchored (No CS)	no predicted signal peptide	1	YP_499633	hypothetical protein SAOUHSC_01088 [Staphylococcus aureus subsp_ aureus NCTC 8325]
p10393	115	YP_500898_1	Saureus_NCTC8325		htsC		ABC transporter (permease)	hypothetical protein	hypothetical protein	FecCD transport family		Cytoplasmic Membrane	Multi-transmembrane	no predicted signal peptide	8	YP_500898	hypothetical protein SAOUHSC_02427 [Staphylococcus aureus subsp_ aureus NCTC 8325]
p10394	115	YP_500899_1	Saureus_NCTC8325		htsB		ABC transporter, permease	hypothetical protein	hypothetical protein	FecCD transport family		Cytoplasmic Membrane	Multi-transmembrane	no predicted signal peptide	8	YP_500899	hypothetical protein SAOUHSC_02428 [Staphylococcus aureus subsp_ aureus NCTC 8325]
p1075	115	WP_000610886_1	Sargenteus_MSHR1132	FHUG			Permease protein										MULTISPECIES: iron ABC transporter permease [Staphylococcus]
p11223	115	WP_000136636_1	Saureus_Newman	SIRC	sirC		transport system, permease	iron ABC transporter permease	iron ABC transporter permease	FecCD transport family		Cytoplasmic Membrane		no predicted signal peptide	9	WP_000136636	MULTISPECIES: iron ABC transporter permease [Staphylococcus]
p11408	115	WP_000184741_1	Saureus_Newman	FHUB	fhuB		Permease protein	iron ABC transporter permease	iron ABC transporter permease	FecCD transport family		Cytoplasmic Membrane		no predicted signal peptide	9	WP_000184741	MULTISPECIES: iron ABC transporter permease [Staphylococcus]
p12145	115	WP_000625878_1	Saureus_Newman	FHUG	fhuG		Permease protein	iron ABC transporter permease	iron ABC transporter permease	FecCD transport family		Cytoplasmic Membrane		no predicted signal peptide	9	WP_000625878	MULTISPECIES: iron ABC transporter permease [Staphylococcus]
p12637	115	WP_000876318_1	Saureus_Newman	SSTA	sstA		ABC transporter (Permease	iron ABC transporter permease	iron ABC transporter permease	FecCD transport family		Cytoplasmic Membrane		no predicted signal peptide	8	WP_000876318	MULTISPECIES: iron ABC transporter permease [Staphylococcus]
p12714	115	WP_000924997_1	Saureus_Newman	SIRB	sirB		permease	iron ABC transporter permease	iron ABC transporter permease	FecCD transport family		Cytoplasmic Membrane		no predicted signal peptide	9	WP_000924997	MULTISPECIES: iron ABC transporter permease [Staphylococcus]
p12795	115	WP_000974906_1	Saureus_Newman		htsB		ABC transporter, permease	iron ABC transporter permease	iron ABC transporter permease	FecCD transport family		Cytoplasmic Membrane		no predicted signal peptide	8	WP_000974906	MULTISPECIES: iron ABC transporter permease [Staphylococcus]
p12816	115	WP_000989091_1	Saureus_Newman		htsC		ABC transporter (permease)	iron-dicitrate ABC transporter permease	iron-dicitrate ABC transporter permease	FecCD transport family		Cytoplasmic Membrane		no predicted signal peptide	8	WP_000989091	MULTISPECIES: iron-dicitrate ABC transporter permease [Staphylococcus]
p13316	115	WP_001245577_1	Saureus_Newman	SSTB	sstB		ABC transporter	iron ABC transporter permease	iron ABC transporter permease	FecCD transport family		Cytoplasmic Membrane		no predicted signal peptide	9	WP_001245577	MULTISPECIES: iron ABC transporter permease [Staphylococcus]
p13402	115	WP_001548422_1	Saureus_Newman	ISDF	isdF		ABC transporter, permease	hemin ABC transporter permease	hemin ABC transporter permease	FecCD transport family		Cytoplasmic Membrane		signal peptide predicted	8	WP_001548422	MULTISPECIES: hemin ABC transporter permease [Staphylococcus]
p14084	115	WP_000136636_1	Saureus_USA300_FPR3757	SIRC	sirC		transport system, permease	iron ABC transporter permease	iron ABC transporter permease	FecCD transport family		Cytoplasmic Membrane		no predicted signal peptide	9	WP_000136636	MULTISPECIES: iron ABC transporter permease [Staphylococcus]
p14268	115	WP_000184741_1	Saureus_USA300_FPR3757	FHUB	fhuB		Permease protein	iron ABC transporter permease	iron ABC transporter permease	FecCD transport family		Cytoplasmic Membrane		no predicted signal peptide	9	WP_000184741	MULTISPECIES: iron ABC transporter permease [Staphylococcus]
p15001	115	WP_000625882_1	Saureus_USA300_FPR3757	FHUG	fhuG		Permease protein	iron ABC transporter permease	iron ABC transporter permease	FecCD transport family		Cytoplasmic Membrane		no predicted signal peptide	9	WP_000625882	MULTISPECIES: iron ABC transporter permease [Staphylococcus]
p15517	115	WP_000876318_1	Saureus_USA300_FPR3757	SSTA	sstA		ABC transporter (Permease	iron ABC transporter permease	iron ABC transporter permease	FecCD transport family		Cytoplasmic Membrane		no predicted signal peptide	8	WP_000876318	MULTISPECIES: iron ABC transporter permease [Staphylococcus]
p15598	115	WP_000924997_1	Saureus_USA300_FPR3757	SIRB	sirB		permease	iron ABC transporter permease	iron ABC transporter permease	FecCD transport family		Cytoplasmic Membrane		no predicted signal peptide	9	WP_000924997	MULTISPECIES: iron ABC transporter permease [Staphylococcus]
p15675	115	WP_000974906_1	Saureus_USA300_FPR3757		htsB		ABC transporter, permease	iron ABC transporter permease	iron ABC transporter permease	FecCD transport family		Cytoplasmic Membrane		no predicted signal peptide	8	WP_000974906	MULTISPECIES: iron ABC transporter permease [Staphylococcus]
p15697	115	WP_000989091_1	Saureus_USA300_FPR3757		htsC		ABC transporter (permease)	iron-dicitrate ABC transporter permease	iron-dicitrate ABC transporter permease	FecCD transport family		Cytoplasmic Membrane		no predicted signal peptide	8	WP_000989091	MULTISPECIES: iron-dicitrate ABC transporter permease [Staphylococcus]
p1605	115	WP_000876315_1	Sargenteus_MSHR1132	SSTA			ABC transporter (Permease										MULTISPECIES: iron ABC transporter permease [Staphylococcus]
p16205	115	WP_001245577_1	Saureus_USA300_FPR3757	SSTB	sstB		ABC transporter	iron ABC transporter permease	iron ABC transporter permease	FecCD transport family		Cytoplasmic Membrane		no predicted signal peptide	9	WP_001245577	MULTISPECIES: iron ABC transporter permease [Staphylococcus]
p16295	115	WP_001548422_1	Saureus_USA300_FPR3757	ISDF	isdF		ABC transporter, permease	hemin ABC transporter permease	hemin ABC transporter permease	FecCD transport family		Cytoplasmic Membrane		signal peptide predicted	8	WP_001548422	MULTISPECIES: hemin ABC transporter permease [Staphylococcus]
p1667	115	WP_000925009_1	Sargenteus_MSHR1132	SIRB			permease										iron ABC transporter permease [Staphylococcus argenteus]
p16990	115	WP_000136636_1	Saureus_USA300LV_CA12	SIRC	sirC		transport system, permease	iron ABC transporter permease	iron ABC transporter permease	FecCD transport family		Cytoplasmic Membrane		no predicted signal peptide	9	WP_000136636	MULTISPECIES: iron ABC transporter permease [Staphylococcus]
p17172	115	WP_000184741_1	Saureus_USA300LV_CA12	FHUB	fhuB		Permease protein	iron ABC transporter permease	iron ABC transporter permease	FecCD transport family		Cytoplasmic Membrane		no predicted signal peptide	9	WP_000184741	MULTISPECIES: iron ABC transporter permease [Staphylococcus]
p1749	115	WP_000985690_1	Sargenteus_MSHR1132				ABC transporter, permease										MULTISPECIES: iron ABC transporter permease [Staphylococcus]
p1752	115	WP_000987999_1	Sargenteus_MSHR1132				ABC transporter (permease)										iron-dicitrate ABC transporter permease [Staphylococcus argenteus]
p17864	115	WP_000625882_1	Saureus_USA300LV_CA12	FHUG	fhuG		Permease protein	iron ABC transporter permease	iron ABC transporter permease	FecCD transport family		Cytoplasmic Membrane		no predicted signal peptide	9	WP_000625882	MULTISPECIES: iron ABC transporter permease [Staphylococcus]
p18359	115	WP_000876318_1	Saureus_USA300LV_CA12	SSTA	sstA		ABC transporter (Permease	iron ABC transporter permease	iron ABC transporter permease	FecCD transport family		Cytoplasmic Membrane		no predicted signal peptide	8	WP_000876318	MULTISPECIES: iron ABC transporter permease [Staphylococcus]
p18437	115	WP_000924997_1	Saureus_USA300LV_CA12	SIRB	sirB		permease	iron ABC transporter permease	iron ABC transporter permease	FecCD transport family		Cytoplasmic Membrane		no predicted signal peptide	9	WP_000924997	MULTISPECIES: iron ABC transporter permease [Staphylococcus]
p18512	115	WP_000974906_1	Saureus_USA300LV_CA12		htsB		ABC transporter, permease	iron ABC transporter permease	iron ABC transporter permease	FecCD transport family		Cytoplasmic Membrane		no predicted signal peptide	8	WP_000974906	MULTISPECIES: iron ABC transporter permease [Staphylococcus]
p18533	115	WP_000989091_1	Saureus_USA300LV_CA12		htsC		ABC transporter (permease)	iron-dicitrate ABC transporter permease	iron-dicitrate ABC transporter permease	FecCD transport family		Cytoplasmic Membrane		no predicted signal peptide	8	WP_000989091	MULTISPECIES: iron-dicitrate ABC transporter permease [Staphylococcus]
p19023	115	WP_001245577_1	Saureus_USA300LV_CA12	SSTB	sstB		ABC transporter	iron ABC transporter permease	iron ABC transporter permease	FecCD transport family		Cytoplasmic Membrane		no predicted signal peptide	9	WP_001245577	MULTISPECIES: iron ABC transporter permease [Staphylococcus]
p19109	115	WP_001548422_1	Saureus_USA300LV_CA12	ISDF	isdF		ABC transporter, permease	hemin ABC transporter permease	hemin ABC transporter permease	FecCD transport family		Cytoplasmic Membrane		signal peptide predicted	8	WP_001548422	MULTISPECIES: hemin ABC transporter permease [Staphylococcus]
p19749	115	WP_002433120_1	Scapitis_AYP1020	FHUB			Permease protein										MULTISPECIES: iron ABC transporter permease [Staphylococcus]
p20614	115	WP_047795944_1	Scapitis_AYP1020	FHUG			Permease protein										iron ABC transporter permease [Staphylococcus capitis]
p20811	115	WP_047796149_1	Scapitis_AYP1020	ISDF			ABC transporter, permease										iron ABC transporter permease [Staphylococcus capitis]
p21202	115	WP_047796547_1	Scapitis_AYP1020				ABC transporter (permease)										iron-dicitrate transporter subunit FecD [Staphylococcus capitis]
p21203	115	WP_047796548_1	Scapitis_AYP1020				ABC transporter, permease										iron ABC transporter permease [Staphylococcus capitis]
p22495	115	WP_015900925_1	Scarnosus_SK13				ABC transporter, permease										iron ABC transporter permease [Staphylococcus carnosus]
p22908	115	WP_046100191_1	Scarnosus_SK13	FHUB			Permease protein										iron ABC transporter permease [Staphylococcus carnosus]
p22917	115	WP_046100234_1	Scarnosus_SK13	SSTA			ABC transporter (Permease										iron ABC transporter permease [Staphylococcus carnosus]
p23326	115	WP_065865227_1	Scarnosus_SK13				ABC transporter (permease)										iron-dicitrate transporter subunit FecD [Staphylococcus carnosus]
p23824	115	WP_065865738_1	Scarnosus_SK13	SSTB			ABC transporter										iron ABC transporter permease [Staphylococcus carnosus]
p23855	115	WP_065865769_1	Scarnosus_SK13	FHUG			Permease protein										iron ABC transporter permease [Staphylococcus carnosus]
p2413	115	WP_042355044_1	Sargenteus_MSHR1132	ISDF			ABC transporter, permease										iron ABC transporter permease [Staphylococcus argenteus]
p24653	115	WP_037572697_1	Schromogenes_MU970	FHUG			Permease protein										iron ABC transporter permease [Staphylococcus chromogenes]
p24654	115	WP_037572699_1	Schromogenes_MU970	FHUB			Permease protein										iron ABC transporter permease [Staphylococcus chromogenes]
p250	115	WP_000136646_1	Sargenteus_MSHR1132	SIRC			transport system, permease										iron ABC transporter permease [Staphylococcus argenteus]
p25348	115	WP_037574697_1	Schromogenes_MU970				ABC transporter (permease)										iron-dicitrate transporter subunit FecD [Staphylococcus chromogenes]
p25349	115	WP_037574700_1	Schromogenes_MU970				ABC transporter, permease										iron ABC transporter permease [Staphylococcus chromogenes]
p25806	115	WP_037575931_1	Schromogenes_MU970	SSTB			ABC transporter										iron ABC transporter permease [Staphylococcus chromogenes]
p25807	115	WP_037575933_1	Schromogenes_MU970	SSTA			ABC transporter (Permease										iron ABC transporter permease [Staphylococcus chromogenes]
p26673	115	AQM40562_1	Scohnii_SNUDS2	SSTB			ABC transporter										iron ABC transporter permease [Staphylococcus cohnii]
p27552	115	AQM41441_1	Scohnii_SNUDS2				ABC transporter, permease										iron-siderophore ABC transporter permease [Staphylococcus cohnii]
p2829	115	WP_000136636_1	Saureus_COL	SIRC	sirC		transport system, permease	iron ABC transporter permease	iron ABC transporter permease	FecCD transport family		Cytoplasmic Membrane		no predicted signal peptide	9	WP_000136636	MULTISPECIES: iron ABC transporter permease [Staphylococcus]
p28780	115	NP_764070_1	Sepidermidis_ATCC12228	SSTA			ABC transporter (Permease										ferrichrome ABC transporter permease [Staphylococcus epidermidis ATCC 12228]
p28781	115	NP_764071_1	Sepidermidis_ATCC12228	SSTB			ABC transporter										ferrichrome ABC transporter permease [Staphylococcus epidermidis ATCC 12228]
p30031	115	NP_765321_1	Sepidermidis_ATCC12228				ABC transporter (permease)										ferrichrome ABC transporter [Staphylococcus epidermidis ATCC 12228]
p30032	115	NP_765322_1	Sepidermidis_ATCC12228				ABC transporter, permease										ferrichrome ABC transporter [Staphylococcus epidermidis ATCC 12228]
p3008	115	WP_000184741_1	Saureus_COL	FHUB	fhuB		Permease protein	iron ABC transporter permease	iron ABC transporter permease	FecCD transport family		Cytoplasmic Membrane		no predicted signal peptide	9	WP_000184741	MULTISPECIES: iron ABC transporter permease [Staphylococcus]
p31012	115	WP_002508382_1	Sequorum_C2014	FHUB			Permease protein										MULTISPECIES: iron ABC transporter permease [Staphylococcus]
p31511	115	WP_065337461_1	Sequorum_C2014	FHUG			Permease protein										iron ABC transporter permease [Staphylococcus equorum]
p31575	115	WP_065337526_1	Sequorum_C2014	SSTA			ABC transporter (Permease										iron ABC transporter permease [Staphylococcus equorum]
p31576	115	WP_065337527_1	Sequorum_C2014	SSTB			ABC transporter										iron ABC transporter permease [Staphylococcus equorum]
p33048	115	WP_065339034_1	Sequorum_C2014	SIRB			permease										iron ABC transporter permease [Staphylococcus equorum]
p33049	115	WP_065339035_1	Sequorum_C2014	SIRC			transport system, permease										iron ABC transporter permease [Staphylococcus equorum]
p34097	115	WP_011275176_1	Shaemolyticus_JCSC1435				ABC transporter, permease										MULTISPECIES: iron ABC transporter permease [Staphylococcus]
p34098	115	WP_011275177_1	Shaemolyticus_JCSC1435				ABC transporter (permease)										MULTISPECIES: iron-dicitrate ABC transporter permease [Staphylococcus]
p35219	115	WP_011276421_1	Shaemolyticus_JCSC1435	SSTB			ABC transporter										MULTISPECIES: iron ABC transporter permease [Staphylococcus]
p35220	115	WP_011276422_1	Shaemolyticus_JCSC1435	SSTA			ABC transporter (Permease										MULTISPECIES: iron ABC transporter permease [Staphylococcus]
p35300	115	WP_011276505_1	Shaemolyticus_JCSC1435	FHUG			Permease protein										MULTISPECIES: iron ABC transporter permease [Staphylococcus]
p35301	115	WP_011276506_1	Shaemolyticus_JCSC1435	FHUB			Permease protein										iron ABC transporter permease [Staphylococcus haemolyticus]
p36110	115	WP_002449066_1	Shominis_K1	SSTB			ABC transporter										MULTISPECIES: Fe(3+)-hydroxamate ABC transporter permease FhuB [Bacilli]
p36116	115	WP_002449086_1	Shominis_K1	SSTA			ABC transporter (Permease										MULTISPECIES: Fe(3+)-hydroxamate ABC transporter permease FhuB [Bacilli]
p3697	115	WP_000625878_1	Saureus_COL	FHUG	fhuG		Permease protein	iron ABC transporter permease	iron ABC transporter permease	FecCD transport family		Cytoplasmic Membrane		no predicted signal peptide	9	WP_000625878	MULTISPECIES: iron ABC transporter permease [Staphylococcus]
p37511	115	WP_087436909_1	Shominis_K1				ABC transporter, permease										Fe(3+)-hydroxamate ABC transporter permease FhuB [Staphylococcus hominis]
p37512	115	WP_087436910_1	Shominis_K1				ABC transporter (permease)										Fe(3+)-hydroxamate ABC transporter permease FhuB [Staphylococcus hominis]
p38045	115	WP_039643583_1	Shyicus	SIRC			transport system, permease										iron ABC transporter permease [Staphylococcus hyicus]
p38046	115	WP_039643585_1	Shyicus	SIRB			permease										iron ABC transporter permease [Staphylococcus hyicus]
p38258	115	WP_039644025_1	Shyicus	SSTA			ABC transporter (Permease										iron ABC transporter permease [Staphylococcus hyicus]
p38259	115	WP_039644027_1	Shyicus	SSTB			ABC transporter										iron ABC transporter permease [Staphylococcus hyicus]
p38492	115	WP_039644521_1	Shyicus				ABC transporter, permease										iron ABC transporter permease [Staphylococcus hyicus]
p38493	115	WP_039644523_1	Shyicus				ABC transporter (permease)										iron-dicitrate transporter subunit FecD [Staphylococcus hyicus]
p39638	115	WP_039646873_1	Shyicus	FHUG			Permease protein										iron ABC transporter permease [Staphylococcus hyicus]
p39639	115	WP_039646875_1	Shyicus	FHUB			Permease protein										iron ABC transporter permease [Staphylococcus hyicus]
p41184	115	WP_019168334_1	Sintermedius_NCTC11048				ABC transporter, permease										iron ABC transporter permease [Staphylococcus intermedius]
p41185	115	WP_019168335_1	Sintermedius_NCTC11048				ABC transporter (permease)										iron-dicitrate ABC transporter permease [Staphylococcus intermedius]
p413	115	WP_000184751_1	Sargenteus_MSHR1132	FHUB			Permease protein										MULTISPECIES: iron ABC transporter permease [Staphylococcus]
p41421	115	WP_019168604_1	Sintermedius_NCTC11048	FHUG			Permease protein										iron ABC transporter permease [Staphylococcus intermedius]
p41422	115	WP_019168605_1	Sintermedius_NCTC11048	FHUB			Permease protein										iron ABC transporter permease [Staphylococcus intermedius]
p41577	115	WP_019168775_1	Sintermedius_NCTC11048	SIRB			permease										iron ABC transporter permease [Staphylococcus intermedius]
p41578	115	WP_019168776_1	Sintermedius_NCTC11048	SIRC			transport system, permease										iron ABC transporter permease [Staphylococcus intermedius]
p4178	115	WP_000876318_1	Saureus_COL	SSTA	sstA		ABC transporter (Permease	iron ABC transporter permease	iron ABC transporter permease	FecCD transport family		Cytoplasmic Membrane		no predicted signal peptide	8	WP_000876318	MULTISPECIES: iron ABC transporter permease [Staphylococcus]
p4252	115	WP_000925004_1	Saureus_COL	SIRB	sirB		permease	iron ABC transporter permease	iron ABC transporter permease	FecCD transport family		Cytoplasmic Membrane		no predicted signal peptide	9	WP_000925004	iron ABC transporter permease [Staphylococcus aureus]
p4332	115	WP_000974906_1	Saureus_COL		htsB		ABC transporter, permease	iron ABC transporter permease	iron ABC transporter permease	FecCD transport family		Cytoplasmic Membrane		no predicted signal peptide	8	WP_000974906	MULTISPECIES: iron ABC transporter permease [Staphylococcus]
p43386	115	WP_016999853_1	Slentus_050AP				ABC transporter, permease										iron ABC transporter permease [Staphylococcus lentus]
p4350	115	WP_000989091_1	Saureus_COL		htsC		ABC transporter (permease)	iron-dicitrate ABC transporter permease	iron-dicitrate ABC transporter permease	FecCD transport family		Cytoplasmic Membrane		no predicted signal peptide	8	WP_000989091	MULTISPECIES: iron-dicitrate ABC transporter permease [Staphylococcus]
p43568	115	WP_017000362_1	Slentus_050AP	SSTA			ABC transporter (Permease										hypothetical protein [Staphylococcus lentus]
p43869	115	WP_017001184_1	Slentus_050AP	FHUB			Permease protein										iron ABC transporter permease [Staphylococcus lentus]
p43870	115	WP_017001185_1	Slentus_050AP	FHUG			Permease protein										iron ABC transporter permease [Staphylococcus lentus]
p44556	115	WP_070044909_1	Slentus_050AP	ISDF			ABC transporter, permease										iron ABC transporter permease [Staphylococcus lentus]
p44969	115	WP_070045478_1	Slentus_050AP	SIRC			transport system, permease										iron ABC transporter permease [Staphylococcus lentus]
p44970	115	WP_070045480_1	Slentus_050AP	SIRB			permease										iron ABC transporter permease [Staphylococcus lentus]
p45117	115	WP_070045679_1	Slentus_050AP	SSTB			ABC transporter										iron ABC transporter permease [Staphylococcus lentus]
p46038	115	WP_009383095_1	Smassiliensis_CCUG55927	SSTB			ABC transporter										cobalamin Fe3+-siderophore ABC transporter permease [Staphylococcus massiliensis]
p46931	115	WP_009384837_1	Smassiliensis_CCUG55927				ABC transporter (permease)										fecCD transport family protein [Staphylococcus massiliensis]
p46932	115	WP_009384839_1	Smassiliensis_CCUG55927				ABC transporter, permease										iron ABC transporter permease [Staphylococcus massiliensis]
p47185	115	WP_017176639_1	Smassiliensis_CCUG55927	SSTA			ABC transporter (Permease										iron ABC transporter permease [Staphylococcus massiliensis]
p4850	115	WP_001245577_1	Saureus_COL	SSTB	sstB		ABC transporter	iron ABC transporter permease	iron ABC transporter permease	FecCD transport family		Cytoplasmic Membrane		no predicted signal peptide	9	WP_001245577	MULTISPECIES: iron ABC transporter permease [Staphylococcus]
p48515	115	WP_044360331_1	Smicroti	FHUG			Permease protein										iron ABC transporter permease [Staphylococcus microti]
p48516	115	WP_044360333_1	Smicroti	FHUB			Permease protein										iron ABC transporter permease [Staphylococcus microti]
p48795	115	WP_044360730_1	Smicroti	SSTB			ABC transporter										iron ABC transporter permease [Staphylococcus microti]
p48796	115	WP_044360732_1	Smicroti	SSTA			ABC transporter (Permease										iron ABC transporter permease [Staphylococcus microti]
p49253	115	WP_044361522_1	Smicroti				ABC transporter, permease										iron ABC transporter permease [Staphylococcus microti]
p49254	115	WP_044361524_1	Smicroti				ABC transporter (permease)										iron-dicitrate transporter subunit FecD [Staphylococcus microti]
p4937	115	WP_001548422_1	Saureus_COL	ISDF	isdF		ABC transporter, permease	hemin ABC transporter permease	hemin ABC transporter permease	FecCD transport family		Cytoplasmic Membrane		signal peptide predicted	8	WP_001548422	MULTISPECIES: hemin ABC transporter permease [Staphylococcus]
p49852	115	WP_014613274_1	Spseudintermedius_NA45				ABC transporter, permease										iron ABC transporter permease [Staphylococcus pseudintermedius]
p49853	115	WP_014613275_1	Spseudintermedius_NA45				ABC transporter (permease)										iron-dicitrate ABC transporter permease [Staphylococcus pseudintermedius]
p50552	115	WP_014614639_1	Spseudintermedius_NA45	SIRB			permease										iron ABC transporter permease [Staphylococcus pseudintermedius]
p50553	115	WP_014614640_1	Spseudintermedius_NA45	SIRC			transport system, permease										iron ABC transporter permease [Staphylococcus pseudintermedius]
p50749	115	WP_015728704_1	Spseudintermedius_NA45	FHUB			Permease protein										iron ABC transporter permease [Staphylococcus pseudintermedius]
p51868	115	WP_065354541_1	Spseudintermedius_NA45	FHUG			Permease protein										iron ABC transporter permease [Staphylococcus pseudintermedius]
p53023	115	WP_011302625_1	Ssaprophyticus_ATCC15305				ABC transporter, permease										MULTISPECIES: iron ABC transporter permease [Staphylococcus]
p53024	115	WP_011302626_1	Ssaprophyticus_ATCC15305				ABC transporter (permease)										MULTISPECIES: iron-dicitrate ABC transporter permease [Staphylococcus]
p53935	115	WP_011303646_1	Ssaprophyticus_ATCC15305	SSTB			ABC transporter										MULTISPECIES: iron ABC transporter permease [Staphylococcus]
p53936	115	WP_011303647_1	Ssaprophyticus_ATCC15305	SSTA			ABC transporter (Permease										MULTISPECIES: iron ABC transporter permease [Staphylococcus]
p54001	115	WP_011303717_1	Ssaprophyticus_ATCC15305	FHUG			Permease protein										MULTISPECIES: iron ABC transporter permease [Staphylococcus]
p54002	115	WP_011303718_1	Ssaprophyticus_ATCC15305	FHUB			Permease protein										iron ABC transporter permease [Staphylococcus saprophyticus]
p54778	115	WP_050329663_1	Sschleiferi_2317_03	SIRC			transport system, permease										iron ABC transporter permease [Staphylococcus schleiferi]
p54779	115	WP_050329664_1	Sschleiferi_2317_03	SIRB			permease										iron ABC transporter permease [Staphylococcus schleiferi]
p55029	115	WP_050329942_1	Sschleiferi_2317_03	SSTA			ABC transporter (Permease										iron ABC transporter permease [Staphylococcus schleiferi]
p55030	115	WP_050329943_1	Sschleiferi_2317_03	SSTB			ABC transporter										iron ABC transporter permease [Staphylococcus schleiferi]
p55249	115	WP_050330309_1	Sschleiferi_2317_03				ABC transporter, permease										iron ABC transporter permease [Staphylococcus schleiferi]
p55250	115	WP_050330310_1	Sschleiferi_2317_03				ABC transporter (permease)										iron-dicitrate transporter subunit FecD [Staphylococcus schleiferi]
p5604	115	WP_000136633_1	Saureus_MU50	SIRC			transport system, permease										MULTISPECIES: iron ABC transporter permease [Staphylococcus]
p56374	115	WP_050331684_1	Sschleiferi_2317_03	FHUG			Permease protein										iron ABC transporter permease [Staphylococcus schleiferi]
p56375	115	WP_050331685_1	Sschleiferi_2317_03	FHUB			Permease protein										iron ABC transporter permease [Staphylococcus schleiferi]
p56934	115	WP_025905417_1	Ssciuri_FDA_ARGOS_285	SSTA			ABC transporter (Permease										MULTISPECIES: iron ABC transporter permease [Staphylococcus]
p57205	115	WP_048539935_1	Ssciuri_FDA_ARGOS_285	SSTB			ABC transporter										MULTISPECIES: iron ABC transporter permease [Staphylococcus]
p57230	115	WP_048540068_1	Ssciuri_FDA_ARGOS_285	FHUB			Permease protein										MULTISPECIES: iron ABC transporter permease [Staphylococcus]
p57231	115	WP_048540071_1	Ssciuri_FDA_ARGOS_285	FHUG			Permease protein										MULTISPECIES: iron ABC transporter permease [Staphylococcus]
p5785	115	WP_000184741_1	Saureus_MU50	FHUB	fhuB		Permease protein	iron ABC transporter permease	iron ABC transporter permease	FecCD transport family		Cytoplasmic Membrane		no predicted signal peptide	9	WP_000184741	MULTISPECIES: iron ABC transporter permease [Staphylococcus]
p58117	115	WP_058592158_1	Ssciuri_FDA_ARGOS_285				ABC transporter, permease										iron ABC transporter permease [Staphylococcus sciuri]
p58148	115	WP_058592238_1	Ssciuri_FDA_ARGOS_285	ISDF			ABC transporter, permease										MULTISPECIES: iron ABC transporter permease [Staphylococcus]
p59338	115	WP_088592713_1	Ssciuri_FDA_ARGOS_285	SIRC			transport system, permease										iron ABC transporter permease [Staphylococcus sciuri]
p59339	115	WP_088592714_1	Ssciuri_FDA_ARGOS_285				transport system permease protein										iron ABC transporter permease [Staphylococcus sciuri]
p60408	115	WP_002463843_1	Ssimiae_NCTC3000	SSTB			ABC transporter										iron ABC transporter permease [Staphylococcus simiae]
p60409	115	WP_002463844_1	Ssimiae_NCTC3000	SSTA			ABC transporter (Permease										iron ABC transporter permease [Staphylococcus simiae]
p60515	115	WP_002463966_1	Ssimiae_NCTC3000	FHUG			Permease protein										iron ABC transporter permease [Staphylococcus simiae]
p60516	115	WP_002463967_1	Ssimiae_NCTC3000	FHUB			Permease protein										iron ABC transporter permease [Staphylococcus simiae]
p60733	115	WP_002464368_1	Ssimiae_NCTC3000				ABC transporter (permease)										iron-dicitrate ABC transporter permease [Staphylococcus simiae]
p60734	115	WP_002464369_1	Ssimiae_NCTC3000				ABC transporter, permease										iron ABC transporter permease [Staphylococcus simiae]
p60736	115	WP_002464371_1	Ssimiae_NCTC3000				ABC transporter (permease)										iron-dicitrate ABC transporter permease [Staphylococcus simiae]
p60737	115	WP_002464372_1	Ssimiae_NCTC3000				ABC transporter, permease										iron ABC transporter permease [Staphylococcus simiae]
p61836	115	WP_002479512_1	Ssimulans_FDA_ARGOS_383				ABC transporter (permease)										MULTISPECIES: hypothetical protein [Staphylococcus]
p61837	115	WP_002479513_1	Ssimulans_FDA_ARGOS_383				ABC transporter, permease										MULTISPECIES: iron ABC transporter permease [Staphylococcus]
p62941	115	WP_002481526_1	Ssimulans_FDA_ARGOS_383	SSTB			ABC transporter										MULTISPECIES: hypothetical protein [Staphylococcus]
p63390	115	WP_031262609_1	Ssimulans_FDA_ARGOS_383	SSTA			ABC transporter (Permease										MULTISPECIES: iron ABC transporter permease [Staphylococcus]
p63567	115	WP_061054880_1	Ssimulans_FDA_ARGOS_383	FHUG			Permease protein										iron ABC transporter permease [Staphylococcus simulans]
p63568	115	WP_061054881_1	Ssimulans_FDA_ARGOS_383	FHUB			Permease protein										iron ABC transporter permease [Staphylococcus simulans]
p64243	115	WP_096754577_1	Ssimulans_FDA_ARGOS_383	ISDF			ABC transporter, permease										iron ABC transporter permease [Staphylococcus simulans]
p6504	115	WP_000625878_1	Saureus_MU50	FHUG	fhuG		Permease protein	iron ABC transporter permease	iron ABC transporter permease	FecCD transport family		Cytoplasmic Membrane		no predicted signal peptide	9	WP_000625878	MULTISPECIES: iron ABC transporter permease [Staphylococcus]
p65359	115	WP_016911804_1	Svitulinus_F1028	SSTB			ABC transporter										hypothetical protein [Staphylococcus vitulinus]
p65360	115	WP_016911805_1	Svitulinus_F1028	SSTA			ABC transporter (Permease										hypothetical protein [Staphylococcus vitulinus]
p65526	115	WP_016911993_1	Svitulinus_F1028	SIRC			transport system, permease										iron ABC transporter permease [Staphylococcus vitulinus]
p66003	115	WP_016912510_1	Svitulinus_F1028	FHUG			Permease protein										iron ABC transporter permease [Staphylococcus vitulinus]
p66004	115	WP_016912511_1	Svitulinus_F1028	FHUB			Permease protein										iron ABC transporter permease [Staphylococcus vitulinus]
p66705	115	WP_026023227_1	Svitulinus_F1028				transport system permease protein										iron ABC transporter permease [Staphylococcus vitulinus]
p67440	115	WP_002465972_1	Swarneri_SG1	FHUB			Permease protein										MULTISPECIES: iron ABC transporter permease [Staphylococcus]
p67447	115	WP_002465982_1	Swarneri_SG1	FHUG			Permease protein										MULTISPECIES: iron ABC transporter permease [Staphylococcus]
p68036	115	WP_002467010_1	Swarneri_SG1	SSTA			ABC transporter (Permease										MULTISPECIES: iron ABC transporter permease [Staphylococcus]
p68039	115	WP_002467015_1	Swarneri_SG1	SSTB			ABC transporter										MULTISPECIES: iron ABC transporter permease [Staphylococcus]
p68539	115	WP_015364803_1	Swarneri_SG1				ABC transporter, permease										iron ABC transporter permease [Staphylococcus warneri]
p68540	115	WP_015364804_1	Swarneri_SG1				ABC transporter (permease)										hypothetical protein [Staphylococcus warneri]
p69860	115	WP_029377693_1	Sxylosus_HKUOPL8	SSTA			ABC transporter (Permease										iron ABC transporter permease [Staphylococcus xylosus]
p69923	115	WP_029377773_1	Sxylosus_HKUOPL8	FHUG			Permease protein										iron ABC transporter permease [Staphylococcus xylosus]
p69924	115	WP_029377774_1	Sxylosus_HKUOPL8	FHUB			Permease protein										iron ABC transporter permease [Staphylococcus xylosus]
p7016	115	WP_000876318_1	Saureus_MU50	SSTA	sstA		ABC transporter (Permease	iron ABC transporter permease	iron ABC transporter permease	FecCD transport family		Cytoplasmic Membrane		no predicted signal peptide	8	WP_000876318	MULTISPECIES: iron ABC transporter permease [Staphylococcus]
p70415	115	WP_029378543_1	Sxylosus_HKUOPL8				ABC transporter, permease										iron ABC transporter permease [Staphylococcus xylosus]
p70416	115	WP_029378544_1	Sxylosus_HKUOPL8				ABC transporter (permease)										iron-dicitrate transporter subunit FecD [Staphylococcus xylosus]
p7086	115	WP_000924990_1	Saureus_MU50	SIRB			permease										MULTISPECIES: iron ABC transporter permease [Staphylococcus]
p70929	115	WP_038678128_1	Sxylosus_HKUOPL8	SSTB			ABC transporter										iron ABC transporter permease [Staphylococcus xylosus]
p7171	115	WP_000974909_1	Saureus_MU50				ABC transporter, permease										MULTISPECIES: iron ABC transporter permease [Staphylococcus]
p7191	115	WP_000989088_1	Saureus_MU50				ABC transporter (permease)										MULTISPECIES: iron-dicitrate ABC transporter permease [Staphylococcus]
p7714	115	WP_001245577_1	Saureus_MU50	SSTB	sstB		ABC transporter	iron ABC transporter permease	iron ABC transporter permease	FecCD transport family		Cytoplasmic Membrane		no predicted signal peptide	9	WP_001245577	MULTISPECIES: iron ABC transporter permease [Staphylococcus]
p7799	115	WP_001548422_1	Saureus_MU50	ISDF	isdF		ABC transporter, permease	hemin ABC transporter permease	hemin ABC transporter permease	FecCD transport family		Cytoplasmic Membrane		signal peptide predicted	8	WP_001548422	MULTISPECIES: hemin ABC transporter permease [Staphylococcus]
p8261	115	YP_498672_1	Saureus_NCTC8325	SIRC	sirC		transport system, permease	lipoprotein SirC	lipoprotein SirC	FecCD transport family		Cytoplasmic Membrane	Multi-transmembrane	no predicted signal peptide	8	YP_498672	lipoprotein SirC [Staphylococcus aureus subsp_ aureus NCTC 8325]
p8262	115	YP_498673_1	Saureus_NCTC8325	SIRB	sirB		permease	lipoprotein SirB	lipoprotein SirB	FecCD transport family		Cytoplasmic Membrane	Multi-transmembrane	no predicted signal peptide	9	YP_498673	lipoprotein SirB [Staphylococcus aureus subsp_ aureus NCTC 8325]
p8783	115	YP_499212_1	Saureus_NCTC8325	FHUB	fhuB		Permease protein	ferrichrome transport permease FhuB	ferrichrome transport permease FhuB	FecCD transport family		Cytoplasmic Membrane	Multi-transmembrane	no predicted signal peptide	9	YP_499212	ferrichrome transport permease FhuB [Staphylococcus aureus subsp_ aureus NCTC 8325]
p8784	115	YP_499213_1	Saureus_NCTC8325	FHUG	fhuG		Permease protein	ferrichrome ABC transporter permease	ferrichrome ABC transporter permease	FecCD transport family		Cytoplasmic Membrane	Multi-transmembrane	no predicted signal peptide	9	YP_499213	ferrichrome ABC transporter permease [Staphylococcus aureus subsp_ aureus NCTC 8325]
p8874	115	YP_499306_1	Saureus_NCTC8325	SSTA	sstA		ABC transporter (Permease	hypothetical protein	hypothetical protein	FecCD transport family		Cytoplasmic Membrane	Multi-transmembrane	no predicted signal peptide	8	YP_499306	hypothetical protein SAOUHSC_00746 [Staphylococcus aureus subsp_ aureus NCTC 8325]
p8875	115	YP_499307_1	Saureus_NCTC8325	SSTB	sstB		ABC transporter	hypothetical protein	hypothetical protein	FecCD transport family		Cytoplasmic Membrane	Multi-transmembrane	no predicted signal peptide	9	YP_499307	hypothetical protein SAOUHSC_00747 [Staphylococcus aureus subsp_ aureus NCTC 8325]
p9189	115	YP_499631_1	Saureus_NCTC8325	ISDF	isdF		ABC transporter, permease	iron compound ABC transporter permease	iron compound ABC transporter permease	FecCD transport family		Cytoplasmic Membrane	Multi-transmembrane	no predicted signal peptide	7	YP_499631	iron compound ABC transporter permease [Staphylococcus aureus subsp_ aureus NCTC 8325]
p9190	115	YP_499632_1	Saureus_NCTC8325		-		permease protein	iron compound ABC transporter permease	iron compound ABC transporter permease	FecCD transport family		Cytoplasmic Membrane	Multi-transmembrane	no predicted signal peptide	2	YP_499632	iron compound ABC transporter permease [Staphylococcus aureus subsp_ aureus NCTC 8325]
p957	115	WP_000551779_1	Sargenteus_MSHR1132	SSTB			ABC transporter										iron ABC transporter permease [Staphylococcus argenteus]
p12657	51	WP_000889252_1	Saureus_Newman	MTSC	mntB	MNabc,ZNabc	ABC transporter	metal ABC transporter permease	metal ABC transporter permease	ABC 3 transport family		Cytoplasmic Membrane		no predicted signal peptide	8	WP_000889252	MULTISPECIES: metal ABC transporter permease [Staphylococcus]
p15538	51	WP_000889252_1	Saureus_USA300_FPR3757	MTSC	mntB	MNabc,ZNabc	ABC transporter	metal ABC transporter permease	metal ABC transporter permease	ABC 3 transport family		Cytoplasmic Membrane		no predicted signal peptide	8	WP_000889252	MULTISPECIES: metal ABC transporter permease [Staphylococcus]
p1620	51	WP_000889254_1	Sargenteus_MSHR1132	MTSC		MNabc,ZNabc	ABC transporter										MULTISPECIES: metal ABC transporter permease [Staphylococcus]
p18379	51	WP_000889252_1	Saureus_USA300LV_CA12	MTSC	mntB	MNabc,ZNabc	ABC transporter	metal ABC transporter permease	metal ABC transporter permease	ABC 3 transport family		Cytoplasmic Membrane		no predicted signal peptide	8	WP_000889252	MULTISPECIES: metal ABC transporter permease [Staphylococcus]
p19844	51	WP_002433425_1	Scapitis_AYP1020	MTSC		MNabc,ZNabc	ABC transporter										MULTISPECIES: metal ABC transporter permease [Staphylococcus]
p24125	51	WP_065866065_1	Scarnosus_SK13	MTSC		MNabc,ZNabc	ABC transporter										metal ABC transporter permease [Staphylococcus carnosus]
p24669	51	WP_037572735_1	Schromogenes_MU970	MTSC		MNabc,ZNabc	ABC transporter										metal ABC transporter permease [Staphylococcus chromogenes]
p26751	51	AQM40640_1	Scohnii_SNUDS2	MTSC		MNabc,ZNabc	ABC transporter										manganese ABC transporter permease [Staphylococcus cohnii]
p28671	51	NP_763961_1	Sepidermidis_ATCC12228	MTSC		MNabc,ZNabc	ABC transporter										hypothetical protein SE0406 [Staphylococcus epidermidis ATCC 12228]
p31501	51	WP_065337451_1	Sequorum_C2014	MTSC		MNabc,ZNabc	ABC transporter										metal ABC transporter permease [Staphylococcus equorum]
p33183	51	WP_065339194_1	Sequorum_C2014	MTSC		MNabc,ZNabc	ABC transporter										metal ABC transporter permease [Staphylococcus equorum]
p33487	51	WP_011274471_1	Shaemolyticus_JCSC1435	MTSC		MNabc,ZNabc	ABC transporter										MULTISPECIES: metal ABC transporter permease [Staphylococcus]
p39653	51	WP_039646904_1	Shyicus	MTSC		MNabc,ZNabc	ABC transporter										metal ABC transporter permease [Staphylococcus hyicus]
p40351	51	WP_019167323_1	Sintermedius_NCTC11048	MTSC		MNabc,ZNabc	ABC transporter										metal ABC transporter permease [Staphylococcus intermedius]
p4197	51	WP_000889252_1	Saureus_COL	MTSC	mntB	MNabc,ZNabc	ABC transporter	metal ABC transporter permease	metal ABC transporter permease	ABC 3 transport family		Cytoplasmic Membrane		no predicted signal peptide	8	WP_000889252	MULTISPECIES: metal ABC transporter permease [Staphylococcus]
p43928	51	WP_026023754_1	Slentus_050AP	MTSC		MNabc,ZNabc	ABC transporter										metal ABC transporter permease [Staphylococcus lentus]
p45597	51	WP_009382173_1	Smassiliensis_CCUG55927	MTSC		MNabc,ZNabc	ABC transporter										metal ABC transporter permease [Staphylococcus massiliensis]
p48533	51	WP_044360355_1	Smicroti	MTSC		MNabc,ZNabc	ABC transporter										metal ABC transporter permease [Staphylococcus microti]
p50745	51	WP_015728686_1	Spseudintermedius_NA45	MTSC		MNabc,ZNabc	ABC transporter										metal ABC transporter permease [Staphylococcus pseudintermedius]
p54014	51	WP_011303730_1	Ssaprophyticus_ATCC15305	MTSC		MNabc,ZNabc	ABC transporter										metal ABC transporter permease [Staphylococcus saprophyticus]
p56389	51	WP_050331699_1	Sschleiferi_2317_03	MTSC		MNabc,ZNabc	ABC transporter										metal ABC transporter permease [Staphylococcus schleiferi]
p58134	51	WP_058592206_1	Ssciuri_FDA_ARGOS_285	MTSC		MNabc,ZNabc	ABC transporter										MULTISPECIES: metal ABC transporter permease [Staphylococcus]
p60140	51	WP_002462838_1	Ssimiae_NCTC3000	MTSC		MNabc,ZNabc	ABC transporter										metal ABC transporter permease [Staphylococcus simiae]
p61485	51	WP_002465265_1	Ssimiae_NCTC3000	MTSC		MNabc,ZNabc	ABC transporter										metal ABC transporter permease [Staphylococcus simiae]
p64171	51	WP_096754505_1	Ssimulans_FDA_ARGOS_383	MTSC		MNabc,ZNabc	ABC transporter										metal ABC transporter permease [Staphylococcus simulans]
p65991	51	WP_016912498_1	Svitulinus_F1028	MTSC		MNabc,ZNabc	ABC transporter										metal ABC transporter permease [Staphylococcus vitulinus]
p67399	51	WP_002465905_1	Swarneri_SG1	MTSC		MNabc,ZNabc	ABC transporter										MULTISPECIES: metal ABC transporter permease [Staphylococcus]
p7033	51	WP_000889252_1	Saureus_MU50	MTSC	mntB	MNabc,ZNabc	ABC transporter	metal ABC transporter permease	metal ABC transporter permease	ABC 3 transport family		Cytoplasmic Membrane		no predicted signal peptide	8	WP_000889252	MULTISPECIES: metal ABC transporter permease [Staphylococcus]
p70524	51	WP_029378748_1	Sxylosus_HKUOPL8	MTSC		MNabc,ZNabc	ABC transporter										metal ABC transporter permease [Staphylococcus xylosus]
p70827	51	WP_037557076_1	Sxylosus_HKUOPL8	MTSC		MNabc,ZNabc	ABC transporter										metal ABC transporter permease [Staphylococcus xylosus]
p8767	51	YP_499196_1	Saureus_NCTC8325	MTSC	mntB	MNabc,ZNabc	ABC transporter	iron (chelated) ABC transporter permease	iron (chelated) ABC transporter permease	ABC 3 transport family		Cytoplasmic Membrane	Multi-transmembrane	no predicted signal peptide	8	YP_499196	iron (chelated) ABC transporter permease [Staphylococcus aureus subsp_ aureus NCTC 8325]
p13002	39	WP_001060842_1	Saureus_Newman	MNTH	mntH	MNt2	H( )-stimulated, divalent metal cation uptake system (By similarity)	divalent metal cation transporter	divalent metal cation transporter	Natural resistance-associated macrophage protein		Cytoplasmic Membrane		no predicted signal peptide	10	WP_001060842	MULTISPECIES: divalent metal cation transporter [Staphylococcus]
p15889	39	WP_001060842_1	Saureus_USA300_FPR3757	MNTH	mntH	MNt2	H( )-stimulated, divalent metal cation uptake system (By similarity)	divalent metal cation transporter	divalent metal cation transporter	Natural resistance-associated macrophage protein		Cytoplasmic Membrane		no predicted signal peptide	10	WP_001060842	MULTISPECIES: divalent metal cation transporter [Staphylococcus]
p18719	39	WP_001060842_1	Saureus_USA300LV_CA12	MNTH	mntH	MNt2	H( )-stimulated, divalent metal cation uptake system (By similarity)	divalent metal cation transporter	divalent metal cation transporter	Natural resistance-associated macrophage protein		Cytoplasmic Membrane		no predicted signal peptide	10	WP_001060842	MULTISPECIES: divalent metal cation transporter [Staphylococcus]
p1924	39	WP_001060746_1	Sargenteus_MSHR1132	MNTH		MNt2	H( )-stimulated, divalent metal cation uptake system (By similarity)										divalent metal cation transporter [Staphylococcus argenteus]
p20796	39	WP_047796134_1	Scapitis_AYP1020	MNTH		MNt2	H( )-stimulated, divalent metal cation uptake system (By similarity)										divalent metal cation transporter [Staphylococcus capitis]
p23690	39	WP_065865601_1	Scarnosus_SK13	MNTH		MNt2	H( )-stimulated, divalent metal cation uptake system (By similarity)										divalent metal cation transporter [Staphylococcus carnosus]
p26061	39	WP_037576770_1	Schromogenes_MU970	MNTH		MNt2	H( )-stimulated, divalent metal cation uptake system (By similarity)										divalent metal cation transporter [Staphylococcus chromogenes]
p26814	39	AQM40703_1	Scohnii_SNUDS2	MNTH		MNt2	H( )-stimulated, divalent metal cation uptake system (By similarity)										manganese transporter [Staphylococcus cohnii]
p28180	39	AQM42069_1	Scohnii_SNUDS2	MNTH		MNt2	H( )-stimulated, divalent metal cation uptake system (By similarity)										divalent metal cation transporter [Staphylococcus cohnii]
p29068	39	NP_764358_1	Sepidermidis_ATCC12228	MNTH		MNt2	H( )-stimulated, divalent metal cation uptake system (By similarity)										manganese transport protein MntH [Staphylococcus epidermidis ATCC 12228]
p31418	39	WP_065337365_1	Sequorum_C2014	MNTH		MNt2	H( )-stimulated, divalent metal cation uptake system (By similarity)										divalent metal cation transporter [Staphylococcus equorum]
p31434	39	WP_065337381_1	Sequorum_C2014	MNTH		MNt2	H( )-stimulated, divalent metal cation uptake system (By similarity)										divalent metal cation transporter [Staphylococcus equorum]
p34955	39	WP_011276123_1	Shaemolyticus_JCSC1435	MNTH		MNt2	H( )-stimulated, divalent metal cation uptake system (By similarity)										MULTISPECIES: divalent metal cation transporter [Staphylococcus]
p35904	39	WP_002448215_1	Shominis_K1	MNTH		MNt2	H( )-stimulated, divalent metal cation uptake system (By similarity)										MULTISPECIES: Na(+)-translocating NADH-quinone reductase subunit C [Staphylococcus]
p38096	39	WP_039643685_1	Shyicus	MNTH		MNt2	H( )-stimulated, divalent metal cation uptake system (By similarity)										divalent metal cation transporter [Staphylococcus hyicus]
p41271	39	WP_019168436_1	Sintermedius_NCTC11048	MNTH		MNt2	H( )-stimulated, divalent metal cation uptake system (By similarity)										divalent metal cation transporter [Staphylococcus intermedius]
p44806	39	WP_070045187_1	Slentus_050AP	MNTH		MNt2	H( )-stimulated, divalent metal cation uptake system (By similarity)										divalent metal cation transporter [Staphylococcus lentus]
p45087	39	WP_070045647_1	Slentus_050AP	MNTH		MNt2	H( )-stimulated, divalent metal cation uptake system (By similarity)										divalent metal cation transporter [Staphylococcus lentus]
p4540	39	WP_001060842_1	Saureus_COL	MNTH	mntH	MNt2	H( )-stimulated, divalent metal cation uptake system (By similarity)	divalent metal cation transporter	divalent metal cation transporter	Natural resistance-associated macrophage protein		Cytoplasmic Membrane		no predicted signal peptide	10	WP_001060842	MULTISPECIES: divalent metal cation transporter [Staphylococcus]
p47295	39	WP_017176781_1	Smassiliensis_CCUG55927	MNTH		MNt2	H( )-stimulated, divalent metal cation uptake system (By similarity)										divalent metal cation transporter [Staphylococcus massiliensis]
p51327	39	WP_065353983_1	Spseudintermedius_NA45	MNTH		MNt2	H( )-stimulated, divalent metal cation uptake system (By similarity)										divalent metal cation transporter [Staphylococcus pseudintermedius]
p54085	39	WP_011303807_1	Ssaprophyticus_ATCC15305	MNTH		MNt2	H( )-stimulated, divalent metal cation uptake system (By similarity)										divalent metal cation transporter [Staphylococcus saprophyticus]
p54386	39	WP_046199698_1	Ssaprophyticus_ATCC15305	MNTH		MNt2	H( )-stimulated, divalent metal cation uptake system (By similarity)										MULTISPECIES: divalent metal cation transporter [Staphylococcus]
p54975	39	WP_050329871_1	Sschleiferi_2317_03	MNTH		MNt2	H( )-stimulated, divalent metal cation uptake system (By similarity)										divalent metal cation transporter [Staphylococcus schleiferi]
p57343	39	WP_048540826_1	Ssciuri_FDA_ARGOS_285	MNTH		MNt2	H( )-stimulated, divalent metal cation uptake system (By similarity)										MULTISPECIES: divalent metal cation transporter [Staphylococcus]
p59130	39	WP_088592505_1	Ssciuri_FDA_ARGOS_285	MNTH		MNt2	H( )-stimulated, divalent metal cation uptake system (By similarity)										divalent metal cation transporter [Staphylococcus sciuri]
p59869	39	WP_002462252_1	Ssimiae_NCTC3000	MNTH		MNt2	H( )-stimulated, divalent metal cation uptake system (By similarity)										divalent metal cation transporter [Staphylococcus simiae]
p62339	39	WP_002480535_1	Ssimulans_FDA_ARGOS_383	MNTH		MNt2	H( )-stimulated, divalent metal cation uptake system (By similarity)										MULTISPECIES: divalent metal cation transporter [Staphylococcus]
p66200	39	WP_016912722_1	Svitulinus_F1028	MNTH		MNt2	H( )-stimulated, divalent metal cation uptake system (By similarity)										divalent metal cation transporter [Staphylococcus vitulinus]
p66606	39	WP_016913170_1	Svitulinus_F1028	MNTH		MNt2	H( )-stimulated, divalent metal cation uptake system (By similarity)										divalent metal cation transporter [Staphylococcus vitulinus]
p68898	39	WP_015365185_1	Swarneri_SG1	MNTH		MNt2	H( )-stimulated, divalent metal cation uptake system (By similarity)										MULTISPECIES: divalent metal cation transporter [Staphylococcus]
p69998	39	WP_029377887_1	Sxylosus_HKUOPL8	MNTH		MNt2	H( )-stimulated, divalent metal cation uptake system (By similarity)										divalent metal cation transporter [Staphylococcus xylosus]
p71619	39	WP_038679674_1	Sxylosus_HKUOPL8	MNTH		MNt2	H( )-stimulated, divalent metal cation uptake system (By similarity)										divalent metal cation transporter [Staphylococcus xylosus]
p7390	39	WP_001060837_1	Saureus_MU50	MNTH		MNt2	H( )-stimulated, divalent metal cation uptake system (By similarity)										divalent metal cation transporter [Staphylococcus aureus]
p9162	39	YP_499601_1	Saureus_NCTC8325	MNTH	mntH	MNt2	H( )-stimulated, divalent metal cation uptake system (By similarity)	manganese transport protein MntH	manganese transport protein MntH	Natural resistance-associated macrophage protein		Cytoplasmic Membrane	Multi-transmembrane	no predicted signal peptide	10	YP_499601	manganese transport protein MntH [Staphylococcus aureus subsp_ aureus NCTC 8325]
p10399	17	YP_500904_1	Saureus_NCTC8325	PROP11	-		Transporter	hypothetical protein	hypothetical protein	Transmembrane secretion effector		Cytoplasmic Membrane	Multi-transmembrane	no predicted signal peptide	11	YP_500904	hypothetical protein SAOUHSC_02435 [Staphylococcus aureus subsp_ aureus NCTC 8325]
p11356	17	WP_000170403_1	Saureus_Newman	PROP11	-		Transporter	MFS transporter	MFS transporter	Transmembrane secretion effector		Cytoplasmic Membrane		no predicted signal peptide	11	WP_000170403	MULTISPECIES: MFS transporter [Staphylococcus]
p14215	17	WP_000170403_1	Saureus_USA300_FPR3757	PROP11	-		Transporter	MFS transporter	MFS transporter	Transmembrane secretion effector		Cytoplasmic Membrane		no predicted signal peptide	11	WP_000170403	MULTISPECIES: MFS transporter [Staphylococcus]
p17121	17	WP_000170403_1	Saureus_USA300LV_CA12	PROP11	-		Transporter	MFS transporter	MFS transporter	Transmembrane secretion effector		Cytoplasmic Membrane		no predicted signal peptide	11	WP_000170403	MULTISPECIES: MFS transporter [Staphylococcus]
p21207	17	WP_047796552_1	Scapitis_AYP1020	PROP11			Transporter										MFS transporter [Staphylococcus capitis]
p22497	17	WP_015900929_1	Scarnosus_SK13	PROP11			Transporter										MFS transporter [Staphylococcus carnosus]
p25352	17	WP_037574708_1	Schromogenes_MU970	PROP11			Transporter										MFS transporter [Staphylococcus chromogenes]
p2959	17	WP_000170403_1	Saureus_COL	PROP11	-		Transporter	MFS transporter	MFS transporter	Transmembrane secretion effector		Cytoplasmic Membrane		no predicted signal peptide	11	WP_000170403	MULTISPECIES: MFS transporter [Staphylococcus]
p30036	17	NP_765326_1	Sepidermidis_ATCC12228	PROP11			Transporter										transporter [Staphylococcus epidermidis ATCC 12228]
p34093	17	WP_011275172_1	Shaemolyticus_JCSC1435	PROP11			Transporter										MULTISPECIES: MFS transporter [Staphylococcus]
p361	17	WP_000170417_1	Sargenteus_MSHR1132	PROP11			Transporter										MFS transporter [Staphylococcus argenteus]
p38490	17	WP_039644515_1	Shyicus	PROP11			Transporter										MFS transporter [Staphylococcus hyicus]
p41180	17	WP_019168330_1	Sintermedius_NCTC11048	PROP11			Transporter										MFS transporter [Staphylococcus intermedius]
p46936	17	WP_009384846_1	Smassiliensis_CCUG55927	PROP11			Transporter										MFS transporter [Staphylococcus massiliensis]
p49250	17	WP_044361517_1	Smicroti	PROP11			Transporter										MFS transporter [Staphylococcus microti]
p49850	17	WP_014613270_1	Spseudintermedius_NA45	PROP11			Transporter										MFS transporter [Staphylococcus pseudintermedius]
p53019	17	WP_011302621_1	Ssaprophyticus_ATCC15305	PROP11			Transporter										MULTISPECIES: MFS transporter [Staphylococcus]
p55246	17	WP_050330305_1	Sschleiferi_2317_03	PROP11			Transporter										MFS transporter [Staphylococcus schleiferi]
p5731	17	WP_000170400_1	Saureus_MU50	PROP11			Transporter										MULTISPECIES: MFS transporter [Staphylococcus]
p58049	17	WP_058591937_1	Ssciuri_FDA_ARGOS_285	PROP11			Transporter										MULTISPECIES: MFS transporter [Staphylococcus]
p60741	17	WP_002464376_1	Ssimiae_NCTC3000	PROP11			Transporter										MFS transporter [Staphylococcus simiae]
p61840	17	WP_002479517_1	Ssimulans_FDA_ARGOS_383	PROP11			Transporter										MULTISPECIES: MFS transporter [Staphylococcus]
p66804	17	WP_100215603_1	Svitulinus_F1028	PROP11			Transporter										MFS transporter [Staphylococcus vitulinus]
p67762	17	WP_002466514_1	Swarneri_SG1	PROP11			Transporter										MULTISPECIES: MFS transporter [Staphylococcus]
p70413	17	WP_029378539_1	Sxylosus_HKUOPL8	PROP11			Transporter										MFS transporter [Staphylococcus xylosus]
